# Supplementary material for: ORC1 binds to cis-transcribed RNAs for efficient activation of replication origins
Source: Nat Commun. 2023 Jul 24;14:4447. doi: 10.1038/s41467-023-40105-3 (PMC10366126; doi:10.1038/s41467-023-40105-3)
Supplement: Supplementary file 4 — Supplementary Data 1 [file 41467_2023_40105_MOESM4_ESM.xlsx]

## Sheet: ORC1 RIP
	genes	AM_102_INP_S1	AM_102_ORC1_S4	AM_103_INP_S2	AM_103_ORC1_S5	AM_113_INP_S3	AM_113_ORC1_S6	hgnc_symbol	baseMean	log2FoldChange	lfcSE	stat	pvalue (Wald test)	padj (Wald test)
14281	ENSG00000206530	82.3006	571.097	63.0397	665.931	35.1037	487.403	WDR52	317.479	3.25541	0.450713	7.2228	5.09261e-13	6.90704e-10
4143	ENSG00000118557	26.3784	191.133	14.1839	229.331	18.722	169.92	PMFBP1	108.278	3.29834	0.480173	6.86908	6.46176e-12	6.1348e-09
13487	ENSG00000197969	1217.63	5004	732.837	6933.93	459.858	8894.73	VPS13A	3873.83	3.11123	0.462795	6.72271	1.7838e-11	1.47264e-08
660	ENSG00000055609	1025.59	8929.14	945.596	3860.89	610.804	7931.11	KMT2C	3883.86	3.00452	0.449242	6.68798	2.26267e-11	1.79015e-08
14263	ENSG00000206149	35.8746	242.946	26.7919	308.871	24.5726	168.43	HERC2P9	134.581	3.04065	0.470932	6.45667	1.07034e-10	7.52725e-08
3130	ENSG00000109063	29.5438	244.098	15.7599	169.531	10.5311	157.996	MYH3	104.577	3.339	0.519808	6.42353	1.33146e-10	9.02921e-08
13635	ENSG00000198707	266.949	1246.97	89.8316	1235.48	73.7178	1842.29	CEP290	792.542	3.32437	0.519057	6.40464	1.50727e-10	9.86895e-08
2481	ENSG00000103995	623.586	3762.79	286.831	3042.85	177.859	2588.3	CEP152	1747.04	3.10835	0.491928	6.31871	2.63759e-10	1.51765e-07
16239	ENSG00000227827	13.7168	245.249	7.87996	68.509	3.51037	122.223	ENSG00000227827	76.8481	4.09747	0.650023	6.30357	2.90861e-10	1.57796e-07
7618	ENSG00000148773	19683.6	302312	16417.1	59028.7	7527.4	143120	MKI67	91348	3.53141	0.565295	6.24702	4.18369e-10	2.15357e-07
22910	ENSG00000273142	22.1579	141.623	15.7599	148.63	9.36098	137.129	ENSG00000273142	79.11	3.16957	0.507412	6.24654	4.19644e-10	2.15357e-07
6494	ENSG00000138778	1255.61	7092.65	537.414	5506.27	246.896	7293.91	CENPE	3655.46	3.28501	0.532544	6.16853	6.89276e-10	3.4442e-07
5895	ENSG00000135205	45.3709	200.344	3.15199	567.812	16.3817	288.417	CCDC146	186.913	3.99608	0.652223	6.12687	8.96254e-10	4.36361e-07
7211	ENSG00000144674	2505.95	12039.1	1117.38	10200.9	730.157	11300.4	GOLGA4	6315.65	2.9453	0.483538	6.09115	1.12104e-09	5.32159e-07
12071	ENSG00000182670	1777.9	6823.22	964.508	6886.32	769.941	8104.75	TTC3	4221.11	2.63438	0.433318	6.07955	1.20522e-09	5.58165e-07
18787	ENSG00000243716	7.38595	119.746	4.72798	91.1518	3.51037	46.2064	NPIPB5	45.4548	4.01809	0.667518	6.01945	1.75012e-09	7.35561e-07
4083	ENSG00000117724	8687.99	39056.8	4644.45	34002	2408.11	45713.8	CENPF	22418.9	2.91558	0.485279	6.00804	1.87781e-09	7.58633e-07
12659	ENSG00000186472	271.17	1306.84	124.503	1173.94	72.5476	1153.67	PCLO	683.78	2.95354	0.494853	5.96853	2.39402e-09	9.47033e-07
9610	ENSG00000166004	633.082	3380.52	537.414	3625.75	255.087	2255.17	KIAA1731	1781.17	2.69978	0.453625	5.95156	2.65605e-09	1.02924e-06
22316	ENSG00000270127	7.38595	84.0525	6.30397	73.7343	4.68049	67.8191	ENSG00000270127	40.6627	3.61299	0.60773	5.94506	2.76358e-09	1.0495e-06
10238	ENSG00000169246	3.16541	116.292	9.45596	73.1537	2.34025	52.9138	NPIPB3	42.8868	4.0964	0.690144	5.93557	2.92822e-09	1.09021e-06
6647	ENSG00000140181	158.27	797.923	81.9516	1156.53	37.4439	509.761	HERC2P2	456.979	3.14683	0.538224	5.84669	5.01444e-09	1.76323e-06
10656	ENSG00000171951	185.704	770.29	111.895	848.235	127.543	631.984	SCG2	445.942	2.40105	0.411464	5.83538	5.36674e-09	1.81971e-06
3708	ENSG00000114771	17.9373	142.774	15.7599	240.362	5.85062	70.8001	AADAC	82.2474	3.52618	0.605587	5.82275	5.78865e-09	1.92833e-06
2499	ENSG00000104218	766.029	8382.23	638.277	2223.64	428.265	3781.47	CSPP1	2703.32	2.9726	0.51123	5.81461	6.07746e-09	1.95591e-06
11753	ENSG00000180071	171.987	1275.76	92.9836	480.724	46.8049	939.779	ANKRD18A	501.339	3.10915	0.536014	5.8005	6.61181e-09	2.04797e-06
14852	ENSG00000214425	138.223	452.502	70.9197	712.958	63.1866	552.241	LRRC37A4P	331.672	2.6528	0.45807	5.79126	6.98605e-09	2.10557e-06
9051	ENSG00000163386	180.428	1480.71	149.719	440.083	113.502	1436.13	NBPF10	633.427	2.91873	0.504262	5.78813	7.11763e-09	2.11171e-06
4492	ENSG00000122483	265.894	1183.64	121.351	1280.19	81.9086	865.998	CCDC18	633.164	2.82432	0.489168	5.77373	7.75368e-09	2.20172e-06
11773	ENSG00000180229	15.827	153.137	14.1839	142.243	18.722	83.4696	HERC2P3	71.2638	2.95121	0.515113	5.72924	1.00881e-08	2.79078e-06
13411	ENSG00000197603	289.107	909.61	140.263	1314.44	99.4605	1187.95	C5orf42	656.806	2.68744	0.473331	5.67772	1.36503e-08	3.70274e-06
14967	ENSG00000215105	251.122	867.008	113.471	855.782	95.9501	1156.65	TTC3P1	556.664	2.64098	0.467701	5.64673	1.63527e-08	4.3733e-06
7996	ENSG00000153157	20.0476	85.2039	6.30397	158.5	9.36098	99.1202	SYCP2L	63.0894	3.23056	0.57389	5.62923	1.8102e-08	4.67461e-06
13495	ENSG00000198000	806.124	6828.98	587.845	2003.6	435.286	3681.61	NOL8	2390.57	2.77378	0.496606	5.58548	2.33052e-08	5.90025e-06
9846	ENSG00000167232	110.789	328.15	48.8558	433.116	44.4647	594.721	ZNF91	260.016	2.72536	0.489189	5.57119	2.5301e-08	6.23916e-06
6758	ENSG00000141027	848.33	3564.75	524.806	3006.27	402.522	2531.66	NCOR1	1813.06	2.35726	0.426276	5.52989	3.20432e-08	7.67901e-06
5226	ENSG00000129993	141.388	583.762	105.592	661.286	86.5891	432.999	CBFA2T3	335.269	2.32912	0.421317	5.5282	3.23531e-08	7.67901e-06
2987	ENSG00000107890	243.736	717.325	80.3756	972.48	91.2696	1069.45	ANKRD26	529.107	2.72716	0.495357	5.50544	3.68252e-08	8.63255e-06
7875	ENSG00000151849	538.119	3268.84	324.655	1363.21	250.406	2112.08	CENPJ	1309.55	2.59779	0.472314	5.50013	3.79503e-08	8.7878e-06
11133	ENSG00000175265	36.9298	283.246	63.0397	275.197	45.6348	212.4	GOLGA8A	152.741	2.41365	0.440061	5.48482	4.139e-08	9.35612e-06
7175	ENSG00000144395	150.884	652.846	75.6477	867.975	47.975	395.736	CCDC150	365.177	2.7999	0.511026	5.47897	4.27818e-08	9.55694e-06
3800	ENSG00000115423	47.4811	109.383	23.6399	337.9	31.5933	362.944	DNAH6	152.157	2.97203	0.542658	5.4768	4.33074e-08	9.56188e-06
7880	ENSG00000151914	6500.69	63009.5	8609.65	14227.2	3971.4	90108.5	DST	31071.2	3.1326	0.573949	5.45798	4.81576e-08	1.05105e-05
5025	ENSG00000127914	1488.8	7336.75	803.756	3116	446.987	11032.2	AKAP9	4037.41	2.97099	0.545646	5.4449	5.18333e-08	1.11842e-05
4495	ENSG00000122497	56.9774	409.9	47.2798	179.401	52.6555	315.247	NBPF14	176.91	2.52219	0.46375	5.43869	5.36741e-08	1.14513e-05
15765	ENSG00000225345	92.852	449.048	70.9197	264.747	66.697	505.289	SNX18P3	241.592	2.39993	0.441826	5.43186	5.57712e-08	1.17665e-05
10606	ENSG00000171634	3583.24	23415	2363.99	7147.58	1397.13	20617	BPTF	9753.98	2.80076	0.518202	5.40475	6.48978e-08	1.33943e-05
14989	ENSG00000215252	93.9071	384.569	63.0397	441.245	29.2531	315.992	GOLGA8B	221.334	2.61423	0.486268	5.3761	7.61173e-08	1.5541e-05
6398	ENSG00000138182	1411.77	8336.17	1137.87	3655.94	648.248	5924.11	KIF20B	3519.02	2.48593	0.463109	5.36791	7.96538e-08	1.60901e-05
7427	ENSG00000146830	704.831	2292.45	463.342	2438.46	554.638	2407.2	GIGYF1	1476.82	2.04999	0.382911	5.35371	8.61669e-08	1.72225e-05
483	ENSG00000038219	949.623	5054.67	557.901	1857.87	351.037	5286.91	BOD1L1	2343	2.71403	0.514023	5.27998	1.29201e-07	2.50334e-05
4605	ENSG00000123636	633.082	2523.88	253.735	1697.05	159.137	2555.51	BAZ2B	1303.73	2.69415	0.515617	5.22511	1.74054e-07	3.27221e-05
4437	ENSG00000121741	632.027	1652.27	392.422	2118.55	379.12	2477.26	ZMYM2	1275.27	2.1536	0.4126	5.21958	1.79329e-07	3.30592e-05
8504	ENSG00000159086	1103.67	4682.76	609.909	3373.2	391.991	3120.42	PAXBP1	2213.66	2.40755	0.463863	5.19021	2.10053e-07	3.76273e-05
5910	ENSG00000135315	120.286	409.9	18.9119	614.84	28.083	404.679	KIAA1009	266.116	3.08275	0.596573	5.16744	2.37325e-07	4.21153e-05
822	ENSG00000065526	3746.79	32187.5	4549.89	7761.84	2196.32	29687.6	SPEN	13355	2.73048	0.532221	5.13034	2.8922e-07	4.90331e-05
14876	ENSG00000214595	154.05	510.072	108.744	471.435	99.4605	550.005	EML6	315.628	2.07745	0.405377	5.12474	2.97951e-07	5.00663e-05
7692	ENSG00000149548	62.253	424.868	42.5518	198.56	44.4647	203.457	CCDC15	162.693	2.46209	0.481641	5.11188	3.18964e-07	5.31271e-05
11793	ENSG00000180376	242.681	1048.93	143.415	874.942	84.2489	610.372	CCDC66	500.765	2.42764	0.476803	5.0915	3.55239e-07	5.81489e-05
13971	ENSG00000204149	48.5363	184.225	20.4879	352.415	19.8921	113.28	AGAP6	123.139	2.85865	0.562122	5.08546	3.6674e-07	5.89868e-05
644	ENSG00000054654	1366.4	15744.3	2299.37	2531.35	1923.68	38998.2	SYNE2	10477.2	3.3572	0.660314	5.08424	3.69099e-07	5.89868e-05
546	ENSG00000047410	4249.03	72918.5	5200.78	5131.21	2256	42391.4	TPR	22024.5	3.36306	0.661647	5.08287	3.71777e-07	5.89868e-05
13116	ENSG00000196247	434.716	1455.38	182.815	1182.65	132.224	1535.99	ZNF107	820.629	2.47472	0.488221	5.06884	4.00248e-07	6.22943e-05
7829	ENSG00000151461	1428.65	8467.43	797.452	2869.83	491.452	5301.07	UPF2	3225.98	2.61368	0.516278	5.06254	4.13706e-07	6.33807e-05
6171	ENSG00000136861	2044.85	12990.1	1680.01	4278.91	940.779	8962.55	CDK5RAP2	5149.54	2.49106	0.492067	5.06245	4.13904e-07	6.33807e-05
12106	ENSG00000182903	805.069	3521	211.183	1662.8	174.348	3905.19	ZNF721	1713.26	2.93081	0.579653	5.05614	4.27825e-07	6.49884e-05
7321	ENSG00000145734	1830.66	8168.06	792.724	4044.36	437.626	7442.96	BDP1	3786.06	2.68237	0.531284	5.04884	4.44502e-07	6.64583e-05
7228	ENSG00000144821	318.651	1101.89	160.751	849.976	235.195	1142.49	MYH15	634.826	2.11159	0.420567	5.02081	5.14542e-07	7.57374e-05
2952	ENSG00000107611	9.49623	79.4469	15.7599	70.2508	11.7012	86.4507	CUBN	45.5176	2.696	0.53715	5.01909	5.19167e-07	7.58303e-05
1439	ENSG00000085224	1671.34	6139.29	1098.47	3298.88	720.796	10223.5	ATRX	3858.72	2.49365	0.49984	4.98891	6.07222e-07	8.7972e-05
11676	ENSG00000179406	61.1979	216.464	59.8877	402.926	28.083	203.457	LINC00174	162.003	2.46818	0.49487	4.98753	6.1156e-07	8.7972e-05
10558	ENSG00000171316	812.455	6301.64	921.956	1595.45	614.315	5696.06	CHD7	2656.98	2.533	0.509904	4.9676	6.77878e-07	9.67786e-05
12979	ENSG00000188818	24.2681	199.193	26.7919	134.696	30.4232	101.356	ZDHHC11	86.1213	2.41438	0.486522	4.96253	6.9579e-07	9.85945e-05
11023	ENSG00000174501	154.05	592.973	58.3117	490.594	76.058	386.792	ANKRD36C	293.13	2.34261	0.473218	4.95038	7.40686e-07	0.000104179
4564	ENSG00000123200	1898.19	21251.5	1098.47	2192.29	724.306	9164.52	ZC3H13	6054.87	3.13127	0.63286	4.9478	7.50555e-07	0.000104791
15139	ENSG00000218418	102.348	525.04	66.1917	246.168	33.9336	379.34	ENSG00000218418	225.504	2.50251	0.506075	4.94494	7.61684e-07	0.000105568
13417	ENSG00000197653	54.8671	413.354	66.1917	164.886	66.697	377.104	DNAH10	190.517	2.34688	0.475643	4.93411	8.05153e-07	0.000109025
613	ENSG00000052126	445.267	1681.05	271.071	1052.02	203.601	1409.3	PLEKHA5	843.718	2.16943	0.440851	4.921	8.61034e-07	0.000114923
16789	ENSG00000230750	47.4811	537.706	36.2478	90.5713	15.2116	215.381	SDAD1P2	157.1	3.08831	0.627706	4.91999	8.65493e-07	0.000114923
91	ENSG00000005483	1166.98	5743.21	672.949	2853.58	406.033	3177.06	KMT2E	2336.63	2.38962	0.488108	4.89568	9.79643e-07	0.000128286
7271	ENSG00000145241	224.744	1146.8	89.8316	521.365	77.2281	614.098	CENPC	445.678	2.53752	0.5187	4.89209	9.9771e-07	0.000129757
9520	ENSG00000165525	1042.47	7523.28	559.477	1730.14	269.128	4063.93	NEMF	2531.4	2.83081	0.579366	4.88606	1.02876e-06	0.000131987
18726	ENSG00000243302	27.4335	150.834	12.6079	94.0548	2.34025	114.771	ENSG00000243302	67.0069	3.06667	0.628777	4.8772	1.07604e-06	0.000137127
4476	ENSG00000122257	1707.21	16575.6	1533.44	2740.36	855.36	8380.5	RBBP6	5298.75	2.75734	0.565955	4.87202	1.10462e-06	0.000138905
203	ENSG00000009413	1122.66	3396.64	865.22	2872.73	469.219	5053.64	REV3L	2296.69	2.20415	0.452787	4.86796	1.12756e-06	0.000140855
10121	ENSG00000168614	77.0249	343.119	66.1917	204.366	59.6763	333.133	NBPF9	180.585	2.11505	0.434667	4.86592	1.13928e-06	0.00014139
4101	ENSG00000118058	3446.07	23919.3	5282.73	9032.74	2642.14	25343.5	KMT2A	11611.1	2.35813	0.485235	4.85978	1.17516e-06	0.000144896
5961	ENSG00000135541	581.38	1682.2	253.735	1608.8	248.066	1612.75	AHI1	997.823	2.17686	0.449352	4.84444	1.26968e-06	0.000154543
2237	ENSG00000101773	1164.87	4006.89	505.894	3174.06	452.838	2870.01	RBBP8	2029.09	2.24184	0.463048	4.84148	1.28879e-06	0.000155324
6038	ENSG00000135976	85.466	514.678	94.5596	369.833	43.2946	236.994	ANKRD36	224.137	2.33037	0.481509	4.83971	1.30026e-06	0.000155324
7657	ENSG00000149231	238.461	1022.45	107.168	524.268	67.8671	778.802	CCDC82	456.502	2.48788	0.514061	4.83966	1.30064e-06	0.000155324
18031	ENSG00000237296	2.11027	56.4188	4.72798	41.2215	4.68049	33.5369	SMG1P1	23.7827	3.53769	0.731439	4.83661	1.32072e-06	0.000155763
8653	ENSG00000160336	315.486	934.941	141.839	906.293	113.502	874.195	ZNF761	547.709	2.24718	0.465967	4.82262	1.41687e-06	0.000166071
4939	ENSG00000126777	3668.71	13930.8	926.684	9043.77	782.812	11935.4	KTN1	6714.71	2.69805	0.559628	4.82115	1.42734e-06	0.000166272
2982	ENSG00000107863	942.237	3792.73	518.502	1988.5	581.551	2984.79	ARHGAP21	1801.38	2.1008	0.435915	4.81929	1.44068e-06	0.000166802
20532	ENSG00000258890	1166.98	6352.3	735.989	2529.03	607.294	3256.06	CEP95	2441.28	2.27299	0.472322	4.81239	1.49139e-06	0.000171628
13227	ENSG00000196712	601.428	1792.74	529.534	2191.13	291.361	1790.87	NF1	1199.51	2.02174	0.420326	4.80992	1.50988e-06	0.000172709
2292	ENSG00000102189	725.934	5116.84	294.711	1010.22	210.622	2703.07	EEA1	1676.9	2.8411	0.593705	4.78537	1.70672e-06	0.00019087
8550	ENSG00000159433	291.218	800.226	195.423	786.112	131.054	1015.8	STARD9	536.638	2.07364	0.433435	4.7842	1.71673e-06	0.00019087
8089	ENSG00000154240	186.759	636.727	56.7357	491.756	57.336	541.062	CEP112	328.396	2.46542	0.515353	4.78394	1.71892e-06	0.00019087
9159	ENSG00000163808	910.583	5020.12	758.053	1884.58	464.539	3269.48	KIF15	2051.23	2.25358	0.471363	4.78098	1.74447e-06	0.000191808
8646	ENSG00000160299	1953.06	16271.6	1831.3	3011.49	1047.26	10548.5	PCNT	5777.21	2.62622	0.549348	4.78062	1.74756e-06	0.000191808
5717	ENSG00000133858	1089.96	3671.83	466.494	1949.02	416.564	4853.16	ZFC3H1	2074.51	2.4075	0.503965	4.77713	1.77819e-06	0.000194047
10853	ENSG00000173230	2319.19	6497.38	907.772	4665	849.509	10291.4	GOLGB1	4255.03	2.39541	0.50274	4.76471	1.89124e-06	0.000205205
19392	ENSG00000250251	42.2054	247.552	42.5518	181.143	38.6141	131.167	PKD1P6	113.872	2.18026	0.458275	4.75754	1.95964e-06	0.000211271
7966	ENSG00000152818	885.259	3480.7	527.958	1290.06	628.356	9301.65	UTRN	2685.66	2.78475	0.585458	4.75654	1.9694e-06	0.000211271
537	ENSG00000046651	231.075	1249.27	178.087	621.807	125.203	588.759	OFD1	499.034	2.2011	0.463224	4.75169	2.01725e-06	0.000215188
1394	ENSG00000083535	422.054	3010.92	156.023	759.986	91.2696	1183.48	PIBF1	937.289	2.88562	0.607825	4.74744	2.06003e-06	0.000218524
3594	ENSG00000113522	1309.42	6353.45	914.076	2542.38	494.962	4698.15	RAD50	2718.74	2.32181	0.489632	4.74196	2.11665e-06	0.000223283
434	ENSG00000032219	244.792	870.462	111.895	520.204	104.141	768.368	ARID4A	436.644	2.2241	0.46962	4.73596	2.18023e-06	0.000226049
3720	ENSG00000114857	1300.98	4827.84	1167.81	4472.25	566.34	3435.67	NKTR	2628.48	2.06912	0.436982	4.73501	2.19043e-06	0.000226049
14227	ENSG00000205746	42.2054	412.203	48.8558	81.8625	25.7427	263.824	ENSG00000205746	145.782	2.69923	0.576455	4.68247	2.83441e-06	0.000284761
9630	ENSG00000166147	11.6065	131.26	9.45596	70.8314	31.5933	141.6	FBN1	66.0579	2.69022	0.574941	4.67913	2.88091e-06	0.000287909
6291	ENSG00000137628	261.674	797.923	237.975	692.638	117.012	1221.49	DDX60	554.785	2.13735	0.456929	4.67765	2.9018e-06	0.000288478
11049	ENSG00000174720	718.548	5189.38	184.391	1084.53	160.307	2083.76	LARP7	1570.15	2.97291	0.636065	4.67392	2.95511e-06	0.000291514
5194	ENSG00000129534	830.392	2875.06	329.383	2281.12	188.39	2149.34	MIS18BP1	1442.28	2.43679	0.521421	4.67337	2.96304e-06	0.000291514
6005	ENSG00000135837	1693.49	16143.8	3038.51	4160.47	1425.21	13455	CEP350	6652.76	2.45513	0.526079	4.66684	3.05868e-06	0.000298202
13933	ENSG00000203832	51.7017	460.562	69.3437	81.8625	21.0622	566.401	NBPF20	208.489	2.96878	0.636179	4.66659	3.06243e-06	0.000298202
19943	ENSG00000254681	36.9298	658.603	63.0397	66.7673	28.083	321.954	PKD1P5	195.896	3.03691	0.651259	4.66313	3.11431e-06	0.000301707
4203	ENSG00000119397	506.465	1728.26	189.119	1200.07	131.054	1432.4	CNTRL	864.561	2.39703	0.514185	4.66181	3.13442e-06	0.000302113
13555	ENSG00000198301	1084.68	7579.7	835.276	1815.49	596.763	3981.95	SDAD1	2648.98	2.40984	0.517876	4.6533	3.26658e-06	0.000313261
14148	ENSG00000205100	645.743	7109.92	296.287	381.444	293.701	4104.92	HSP90AA4P	2138.67	3.22945	0.694883	4.64748	3.36014e-06	0.000320615
6673	ENSG00000140386	233.185	1015.54	135.535	455.759	134.564	732.595	SCAPER	451.196	2.12739	0.459391	4.63089	3.64091e-06	0.000342246
1386	ENSG00000083223	902.141	4554.96	565.781	1356.25	443.477	3709.93	ZCCHC6	1922.09	2.33098	0.504447	4.62086	3.82158e-06	0.000355706
2488	ENSG00000104093	843.054	1985.02	683.981	2181.84	468.049	4686.97	DMXL2	1808.15	2.14986	0.465986	4.61356	3.95823e-06	0.000366629
6464	ENSG00000138658	491.693	1603.91	474.374	1195.42	244.556	2245.48	C4orf21	1042.57	2.05937	0.446782	4.60934	4.03956e-06	0.000372345
16990	ENSG00000231822	62.253	263.672	17.3359	132.954	10.5311	227.306	ENSG00000231822	119.009	2.77333	0.602969	4.59946	4.23589e-06	0.000386688
1599	ENSG00000089177	251.122	939.546	119.775	592.777	138.075	607.391	KIF16B	441.448	2.06773	0.450555	4.5893	4.44743e-06	0.000399137
5860	ENSG00000134982	1489.85	4493.93	983.42	2731.65	657.609	7419.86	APC	2962.72	2.22559	0.484966	4.58917	4.45022e-06	0.000399137
1582	ENSG00000089048	809.289	5925.13	283.679	1388.18	124.033	2132.2	ESF1	1777.09	2.95514	0.644832	4.5828	4.58787e-06	0.000408988
2088	ENSG00000100815	1159.59	3228.54	471.222	2515.09	331.145	3811.28	TRIP11	1919.48	2.28309	0.499516	4.57061	4.86313e-06	0.000428554
1261	ENSG00000078674	3817.48	13522.1	1872.28	5811.66	1264.9	17325.9	PCM1	7269.06	2.39796	0.524703	4.57012	4.87435e-06	0.000428554
20323	ENSG00000257511	121.341	906.155	70.9197	189.851	56.1659	399.462	ENSG00000257511	290.649	2.5851	0.565657	4.57009	4.87507e-06	0.000428554
3527	ENSG00000112739	2424.7	11226.2	1193.03	4539.01	939.609	6225.2	PRPF4B	4424.62	2.27023	0.497297	4.56514	4.99152e-06	0.000435103
12632	ENSG00000186275	43.2606	206.101	23.6399	65.0255	11.7012	279.474	NBPF12	104.867	2.79949	0.613703	4.56164	5.07554e-06	0.000438963
9307	ENSG00000164309	24.2681	115.14	40.9758	137.599	17.5518	130.421	CMYA5	77.6594	2.23034	0.489982	4.55188	5.31698e-06	0.000456827
11595	ENSG00000178913	1164.87	4763.36	635.125	3135.74	547.618	2217.91	TAF7	2077.44	2.10683	0.463394	4.54651	5.45428e-06	0.000464421
4952	ENSG00000126870	296.493	966.028	113.471	887.134	77.2281	635.711	WDR60	496.011	2.34949	0.517296	4.54187	5.57579e-06	0.000472648
2853	ENSG00000106443	195.2	820.951	92.9836	621.807	98.2903	345.803	PHF14	362.506	2.20598	0.485807	4.54086	5.60257e-06	0.000472807
3282	ENSG00000110723	874.708	3263.08	827.396	1706.34	586.232	4512.58	EXPH5	1961.72	2.05087	0.453747	4.51987	6.18788e-06	0.000515331
567	ENSG00000048649	1060.41	5441.54	630.397	1857.87	415.394	2986.28	RSF1	2065.31	2.28731	0.506281	4.51787	6.24637e-06	0.000516214
2761	ENSG00000105821	665.791	6797.89	589.421	1495.59	234.025	1538.23	DNAJC2	1886.82	2.72271	0.603138	4.51424	6.35455e-06	0.000520087
18828	ENSG00000243988	21.1027	162.348	17.3359	87.0878	16.3817	59.6212	RPS24P17	60.6462	2.48458	0.550531	4.51307	6.38966e-06	0.000520717
6196	ENSG00000136938	1844.38	19705.1	739.141	2684.63	608.464	3409.59	ANP32B	4831.89	3.01441	0.668275	4.51073	6.46054e-06	0.000524242
12573	ENSG00000185864	8.44109	73.6899	9.45596	63.2838	4.68049	30.5559	NPIPB4	31.6845	2.90127	0.644911	4.49872	6.83637e-06	0.000545838
7735	ENSG00000150076	9.49623	35.6935	6.30397	96.3771	1.17012	35.7727	ENSG00000150076	30.8023	3.30648	0.735008	4.49856	6.84166e-06	0.000545838
5704	ENSG00000133739	448.433	1175.58	104.016	1828.84	77.2281	1010.58	LRRCC1	774.114	2.6699	0.594733	4.48924	7.1477e-06	0.000567454
10717	ENSG00000172361	25.3233	79.4469	17.3359	135.857	15.2116	78.9981	CCDC11	58.6954	2.34195	0.522464	4.4825	7.37723e-06	0.00058124
12841	ENSG00000187984	137.168	355.784	72.4957	605.55	71.3775	282.455	ANKRD19P	254.138	2.14252	0.478567	4.47696	7.57131e-06	0.000594066
9708	ENSG00000166477	809.289	9780.03	434.974	737.924	231.684	2393.04	LEO1	2397.82	3.12834	0.69906	4.47507	7.63863e-06	0.000596882
3639	ENSG00000113971	226.854	393.78	108.744	1002.67	93.6098	642.418	NPHP3	411.346	2.24604	0.502762	4.4674	7.91744e-06	0.000616132
717	ENSG00000060339	2058.57	10824.4	1497.19	3650.14	975.883	6082.85	CCAR1	4181.5	2.18134	0.488435	4.46597	7.97061e-06	0.000617316
3958	ENSG00000116731	553.947	2031.08	340.414	2141.2	321.784	912.949	PRDM2	1050.23	2.06311	0.462037	4.46525	7.99768e-06	0.000617316
890	ENSG00000067334	1769.46	15778.8	1415.24	2288.67	796.854	6532.24	DNTTIP2	4763.55	2.62711	0.589022	4.46012	8.19145e-06	0.000624656
6474	ENSG00000138688	1765.24	6156.56	1681.58	3126.45	1445.1	17428	KIAA1109	5267.16	2.44897	0.549909	4.45341	8.45182e-06	0.000639375
6635	ENSG00000140009	7.38595	51.8132	7.87996	38.8992	9.36098	70.8001	ESR2	31.0232	2.71151	0.609044	4.45207	8.50461e-06	0.000640816
13974	ENSG00000204169	2.11027	19.5739	0	47.608	1.17012	26.8295	AGAP7	16.2153	4.71458	1.06266	4.43659	9.13961e-06	0.00068056
11926	ENSG00000181555	2495.4	10583.7	1821.85	3716.32	1163.1	10887.6	SETD2	5111.33	2.20025	0.496255	4.4337	9.26295e-06	0.000681414
18649	ENSG00000242588	75.9698	354.633	64.6157	196.818	43.2946	210.91	ENSG00000242588	157.707	2.0488	0.462148	4.43322	9.28354e-06	0.000681414
13230	ENSG00000196739	151.94	1195.16	181.239	289.712	135.734	775.075	COL27A1	454.81	2.26881	0.511804	4.43296	9.29462e-06	0.000681414
16370	ENSG00000228451	68.5839	477.833	52.0078	127.148	18.722	235.504	SDAD1P1	163.3	2.58978	0.584432	4.43128	9.36735e-06	0.000682484
6433	ENSG00000138433	182.539	1481.86	45.7038	202.624	70.2074	547.024	CIR1	421.659	2.89651	0.653819	4.43014	9.41704e-06	0.000682484
18095	ENSG00000237683	3.16541	48.359	4.72798	45.2856	5.85062	26.8295	ENSG00000237683	22.3697	3.14011	0.709897	4.42333	9.71908e-06	0.000693782
13726	ENSG00000198920	514.906	2728.83	538.99	1244.19	307.742	1488.29	KIAA0753	1137.16	2.00388	0.453841	4.41537	1.00836e-05	0.000715354
11390	ENSG00000177200	1231.34	6694.27	1358.51	1953.09	608.464	7570.4	CHD9	3236.01	2.34231	0.530717	4.41348	1.0172e-05	0.000715354
3005	ENSG00000108055	1802.17	7974.63	767.509	2558.64	397.842	6423.44	SMC3	3320.7	2.51405	0.570646	4.40562	1.05484e-05	0.000733673
9888	ENSG00000167522	5255.63	45230.6	3588.54	4807.82	2707.66	24428.3	ANKRD11	14336.4	2.68841	0.610831	4.40123	1.07637e-05	0.000743204
5549	ENSG00000132424	1255.61	6690.81	854.188	2902.93	544.107	2505.58	PNISR	2458.87	2.18834	0.497926	4.3949	1.10822e-05	0.000756941
12750	ENSG00000187164	1775.79	9175.54	846.308	2857.64	730.157	4389.61	KIAA1598	3295.84	2.29197	0.521986	4.39087	1.12899e-05	0.000768359
5349	ENSG00000130779	1541.55	7648.78	955.052	2388.53	773.451	4656.41	CLIP1	2993.96	2.16739	0.493968	4.38772	1.14546e-05	0.000769606
4678	ENSG00000124383	848.33	7554.37	338.838	921.388	229.344	2117.3	MPHOSPH10	2001.59	2.90179	0.661388	4.38742	1.14703e-05	0.000769606
13263	ENSG00000196912	46.426	245.249	44.1278	184.626	17.5518	105.828	ANKRD36B	107.301	2.31024	0.526712	4.38616	1.1537e-05	0.000771352
16774	ENSG00000230673	346.085	535.403	89.8316	1359.15	135.734	1122.37	PABPC1P3	598.095	2.39688	0.546615	4.38495	1.16011e-05	0.000772209
8282	ENSG00000156650	817.731	4566.47	516.926	1312.12	406.033	2287.22	KAT6B	1651.08	2.22919	0.508474	4.38408	1.16479e-05	0.000772209
18194	ENSG00000238178	12.6616	133.563	18.9119	71.9925	8.19086	42.4801	ENSG00000238178	47.9667	2.65431	0.606105	4.37929	1.19066e-05	0.000779598
11160	ENSG00000175455	920.079	2224.51	565.781	3448.68	334.655	1925.02	CCDC14	1569.79	2.06101	0.470948	4.37631	1.20705e-05	0.00078761
709	ENSG00000059769	180.428	591.822	70.9197	474.919	52.6555	369.651	DNAJC25	290.066	2.2346	0.511256	4.37081	1.23789e-05	0.000804968
12280	ENSG00000184100	274.335	1068.5	100.864	553.298	115.842	610.372	BRD7P2	453.869	2.18	0.499315	4.36598	1.26555e-05	0.000814585
3933	ENSG00000116580	976.001	8605.6	1489.31	2187.64	1033.22	5172.88	GON4L	3244.11	2.19032	0.502165	4.36175	1.29026e-05	0.000825283
17204	ENSG00000232931	6.33082	28.7851	12.6079	116.698	1.17012	42.4801	LINC00342	34.6786	3.2848	0.753111	4.36165	1.29086e-05	0.000825283
10240	ENSG00000169249	55.9222	434.08	25.2159	130.632	18.722	95.3939	ZRSR2	126.661	2.71238	0.624164	4.34561	1.38886e-05	0.000861819
19132	ENSG00000248327	4.22054	66.7815	0	15.0952	4.68049	40.9896	ENSG00000248327	21.9612	3.68616	0.849557	4.33893	1.43181e-05	0.000876951
16216	ENSG00000227671	298.604	997.116	127.655	1016.02	112.332	462.809	MIR3916	502.423	2.19782	0.506685	4.33765	1.44014e-05	0.000876951
14286	ENSG00000206561	24.2681	49.5104	12.6079	228.17	14.0415	69.3096	COLQ	66.3179	2.76182	0.636727	4.33753	1.44096e-05	0.000876951
4647	ENSG00000124177	900.031	5428.87	1063.8	1501.97	947.8	6703.66	CHD6	2757.69	2.22738	0.513799	4.33513	1.45675e-05	0.00088373
7922	ENSG00000152404	256.398	1398.96	127.655	389.573	95.9501	676.7	CWF19L2	490.872	2.35747	0.543963	4.33389	1.46501e-05	0.000885909
5634	ENSG00000133026	2704.31	16287.8	2461.7	3643.17	1948.25	13572	MYH10	6769.54	2.23543	0.517898	4.31636	1.5862e-05	0.00094121
19856	ENSG00000254206	0	31.0879	0	27.2875	1.17012	17.8864	NPIPB11	12.9053	5.82441	1.35244	4.3066	1.65783e-05	0.000977607
3295	ENSG00000110888	457.929	1010.93	214.335	2041.92	187.22	821.282	CAPRIN2	788.936	2.17116	0.504925	4.29997	1.70819e-05	0.00100038
16781	ENSG00000230715	21.1027	86.3553	15.7599	77.2178	15.2116	73.7812	ENSG00000230715	48.2381	2.17891	0.506876	4.29871	1.71795e-05	0.00100063
2005	ENSG00000100393	2816.16	14193.4	2504.25	4457.73	1570.31	10558.9	EP300	6016.79	2.08367	0.484944	4.29672	1.73343e-05	0.00100359
18033	ENSG00000237307	59.0876	1147.95	78.7996	66.1867	59.6763	345.058	SRRM1P3	292.793	2.98055	0.693792	4.29602	1.73889e-05	0.00100359
3524	ENSG00000112701	1508.84	4302.8	654.037	2682.88	530.066	4230.87	SENP6	2318.25	2.05768	0.480856	4.27922	1.87552e-05	0.00107266
10136	ENSG00000168724	925.354	4140.45	370.358	1741.76	331.145	1804.29	DNAJC21	1552.22	2.23901	0.523569	4.27644	1.89904e-05	0.00108285
9449	ENSG00000165115	78.0801	232.584	33.0958	222.364	35.1037	165.449	KIF27	127.779	2.07317	0.485217	4.27267	1.93149e-05	0.00109478
4926	ENSG00000126653	549.726	3952.77	367.206	1191.36	157.967	975.551	NSRP1	1199.1	2.50855	0.587296	4.27136	1.94288e-05	0.00109796
15621	ENSG00000224722	193.09	2176.15	127.655	161.983	56.1659	631.239	PRNCR1	557.715	2.97639	0.697126	4.26951	1.95904e-05	0.00110054
19698	ENSG00000253223	81.2455	678.177	81.9516	153.855	53.8257	267.55	ENSG00000253223	219.434	2.33943	0.549499	4.25738	2.06839e-05	0.00114274
7466	ENSG00000147174	3.16541	42.602	9.45596	87.0878	8.19086	27.5748	ACRC	29.6795	2.95819	0.695088	4.25586	2.08251e-05	0.00114616
4056	ENSG00000117523	10676.9	84677.7	8420.53	9382.25	4089.58	50959	PRRC2C	28034.3	2.64484	0.621828	4.25332	2.10622e-05	0.00115587
20378	ENSG00000257956	64.3633	324.696	56.7357	379.122	45.6348	97.6297	ENSG00000257956	161.364	2.26448	0.533589	4.24387	2.19693e-05	0.00119872
2234	ENSG00000101745	705.886	1402.41	241.127	1813.75	197.751	1912.35	ANKRD12	1045.55	2.16197	0.510526	4.2348	2.28758e-05	0.00123399
6312	ENSG00000137776	2004.76	12525	1167.81	2766.49	510.174	5358.45	SLTM	4055.44	2.48702	0.58793	4.23013	2.33559e-05	0.00125278
7991	ENSG00000153113	2257.99	10263.6	770.661	3095.1	955.991	5901.01	CAST	3874.06	2.27251	0.538309	4.22158	2.42601e-05	0.00129034
13103	ENSG00000196199	560.277	4247.53	515.35	806.433	409.543	2066.62	MPHOSPH8	1434.29	2.26095	0.536506	4.21422	2.50646e-05	0.00132202
6445	ENSG00000138592	1395.95	7005.15	691.861	2046.56	594.422	3353.69	USP8	2514.6	2.20883	0.524302	4.21289	2.52123e-05	0.00132246
5210	ENSG00000129680	582.435	4294.74	359.326	651.997	264.448	1751.37	MAP7D3	1317.39	2.47239	0.58772	4.20675	2.59064e-05	0.00134597
18381	ENSG00000240291	10.5514	61.0244	3.15199	65.0255	7.02074	26.0843	ENSG00000240291	28.8097	2.83031	0.672854	4.20643	2.5944e-05	0.00134597
18180	ENSG00000238105	116.065	229.13	56.7357	564.909	44.4647	231.777	GOLGA2P5	207.18	2.23606	0.532619	4.19823	2.69008e-05	0.00138142
3244	ENSG00000110318	62.253	118.595	11.0319	317.58	17.5518	134.893	KIAA1377	110.317	2.63538	0.627758	4.19808	2.69183e-05	0.00138142
17493	ENSG00000234585	12.6616	40.2992	7.87996	92.8936	10.5311	48.4422	CCT6P3	35.4513	2.53859	0.604956	4.19632	2.71288e-05	0.00138542
22769	ENSG00000272645	30.599	95.5666	11.0319	173.595	17.5518	57.3854	ENSG00000272645	64.2883	2.44616	0.582945	4.19621	2.71423e-05	0.00138542
1148	ENSG00000075292	3763.67	13829.5	2423.88	4795.63	1397.13	16196.8	ZNF638	7067.78	2.19873	0.524678	4.19063	2.78177e-05	0.00140854
14898	ENSG00000214765	50.6465	138.169	37.8238	387.25	40.9543	107.318	SEPT7P2	127.027	2.28922	0.547913	4.17807	2.93995e-05	0.00148467
7474	ENSG00000147251	6.33082	25.3309	7.87996	66.1867	9.36098	60.3664	DOCK11	29.2426	2.70231	0.647016	4.17658	2.95924e-05	0.00148592
2310	ENSG00000102385	22.1579	56.4188	12.6079	105.666	10.5311	67.8191	DRP2	45.8669	2.33456	0.559033	4.17607	2.9659e-05	0.00148592
9107	ENSG00000163617	112.9	271.731	25.2159	303.646	33.9336	267.55	KIAA1407	169.163	2.2804	0.547279	4.1668	3.08905e-05	0.0015395
7944	ENSG00000152582	47.4811	127.806	20.4879	100.441	31.5933	219.853	SPEF2	91.2771	2.1564	0.517701	4.16535	3.10875e-05	0.00154526
465	ENSG00000035928	3114.76	15041.9	1821.85	3193.8	1422.87	12732.1	RFC1	6221.22	2.28361	0.549182	4.1582	3.20761e-05	0.0015861
12649	ENSG00000186409	21.1027	61.0244	4.72798	91.1518	8.19086	52.9138	CCDC30	39.8519	2.55301	0.615085	4.15067	3.31504e-05	0.00161815
11173	ENSG00000175564	17.9373	54.116	11.0319	146.307	14.0415	46.9517	UCP3	48.3976	2.51771	0.60694	4.1482	3.35099e-05	0.0016315
4812	ENSG00000125676	2318.13	13372.4	1754.08	2140.04	1001.63	11671.6	THOC2	5376.31	2.42151	0.583841	4.14755	3.3605e-05	0.00163195
210	ENSG00000009954	6751.82	42213.9	5374.14	8753.48	3808.75	22317	BAZ1B	14869.8	2.20128	0.531204	4.14396	3.41366e-05	0.00164706
4429	ENSG00000121621	1350.57	4754.15	551.597	1942.64	328.805	3970.77	KIF18A	2149.76	2.25675	0.544721	4.14295	3.42865e-05	0.00164706
5663	ENSG00000133226	4459.01	52056.2	3850.15	4404.9	2330.89	13291.8	SRRM1	13398.8	2.71271	0.655319	4.13953	3.48026e-05	0.00166456
14902	ENSG00000214776	12.6616	42.602	6.30397	66.1867	5.85062	40.9896	ENSG00000214776	29.0991	2.57298	0.624263	4.12163	3.76203e-05	0.00177288
5382	ENSG00000131016	55916.9	354950	43535.2	59354.9	33813	232334	AKAP12	129984	2.27866	0.55286	4.12158	3.76276e-05	0.00177288
6584	ENSG00000139618	970.725	1799.65	537.414	1864.84	280.83	4656.41	BRCA2	1684.98	2.21725	0.538455	4.11781	3.82491e-05	0.00178885
4342	ENSG00000120549	199.421	961.423	97.7116	245.007	174.348	1021.76	KIAA1217	449.945	2.2373	0.543662	4.11524	3.86776e-05	0.00180445
10944	ENSG00000173905	337.644	1973.51	132.383	394.217	114.672	814.574	GOLIM4	627.833	2.44143	0.59355	4.11327	3.90101e-05	0.00181199
1317	ENSG00000080608	895.811	7485.28	702.893	919.647	370.929	2922.18	KIAA0020	2216.12	2.5235	0.61352	4.11315	3.90302e-05	0.00181199
10900	ENSG00000173575	2565.04	14671.2	2239.49	3097.42	1365.53	10514.9	CHD2	5742.27	2.19653	0.534294	4.11109	3.93787e-05	0.00181928
14094	ENSG00000204681	180.428	359.238	127.655	1133.88	117.012	371.887	GABBR1	381.684	2.13334	0.51903	4.11024	3.95242e-05	0.00182157
6425	ENSG00000138385	1134.27	5656.85	349.87	1132.14	355.717	3335.8	SSB	1994.11	2.4592	0.59991	4.09928	4.14443e-05	0.0018648
14579	ENSG00000213371	139.278	756.473	45.7038	152.113	56.1659	403.933	NAP1L1P3	258.945	2.43673	0.596651	4.08402	4.4264e-05	0.00196375
6319	ENSG00000137812	2156.7	11058.1	2619.3	2798.42	1206.4	15191.5	CASC5	5838.4	2.27973	0.558615	4.08104	4.48341e-05	0.00198441
20229	ENSG00000256667	43.2606	113.989	28.3679	257.78	12.8714	77.5075	KLRAP1	88.9627	2.40972	0.590725	4.07927	4.51782e-05	0.00199498
8320	ENSG00000157106	4349.27	20054	6636.51	8732.58	3775.99	31283.2	SMG1	12471.9	2.02485	0.4968	4.07578	4.58606e-05	0.00201109
1138	ENSG00000075151	1229.23	5892.89	939.292	1291.8	730.157	6187.19	EIF4G3	2711.76	2.20551	0.541227	4.07501	4.60123e-05	0.00201251
7366	ENSG00000146094	72.8044	356.935	72.4957	294.937	40.9543	125.204	DOK3	160.555	2.06128	0.506352	4.07084	4.68432e-05	0.00204004
8292	ENSG00000156802	6096.58	37089	5886.33	6937.99	2965.09	27764.8	ATAD2	14456.6	2.26386	0.556932	4.06488	4.80574e-05	0.00207862
7873	ENSG00000151835	5579.56	23768.4	5333.16	5794.24	3381.66	43913.2	SACS	14628.4	2.36183	0.581392	4.06237	4.85779e-05	0.00209223
16961	ENSG00000231686	110.789	727.688	92.9836	103.925	52.6555	576.09	ENSG00000231686	277.355	2.45532	0.604418	4.0623	4.85925e-05	0.00209223
17210	ENSG00000232952	215.248	1872.18	171.783	200.882	147.436	892.082	ENSG00000232952	583.269	2.47064	0.608809	4.05815	4.94638e-05	0.00210159
9451	ENSG00000165121	28.4887	64.4787	17.3359	185.787	8.19086	61.1117	ENSG00000165121	60.8988	2.52522	0.622266	4.0581	4.94739e-05	0.00210159
2748	ENSG00000105737	11.6065	35.6935	11.0319	52.8332	7.02074	70.8001	GRIK5	31.4977	2.4345	0.600929	4.05123	5.09497e-05	0.00215945
6514	ENSG00000139116	1257.72	4879.65	847.884	1540.29	615.485	4765.22	KIF21A	2317.71	2.03897	0.503931	4.04612	5.20729e-05	0.00219237
12245	ENSG00000183793	9.49623	35.6935	0	44.705	0	32.7916	NPIPA5	20.4477	3.45676	0.85598	4.03837	5.38248e-05	0.00225613
3930	ENSG00000116539	2370.89	11994.2	2409.69	2774.04	1112.79	13022.8	ASH1L	5614.06	2.23747	0.55429	4.03665	5.42206e-05	0.0022594
18810	ENSG00000243859	173.042	797.923	63.0397	347.19	112.332	333.133	RPL5P17	304.443	2.07839	0.515807	4.0294	5.592e-05	0.00230327
21763	ENSG00000266972	58.0325	128.957	39.3998	251.393	24.5726	128.186	LRRC37A9P	105.09	2.05856	0.510961	4.02881	5.6061e-05	0.00230408
5775	ENSG00000134318	3550.53	12108.2	1703.65	4265.56	1147.89	11678.3	ROCK2	5742.35	2.13127	0.529702	4.02352	5.73343e-05	0.00234519
9511	ENSG00000165494	1322.09	5967.73	1136.29	2109.27	521.875	3954.37	PCF11	2501.94	2.01317	0.500399	4.02312	5.74318e-05	0.00234519
5459	ENSG00000131711	725.934	2306.26	354.598	770.436	363.908	3485.6	MAP1B	1334.46	2.18279	0.542992	4.01992	5.82178e-05	0.00237219
15873	ENSG00000225892	48.5363	140.471	29.9439	264.166	15.2116	73.0359	ENSG00000225892	95.2275	2.34733	0.5857	4.00773	6.13058e-05	0.00247149
9018	ENSG00000163166	1096.29	7875.61	671.373	1171.04	479.75	2714.25	IWS1	2334.72	2.38717	0.596472	4.00216	6.27676e-05	0.00251973
689	ENSG00000058272	2307.58	14234.8	1256.07	2273.57	875.252	6248.3	PPP1R12A	4532.6	2.35773	0.589893	3.99688	6.41817e-05	0.00256026
16917	ENSG00000231434	71.7493	750.716	34.6718	32.5128	37.4439	311.521	ENSG00000231434	206.436	2.92152	0.731797	3.99226	6.54465e-05	0.00259979
1057	ENSG00000072571	2403.6	12977.5	691.861	2132.49	705.584	6369.78	HMMR	4213.47	2.49802	0.62629	3.9886	6.64654e-05	0.00261763
5465	ENSG00000131747	6157.77	37972.2	7503.3	8818.51	3594.62	27631.4	TOP2A	15279.6	2.10868	0.528728	3.9882	6.65754e-05	0.00261763
4225	ENSG00000119596	1885.53	11649.9	1478.28	1884	1046.09	7180.63	YLPM1	4187.41	2.23166	0.561006	3.97796	6.95084e-05	0.00269352
17321	ENSG00000233589	46.426	54.116	17.3359	530.074	23.4025	73.0359	ENSG00000233589	124.065	2.90845	0.731502	3.976	7.00842e-05	0.0027103
17711	ENSG00000235559	27.4335	140.471	20.4879	224.686	22.2323	32.0464	ENSG00000235559	77.893	2.49795	0.629266	3.96963	7.19857e-05	0.00276134
15559	ENSG00000224411	4617.28	39154.7	2819.45	2246.86	2308.65	21288.5	ENSG00000224411	12072.6	2.68537	0.67674	3.96809	7.2451e-05	0.00277359
20377	ENSG00000257954	13.7168	132.412	9.45596	33.0933	7.02074	35.0274	ENSG00000257954	38.4543	2.71095	0.684039	3.96315	7.39679e-05	0.00282596
9079	ENSG00000163510	1093.12	7053.5	635.125	1252.32	420.074	2460.12	CWC22	2152.38	2.32464	0.586794	3.96159	7.44514e-05	0.00283619
5140	ENSG00000129003	1250.34	4290.13	1353.78	1425.92	1077.68	14726.4	VPS13C	4020.71	2.47315	0.6249	3.95767	7.56841e-05	0.00287418
13363	ENSG00000197372	69.639	242.946	31.5199	100.441	22.2323	215.381	ZNF675	113.693	2.16764	0.548067	3.95507	7.65124e-05	0.00288831
6859	ENSG00000141867	1292.54	9107.61	977.116	1721.43	759.41	3095.08	BRD4	2825.53	2.20032	0.556989	3.95037	7.80294e-05	0.00292811
6069	ENSG00000136153	111.844	482.439	58.3117	145.146	58.5062	335.369	LMO7	198.603	2.06737	0.523872	3.94632	7.93613e-05	0.00296636
9139	ENSG00000163714	3737.29	20743.7	2666.58	3894.56	1720.08	12196.3	U2SURP	7493.08	2.1807	0.553229	3.94176	8.08858e-05	0.00300939
1799	ENSG00000096696	7461.92	56984.2	8951.64	6118.79	5830.72	56947.2	DSP	23715.7	2.43214	0.617066	3.94146	8.0988e-05	0.00300939
12742	ENSG00000187109	5475.1	25527.8	2468	5844.75	2473.64	14526.7	NAP1L1	9386	2.13939	0.544682	3.92778	8.57334e-05	0.00314079
3308	ENSG00000111011	1183.86	5240.04	446.006	2266.02	306.572	1650.02	RSRC2	1848.75	2.2404	0.570727	3.92552	8.65422e-05	0.00314801
13176	ENSG00000196504	5497.26	38271.5	4660.21	4840.92	3001.37	22197	PRPF40A	13078	2.31122	0.589145	3.923	8.74514e-05	0.00316876
20892	ENSG00000260404	110.789	331.605	58.3117	418.021	50.3153	147.562	ENSG00000260404	186.101	2.02729	0.516812	3.92269	8.75663e-05	0.00316876
9733	ENSG00000166598	21570.1	92766.4	7657.75	19095.4	9499.06	72067.1	HSP90B1	37109.3	2.24769	0.573083	3.9221	8.77801e-05	0.00316876
5350	ENSG00000130783	27.4335	64.4787	17.3359	144.566	16.3817	65.5833	CCDC62	55.9631	2.16332	0.552177	3.9178	8.93626e-05	0.00321367
5379	ENSG00000130997	34.8195	75.9927	14.1839	155.597	35.1037	122.223	POLN	72.9867	2.05989	0.525998	3.91615	8.99754e-05	0.0032235
12298	ENSG00000184205	505.41	2195.73	193.847	684.51	326.464	1288.56	TSPYL2	865.754	2.02074	0.516494	3.91242	9.13741e-05	0.00326744
18469	ENSG00000241007	132.947	677.026	34.6718	112.633	42.1244	405.424	SEPT7P6	234.138	2.50179	0.639998	3.90906	9.2657e-05	0.00330709
3427	ENSG00000111879	33.7644	85.2039	9.45596	74.3149	9.36098	99.8655	FAM184A	51.9943	2.27378	0.583062	3.89973	9.63014e-05	0.00341151
13715	ENSG00000198900	7241.4	52591.6	3799.72	4120.99	2731.07	25271.9	TOP1	15959.4	2.57352	0.66014	3.89844	9.68127e-05	0.00342112
5383	ENSG00000131018	211.027	885.43	217.487	240.362	176.689	1742.43	SYNE1	578.904	2.24473	0.576003	3.89707	9.73626e-05	0.00342991
1737	ENSG00000092853	2086	12642.4	1303.35	2063.98	782.812	5575.33	CLSPN	4075.65	2.28106	0.586151	3.8916	9.95867e-05	0.00348884
2064	ENSG00000100629	386.18	1602.76	170.207	568.393	143.925	738.557	CEP128	601.67	2.0521	0.528362	3.88389	0.000102797	0.00358806
7969	ENSG00000152926	94.9623	130.109	14.1839	491.175	25.7427	183.335	ZNF117	156.585	2.56554	0.660966	3.8815	0.000103813	0.00361688
7450	ENSG00000147082	115.01	450.199	89.8316	152.694	113.502	761.661	CCNB3	280.483	2.09773	0.540762	3.87921	0.000104795	0.00364442
21098	ENSG00000261278	61.1979	476.681	7.87996	51.0915	12.8714	125.95	ENSG00000261278	122.612	2.97583	0.767285	3.87839	0.000105148	0.00365
10611	ENSG00000171681	1389.61	7001.69	1074.83	1566.42	751.219	4614.68	ATF7IP	2733.07	2.0352	0.525209	3.87503	0.00010661	0.00368057
6034	ENSG00000135968	583.49	1076.56	176.511	1139.11	138.075	1619.46	GCC2	788.868	2.09237	0.540124	3.87386	0.000107123	0.00368988
19956	ENSG00000254759	169.877	748.413	61.4637	181.143	63.1866	450.885	NAP1L1P1	279.161	2.22234	0.574409	3.86892	0.000109318	0.00374339
9562	ENSG00000165733	4161.46	36535.2	3884.82	2978.4	1986.87	16951	BMS1	11083	2.49255	0.6449	3.86502	0.000111082	0.00377321
1796	ENSG00000096401	2148.26	16014.9	1590.18	1551.9	1119.81	7968.37	CDC5L	5065.57	2.39383	0.6208	3.85605	0.000115236	0.00390036
12179	ENSG00000183426	17.9373	56.4188	4.72798	74.3149	12.8714	46.9517	NPIPA1	35.537	2.286	0.593492	3.85178	0.000117262	0.00394082
19387	ENSG00000250215	4.22054	79.4469	4.72798	7.54761	3.51037	35.7727	CIR1P2	22.5377	3.29349	0.855865	3.84814	0.000119018	0.00398428
9280	ENSG00000164190	2379.33	7675.26	2088.19	2822.22	1039.07	12638.9	NIPBL	4773.84	2.07093	0.539881	3.83591	0.000125101	0.004124
4108	ENSG00000118193	1835.94	4558.41	765.933	2203.9	499.643	6486.78	KIF14	2725.1	2.09438	0.546218	3.83434	0.000125904	0.00413822
7854	ENSG00000151657	316.541	1757.04	185.967	412.215	152.116	655.833	KIN	579.953	2.10739	0.549645	3.83409	0.000126031	0.00413822
13394	ENSG00000197558	12.6616	50.6618	15.7599	41.2215	10.5311	87.9412	SSPO	36.4629	2.21835	0.578954	3.83164	0.00012729	0.00416721
14528	ENSG00000213212	106.569	1331.02	69.3437	49.9303	51.4854	297.361	NCLP1	317.619	2.88095	0.751975	3.83118	0.000127529	0.00416786
96	ENSG00000005810	2495.4	11412.7	2679.19	2352.53	1965.81	20470.9	MYCBP2	6896.1	2.26146	0.590569	3.82929	0.000128511	0.00417838
8988	ENSG00000163029	1521.51	4179.6	526.382	1953.09	408.373	4139.95	SMC6	2121.48	2.06348	0.539249	3.82659	0.000129931	0.0041958
13615	ENSG00000198604	1727.26	13482.9	1884.89	1688.34	890.464	6905.62	BAZ1A	4429.92	2.2937	0.599849	3.82379	0.000131416	0.00422937
10097	ENSG00000168477	64.3633	169.256	28.3679	90.5713	47.975	370.397	TNXB	128.488	2.15456	0.56586	3.80759	0.000140326	0.00443905
9897	ENSG00000167548	5766.32	46424.6	5501.79	4485.02	4343.5	27043.4	KMT2D	15594.1	2.31996	0.609414	3.80687	0.000140737	0.00443905
3964	ENSG00000116754	2918.51	18519.2	2042.49	3621.69	1353.83	6012.05	SRSF11	5744.63	2.15631	0.566983	3.80312	0.000142882	0.00449925
4032	ENSG00000117360	1216.57	10283.2	1743.05	2213.19	948.97	3815.01	PRPF3	3370	2.06122	0.542676	3.79825	0.00014572	0.00455838
3805	ENSG00000115464	4422.08	14329.2	4332.4	5064.44	2604.69	29372.4	USP34	10020.9	2.10203	0.554303	3.79221	0.000149313	0.0046326
17807	ENSG00000236048	32.7092	180.771	12.6079	35.4157	4.68049	98.3749	ENSG00000236048	60.7598	2.6319	0.696997	3.77606	0.000159331	0.0048855
20068	ENSG00000255387	26.3784	188.83	9.45596	29.0293	9.36098	66.3286	ENSG00000255387	54.8973	2.62492	0.695286	3.77532	0.000159805	0.0048855
12672	ENSG00000186567	20.0476	55.2674	14.1839	112.633	8.19086	40.2443	CEACAM19	41.7613	2.29474	0.607993	3.77429	0.000160463	0.0048855
8936	ENSG00000162782	1.05514	17.2711	4.72798	33.0933	2.34025	23.8485	TDRD5	13.7227	3.28989	0.871781	3.77375	0.000160809	0.0048855
8127	ENSG00000154781	381.959	2116.28	137.111	466.79	139.245	602.919	CCDC174	640.718	2.27206	0.602956	3.76821	0.000164424	0.00497146
12646	ENSG00000186364	13.7168	49.5104	17.3359	121.342	10.5311	35.7727	NUDT17	41.3682	2.33087	0.618752	3.76705	0.000165189	0.00498665
8889	ENSG00000162572	18.9925	41.4506	7.87996	141.082	24.5726	72.2907	SCNN1D	51.0447	2.29543	0.610568	3.7595	0.000170251	0.00508439
17879	ENSG00000236493	44.3157	347.724	18.9119	42.3827	25.7427	115.516	EIF2S2P3	99.0989	2.49164	0.662809	3.75921	0.000170449	0.00508439
15182	ENSG00000219273	4.22054	72.5385	0	11.6117	0	8.19791	ENSG00000219273	16.0948	4.2937	1.1422	3.75914	0.000170501	0.00508439
7157	ENSG00000144214	28.4887	59.873	22.0639	245.587	12.8714	45.4611	LYG1	69.0576	2.47184	0.65767	3.75848	0.000170946	0.00508439
16965	ENSG00000231700	11.6065	221.07	22.0639	9.86995	8.19086	92.4128	ENSG00000231700	60.869	2.96089	0.787815	3.75836	0.000171033	0.00508439
3560	ENSG00000113141	1323.14	11622.3	888.86	870.297	752.389	3829.17	IK	3214.36	2.46069	0.654744	3.75825	0.000171104	0.00508439
19269	ENSG00000249353	3514.66	28113.8	2028.3	2093.01	2088.67	11300.4	NPM1P27	8189.82	2.44316	0.650438	3.75618	0.000172526	0.00511572
20728	ENSG00000259706	777.635	3387.43	275.799	711.217	362.738	2125.49	HSP90B2P	1273.39	2.13446	0.56856	3.75415	0.000173933	0.00513712
12758	ENSG00000187240	181.483	356.935	92.9836	194.496	72.5476	1129.82	DYNC2H1	338.045	2.27436	0.606022	3.75294	0.000174772	0.00513712
8194	ENSG00000155640	1042.47	4087.49	633.549	925.453	478.58	3965.55	C10orf12	1855.52	2.05855	0.548645	3.75206	0.000175388	0.0051393
5146	ENSG00000129071	208.917	445.594	78.7996	763.469	71.3775	264.569	MBD4	305.454	2.03342	0.543346	3.7424	0.000182268	0.00523585
2248	ENSG00000101882	389.345	2748.4	157.599	330.353	163.817	726.633	NKAP	752.692	2.41845	0.646796	3.73913	0.000184662	0.0052648
5010	ENSG00000127603	3266.7	27519.7	6485.21	3275.66	4444.13	46805.6	MACF1	15299.5	2.45064	0.655705	3.73741	0.000185923	0.00529282
16279	ENSG00000228057	32.7092	105.929	9.45596	78.379	10.5311	61.1117	SEC63P1	49.686	2.18882	0.586092	3.73461	0.000188009	0.00533998
7279	ENSG00000145331	162.491	826.708	80.3756	167.208	102.971	471.007	TRMT10A	301.794	2.07781	0.556392	3.73443	0.000188142	0.00533998
8797	ENSG00000161912	29.5438	54.116	20.4879	142.243	17.5518	81.2339	ADCY10P1	57.5295	2.03862	0.546743	3.72867	0.000192495	0.00543105
500	ENSG00000040275	814.565	2350.02	192.271	1718.53	167.328	1189.44	SPDL1	1072.03	2.16105	0.580232	3.72447	0.000195729	0.0054761
8052	ENSG00000153922	2734.91	8634.38	1476.71	2630.63	890.464	9622.86	CHD1	4331.66	2.03328	0.548569	3.70652	0.000210125	0.00580764
1325	ENSG00000080824	54701.4	418536	39332.1	27873.3	29758.6	223082	HSP90AA1	132214	2.43514	0.657196	3.70535	0.000211097	0.00582603
2178	ENSG00000101306	17.9373	69.0843	12.6079	63.8644	9.36098	40.2443	MYLK2	35.5165	2.1068	0.56921	3.70127	0.000214523	0.00588636
6322	ENSG00000137817	328.147	542.312	283.679	2725.27	292.531	634.22	PARP6	801.026	2.10961	0.571773	3.68958	0.000224621	0.00604978
22111	ENSG00000268885	17.9373	119.746	11.0319	39.4798	10.5311	40.2443	ENSG00000268885	39.8284	2.31268	0.628182	3.68153	0.000231834	0.00617401
3315	ENSG00000111142	3394.37	21101.8	1416.82	2291.57	1302.35	7848.38	METAP2	6225.88	2.35315	0.639601	3.67909	0.000234067	0.00621141
14923	ENSG00000214892	59.0876	292.457	14.1839	60.3808	15.2116	130.421	USP8P1	95.2903	2.42928	0.660583	3.67747	0.000235557	0.00623715
9452	ENSG00000165124	6.33082	49.5104	11.0319	29.0293	9.36098	50.678	SVEP1	25.9902	2.28812	0.622632	3.67491	0.000237933	0.00626613
20461	ENSG00000258472	7.38595	77.1441	4.72798	29.6098	12.8714	33.5369	ENSG00000258472	27.546	2.45447	0.668624	3.67094	0.000241664	0.00632926
3739	ENSG00000115053	25389.7	289549	20101.8	11250.6	12576.5	69530.2	NCL	71399.7	2.67299	0.729713	3.66307	0.000249211	0.00651794
15291	ENSG00000221944	83.3558	176.165	45.7038	470.274	45.6348	103.592	TIGD1	154.121	2.09979	0.573868	3.65901	0.00025319	0.0066038
13198	ENSG00000196586	1863.37	11898.6	1892.77	1306.9	1366.7	10714.7	MYO6	4840.5	2.22317	0.608189	3.6554	0.000256785	0.00664023
22321	ENSG00000270143	15.827	99.0208	14.1839	48.7691	17.5518	49.1875	ENSG00000270143	40.7567	2.03592	0.558492	3.6454	0.000266981	0.00685058
13737	ENSG00000198939	11.6065	31.0879	4.72798	89.9907	9.36098	26.8295	ZFP2	28.9339	2.50613	0.688213	3.64151	0.000271045	0.00691747
5707	ENSG00000133773	670.011	2718.47	217.487	816.883	214.133	1121.62	CCDC59	959.767	2.0778	0.570712	3.64072	0.000271878	0.00692941
3613	ENSG00000113649	2606.19	14513.5	1780.87	3041.1	1057.79	5067.05	TCERG1	4677.74	2.05454	0.564832	3.63743	0.000275368	0.00699824
11886	ENSG00000181143	1.05514	43.7534	9.45596	16.2564	5.85062	49.9327	MUC16	21.0507	2.80725	0.774085	3.62655	0.000287238	0.00722393
20203	ENSG00000256433	21.1027	49.5104	12.6079	127.148	11.7012	38.0085	ENSG00000256433	43.3465	2.23661	0.61822	3.61782	0.0002971	0.00740213
574	ENSG00000049192	14.7719	29.9365	4.72798	66.1867	8.19086	44.7159	ADAMTS6	28.0883	2.31874	0.641234	3.61606	0.000299124	0.00740921
2297	ENSG00000102241	2474.29	12181.9	932.988	1757.43	913.866	6100.74	HTATSF1	4060.2	2.213	0.612016	3.61592	0.000299287	0.00740921
2136	ENSG00000101132	476.922	1761.65	97.7116	546.911	191.9	996.419	PFDN4	678.585	2.10498	0.583739	3.60604	0.000310907	0.00763714
2950	ENSG00000107581	14406.8	122695	15648	9800.86	9420.66	60717.5	EIF3A	38781.4	2.29116	0.636136	3.60168	0.000316165	0.00771637
11352	ENSG00000176945	11.6065	32.2393	11.0319	83.6042	11.7012	40.9896	MUC20	31.8621	2.19962	0.610923	3.60048	0.000317632	0.0077323
19395	ENSG00000250271	10.5514	64.4787	9.45596	71.9925	11.7012	20.8674	ENSG00000250271	31.5079	2.30466	0.641664	3.59169	0.000328541	0.00789101
21726	ENSG00000266777	1.05514	31.0879	1.57599	20.3205	2.34025	10.4337	SH3GL1P1	11.1356	3.63262	1.01141	3.59164	0.000328605	0.00789101
5114	ENSG00000128692	624.641	3537.11	195.423	478.983	237.535	1186.46	EIF2S2P4	1043.36	2.29668	0.639468	3.59155	0.000328723	0.00789101
1247	ENSG00000078177	838.833	1554.4	319.927	837.204	287.85	3595.16	N4BP2	1238.89	2.04817	0.575448	3.55926	0.000371896	0.00859505
958	ENSG00000069712	120.286	137.017	34.6718	251.393	47.975	441.942	KIAA1107	172.214	2.02583	0.569948	3.55441	0.000378825	0.00871895
18840	ENSG00000244052	23.213	125.503	23.6399	61.542	10.5311	49.9327	RPL5P24	49.0603	2.04434	0.575941	3.54956	0.00038588	0.00880336
8935	ENSG00000162779	31.6541	61.0244	11.0319	107.989	9.36098	58.8759	AXDND1	46.656	2.11171	0.595477	3.54626	0.000390747	0.008875
18139	ENSG00000237897	21.1027	186.528	18.9119	33.0933	18.722	62.6022	ENSG00000237897	56.8266	2.2529	0.635925	3.54272	0.000396028	0.0089445
20438	ENSG00000258365	5.27568	28.7851	6.30397	42.3827	2.34025	17.1411	ENSG00000258365	17.0381	2.69268	0.760081	3.54263	0.000396162	0.0089445
4249	ENSG00000119707	2575.59	18743.7	2351.38	2944.73	1081.19	4991.04	RBM25	5447.94	2.15066	0.607548	3.5399	0.000400282	0.00901608
6656	ENSG00000140279	12.6616	26.4823	3.15199	35.9963	2.34025	48.4422	DUOX2	21.5124	2.56466	0.724688	3.53899	0.000401663	0.0090228
16841	ENSG00000231043	427.33	3606.2	340.414	271.133	243.386	1179.75	ENSG00000231043	1011.37	2.32166	0.656576	3.53601	0.000406216	0.00906372
9352	ENSG00000164609	1013.99	5601.58	491.71	737.343	468.049	2361	SLU7	1778.94	2.1393	0.605634	3.53233	0.000411912	0.00913714
15162	ENSG00000218890	46.426	383.418	37.8238	56.3167	49.1452	149.798	NUFIP1P	120.488	2.13646	0.606281	3.52387	0.000425296	0.00934429
12519	ENSG00000185567	1138.49	6385.69	1711.53	1088.6	1579.67	13194.9	AHNAK2	4183.15	2.22228	0.630646	3.52382	0.000425376	0.00934429
20019	ENSG00000255103	691.114	1858.37	330.958	476.08	569.85	5309.27	KIAA0754	1539.27	2.26292	0.642213	3.52363	0.00042568	0.00934429
16078	ENSG00000226982	40.0952	171.559	25.2159	76.0566	11.7012	71.5454	CENPCP1	66.0289	2.03979	0.579158	3.522	0.000428309	0.00936532
1132	ENSG00000074966	21.1027	20.7253	4.72798	87.0878	11.7012	93.1581	TXK	39.7505	2.39677	0.681308	3.5179	0.000434982	0.00948271
7030	ENSG00000143387	20.0476	36.8449	1.57599	105.666	10.5311	40.2443	CTSK	35.8184	2.46809	0.703259	3.50951	0.000448941	0.00967331
22887	ENSG00000273058	8.44109	25.3309	9.45596	65.0255	9.36098	37.2632	ENSG00000273058	25.8129	2.24264	0.639055	3.50931	0.000449268	0.00967331
12090	ENSG00000182798	14.7719	164.651	36.2478	76.0566	8.19086	40.9896	MAGEB17	56.8179	2.27103	0.649186	3.49827	0.000468292	0.00999094
16710	ENSG00000230360	36.9298	330.453	34.6718	31.3516	22.2323	117.007	DDX10P2	95.4409	2.34668	0.671945	3.49237	0.000478754	0.0101484
11506	ENSG00000178105	1169.09	11166.3	1464.1	989.317	774.621	3761.35	DDX10	3220.8	2.22364	0.638819	3.48085	0.00049982	0.0104637
12055	ENSG00000182568	9.49623	33.3907	9.45596	77.2178	14.0415	35.7727	SATB1	29.8958	2.15419	0.619133	3.47936	0.000502613	0.0104875
6160	ENSG00000136824	1572.15	6269.4	830.548	1335.35	430.605	3896.24	SMC2	2389.05	2.02075	0.581165	3.47707	0.000506935	0.0105314
11856	ENSG00000180914	25.3233	56.4188	20.4879	118.439	10.5311	50.678	OXTR	46.9797	2.00627	0.577466	3.47427	0.000512253	0.0106186
4549	ENSG00000123104	426.275	721.931	192.271	344.287	265.618	3148	ITPR2	849.73	2.25193	0.648337	3.4734	0.000513908	0.0106413
20748	ENSG00000259790	168.822	1304.54	100.864	165.467	56.1659	205.693	ANP32BP1	333.592	2.35956	0.682622	3.45661	0.000547018	0.0112047
20192	ENSG00000256304	13.7168	97.8694	7.87996	22.6428	3.51037	28.3201	ENSG00000256304	28.9899	2.54033	0.736069	3.45121	0.000558076	0.0113213
5256	ENSG00000130254	763.919	5958.52	827.396	937.064	438.796	1556.86	SAFB2	1747.09	2.05764	0.597402	3.44432	0.000572496	0.0115521
20790	ENSG00000260000	10.5514	19.5739	4.72798	103.344	4.68049	14.9053	ENSG00000260000	26.2972	2.77605	0.807698	3.43699	0.000588213	0.0117816
10103	ENSG00000168491	42.2054	63.3273	9.45596	112.053	9.36098	93.9033	CCDC110	55.051	2.11913	0.616839	3.43546	0.000591553	0.0118236
77	ENSG00000005175	945.402	3303.38	280.527	701.347	237.535	2288.71	RPAP3	1292.82	2.10315	0.612478	3.43384	0.000595086	0.0118348
9998	ENSG00000167978	21876.1	147894	30998.2	18993.3	14995.1	114281	SRRM2	58173.1	2.05061	0.597237	3.4335	0.000595852	0.0118348
15456	ENSG00000223893	9.49623	107.081	6.30397	10.4505	2.34025	21.6127	ENSG00000223893	26.214	2.91622	0.851876	3.42329	0.000618686	0.0122371
20609	ENSG00000259205	5.27568	49.5104	6.30397	27.8681	10.5311	29.8106	PRKXP1	21.55	2.26367	0.662266	3.41807	0.000630668	0.0124223
21845	ENSG00000267253	30.599	74.8413	6.30397	45.2856	12.8714	96.8844	ENSG00000267253	44.4643	2.09015	0.611849	3.41612	0.000635212	0.0124989
13050	ENSG00000189269	10.5514	26.4823	3.15199	42.3827	7.02074	35.0274	C22orf43	20.7694	2.28806	0.671222	3.40881	0.000652477	0.0127069
1099	ENSG00000073910	30.599	26.4823	6.30397	74.3149	16.3817	178.864	FRY	55.4909	2.37231	0.696132	3.40784	0.000654793	0.0127383
11933	ENSG00000181626	7.38595	13.8169	1.57599	29.6098	3.51037	40.9896	ANKRD62	16.1481	2.70844	0.795035	3.40669	0.000657554	0.0127498
3203	ENSG00000109881	430.496	1514.1	83.5276	519.624	79.5684	633.475	CCDC34	543.465	2.16408	0.636484	3.40006	0.000673717	0.0129218
570	ENSG00000048991	927.465	1190.55	405.03	4999.42	333.485	931.581	R3HDM1	1464.59	2.09552	0.616433	3.39943	0.000675271	0.0129385
14492	ENSG00000213104	0	18.4225	0	5.22527	0	4.47159	NPM1P46	4.68655	5.32156	1.56753	3.39486	0.000686631	0.013077
20670	ENSG00000259461	2.11027	46.0562	0	5.22527	1.17012	10.4337	ANP32BP3	10.8326	4.0862	1.207	3.38541	0.000710715	0.0134101
1054	ENSG00000072501	5572.17	51774.1	5870.57	3298.88	3460.05	16500.2	SMC1A	14412.7	2.26382	0.669786	3.37991	0.000725106	0.0135935
16759	ENSG00000230606	1.05514	11.514	0	18.5787	0	8.94318	ENSG00000230606	6.68185	4.87074	1.44248	3.37664	0.000733777	0.0137077
16538	ENSG00000229336	28.4887	181.922	4.72798	31.3516	14.0415	48.4422	ENSG00000229336	51.4956	2.43349	0.72108	3.37478	0.000738744	0.0137793
11887	ENSG00000181163	8285.98	48869.1	5022.69	5109.15	4932.07	22047.9	NPM1	15711.1	2.05926	0.611524	3.36743	0.000758723	0.0140142
20231	ENSG00000256673	1.05514	10.3626	3.15199	47.0274	3.51037	11.9242	ENSG00000256673	12.8386	3.22024	0.957935	3.36164	0.0007748	0.0142007
6565	ENSG00000139437	470.591	3119.16	384.542	581.746	217.643	671.483	TCHP	907.527	2.02633	0.603189	3.35936	0.000781227	0.0142634
9448	ENSG00000165113	74.9147	101.324	18.9119	281.584	19.8921	102.847	GKAP1	99.9121	2.08434	0.621207	3.35531	0.000792762	0.0143301
20180	ENSG00000256238	584.545	4796.75	750.173	415.118	424.755	2418.38	ENSG00000256238	1564.95	2.11658	0.631288	3.3528	0.000799987	0.0143733
1110	ENSG00000074276	17.9373	92.1124	15.7599	22.0622	7.02074	70.0549	CDHR2	37.4912	2.17099	0.651051	3.33459	0.000854247	0.0150242
17805	ENSG00000236035	40.0952	185.376	12.6079	55.1556	18.722	63.3475	ENSG00000236035	62.5507	2.06355	0.619506	3.33095	0.000865492	0.0151326
22572	ENSG00000271927	8.44109	33.3907	9.45596	35.4157	3.51037	29.0653	ENSG00000271927	19.8799	2.21021	0.664794	3.32465	0.000885301	0.0153901
9694	ENSG00000166432	8.44109	19.5739	3.15199	95.7965	8.19086	13.4148	ZMAT1	24.7615	2.68482	0.808615	3.32027	0.000899304	0.0155519
9367	ENSG00000164669	1.05514	9.21124	0	21.4816	0	7.45265	INTS4L1	6.53344	4.84392	1.46342	3.31	0.000932959	0.0159739
10588	ENSG00000171490	4364.04	32803.5	3380.5	3345.33	2602.35	7899.81	RSL1D1	9065.93	2.08981	0.635718	3.28733	0.00101144	0.017007
6650	ENSG00000140259	1360.07	12020.7	1065.37	696.121	947.8	3203.15	MFAP1	3215.53	2.23839	0.681803	3.28305	0.0010269	0.0171948
19932	ENSG00000254634	2.11027	24.1795	1.57599	20.3205	4.68049	15.6506	ENSG00000254634	11.4195	2.81159	0.863713	3.25523	0.00113299	0.018478
8001	ENSG00000153201	3481.95	14657.4	6017.14	3356.94	2607.03	30569.3	RANBP2	10115	2.00482	0.618002	3.24403	0.00117851	0.018948
13930	ENSG00000203817	7.38595	20.7253	3.15199	40.0604	4.68049	20.8674	FAM72C	16.1452	2.39789	0.74133	3.23458	0.0012182	0.0193891
16893	ENSG00000231305	16.8822	32.2393	1.57599	74.8955	4.68049	23.1032	ENSG00000231305	25.5628	2.44474	0.757323	3.22814	0.001246	0.0196995
18204	ENSG00000238247	43.2606	208.404	9.45596	30.771	7.02074	76.7623	ENSG00000238247	62.6125	2.37701	0.739649	3.2137	0.00131036	0.020411
21531	ENSG00000264736	13.7168	40.2992	3.15199	21.4816	2.34025	41.7348	BDP1P	20.4541	2.37391	0.739523	3.21006	0.00132707	0.0205534
15201	ENSG00000219553	21.1027	133.563	18.9119	36.5769	4.68049	36.518	ENSG00000219553	41.8921	2.20318	0.686827	3.20776	0.00133771	0.0206844
17444	ENSG00000234297	224.744	960.271	45.7038	157.339	64.3568	357.727	ENSG00000234297	301.69	2.13339	0.665399	3.20618	0.0013451	0.020748
9385	ENSG00000164764	14.7719	35.6935	14.1839	67.3479	3.51037	33.5369	SBSPON	28.1741	2.08883	0.65182	3.20461	0.00135245	0.0208276
7270	ENSG00000145220	1115.28	7067.32	772.236	993.381	492.622	1507.67	LYAR	1991.42	2.00678	0.627463	3.19825	0.00138263	0.0210862
10123	ENSG00000168631	4.22054	21.8767	0	11.0311	0	18.6316	DPCR1	9.29333	3.44968	1.07986	3.19457	0.00140039	0.0212046
16816	ENSG00000230882	6.33082	39.1478	9.45596	25.5457	5.85062	28.3201	ENSG00000230882	19.1085	2.11829	0.663237	3.19386	0.00140383	0.0212398
13163	ENSG00000196436	4.22054	8.05983	1.57599	53.4138	2.34025	9.68844	NPIPB15	13.2165	3.10513	0.973054	3.19111	0.00141726	0.0214088
3395	ENSG00000111713	3.16541	10.3626	0	25.5457	1.17012	13.4148	GYS2	8.94311	3.39654	1.06548	3.1878	0.00143362	0.0216044
20762	ENSG00000259865	13.7168	27.6337	1.57599	93.4742	9.36098	17.8864	ENSG00000259865	27.2747	2.46011	0.772436	3.18487	0.00144821	0.0217552
1363	ENSG00000082196	9.49623	9.21124	1.57599	89.4101	9.36098	28.3201	C1QTNF3	24.5624	2.60798	0.823554	3.16673	0.00154161	0.0227622
4189	ENSG00000119242	65.4184	58.7216	15.7599	362.285	24.5726	71.5454	CCDC92	99.7172	2.2118	0.699434	3.16227	0.00156542	0.0229886
20581	ENSG00000259086	56.9774	242.946	12.6079	52.2527	12.8714	81.2339	ENSG00000259086	76.4816	2.16854	0.685817	3.16198	0.00156703	0.0229944
17748	ENSG00000235748	1.05514	24.1795	3.15199	13.3535	0	8.94318	ENSG00000235748	8.44721	3.5845	1.13773	3.15058	0.00162946	0.0236726
16809	ENSG00000230847	1.05514	11.514	0	19.7399	0	3.72632	ENSG00000230847	6.0059	4.71198	1.50023	3.14085	0.00168457	0.0242323
14552	ENSG00000213279	4.22054	28.7851	3.15199	11.0311	1.17012	20.1221	ENSG00000213279	11.4135	2.789	0.888117	3.14036	0.00168742	0.0242549
20304	ENSG00000257335	4.22054	23.0281	3.15199	16.837	0	15.6506	MGAM	10.4814	2.90714	0.927862	3.13316	0.00172933	0.0246192
14525	ENSG00000213199	13.7168	31.0879	22.0639	110.311	8.19086	36.518	ASIC3	36.9814	2.0463	0.653653	3.13056	0.00174473	0.0247785
1210	ENSG00000077097	3311.02	4858.93	918.804	2135.39	1043.75	14204	TOP2B	4411.98	2.00683	0.641942	3.12618	0.00177091	0.0249636
15753	ENSG00000225271	59.0876	795.621	69.3437	31.3516	50.3153	114.771	ENSG00000225271	186.748	2.39581	0.767475	3.12168	0.00179823	0.025199
22338	ENSG00000270207	0	1.1514	0	23.2234	0	2.23579	ENSG00000270207	4.4351	5.30039	1.70062	3.11674	0.0018286	NA
15573	ENSG00000224462	31.6541	62.1758	23.6399	157.339	5.85062	38.0085	C4BPAP1	53.1112	2.07889	0.667348	3.11516	0.00183846	0.0256493
14601	ENSG00000213443	1.05514	20.7253	0	10.4505	1.17012	9.68844	ENSG00000213443	7.18159	4.06255	1.30708	3.10811	0.0018829	0.0261349
15019	ENSG00000215513	8.44109	36.8449	11.0319	68.509	10.5311	18.6316	PI4KAP1	25.665	2.06132	0.664971	3.09987	0.00193604	0.0267356
6392	ENSG00000138161	12.6616	31.0879	7.87996	92.313	14.0415	23.1032	CUZD1	30.1812	2.07823	0.672833	3.08877	0.00200986	0.0274092
20760	ENSG00000259845	7.38595	39.1478	12.6079	20.9011	4.68049	41.7348	HERC2P10	21.0763	2.07069	0.670485	3.08834	0.00201276	0.0274162
19178	ENSG00000248596	10.5514	21.8767	9.45596	83.6042	4.68049	16.3958	ENSG00000248596	24.4274	2.31874	0.751267	3.08643	0.00202573	0.0275534
5814	ENSG00000134627	11.6065	12.6655	0	57.4779	5.85062	32.7916	PIWIL4	20.0654	2.50469	0.815451	3.07154	0.00212954	0.0286982
10668	ENSG00000172014	5.27568	20.7253	0	16.2564	1.17012	16.3958	ANKRD20A4	9.97055	2.92269	0.952301	3.06908	0.00214716	0.028833
16944	ENSG00000231595	7.38595	41.4506	14.1839	53.9944	5.85062	17.8864	ENSG00000231595	23.4586	2.08141	0.678233	3.06888	0.00214865	0.028833
22801	ENSG00000272752	5.27568	10.3626	3.15199	60.3808	3.51037	9.68844	STAG3L5P-PVRIG2P-PILRB	15.395	2.7508	0.89686	3.06715	0.00216113	0.0289186
13973	ENSG00000204164	1.05514	18.4225	1.57599	26.7069	3.51037	6.70738	BMS1P5	9.66304	3.07689	1.00361	3.06582	0.00217072	0.0290061
11422	ENSG00000177483	11.6065	11.514	1.57599	50.5109	4.68049	35.7727	RBM44	19.2768	2.4104	0.786507	3.06469	0.00217899	0.0290756
17722	ENSG00000235613	24.2681	123.2	4.72798	27.8681	3.51037	26.0843	NSRP1P1	34.9432	2.40303	0.784693	3.06238	0.00219588	0.0291709
20823	ENSG00000260091	6.33082	25.3309	1.57599	31.3516	2.34025	9.68844	ENSG00000260091	12.7697	2.63698	0.86145	3.0611	0.00220527	0.0292618
15770	ENSG00000225357	55.9222	368.449	26.7919	27.2875	31.5933	113.28	RPF2P1	103.887	2.14381	0.703032	3.04938	0.00229315	0.0300499
14207	ENSG00000205592	4.22054	18.4225	0	8.70878	2.34025	27.5748	MUC19	10.2111	2.94967	0.968885	3.04439	0.00233149	0.0304055
14540	ENSG00000213239	46.426	315.485	33.0958	28.4487	40.9543	143.091	NPM1P32	101.25	2.00687	0.659464	3.04319	0.00234087	0.0304651
11653	ENSG00000179242	5.27568	25.3309	3.15199	6.38644	1.17012	35.0274	CDH4	12.7238	2.7719	0.912637	3.03724	0.00238756	0.0308279
18803	ENSG00000243811	10.5514	18.4225	6.30397	95.2159	7.02074	12.6695	APOBEC3D	25.0307	2.40239	0.7918	3.03409	0.00241264	0.0310091
5154	ENSG00000129167	10.5514	13.8169	3.15199	67.9284	3.51037	16.3958	TPH1	19.2258	2.4881	0.820083	3.03397	0.00241361	0.0310091
15385	ENSG00000223509	13.7168	24.1795	7.87996	74.3149	3.51037	19.3769	ENSG00000223509	23.8297	2.2296	0.73783	3.02183	0.00251248	0.0319512
14104	ENSG00000204789	189.925	130.109	44.1278	901.068	67.8671	219.853	ZNF204P	258.825	2.04789	0.677896	3.02095	0.00251987	0.0319621
20040	ENSG00000255201	2.11027	16.1197	1.57599	11.0311	0	13.4148	ENSG00000255201	7.3753	3.45295	1.14419	3.01781	0.00254608	0.0321302
17518	ENSG00000234719	3.16541	13.8169	0	14.5146	1.17012	14.9053	ENSG00000234719	7.92872	3.19129	1.05984	3.0111	0.00260299	0.0326543
4746	ENSG00000124942	10982.9	185243	65312.3	15225.3	34059.9	330201	AHNAK	106837	2.26567	0.75315	3.00826	0.00262749	0.0328445
20693	ENSG00000259562	6.33082	36.8449	9.45596	34.8351	2.34025	13.4148	ENSG00000259562	17.2036	2.26072	0.752534	3.00414	0.00266332	0.0331868
13529	ENSG00000198157	59.0876	211.858	6.30397	32.5128	7.02074	124.459	HMGN5	73.5405	2.32473	0.774668	3.00093	0.00269153	0.0334031
17786	ENSG00000235920	64.3633	230.281	25.2159	24.9652	30.4232	242.956	ENSG00000235920	103.034	2.04347	0.681691	2.99765	0.00272068	0.033633
11692	ENSG00000179571	5.27568	43.7534	3.15199	5.80585	3.51037	25.339	NBPF23	14.4727	2.60826	0.87225	2.99026	0.00278736	0.0342344
4615	ENSG00000123870	14.7719	24.1795	3.15199	66.1867	10.5311	29.8106	ZNF137P	24.772	2.04947	0.687285	2.98199	0.00286386	0.0348583
21066	ENSG00000261159	10.5514	16.1197	6.30397	59.8003	2.34025	19.3769	ENSG00000261159	19.0821	2.31388	0.778552	2.97203	0.00295842	0.0355985
21945	ENSG00000267655	6.33082	14.9683	1.57599	34.8351	3.51037	14.9053	ENSG00000267655	12.6876	2.46004	0.832117	2.95636	0.00311294	0.0368507
6706	ENSG00000140575	6114.51	57460.8	15082.3	3748.84	8651.89	60632.5	IQGAP1	25281.8	2.0293	0.690511	2.93884	0.00329442	0.0383299
22746	ENSG00000272556	5.27568	17.2711	1.57599	29.6098	2.34025	10.4337	ENSG00000272556	11.0844	2.59423	0.883745	2.9355	0.0033301	0.038674
9124	ENSG00000163666	10.5514	10.3626	4.72798	96.3771	7.02074	14.9053	HESX1	23.9909	2.44085	0.831943	2.93391	0.00334721	0.0387322
8186	ENSG00000155530	6.33082	14.9683	3.15199	49.3497	8.19086	19.3769	LRGUK	16.8948	2.23093	0.760657	2.9329	0.00335813	0.0387389
21495	ENSG00000264379	2.11027	4.60562	0	34.8351	0	3.72632	ENSG00000264379	7.54622	4.21709	1.44029	2.92794	0.00341214	0.0392903
8912	ENSG00000162669	7.38595	16.1197	0	29.6098	0	13.4148	HFM1	11.0884	2.89133	0.99101	2.91755	0.00352788	0.0401122
12796	ENSG00000187667	15.827	26.4823	3.15199	76.6372	10.5311	23.1032	WHAMMP3	25.9555	2.0691	0.710896	2.91056	0.00360787	0.0406566
20556	ENSG00000258959	5.27568	26.4823	6.30397	11.0311	1.17012	29.0653	ENSG00000258959	13.2214	2.40255	0.825855	2.90916	0.00362396	0.0407894
18632	ENSG00000242349	8.44109	24.1795	4.72798	54.575	3.51037	8.19791	NPPA-AS1	17.272	2.3735	0.816401	2.90727	0.00364601	0.0409635
3235	ENSG00000110169	8.44109	14.9683	0	52.8332	8.19086	20.8674	HPX	17.5501	2.36509	0.813888	2.90592	0.00366175	0.0409635
2354	ENSG00000102904	12.6616	19.5739	6.30397	60.9614	5.85062	23.1032	TSNAXIP1	21.4091	2.05505	0.708272	2.9015	0.00371385	0.0412389
16540	ENSG00000229348	0	5.75702	0	4.64468	0	8.19791	HYI-AS1	3.09994	4.7536	1.64038	2.89786	0.00375719	NA
4565	ENSG00000123201	14.7719	12.6655	18.9119	156.177	12.8714	36.518	GUCY1B2	41.986	2.15801	0.745457	2.89488	0.00379299	0.0417873
3781	ENSG00000115306	4491.71	76559.2	17807.1	3745.93	11580.7	65949.2	SPTBN1	30022.3	2.11002	0.731192	2.88572	0.00390515	0.0424934
12086	ENSG00000182782	3.16541	19.5739	0	15.0952	1.17012	7.45265	HCAR2	7.74288	3.14663	1.09082	2.88463	0.0039187	0.042592
17410	ENSG00000234119	2.11027	34.5421	1.57599	2.32234	0	9.68844	ENSG00000234119	8.3732	3.63006	1.25951	2.88213	0.00394996	0.0428337
20141	ENSG00000255983	2.11027	3.45421	0	38.8992	2.34025	6.70738	ENSG00000255983	8.91855	3.39701	1.18091	2.87661	0.00401978	0.0432281
13917	ENSG00000203761	4.22054	12.6655	3.15199	31.9322	4.68049	16.3958	MSTO2P	12.1744	2.33928	0.814424	2.87231	0.00407486	0.0436013
9061	ENSG00000163440	0	6.90843	0	9.86995	0	2.23579	PDCL2	3.16903	4.7909	1.668	2.87224	0.00407571	NA
4489	ENSG00000122477	7.38595	23.0281	6.30397	33.0933	0	14.9053	LRRC39	14.1194	2.39044	0.833524	2.86787	0.00413249	0.0439841
7058	ENSG00000143512	2.11027	8.05983	0	11.6117	0	14.9053	HHIPL2	6.11452	3.87061	1.35076	2.8655	0.00416352	0.0442401
22003	ENSG00000267919	5.27568	16.1197	3.15199	30.1904	4.68049	16.3958	ENSG00000267919	12.6357	2.24516	0.784271	2.86274	0.00419997	0.0444575
17242	ENSG00000233158	4.22054	33.3907	3.15199	17.4176	5.85062	14.16	RPS24P6	13.0319	2.26096	0.789839	2.86256	0.00420238	0.0444575
17455	ENSG00000234367	3.16541	27.6337	1.57599	2.32234	2.34025	26.8295	PFN1P3	10.6445	2.95461	1.03264	2.86121	0.00422028	0.0444575
18167	ENSG00000238029	22.1579	82.9011	3.15199	24.9652	9.36098	36.518	ENSG00000238029	29.8425	2.00694	0.703786	2.85164	0.00434949	0.04536
14798	ENSG00000214147	14.7719	47.2076	1.57599	23.2234	3.51037	23.8485	ENSG00000214147	19.023	2.1753	0.762837	2.85159	0.00435015	0.04536
17681	ENSG00000235437	108.679	105.929	70.9197	782.629	54.9958	67.8191	ENSG00000235437	198.495	2.02819	0.712837	2.84523	0.0044379	0.045847
22879	ENSG00000273014	10.5514	16.1197	6.30397	37.738	3.51037	29.8106	ENSG00000273014	17.339	2.03656	0.716775	2.84128	0.00449333	0.0462197
4295	ENSG00000120051	15.827	36.8449	0	25.5457	1.17012	32.0464	CCDC147	18.5724	2.39215	0.843524	2.8359	0.00456974	0.046773
14966	ENSG00000215102	32.7092	104.778	4.72798	24.3846	8.19086	61.857	TERF1P4	39.4412	2.02646	0.715812	2.83099	0.00464041	0.0471945
15744	ENSG00000225234	2.11027	12.6655	3.15199	17.4176	2.34025	14.9053	TRAPPC12-AS1	8.76513	2.59811	0.920187	2.82346	0.0047508	0.0478051
5695	ENSG00000133640	20.0476	20.7253	0	62.7032	5.85062	40.9896	LRRIQ1	25.0527	2.21572	0.785154	2.82203	0.00477211	0.0479338
20005	ENSG00000255036	0	12.6655	4.72798	17.9981	1.17012	11.179	ENSG00000255036	7.95678	2.99532	1.0624	2.8194	0.00481135	0.0481845
2311	ENSG00000102387	10.5514	28.7851	4.72798	40.641	2.34025	11.9242	TAF7L	16.495	2.18375	0.779248	2.80239	0.00507258	0.0499459
17958	ENSG00000236852	56.9774	204.95	6.30397	37.738	12.8714	78.9981	ENSG00000236852	66.3065	2.05262	0.734137	2.79597	0.00517447	0.0503345
20157	ENSG00000256061	6.33082	21.8767	1.57599	13.934	2.34025	19.3769	DYX1C1	10.9058	2.35966	0.845935	2.78942	0.00528032	0.0510242
20896	ENSG00000260423	6.33082	10.3626	6.30397	67.9284	3.51037	8.19791	ENSG00000260423	17.1057	2.44468	0.880787	2.77556	0.00551067	0.0526606
10306	ENSG00000169752	23.213	29.9365	11.0319	128.309	8.19086	17.8864	NRG4	36.428	2.04956	0.738781	2.77424	0.00553308	0.052742
16228	ENSG00000227740	1.05514	9.21124	0	13.934	0	2.98106	ENSG00000227740	4.53025	4.28892	1.55117	2.76496	0.00569292	NA
16765	ENSG00000230638	2.11027	14.9683	3.15199	19.7399	2.34025	9.68844	ENSG00000230638	8.66652	2.57543	0.934976	2.75454	0.00587754	0.0552173
14912	ENSG00000214832	5.27568	27.6337	0	16.837	2.34025	7.45265	UPF3AP2	9.92321	2.6556	0.964132	2.7544	0.00588	0.0552173
22540	ENSG00000271781	9.49623	90.961	12.6079	8.12819	3.51037	23.8485	ENSG00000271781	24.7587	2.26304	0.821768	2.75387	0.00588946	0.055248
14107	ENSG00000204794	0	13.8169	3.15199	14.5146	1.17012	7.45265	PGM5P1	6.68437	3.2007	1.16693	2.74284	0.00609111	0.056664
17187	ENSG00000232864	15.827	80.5983	4.72798	13.3535	4.68049	22.3579	ENSG00000232864	23.5909	2.1564	0.786646	2.74125	0.00612055	0.0568014
19134	ENSG00000248334	9.49623	13.8169	3.15199	48.7691	3.51037	14.16	WHAMMP2	15.4841	2.22635	0.812916	2.73873	0.00616774	0.0570125
15694	ENSG00000225025	1.05514	24.1795	1.57599	1.74176	1.17012	14.16	KIF4CP	7.31376	3.39857	1.24099	2.73859	0.00617025	0.0570125
19681	ENSG00000253146	10.5514	73.6899	0	4.64468	7.02074	26.8295	CIR1P1	20.456	2.51249	0.924204	2.71854	0.00655706	0.0596576
20583	ENSG00000259090	16.8822	104.778	7.87996	9.86995	7.02074	27.5748	ENSG00000259090	29.0009	2.13021	0.78607	2.70995	0.00672935	0.0609622
12281	ENSG00000184110	108.679	1187.1	168.631	38.3186	78.3982	263.078	EIF3C	307.367	2.06514	0.762723	2.70759	0.00677745	0.0611646
22291	ENSG00000270055	13.7168	13.8169	4.72798	71.412	2.34025	14.9053	ENSG00000270055	20.1532	2.25419	0.832635	2.70729	0.0067835	0.0611662
4748	ENSG00000125046	4.22054	18.4225	9.45596	34.8351	3.51037	15.6506	SSUH2	14.3492	2.06157	0.762544	2.70354	0.00686052	0.0616505
18157	ENSG00000237975	0	10.3626	1.57599	2.32234	0	12.6695	FLG-AS1	4.48841	4.22476	1.56387	2.70147	0.00690327	NA
8136	ENSG00000154898	2.11027	20.7253	7.87996	26.1263	2.34025	10.4337	CCDC144CP	11.6026	2.29541	0.849786	2.70116	0.00690983	0.0619763
15681	ENSG00000224956	4.22054	16.1197	1.57599	22.0622	1.17012	6.70738	ENSG00000224956	8.64266	2.64383	0.983007	2.68954	0.00715508	0.0634566
16126	ENSG00000227242	2.11027	12.6655	4.72798	17.4176	2.34025	15.6506	NBPF13P	9.15201	2.37729	0.887396	2.67896	0.00738522	0.0649516
8570	ENSG00000159712	4.22054	11.514	1.57599	13.934	0	14.9053	ANKRD18CP	7.69165	2.75369	1.02835	2.67778	0.00741112	0.0651191
13475	ENSG00000197915	9.49623	315.485	17.3359	4.64468	8.19086	97.6297	HRNR	75.4637	3.58109	1.33861	2.67523	0.00746775	0.0652865
1452	ENSG00000085514	1.05514	4.60562	0	29.0293	4.68049	11.179	PILRA	8.42491	2.92614	1.0951	2.67202	0.0075397	0.0655425
12130	ENSG00000183055	13.7168	56.4188	1.57599	19.7399	2.34025	12.6695	FAM133CP	17.7435	2.25985	0.846447	2.66981	0.00758947	0.0656966
16848	ENSG00000231066	5.27568	18.4225	1.57599	17.4176	4.68049	17.8864	NPM1P9	10.8764	2.16692	0.811778	2.66935	0.00759985	0.0656966
20625	ENSG00000259287	1.05514	14.9683	3.15199	20.3205	2.34025	5.96212	ENSG00000259287	7.96637	2.71168	1.0171	2.6661	0.00767376	0.0660966
17179	ENSG00000232832	0	4.60562	0	7.54761	0	3.72632	LMLN-AS1	2.64659	4.53629	1.7027	2.66418	0.00771757	NA
19531	ENSG00000251204	4.22054	14.9683	1.57599	12.1923	1.17012	14.9053	ENSG00000251204	8.17208	2.5404	0.953699	2.66373	0.00772787	0.066304
17469	ENSG00000234429	1.05514	17.2711	0	1.16117	0	8.19791	ENSG00000234429	4.61421	4.27863	1.6065	2.66332	0.00773733	NA
8091	ENSG00000154263	2.11027	3.45421	0	15.6758	1.17012	14.9053	ABCA10	6.21928	3.27973	1.2322	2.66168	0.00777508	0.0666515
16806	ENSG00000230832	15.827	63.3273	4.72798	8.70878	3.51037	36.518	ENSG00000230832	22.1032	2.12819	0.800261	2.65937	0.00782878	0.0669005
20398	ENSG00000258090	24.2681	39.1478	1.57599	79.5401	4.68049	17.1411	ENSG00000258090	27.7256	2.11427	0.796745	2.65364	0.00796289	0.0676328
20652	ENSG00000259388	17.9373	81.7497	6.30397	14.5146	3.51037	23.8485	ENSG00000259388	24.6441	2.07278	0.781733	2.65151	0.00801317	0.0679434
18408	ENSG00000240477	7.38595	52.9646	3.15199	9.86995	2.34025	8.19791	ENSG00000240477	13.9851	2.40854	0.909034	2.64956	0.00805962	0.0680765
17761	ENSG00000235817	3.16541	37.9964	0	15.6758	5.85062	4.47159	ENSG00000235817	11.1933	2.60444	0.987434	2.63758	0.00834991	0.0695997
16778	ENSG00000230699	5.27568	16.1197	3.15199	14.5146	3.51037	22.3579	ENSG00000230699	10.8217	2.12723	0.809362	2.62828	0.00858185	0.0709105
11673	ENSG00000179397	2.11027	5.75702	1.57599	24.9652	3.51037	12.6695	C1orf101	8.43139	2.59345	0.988431	2.6238	0.0086955	0.0714266
4895	ENSG00000126231	4.22054	13.8169	7.87996	31.9322	3.51037	16.3958	PROZ	12.9593	2.0465	0.781675	2.61809	0.00884231	0.0722452
20346	ENSG00000257681	7.38595	16.1197	3.15199	38.8992	4.68049	11.179	ENSG00000257681	13.5694	2.10266	0.804219	2.61454	0.0089347	0.0727808
12422	ENSG00000184995	1.05514	14.9683	0	9.86995	0	0.745265	IFNE	4.43977	4.23659	1.62326	2.60992	0.00905629	NA
21767	ENSG00000266984	12.6616	55.2674	3.15199	9.86995	3.51037	22.3579	ENSG00000266984	17.8032	2.11869	0.815	2.59962	0.00933261	0.0746548
21626	ENSG00000265728	3.16541	11.514	4.72798	35.9963	2.34025	5.96212	ENSG00000265728	10.6177	2.43119	0.935951	2.59756	0.00938891	0.0749377
7080	ENSG00000143631	3.16541	29.9365	4.72798	4.64468	4.68049	26.8295	FLG	12.3308	2.28384	0.88001	2.59524	0.0094525	0.0751723
15645	ENSG00000224819	0	4.60562	0	9.86995	1.17012	7.45265	ENSG00000224819	3.84972	4.04692	1.55943	2.59512	0.0094557	NA
19042	ENSG00000246982	4.22054	6.90843	3.15199	36.5769	2.34025	8.94318	ENSG00000246982	10.3569	2.44762	0.944731	2.59081	0.00957506	0.0756725
20123	ENSG00000255836	2.11027	19.5739	1.57599	6.38644	1.17012	9.68844	ENSG00000255836	6.75086	2.83737	1.09689	2.58674	0.00968899	0.0762431
470	ENSG00000036530	8.44109	12.6655	12.6079	75.4761	4.68049	14.9053	CYP46A1	21.4627	2.03837	0.790394	2.57894	0.00991054	0.0776646
17058	ENSG00000232254	3.16541	13.8169	0	11.6117	1.17012	8.94318	CSF2RBP1	6.45121	2.85887	1.10873	2.57851	0.00992288	0.0777292

## Sheet: FLAG RIP
	X242_Flag	X242_Input	X243_Flag	X243_Input	baseMean	log2FoldChange	lfcSE	stat	pvalue (Wald test)	padj (Wald test)
ENSG00000197694	22307.1	3508.49	25473.2	4540.86	13957.4	2.57826	0.167704	15.3738	2.45188e-53	4.23086e-50
ENSG00000133026	11399.3	1854.76	10781.6	1771.88	6451.88	2.61245	0.170441	15.3276	5.00202e-53	7.76813e-50
ENSG00000151914	36584.3	6736.14	48076.6	7274.74	24668	2.58274	0.169744	15.2154	2.79332e-52	3.94366e-49
ENSG00000127603	23084.8	4033.8	30789.8	5757.65	15916.5	2.46779	0.164993	14.957	1.40305e-50	1.81578e-47
ENSG00000168439	62387.7	10996.2	34596.5	6674.14	28663.6	2.43926	0.163848	14.8873	3.98622e-50	4.762e-47
ENSG00000165733	23431.9	4499.51	18469	2918.47	12329.7	2.52065	0.172261	14.6327	1.73667e-48	1.92646e-45
ENSG00000115306	49328.7	9594.05	46575.8	9029.72	28632.1	2.36452	0.162184	14.5792	3.80709e-48	3.94161e-45
ENSG00000109111	12575.8	2415.43	12013.2	2350.38	7338.71	2.36701	0.168982	14.0075	1.4021e-44	1.36091e-41
ENSG00000124942	88328.8	15129	125071	27029.4	63889.6	2.3778	0.170776	13.9235	4.56152e-44	4.16708e-41
ENSG00000130816	24022.7	4985.43	17573.4	3526.87	12527.1	2.29269	0.165425	13.8593	1.11695e-43	9.63679e-41
ENSG00000115524	42483.8	8473.71	36557	7998.83	23878.3	2.25913	0.164294	13.7505	5.05842e-43	4.13459e-40
ENSG00000096696	35341.9	7631.19	47797.3	7906.53	24669.2	2.40352	0.175098	13.7267	7.02385e-43	5.45402e-40
ENSG00000092201	43937.4	9763.76	29700.2	5855.15	22314.1	2.2561	0.165617	13.6224	2.94539e-42	1.90591e-39
ENSG00000065328	12714.4	2571.01	8589.36	1738.08	6403.2	2.30556	0.170268	13.5408	8.98513e-42	5.58156e-39
ENSG00000140575	55047.2	12500.4	53844.7	10591	32995.8	2.24224	0.165865	13.5185	1.21712e-41	7.26998e-39
ENSG00000152818	7924.67	1609.28	11070.9	1637.99	5560.72	2.52789	0.187696	13.468	2.41294e-41	1.38789e-38
ENSG00000111642	43833.1	9085.91	38263.9	8912.72	25023.9	2.18625	0.165105	13.2415	5.05119e-40	2.705e-37
ENSG00000054654	12251.2	2726.58	18755.6	3174.57	9226.99	2.36517	0.179745	13.1584	1.52255e-39	7.88172e-37
ENSG00000117360	6277.49	1254.69	4586.79	843.693	3240.67	2.38202	0.181123	13.1514	1.67091e-39	8.3707e-37
ENSG00000153113	12818.7	2815.48	10257.8	1754.98	6911.73	2.36582	0.179999	13.1435	1.85371e-39	8.99628e-37
ENSG00000088325	46201.3	11071	33196.3	6978.34	24361.7	2.15542	0.165859	12.9955	1.29776e-38	5.92772e-36
ENSG00000087365	40306.8	9645.57	29224.9	6259.45	21359.2	2.14292	0.165321	12.9621	2.00636e-38	8.9025e-36
ENSG00000181222	41761.2	5586.51	33574.5	7270.84	22048.3	2.55469	0.19721	12.9542	2.22584e-38	9.60203e-36
ENSG00000047410	36288.1	7202.86	38814.2	4048.16	21588.3	2.79613	0.216318	12.926	3.20986e-38	1.34727e-35
ENSG00000131747	21883.2	5196.57	16761.2	2979.57	11705.1	2.28221	0.179761	12.6958	6.23797e-37	2.54936e-34
ENSG00000185567	2398.18	370.75	6654.47	1359.79	2695.8	2.48686	0.196257	12.6715	8.5108e-37	3.38905e-34
ENSG00000100345	44118.5	10363.8	46861.5	11668.7	28253.1	2.0478	0.162803	12.5784	2.77512e-36	1.05116e-33
ENSG00000102038	4737.95	998.096	4204.03	803.393	2685.87	2.31661	0.185087	12.5163	6.07687e-36	2.19474e-33
ENSG00000136628	23977.6	6011.81	22597.9	5077.76	14416.3	2.07473	0.166715	12.4448	1.49267e-35	5.26845e-33
ENSG00000089737	19089.5	4707.62	17111	3972.77	11220.2	2.06311	0.166345	12.4026	2.52992e-35	8.73102e-33
ENSG00000198900	21869	5397.6	19190.5	3513.87	12492.8	2.23322	0.180206	12.3926	2.86564e-35	9.67465e-33
ENSG00000101343	6307.53	1418.35	4705.84	864.492	3324.05	2.29683	0.185856	12.3581	4.40201e-35	1.45454e-32
ENSG00000101161	11471	2158.84	8695.59	2095.58	6105.26	2.23183	0.180774	12.3459	5.12262e-35	1.65738e-32
ENSG00000100888	8968.56	2118.43	8988.61	2074.78	5537.6	2.09846	0.171619	12.2275	2.21786e-34	6.88868e-32
ENSG00000198901	20840.1	5136.96	13289.7	3264.27	10632.8	2.02292	0.166032	12.1839	3.78785e-34	1.15344e-31
ENSG00000137076	22581.6	4039.86	18968	4789.16	12594.7	2.23437	0.18445	12.1137	8.94075e-34	2.67019e-31
ENSG00000196504	31666.2	7266.5	19200.6	2455.68	15147.2	2.54327	0.21023	12.0976	1.08786e-33	3.18763e-31
ENSG00000065526	10715.9	2743.75	13273.2	2843.08	7393.98	2.09409	0.174254	12.0174	2.87844e-33	8.12767e-31
ENSG00000096401	13356	3065	10626.8	1410.49	7114.59	2.51565	0.20962	12.001	3.50855e-33	9.72996e-31
ENSG00000138688	7535.83	1613.32	6779	1665.29	4398.36	2.12481	0.177645	11.961	5.68703e-33	1.54947e-30
ENSG00000136861	6740.6	1628.47	5770.81	1112.79	3813.17	2.21054	0.184901	11.9553	6.09348e-33	1.63158e-30
ENSG00000178105	6612.94	1564.83	4733.31	842.393	3438.37	2.28198	0.191103	11.9411	7.22322e-33	1.9013e-30
ENSG00000116580	4640.32	1076.89	4952.16	1034.79	2926.04	2.18266	0.183198	11.9142	9.98442e-33	2.5843e-30
ENSG00000112984	13076.5	3138.75	7282.64	1830.38	6332.07	2.02578	0.170582	11.8757	1.5824e-32	4.02863e-30
ENSG00000198301	7482.42	1723.43	5440.24	764.393	3852.62	2.46989	0.209717	11.7773	5.11318e-32	1.18519e-29
ENSG00000131016	54418	15191.7	123261	27227	55024.4	2.00979	0.171048	11.7498	7.07643e-32	1.56996e-29
ENSG00000255103	2769.51	457.629	2643.66	558.995	1607.45	2.41989	0.206296	11.7302	8.92614e-32	1.95244e-29
ENSG00000113141	11905	3085.21	8169.05	1600.29	6189.87	2.14834	0.183305	11.72	1.00615e-31	2.17021e-29
ENSG00000166598	88039.2	23065.3	70046.3	11615.4	48191.6	2.26202	0.193135	11.7121	1.10489e-31	2.31877e-29
ENSG00000133226	23079.8	6053.23	16228.2	2878.17	12059.8	2.21182	0.189374	11.6797	1.61911e-31	3.35263e-29
ENSG00000144674	9551.83	2252.79	9115.9	1231.09	5537.9	2.48344	0.212701	11.6757	1.69611e-31	3.46587e-29
ENSG00000156802	25240.1	6782.61	19707.9	3682.87	13853.4	2.15699	0.185908	11.6025	4.00253e-31	7.67398e-29
ENSG00000134697	11301.7	3005.4	8234.98	1670.49	6053.13	2.10475	0.182659	11.5228	1.01231e-30	1.87157e-28
ENSG00000171316	4490.12	1130.43	5759.82	1214.19	3148.64	2.11767	0.184928	11.4513	2.31632e-30	4.18285e-28
ENSG00000181163	122127	34840.4	70226.7	14367.5	60390.4	2.04912	0.179729	11.4011	4.1265e-30	7.36603e-28
ENSG00000124177	4909.01	1221.35	5409.1	1288.29	3206.94	2.03835	0.179687	11.3439	7.95252e-30	1.38767e-27
ENSG00000171634	12609.2	3411.51	10472.1	1964.28	7114.27	2.14877	0.189947	11.3125	1.13807e-29	1.92112e-27
ENSG00000035928	13237.6	3566.07	11166.2	1992.88	7490.67	2.18764	0.19419	11.2655	1.94319e-29	3.24491e-27
ENSG00000167522	11053	2978.12	13983.8	2351.68	7591.65	2.2311	0.200457	11.1301	8.95832e-29	1.42925e-26
ENSG00000140259	6517.81	1661.81	5069.37	826.793	3518.95	2.28995	0.205756	11.1294	9.01911e-29	1.42925e-26
ENSG00000176783	3268.5	737.46	1901.01	373.097	1570.02	2.24559	0.201903	11.1221	9.79174e-29	1.53602e-26
ENSG00000122257	6348.42	1646.66	6938.34	1136.19	4017.4	2.27648	0.205242	11.0917	1.37657e-28	2.13782e-26
ENSG00000182903	2201.25	431.363	2108.88	207.998	1237.37	2.83169	0.256133	11.0555	2.06085e-28	3.13774e-26
ENSG00000131018	1444.42	276.8	1879.04	341.897	985.537	2.42094	0.219275	11.0407	2.43237e-28	3.59759e-26
ENSG00000090889	5279.5	1348.64	3842.32	920.392	2847.71	2.01474	0.182512	11.0389	2.48026e-28	3.63381e-26
ENSG00000160299	3614.79	892.023	3226.96	705.894	2109.92	2.10477	0.191199	11.0083	3.4864e-28	5.01331e-26
ENSG00000103995	1905.03	384.893	2003.57	224.898	1129.6	2.72043	0.249188	10.9172	9.54327e-28	1.34734e-25
ENSG00000100109	3685.72	820.298	2601.53	661.694	1942.31	2.07257	0.193983	10.6843	1.20517e-26	1.53412e-24
ENSG00000111142	13023.1	3769.13	6985.95	1366.29	6286.12	2.06856	0.193624	10.6834	1.2171e-26	1.53671e-24
ENSG00000258890	4076.24	1094.07	4014.47	799.493	2496.07	2.11074	0.197722	10.6753	1.32841e-26	1.66372e-24
ENSG00000129484	3704.08	979.912	3101.51	618.795	2101.07	2.11895	0.200507	10.568	4.19558e-26	5.08996e-24
ENSG00000078674	11789.8	3462.02	8517.94	1666.59	6359.09	2.05864	0.19483	10.5664	4.26684e-26	5.08996e-24
ENSG00000128731	7014.3	1431.48	6824.79	1996.78	4316.84	2.03282	0.194098	10.4732	1.14733e-25	1.30058e-23
ENSG00000145734	5285.34	1424.41	5235.12	753.993	3174.71	2.339	0.226993	10.3043	6.74053e-25	6.93248e-23
ENSG00000125977	11231.6	3352.92	6508.87	1241.49	5583.71	2.06384	0.200467	10.2952	7.40924e-25	7.5701e-23
ENSG00000083223	3225.11	910.207	3790.13	705.894	2157.83	2.12246	0.211277	10.0459	9.58168e-24	8.50306e-22
ENSG00000123104	1654.69	406.108	2163.82	505.696	1182.58	2.06194	0.209057	9.86303	6.02063e-23	4.79489e-21
ENSG00000197498	6552.02	1968.92	4290.1	761.793	3393.21	2.10865	0.214672	9.82266	8.99344e-23	6.94866e-21
ENSG00000126777	13660.6	4037.84	9103.99	1194.69	6999.28	2.33962	0.241443	9.69017	3.31976e-22	2.40915e-20
ENSG00000121621	4657.01	1282.98	3314.87	422.496	2419.34	2.40506	0.248473	9.67935	3.69069e-22	2.64131e-20
ENSG00000129518	2029.36	519.252	1488.95	302.897	1085.11	2.12747	0.219862	9.67638	3.79943e-22	2.70666e-20
ENSG00000127914	3623.14	1056.69	4159.16	651.294	2372.57	2.22191	0.23126	9.60781	7.41061e-22	5.1378e-20
ENSG00000129680	3234.29	864.747	3552.04	405.596	2014.17	2.50764	0.26156	9.58725	9.04663e-22	6.18917e-20
ENSG00000090989	1920.05	524.304	2238.91	506.996	1297.56	2.00675	0.209372	9.58462	9.27991e-22	6.32092e-20
ENSG00000125676	7582.55	2411.39	7105	1259.69	4589.66	2.07142	0.21742	9.52727	1.6147e-21	1.06256e-19
ENSG00000115267	2435.73	698.061	2443.12	439.396	1504.08	2.13386	0.2257	9.45442	3.24805e-21	2.05447e-19
ENSG00000103657	4435.05	837.471	4961.32	1504.09	2934.48	2.0621	0.219586	9.39085	5.95152e-21	3.59638e-19
ENSG00000163714	17219.5	5761.28	12969.2	2342.58	9573.14	2.02229	0.21579	9.37154	7.14815e-21	4.26965e-19
ENSG00000163808	2869.64	806.155	1933.06	291.197	1475.01	2.26824	0.243226	9.32565	1.10306e-20	6.46433e-19
ENSG00000184205	1384.34	329.331	1233.46	265.198	803.082	2.14317	0.229955	9.31996	1.16386e-20	6.795e-19
ENSG00000067334	9997.42	3135.72	8357.69	1194.69	5671.38	2.23564	0.239957	9.31682	1.19874e-20	6.97243e-19
ENSG00000100815	2166.21	602.09	2075.92	318.497	1290.68	2.2668	0.243819	9.29706	1.44385e-20	8.27414e-19
ENSG00000123636	1681.4	455.609	1994.42	308.097	1109.88	2.28254	0.246078	9.2757	1.76464e-20	1.00018e-18
ENSG00000135899	1330.93	307.106	899.228	137.799	668.766	2.39641	0.259284	9.24244	2.40949e-20	1.33641e-18
ENSG00000068400	1729.79	406.108	1495.36	395.197	1006.61	2.00614	0.217728	9.21398	3.14253e-20	1.7124e-18
ENSG00000138778	3003.15	779.889	3809.36	297.697	1972.52	2.79745	0.30455	9.18552	4.09557e-20	2.17823e-18
ENSG00000117724	27846.1	9449.59	23235.2	3803.77	16083.7	2.08372	0.227481	9.15996	5.19171e-20	2.73313e-18
ENSG00000058272	8186.69	2532.62	6899.88	1215.49	4708.67	2.09609	0.230333	9.10027	9.01117e-20	4.54362e-18
ENSG00000038219	2383.99	736.449	3332.27	591.495	1761.05	2.09154	0.23024	9.08416	1.04505e-19	5.21851e-18
ENSG00000151657	1450.26	371.76	1132.73	220.998	793.937	2.15476	0.238091	9.05016	1.42753e-19	7.01568e-18
ENSG00000151849	2338.93	683.918	2377.18	350.997	1437.76	2.25789	0.250194	9.02454	1.80459e-19	8.73063e-18
ENSG00000164609	4233.95	1379.96	3690.31	640.894	2486.28	2.06565	0.231372	8.92785	4.34379e-19	2.0319e-17
ENSG00000145703	980.467	238.412	1120.83	187.198	631.727	2.30558	0.258894	8.90548	5.31538e-19	2.44224e-17
ENSG00000135315	584.942	87.889	454.192	50.6996	294.431	2.93464	0.331627	8.84919	8.81537e-19	3.98896e-17
ENSG00000134318	11439.3	3699.42	9510.57	1699.09	6587.1	2.05461	0.232281	8.84536	9.12309e-19	4.10671e-17
ENSG00000135090	1350.96	367.72	1354.34	295.097	842.028	2.03522	0.233088	8.73156	2.51173e-18	1.06577e-16
ENSG00000166477	3925.2	1227.42	2641.82	318.497	2028.24	2.3491	0.273692	8.583	9.24292e-18	3.64321e-16
ENSG00000168724	2783.69	867.778	1827.76	275.598	1438.71	2.19032	0.255284	8.57993	9.49291e-18	3.73228e-16
ENSG00000109536	1941.74	550.569	1661.1	266.498	1104.98	2.21936	0.25925	8.5607	1.12186e-17	4.36653e-16
ENSG00000165525	3497.14	1121.34	2596.04	361.397	1893.98	2.23028	0.260746	8.55345	1.19462e-17	4.6036e-16
ENSG00000147082	579.101	119.206	769.197	131.299	399.701	2.41451	0.286983	8.41342	3.98224e-17	1.41197e-15
ENSG00000104218	3766.66	1310.25	3612.48	530.395	2304.95	2.1377	0.260141	8.21745	2.07868e-16	6.62873e-15
ENSG00000145331	1135.67	289.933	641.913	96.1992	540.929	2.32857	0.283738	8.20676	2.27243e-16	7.21694e-15
ENSG00000083535	1547.89	414.19	1304.89	145.599	853.14	2.51176	0.313532	8.01117	1.13625e-15	3.28054e-14
ENSG00000105821	2376.48	768.776	1466.05	191.098	1200.6	2.2603	0.282153	8.01092	1.13858e-15	3.28054e-14
ENSG00000174720	2718.6	905.156	1877.21	215.798	1429.19	2.33155	0.294943	7.90508	2.6776e-15	7.35984e-14
ENSG00000108055	5206.9	1981.04	4493.39	644.794	3081.53	2.08996	0.269295	7.76084	8.43675e-15	2.17646e-13
ENSG00000102189	1964.27	661.693	2260.89	246.998	1283.46	2.36614	0.30581	7.73728	1.01564e-14	2.5985e-13
ENSG00000198707	886.175	250.534	1325.95	94.8992	639.389	2.7802	0.363265	7.65337	1.95775e-14	4.80455e-13
ENSG00000101882	1648.85	539.457	1184.01	150.799	880.78	2.26578	0.297122	7.62578	2.42567e-14	5.87686e-13
ENSG00000154358	468.121	99.0014	886.408	220.998	418.632	2.11874	0.280584	7.55117	4.31375e-14	1.00741e-12
ENSG00000138002	868.652	167.696	751.798	222.298	502.611	2.06576	0.277236	7.45126	9.24532e-14	2.05407e-12
ENSG00000174501	423.061	84.8584	565.909	109.199	295.757	2.34573	0.315455	7.43603	1.03759e-13	2.29869e-12
ENSG00000154240	641.684	174.768	629.093	70.1994	378.936	2.48628	0.343466	7.23879	4.52714e-13	9.34926e-12
ENSG00000172661	803.566	230.33	570.488	102.699	426.771	2.12111	0.294546	7.2013	5.96425e-13	1.22358e-11
ENSG00000163386	738.479	149.512	869.009	263.898	505.225	2.00833	0.279294	7.19072	6.44491e-13	1.30665e-11
ENSG00000196247	624.161	160.625	474.338	103.999	340.781	2.0693	0.299558	6.90783	4.9214e-12	8.48272e-11
ENSG00000249353	598.293	167.696	423.974	57.1995	311.791	2.32527	0.346682	6.70722	1.98372e-11	3.14359e-10
ENSG00000180071	362.147	94.9606	526.533	42.8996	256.635	2.73067	0.411011	6.64378	3.05741e-11	4.74342e-10
ENSG00000107890	597.459	228.309	860.768	123.499	452.509	2.0772	0.337901	6.14736	7.87848e-10	1.02991e-08
ENSG00000109881	756.837	262.657	352.548	48.0996	355.035	2.13758	0.354945	6.0223	1.71952e-09	2.15704e-08
ENSG00000152582	282.875	69.7051	237.169	28.5997	154.587	2.49665	0.444346	5.61871	1.92386e-08	2.06622e-07
ENSG00000140181	269.524	67.6847	298.522	70.1994	176.482	2.04032	0.381864	5.34305	9.13974e-08	8.83812e-07
ENSG00000165630	453.101	163.655	380.02	55.8995	263.169	2.08101	0.391183	5.3198	1.03882e-07	9.9709e-07
ENSG00000122497	207.776	37.3781	282.039	77.9993	151.298	2.15496	0.419247	5.14007	2.74632e-07	2.45823e-06
ENSG00000135976	194.424	54.5518	328.74	71.4994	162.304	2.01849	0.399427	5.05348	4.33828e-07	3.74922e-06
ENSG00000224411	161.881	30.3066	119.042	10.3999	80.4075	2.89821	0.585204	4.95248	7.32735e-07	6.05931e-06
ENSG00000203832	182.742	38.3883	231.675	58.4995	127.826	2.11676	0.440359	4.8069	1.53285e-06	1.19684e-05
ENSG00000109063	96.795	20.2044	201.456	31.1997	87.4138	2.48088	0.53404	4.6455	3.39253e-06	2.47701e-05
ENSG00000069712	202.769	70.7153	249.073	38.9997	140.389	2.07246	0.453391	4.57102	4.85344e-06	3.4607e-05
ENSG00000197372	181.908	50.5109	158.418	23.3998	103.559	2.2725	0.507272	4.47985	7.4696e-06	5.16487e-05
ENSG00000152726	213.617	52.5314	140.104	31.1997	109.363	2.0912	0.47172	4.43313	9.28752e-06	6.3095e-05
ENSG00000135205	148.53	44.4496	167.575	22.0998	95.6637	2.29607	0.529683	4.33479	1.45897e-05	9.56831e-05
ENSG00000099290	206.941	53.5416	141.935	33.7997	109.054	2.00725	0.47019	4.26903	1.96326e-05	0.000124701
ENSG00000197653	136.014	21.2146	166.659	49.3996	93.3218	2.20011	0.527271	4.17264	3.01095e-05	0.000182942
ENSG00000168477	101.802	27.2759	200.541	38.9997	92.1544	2.13491	0.513435	4.15809	3.20925e-05	0.000193929
ENSG00000148773	86338.6	18357.7	99529.5	11646.6	53968.1	2.66439	0.697073	3.82226	0.000132234	0.000693316
ENSG00000254681	70.0929	12.1226	97.0653	14.2999	48.3952	2.64679	0.699564	3.78349	0.000154647	0.000799489
ENSG00000111879	115.987	48.4905	159.334	11.6999	83.8778	2.39704	0.633978	3.78095	0.000156229	0.000806595
ENSG00000169629	98.4639	22.2248	91.571	16.8999	57.2899	2.2867	0.635866	3.59619	0.00032291	0.00155405
ENSG00000196604	49.2319	10.1022	88.8239	12.9999	40.2895	2.53079	0.76219	3.32042	0.00089881	0.00388276
ENSG00000183604	41.722	6.06131	82.4139	14.2999	36.1243	2.64669	0.809541	3.26937	0.00107787	0.00455244
ENSG00000072571	8592.23	2539.69	5826.67	462.796	4355.34	2.70475	0.856898	3.15644	0.00159708	0.00647419
ENSG00000080824	388876	91738	282629	34115.6	199339	2.56705	0.819711	3.13166	0.00173822	0.00698438
ENSG00000186275	78.4373	16.1635	74.1725	19.4998	47.0683	2.10445	0.690632	3.04713	0.00231036	0.00894982
ENSG00000217241	71.7618	12.1226	34.797	5.19995	30.9703	2.64343	0.876565	3.01567	0.00256409	0.00980796
ENSG00000101680	71.7618	13.1328	75.0883	23.3998	45.8457	2.05873	0.706494	2.91402	0.00356811	0.0130906
ENSG00000204248	68.4241	16.1635	70.5097	18.1998	43.3243	2.01849	0.713454	2.82918	0.00466673	0.0165536
ENSG00000168631	23.3643	1.01022	38.4598	5.19995	17.0086	3.55732	1.26206	2.81866	0.00482239	0.0170015
ENSG00000158486	76.7685	20.2044	54.0269	11.6999	40.6749	2.05779	0.740892	2.77744	0.00547882	0.0189459
ENSG00000137877	37.5498	7.07153	48.5326	6.49994	24.9135	2.64793	0.959087	2.76088	0.00576452	0.019806
ENSG00000169246	28.371	4.04087	45.7855	6.49994	21.1743	2.8141	1.04841	2.68417	0.0072711	0.0242474
ENSG00000180229	50.9008	7.07153	57.6898	18.1998	33.4655	2.22792	0.834804	2.66879	0.00761253	0.025245
ENSG00000176945	28.371	3.03066	59.5212	16.8999	26.9557	2.42695	0.945529	2.56677	0.0102651	0.0326473
ENSG00000183426	51.7353	18.1839	32.9656	1.29999	26.0462	2.66805	1.04285	2.55841	0.0105151	0.0333264
ENSG00000197558	25.8676	7.07153	77.8354	15.5999	31.5936	2.10841	0.847431	2.488	0.0128464	0.039545
ENSG00000120051	58.4108	23.235	55.8583	7.79993	36.326	2.01984	0.814729	2.47915	0.0131696	0.0404116
ENSG00000227827	22.5299	6.06131	39.3755	2.59998	17.6417	2.81358	1.17287	2.39888	0.0164455	0.0488146
