# Supplementary material for: ORC1 binds to cis-transcribed RNAs for efficient activation of replication origins
Source: Nat Commun. 2023 Jul 24;14:4447. doi: 10.1038/s41467-023-40105-3 (PMC10366126; doi:10.1038/s41467-023-40105-3)
Supplement: Supplementary file 5 — Supplementary Data 2 [file 41467_2023_40105_MOESM5_ESM.xlsx]

## Sheet: ORC1-RNAs
Gene ID																			ORC1 RIP-seq												ORC1 iCLIP
																			Normalized counts (3 replicates: Inputs and IP)						Mean counts (Replicate 1, 2, 3)	Others					Total crosslinks	Total peaks		Crosslinks (3 Replicates ORC13xFLAG Transfected, 0.4U RNAse)
ensembl	Gene_name.symbol	Gene_name.ensembl	entrez	hgnc_symbol	description	gene_biotype	chromosome	start_position	end_position	strand	symbol	PFAM	ENTREZID	KEGG	chr_hg19	start_hg19	end_hg19	strand_hg19	Replicate 1 INP	Replicate 2 INP	Replicate 3 INP	Replicate 1 ORC1 IP	Replicate 2 ORC1 IP	Replicate 3 ORC1 IP	baseMean	log2FoldChange (IP vs Input)	lfcSE	stat	pvalue (Wald test)	padj (Wald test)	Mean xlsites (Replicate 1, 2, 3)	peak_count	paraclu_peaks	Control Untransfected	Control 1U RNAse Replicate 1	Control 1U RNAse Replicate 2	Replicate 1	Replicate 2	Replicate 3
ENSG00000001629	ANKIB1	ENSG00000001629.9	54467	ANKIB1	ankyrin repeat and IBR domain containing 1 [Source:HGNC Symbol;Acc:HGNC:22215]	protein_coding	chr7	92245974	92401383	+	ANKIB1	PF01485	54467	NA	chr7	91875288	92030697	+	859.693	437.001	494.866	1180.54	1779.74	1439.25	1031.85	1.29531	0.42376	3.0567	0.00223788	0.0298139	167.667	NA	NA	37	36	221	168	211	124
ENSG00000003147	ICA1	ENSG00000003147.17	3382	ICA1	islet cell autoantigen 1 [Source:HGNC Symbol;Acc:HGNC:5343]	protein_coding	chr7	8113184	8262687	-	ICA1	PF04629	3382	4940	chr7	8152814	8302317	-	142.063	67.6115	137.661	245.108	285.066	265.584	190.516	1.19023	0.439149	2.7103	0.00672224	0.0606717	49.6667	NA	NA	8	21	71	61	57	31
ENSG00000004139	SARM1	ENSG00000004139.13	23098	SARM1	sterile alpha and TIR motif containing 1 [Source:HGNC Symbol;Acc:HGNC:17074]	protein_coding	chr17	28364356	28404049	+	SARM1	NA	23098	NA	chr17	26691378	26731067	+	16.7133	13.1925	11.8673	26.0501	50.6296	24.7394	23.8654	1.28478	0.626814	2.0497	0.0403937	0.192192	25.3333	NA	NA	NA	6	33	23	28	25
ENSG00000004777	ARHGAP33	ENSG00000004777.18	115703	ARHGAP33	Rho GTPase activating protein 33 [Source:HGNC Symbol;Acc:HGNC:23085]	protein_coding	chr19	35774532	35788822	+	ARHGAP33	NA	115703	NA	chr19	36265434	36279724	+	171.312	151.714	151.901	206.033	550.872	291.779	253.935	1.14482	0.463122	2.47197	0.0134371	0.0957949	18.6667	NA	NA	8	3	34	19	25	12
ENSG00000005175	RPAP3	ENSG00000005175.9	79657	RPAP3	RNA polymerase II associated protein 3 [Source:HGNC Symbol;Acc:HGNC:26151]	protein_coding	chr12	47661249	47706030	-	RPAP3	NA	79657	NA	chr12	48055032	48099813	-	996.533	349.601	269.388	3451.64	698.908	2308.76	1345.81	1.99806	0.597939	3.34158	0.000833019	0.0148164	34	NA	NA	10	5	29	29	45	28
ENSG00000005302	MSL3	ENSG00000005302.17	10943	MSL3	MSL complex subunit 3 [Source:HGNC Symbol;Acc:HGNC:7370]	protein_coding	chrX	11758159	11775772	+	MSL3	NA	10943	NA	chrX	11776278	11793891	+	193.248	118.732	116.299	413.25	208.572	267.04	219.524	1.04791	0.451528	2.32082	0.0202966	0.124912	4.66667	NA	NA	NA	NA	5	5	8	1
ENSG00000005436	GCFC2	ENSG00000005436.13	6936	GCFC2	GC-rich sequence DNA-binding factor 2 [Source:HGNC Symbol;Acc:HGNC:1317]	protein_coding	chr2	75652000	75710985	-	GCFC2	NA	6936	NA	chr2	75879126	75938111	-	242.343	98.9437	106.806	363.518	700.559	302.693	302.477	1.60582	0.505333	3.17775	0.00148424	0.0223505	38	NA	NA	5	8	44	33	51	30
ENSG00000005483	KMT2E	ENSG00000005483.20	55904	KMT2E	lysine methyltransferase 2E [Source:HGNC Symbol;Acc:HGNC:18541]	protein_coding	chr7	105014190	105115019	+	KMT2E	NA	55904	NA	chr7	104654637	104755466	+	1207.54	705.798	437.903	6143.1	2828.65	3233.58	2426.09	2.37538	0.485701	4.89061	1.01e-06	0.000126482	141.333	NA	NA	32	32	182	142	170	112
ENSG00000005810	MYCBP2	ENSG00000005810.17	23077	MYCBP2	MYC binding protein 2 [Source:HGNC Symbol;Acc:HGNC:23386]	protein_coding	chr13	77044657	77327094	-	MYCBP2	NA	23077	NA	chr13	77618792	77901229	-	2654.29	2969.96	2132.55	12718.4	2463.24	21731.3	7444.96	2.25062	0.587493	3.83088	0.000127684	0.00406912	194	NA	NA	51	48	241	197	243	142
ENSG00000006453	BAIAP2L1	ENSG00000006453.13	55971	BAIAP2L1	BAR/IMD domain containing adaptor protein 2 like 1 [Source:HGNC Symbol;Acc:HGNC:21649]	protein_coding	chr7	98291650	98401090	-	BAIAP2L1	NA	55971	NA	chr7	97920962	98030402	-	1673.42	1190.62	1158.25	4838.22	2169.37	3430.77	2410.11	1.37531	0.427783	3.21497	0.00130457	0.0203405	192.667	NA	10	44	89	247	205	207	166
ENSG00000007545	CRAMP1	ENSG00000007545.15	57585	CRAMP1	cramped chromatin regulator homolog 1 [Source:HGNC Symbol;Acc:HGNC:14122]	protein_coding	chr16	1612337	1677908	+	CRAMP1	NA	57585	NA	chr16	1662338	1727909	+	406.343	542.541	409.422	1606.82	298.274	916.084	696.581	1.05393	0.535042	1.9698	0.0488614	0.215469	93.6667	NA	NA	15	22	116	81	123	77
ENSG00000008083	JARID2	ENSG00000008083.13	3720	JARID2	jumonji and AT-rich interaction domain containing 2 [Source:HGNC Symbol;Acc:HGNC:6196]	protein_coding	chr6	15246069	15522042	+	JARID2	PF02373	3720	NA	chr6	15246300	15522273	+	816.865	634.889	748.826	2263.99	746.236	2446.29	1276.18	1.30944	0.478154	2.73853	0.00617147	0.0575033	298	NA	NA	44	93	311	316	358	220
ENSG00000008300	CELSR3	ENSG00000008300.16	1951	CELSR3	cadherin EGF LAG seven-pass G-type receptor 3 [Source:HGNC Symbol;Acc:HGNC:3230]	protein_coding	chr3	48636463	48662886	-	CELSR3	NA	1951	NA	chr3	48673896	48700319	-	399.031	415.564	478.252	1628.13	476.578	1563.67	826.872	1.50395	0.486675	3.09026	0.00199979	0.0275718	17.6667	NA	NA	6	4	21	16	19	18
ENSG00000008311	AASS	ENSG00000008311.14	10157	AASS	aminoadipate-semialdehyde synthase [Source:HGNC Symbol;Acc:HGNC:17366]	protein_coding	chr7	122073549	122144255	-	AASS	NA	10157	300	chr7	121713603	121784309	-	82.5221	74.2078	78.3241	78.1504	268.557	285.23	144.499	1.42986	0.519602	2.75183	0.00592633	0.0560182	10.3333	NA	NA	1	3	16	8	14	9
ENSG00000008952	SEC62	ENSG00000008952.16	7095	SEC62	SEC62 homolog, preprotein translocation factor [Source:HGNC Symbol;Acc:HGNC:11846]	protein_coding	chr3	169966635	169998373	+	SEC62	NA	7095	3060	chr3	169684423	169716161	+	1792.51	702.5	574.377	4346.82	1209.06	1381.04	1667.72	1.17542	0.573097	2.051	0.0402674	0.19186	36	NA	12	12	5	42	31	46	31
ENSG00000010803	SCMH1	ENSG00000010803.16	22955	SCMH1	Scm polycomb group protein homolog 1 [Source:HGNC Symbol;Acc:HGNC:19003]	protein_coding	chr1	41027200	41242154	-	SCMH1	NA	22955	NA	chr1	41492872	41707826	-	399.031	380.933	346.525	767.295	1540.35	507.157	656.882	1.32183	0.467066	2.83007	0.00465378	0.0480834	238	NA	11	53	50	305	249	325	140
ENSG00000010818	HIVEP2	ENSG00000010818.9	3097	HIVEP2	HIVEP zinc finger 2 [Source:HGNC Symbol;Acc:HGNC:4921]	protein_coding	chr6	142751469	142956698	-	HIVEP2	PF00096	3097	NA	chr6	143072606	143277835	-	482.598	499.666	456.891	1494.33	544.818	2012.62	915.154	1.49311	0.484067	3.08451	0.00203885	0.0278701	131.667	NA	NA	22	36	132	162	145	88
ENSG00000011007	ELOA	ENSG00000011007.12	6924	ELOA	elongin A [Source:HGNC Symbol;Acc:HGNC:11620]	protein_coding	chr1	23743155	23762059	+	ELOA	NA	6924	NA	chr1	24069645	24088549	+	1518.83	1851.9	1298.28	6840.53	1714.25	3136.8	2726.76	1.32414	0.500421	2.64605	0.00814387	0.0692005	30	NA	NA	8	3	26	32	34	24
ENSG00000011405	PIK3C2A	ENSG00000011405.13	5286	PIK3C2A	phosphatidylinositol-4-phosphate 3-kinase catalytic subunit type 2 alpha [Source:HGNC Symbol;Acc:HGNC:8971]	protein_coding	chr11	17077730	17207983	-	PIK3C2A	PF00168	5286	562	chr11	17099277	17229530	-	2450.59	1724.92	1408.65	2396.61	2304.75	6898.64	2864.03	1.05467	0.498066	2.11753	0.0342145	0.173582	117	NA	NA	25	23	151	107	152	92
ENSG00000011426	ANLN	ENSG00000011426.10	54443	ANLN	anillin actin binding protein [Source:HGNC Symbol;Acc:HGNC:14082]	protein_coding	chr7	36389821	36453791	+	ANLN	PF16018	54443	NA	chr7	36429430	36493400	+	7602.48	8799.39	3798.72	38865.6	4526.39	18010.3	13600.5	1.60388	0.607002	2.6423	0.00823452	0.0697395	126.333	NA	79	45	24	130	132	151	96
ENSG00000012048	BRCA1	ENSG00000012048.20	672	BRCA1	BRCA1 DNA repair associated [Source:HGNC Symbol;Acc:HGNC:1100]	protein_coding	chr17	43044295	43170245	-	BRCA1	PF00097	672	4120	chr17	41196312	41322262	-	2135.13	1965.68	1212.84	3089.31	2314.65	5410.64	2688.04	1.02525	0.448782	2.28451	0.0223414	0.132782	72.3333	NA	NA	17	26	111	78	87	52
ENSG00000012983	MAP4K5	ENSG00000012983.11	11183	MAP4K5	mitogen-activated protein kinase kinase kinase kinase 5 [Source:HGNC Symbol;Acc:HGNC:6867]	protein_coding	chr14	50418501	50561126	-	MAP4K5	NA	11183	NA	chr14	50885219	51027844	-	604.814	346.303	251.587	825.316	1421.48	911.718	726.87	1.39238	0.45588	3.05428	0.00225605	0.0298505	119	NA	NA	37	16	179	106	166	85
ENSG00000013441	CLK1	ENSG00000013441.15	1195	CLK1	CDC like kinase 1 [Source:HGNC Symbol;Acc:HGNC:2068]	protein_coding	chr2	200853009	200864744	-	CLK1	PF00069	1195	NA	chr2	201717732	201729467	-	541.095	352.899	316.857	1107.13	1579.97	937.913	805.978	1.58127	0.419288	3.77132	0.000162384	0.00484387	45	NA	10	13	15	46	41	63	31
ENSG00000015133	CCDC88C	ENSG00000015133.18	440193	CCDC88C	coiled-coil domain containing 88C [Source:HGNC Symbol;Acc:HGNC:19967]	protein_coding	chr14	91271323	91417844	-	CCDC88C	NA	440193	NA	chr14	91737667	91884188	-	670.623	550.787	679.996	3328.5	614.709	2397.53	1373.69	1.7369	0.532696	3.26058	0.00111185	0.0181769	70.3333	NA	NA	8	12	98	78	76	57
ENSG00000017797	RALBP1	ENSG00000017797.12	10928	RALBP1	ralA binding protein 1 [Source:HGNC Symbol;Acc:HGNC:9841]	protein_coding	chr18	9475009	9538114	+	RALBP1	NA	10928	5200	chr18	9475007	9538112	+	1930.39	709.097	903.101	4975.58	1986.11	2882.14	2231.07	1.47354	0.499407	2.95059	0.00317171	0.0374389	31.6667	NA	NA	3	6	49	38	34	23
ENSG00000018189	RUFY3	ENSG00000018189.12	22902	RUFY3	RUN and FYVE domain containing 3 [Source:HGNC Symbol;Acc:HGNC:30285]	protein_coding	chr4	70704204	70808619	+	RUFY3	NA	22902	NA	chr4	71569921	71674336	+	428.279	314.971	288.375	756.638	786.409	673.056	541.288	1.10216	0.386467	2.85189	0.00434597	0.0459941	80.3333	NA	NA	17	20	106	92	80	69
ENSG00000020426	MNAT1	ENSG00000020426.10	4331	MNAT1	MNAT1 component of CDK activating kinase [Source:HGNC Symbol;Acc:HGNC:7181]	protein_coding	chr14	60734742	60969965	+	MNAT1	NA	4331	3420	chr14	61201460	61436683	+	520.203	260.552	265.827	1184.1	314.784	880.43	570.982	1.18252	0.521149	2.26906	0.0232645	0.135772	275.667	NA	NA	65	73	332	269	331	227
ENSG00000020922	MRE11	ENSG00000020922.12	4361	MRE11	MRE11 homolog, double strand break repair nuclease [Source:HGNC Symbol;Acc:HGNC:7230]	protein_coding	chr11	94415578	94493908	-	MRE11	NA	4361	3440	chr11	94148744	94227074	-	211.006	268.797	156.648	673.751	501.893	558.091	395.031	1.44736	0.40625	3.56274	0.00036701	0.00839036	67.6667	NA	NA	29	11	100	72	82	49
ENSG00000021488	SLC7A9	ENSG00000021488.12	11136	SLC7A9	solute carrier family 7 member 9 [Source:HGNC Symbol;Acc:HGNC:11067]	protein_coding	chr19	32830509	32869767	-	SLC7A9	NA	11136	4974	chr19	33321415	33360673	-	0	1.64906	0	3.55229	14.3084	1.45526	3.49416	3.84912	1.72948	2.22559	0.0260414	NA	2.66667	NA	NA	NA	NA	8	2	4	2
ENSG00000023287	RB1CC1	ENSG00000023287.12	9821	RB1CC1	RB1 inducible coiled-coil 1 [Source:HGNC Symbol;Acc:HGNC:15574]	protein_coding	chr8	52622458	52745843	-	RB1CC1	NA	9821	NA	chr8	53535018	53658403	-	1272.3	456.79	553.016	867.943	1770.93	2443.38	1227.39	1.15452	0.514566	2.24368	0.0248531	0.141615	89.3333	NA	NA	15	23	134	90	109	69
ENSG00000024048	UBR2	ENSG00000024048.10	23304	UBR2	ubiquitin protein ligase E3 component n-recognin 2 [Source:HGNC Symbol;Acc:HGNC:21289]	protein_coding	chr6	42564062	42693504	+	UBR2	NA	23304	NA	chr6	42531800	42661242	+	1439.44	1800.78	1238.95	3324.95	1067.07	6568.3	2573.25	1.29109	0.548752	2.35277	0.018634	0.118103	77.6667	NA	NA	16	14	108	70	83	80
ENSG00000025293	PHF20	ENSG00000025293.16	51230	PHF20	PHD finger protein 20 [Source:HGNC Symbol;Acc:HGNC:16098]	protein_coding	chr20	35771974	35950370	+	PHF20	NA	51230	NA	chr20	34359896	34538292	+	1290.06	1065.29	1108.41	4563.51	916.285	4269.72	2202.21	1.49266	0.53037	2.81437	0.00488727	0.0497097	133.667	NA	NA	18	49	185	142	155	104
ENSG00000025796	SEC63	ENSG00000025796.13	11231	SEC63	SEC63 homolog, protein translocation regulator [Source:HGNC Symbol;Acc:HGNC:21082]	protein_coding	chr6	107867756	107958208	-	SEC63	NA	11231	3060	chr6	108188960	108279412	-	534.827	300.129	213.611	1123.71	779.805	712.348	610.738	1.31702	0.454628	2.89691	0.00376858	0.0419149	151	NA	22	19	40	201	177	184	92
ENSG00000028277	POU2F2	ENSG00000028277.21	5452	POU2F2	POU class 2 homeobox 2 [Source:HGNC Symbol;Acc:HGNC:9213]	protein_coding	chr19	42086110	42196585	-	POU2F2	PF00157	5452	NA	chr19	42590262	42700737	-	18.8025	13.1925	9.49383	26.0501	43.4754	42.9301	25.6574	1.43896	0.6107	2.35626	0.0184602	0.117528	14.6667	NA	NA	4	6	16	20	13	11
ENSG00000028310	BRD9	ENSG00000028310.17	65980	BRD9	bromodomain containing 9 [Source:HGNC Symbol;Acc:HGNC:25818]	protein_coding	chr5	850291	892801	-	BRD9	NA	65980	NA	chr5	850406	892916	-	904.61	1085.08	1022.96	3420.86	1282.8	1997.34	1618.94	1.15303	0.442313	2.60681	0.00913888	0.0750643	100	NA	24	28	18	100	95	138	67
ENSG00000029363	BCLAF1	ENSG00000029363.16	9774	BCLAF1	BCL2 associated transcription factor 1 [Source:HGNC Symbol;Acc:HGNC:16863]	protein_coding	chr6	136256627	136289851	-	BCLAF1	NA	9774	NA	chr6	136577765	136610989	-	3727.08	2508.22	1757.55	10603.6	2492.4	8123.24	4868.68	1.4084	0.524806	2.68366	0.0072822	0.0639377	84.3333	NA	25	25	8	85	81	101	71
ENSG00000029725	RABEP1	ENSG00000029725.16	9135	RABEP1	rabaptin, RAB GTPase binding effector protein 1 [Source:HGNC Symbol;Acc:HGNC:17677]	protein_coding	chr17	5282265	5386340	+	RABEP1	NA	9135	4144	chr17	5185560	5289660	+	1764.3	1249.99	935.143	4459.31	2456.63	3042.94	2318.05	1.33391	0.425879	3.13214	0.00173537	0.0249382	103.333	NA	NA	32	25	136	110	125	75
ENSG00000031003	FAM13B	ENSG00000031003.10	51306	FAM13B	family with sequence similarity 13 member B [Source:HGNC Symbol;Acc:HGNC:1335]	protein_coding	chr5	137937960	138051961	-	FAM13B	NA	51306	NA	chr5	137273649	137387650	-	555.719	476.579	221.918	1311.98	1482.02	843.321	815.255	1.53623	0.458022	3.35404	0.000796408	0.0143607	127.667	NA	NA	21	37	143	141	130	112
ENSG00000032219	ARID4A	ENSG00000032219.18	5926	ARID4A	AT-rich interaction domain 4A [Source:HGNC Symbol;Acc:HGNC:9885]	protein_coding	chr14	58298504	58373887	+	ARID4A	PF08169	5926	NA	chr14	58765222	58840605	+	241.299	117.083	104.432	892.809	489.236	748.002	432.144	2.19791	0.466746	4.70901	2.49e-06	0.000253183	35.6667	NA	NA	10	14	57	38	46	23
ENSG00000036530	CYP46A1	ENSG00000036530.8	10858	CYP46A1	cytochrome P450 family 46 subfamily A member 1 [Source:HGNC Symbol;Acc:HGNC:2641]	protein_coding	chr14	99684298	99727301	+	CYP46A1	NA	10858	120	chr14	100150635	100193638	+	9.40126	13.1925	4.74692	13.0251	74.2934	15.2802	21.6565	1.94464	0.798363	2.43579	0.0148594	0.102063	7	NA	NA	1	2	13	4	8	9
ENSG00000037042	TUBG2	ENSG00000037042.8	27175	TUBG2	tubulin gamma 2 [Source:HGNC Symbol;Acc:HGNC:12419]	protein_coding	chr17	42659284	42667006	+	TUBG2	NA	27175	NA	chr17	40811302	40819024	+	169.223	100.593	155.462	262.87	633.42	138.249	243.303	1.28171	0.54493	2.35206	0.0186698	0.118286	12.3333	NA	NA	7	4	14	16	10	11
ENSG00000037965	HOXC8	ENSG00000037965.5	3224		homeobox C8 [Source:NCBI gene;Acc:3224]	protein_coding	chr12	54008985	54012769	+	HOXC8	PF00046	3224	NA	NA	NA	NA	NA	11.4904	1.64906	3.56019	22.4978	34.6702	18.1907	15.3431	2.11193	0.798023	2.64645	0.00813419	0.0691528	5.33333	NA	NA	1	2	4	4	6	6
ENSG00000039123	SKIV2L2	ENSG00000039123.15	23517	MTREX	Mtr4 exosome RNA helicase [Source:HGNC Symbol;Acc:HGNC:18734]	protein_coding	chr5	55307989	55425579	+	MTREX	NA	23517	3018	chr5	54603817	54721407	+	2859.03	2875.96	1752.8	6943.55	1613.54	8791.2	4139.35	1.21214	0.544107	2.22777	0.0258962	0.145179	126	NA	NA	43	26	131	111	164	103
ENSG00000039319	ZFYVE16	ENSG00000039319.16	9765	ZFYVE16	zinc finger FYVE-type containing 16 [Source:HGNC Symbol;Acc:HGNC:20756]	protein_coding	chr5	80408013	80483379	+	ZFYVE16	NA	9765	4144	chr5	79703832	79779198	+	1519.87	989.437	723.905	1354.61	1165.03	4214.42	1661.21	1.0584	0.531964	1.98961	0.046634	0.209546	72.3333	NA	NA	18	9	98	63	96	58
ENSG00000039560	RAI14	ENSG00000039560.13	26064	RAI14	retinoic acid induced 14 [Source:HGNC Symbol;Acc:HGNC:14873]	protein_coding	chr5	34656328	34832612	+	RAI14	NA	26064	NA	chr5	34656433	34832717	+	1515.69	1162.59	840.204	4160.92	2541.38	2463.02	2113.97	1.38084	0.420897	3.28072	0.00103541	0.0172427	118.667	NA	NA	21	23	154	113	154	89
ENSG00000040275	SPDL1	ENSG00000040275.16	54908	SPDL1	spindle apparatus coiled-coil protein 1 [Source:HGNC Symbol;Acc:HGNC:26010]	protein_coding	chr5	169583636	169604778	+	SPDL1	NA	54908	NA	chr5	169010640	169031782	+	814.776	202.835	172.076	2420.29	1633.9	1166.39	1068.38	2.13149	0.572346	3.72414	0.000195985	0.00548436	18	NA	NA	14	8	26	20	22	12
ENSG00000041802	LSG1	ENSG00000041802.10	55341	LSG1	large 60S subunit nuclear export GTPase 1 [Source:HGNC Symbol;Acc:HGNC:25652]	protein_coding	chr3	194640791	194672463	-	LSG1	NA	55341	3008	chr3	194361520	194393192	-	2179	3032.62	1834.68	11653.9	1367.55	5033	4183.46	1.35735	0.592293	2.29169	0.0219234	0.131183	35	NA	NA	16	4	46	42	41	22
ENSG00000044459	CNTLN	ENSG00000044459.14	54875	CNTLN	centlein [Source:HGNC Symbol;Acc:HGNC:23432]	protein_coding	chr9	17134982	17503923	+	CNTLN	NA	54875	NA	chr9	17134980	17503921	+	274.726	113.785	93.7516	1012.4	392.379	471.503	393.091	1.95523	0.530468	3.68587	0.000227926	0.00608734	62.6667	NA	NA	9	10	84	61	74	53
ENSG00000046651	OFD1	ENSG00000046651.14	8481	OFD1	OFD1 centriole and centriolar satellite protein [Source:HGNC Symbol;Acc:HGNC:2567]	protein_coding	chrX	13734745	13769357	+	OFD1	PF16045	8481	NA	chrX	13752864	13787476	+	237.121	197.887	130.54	1371.18	623.514	619.212	529.91	2.20714	0.466807	4.72817	2.27e-06	0.000235556	29.6667	NA	NA	3	6	32	27	45	17
ENSG00000047346	FAM214A	ENSG00000047346.12	56204	FAM214A	family with sequence similarity 214 member A [Source:HGNC Symbol;Acc:HGNC:25609]	protein_coding	chr15	52581317	52709817	-	FAM214A	NA	56204	NA	chr15	52873514	53002014	-	86.7005	52.77	30.855	81.7027	186.559	147.709	97.7159	1.28824	0.525712	2.45046	0.0142674	0.0992503	34.6667	NA	NA	8	3	45	27	49	28
ENSG00000047644	WWC3	ENSG00000047644.18	55841	WWC3	WWC family member 3 [Source:HGNC Symbol;Acc:HGNC:29237]	protein_coding	chrX	10015562	10144478	+	WWC3	NA	55841	NA	chrX	9983602	10112518	+	214.14	220.974	237.346	587.312	177.203	840.41	379.564	1.25423	0.522454	2.40065	0.016366	0.10885	20.3333	NA	NA	2	2	27	21	21	19
ENSG00000048342	CC2D2A	ENSG00000048342.15	57545	CC2D2A	coiled-coil and C2 domain containing 2A [Source:HGNC Symbol;Acc:HGNC:29253]	protein_coding	chr4	15469865	15601557	+	CC2D2A	NA	57545	NA	chr4	15471489	15603180	+	312.331	476.579	282.442	1891	303.227	1139.47	734.174	1.63785	0.56115	2.91873	0.00351462	0.0400539	30.3333	NA	NA	10	8	44	21	47	23
ENSG00000048649	RSF1	ENSG00000048649.13	51773	RSF1	remodeling and spacing factor 1 [Source:HGNC Symbol;Acc:HGNC:18118]	protein_coding	chr11	77659996	77821017	-	RSF1	PF15612	51773	NA	chr11	77371041	77532063	-	1045.63	657.976	421.289	5553.42	1750.02	2903.24	2055.26	2.2634	0.507014	4.46417	8.04e-06	0.000590339	165	NA	NA	41	41	220	172	187	136
ENSG00000049192	ADAMTS6	ENSG00000049192.14	11174	ADAMTS6	ADAM metallopeptidase with thrombospondin type 1 motif 6 [Source:HGNC Symbol;Acc:HGNC:222]	protein_coding	chr5	65148738	65481920	-	ADAMTS6	NA	11174	NA	chr5	64444565	64777747	-	13.5796	4.94719	8.3071	30.7865	62.1863	43.6577	27.2441	2.31862	0.648633	3.57462	0.000350731	0.00808347	24.3333	NA	NA	4	4	28	24	34	15
ENSG00000049246	PER3	ENSG00000049246.14	8863	PER3	period circadian regulator 3 [Source:HGNC Symbol;Acc:HGNC:8847]	protein_coding	chr1	7784320	7845177	+	PER3	NA	8863	4710	chr1	7844380	7905237	+	208.917	42.8756	126.98	95.9119	586.092	277.954	223.122	1.33899	0.637387	2.10075	0.0356633	0.177804	21	NA	NA	8	3	28	18	28	17
ENSG00000051341	POLQ	ENSG00000051341.13	10721	POLQ	DNA polymerase theta [Source:HGNC Symbol;Acc:HGNC:9186]	protein_coding	chr3	121431427	121546641	-	POLQ	NA	10721	NA	chr3	121150274	121265488	-	952.661	1203.82	676.436	2197.68	2150.66	3433.68	1769.15	1.45843	0.414678	3.51702	0.000436417	0.00954574	110.333	NA	NA	56	18	168	96	143	92
ENSG00000051825	MPHOSPH9	ENSG00000051825.14	10198	MPHOSPH9	M-phase phosphoprotein 9 [Source:HGNC Symbol;Acc:HGNC:7215]	protein_coding	chr12	123152320	123244014	-	MPHOSPH9	NA	10198	NA	chr12	123636867	123728561	-	1156.35	768.463	558.949	1591.43	2087.92	2342.96	1417.68	1.27757	0.420444	3.03863	0.00237658	0.0307245	60.3333	NA	NA	14	16	84	60	82	39
ENSG00000053747	LAMA3	ENSG00000053747.15	3909	LAMA3	laminin subunit alpha 3 [Source:HGNC Symbol;Acc:HGNC:6483]	protein_coding	chr18	23689443	23956222	+	LAMA3	PF00052	3909	4510	chr18	21269407	21536186	+	105.503	102.242	144.781	338.652	58.334	507.884	209.566	1.3581	0.609087	2.22973	0.0257656	0.144823	14.6667	NA	NA	2	NA	21	11	20	13
ENSG00000054267	ARID4B	ENSG00000054267.21	51742	ARID4B	AT-rich interaction domain 4B [Source:HGNC Symbol;Acc:HGNC:15550]	protein_coding	chr1	235131634	235328219	-	ARID4B	PF08169	51742	NA	chr1	235294949	235491534	-	1178.29	654.678	433.156	4435.63	1351.59	2797	1808.39	1.92069	0.517024	3.7149	0.00020328	0.00562365	240.333	NA	54	57	59	340	219	317	185
ENSG00000054282	SDCCAG8	ENSG00000054282.15	10806	SDCCAG8	serologically defined colon cancer antigen 8 [Source:HGNC Symbol;Acc:HGNC:10671]	protein_coding	chr1	243256034	243500091	+	SDCCAG8	NA	10806	NA	chr1	243419336	243663393	+	254.878	209.431	238.533	905.834	423.197	454.04	414.319	1.34048	0.438713	3.05549	0.00224696	0.0298412	220.333	NA	NA	32	39	266	219	268	174
ENSG00000054523	KIF1B	ENSG00000054523.17	23095	KIF1B	kinesin family member 1B [Source:HGNC Symbol;Acc:HGNC:16636]	protein_coding	chr1	10210805	10381603	+	KIF1B	NA	23095	NA	chr1	10270863	10441661	+	3108.68	2526.36	2960.89	7312.98	1901.91	10958.8	4794.94	1.23064	0.535769	2.29696	0.0216212	0.129952	142.667	NA	NA	31	37	172	146	166	116
ENSG00000055130	CUL1	ENSG00000055130.15	8454	CUL1	cullin 1 [Source:HGNC Symbol;Acc:HGNC:2551]	protein_coding	chr7	148697914	148801110	+	CUL1	PF00888	8454	4110	chr7	148395006	148498202	+	2214.52	1723.27	1363.55	4612.06	1792.4	5134.14	2806.66	1.12181	0.466614	2.40415	0.0162101	0.108148	118.667	NA	NA	35	27	146	90	164	102
ENSG00000055609	KMT2C	ENSG00000055609.17	58508	KMT2C	lysine methyltransferase 2C [Source:HGNC Symbol;Acc:HGNC:13726]	protein_coding	chr7	152134922	152436005	-	KMT2C	NA	58508	NA	chr7	151832007	152133090	-	1011.16	979.543	606.419	9123.47	3634.87	7717.22	3845.45	2.97894	0.452777	6.57927	4.73e-11	3.82e-08	362	NA	NA	71	91	487	350	446	290
ENSG00000056050	HPF1	ENSG00000056050.6	54969	HPF1	histone PARylation factor 1 [Source:HGNC Symbol;Acc:HGNC:26051]	protein_coding	chr4	169729470	169757944	-	HPF1	NA	54969	NA	chr4	170650621	170679095	-	530.649	176.45	255.147	633.492	334.045	1124.19	508.995	1.11791	0.538232	2.077	0.0378019	0.183983	10.3333	NA	NA	5	7	13	10	14	7
ENSG00000056558	TRAF1	ENSG00000056558.10	7185	TRAF1	TNF receptor associated factor 1 [Source:HGNC Symbol;Acc:HGNC:12031]	protein_coding	chr9	120902393	120929173	-	TRAF1	NA	7185	5200	chr9	123664671	123691451	-	25.07	13.1925	24.9213	39.0752	77.045	40.7472	36.6752	1.30362	0.572868	2.2756	0.02287	0.134698	2.66667	NA	NA	NA	1	5	5	2	1
ENSG00000059769	DNAJC25	ENSG00000059769.19	548645	DNAJC25	DnaJ heat shock protein family (Hsp40) member C25 [Source:HGNC Symbol;Acc:HGNC:34187]	protein_coding	chr9	111631334	111654351	+	DNAJC25	NA	548645	NA	chr9	114393614	114416631	+	175.49	74.2078	52.2161	599.153	443.009	357.993	283.678	2.20688	0.505544	4.36536	1.27e-05	0.000795485	6.66667	NA	NA	5	NA	7	7	7	6
ENSG00000063169	BICRA	ENSG00000063169.10	29998	BICRA	BRD4 interacting chromatin remodeling complex associated protein [Source:HGNC Symbol;Acc:HGNC:4332]	protein_coding	chr19	47608196	47703277	+	BICRA	NA	29998	NA	chr19	48111453	48206534	+	221.452	374.337	232.599	1081.08	244.893	400.923	425.881	1.05937	0.540177	1.96116	0.0498607	0.218268	12	NA	NA	NA	3	17	14	12	10
ENSG00000063438	AHRR	ENSG00000063438.16	NA	AHRR	aryl-hydrocarbon receptor repressor [Source:HGNC Symbol;Acc:HGNC:346]	protein_coding	chr5	321759	435110	+	AHRR	NA	57491	NA	chr5	321874	435225	+	6.2675	8.24531	3.56019	23.6819	13.2077	20.3736	12.556	1.67539	0.778832	2.15116	0.0314633	0.1642	82.3333	NA	NA	14	18	99	83	79	85
ENSG00000064042	LIMCH1	ENSG00000064042.17	22998	LIMCH1	LIM and calponin homology domains 1 [Source:HGNC Symbol;Acc:HGNC:29191]	protein_coding	chr4	41359607	41700044	+	LIMCH1	NA	22998	NA	chr4	41361624	41702061	+	305.019	230.869	239.719	1243.3	445.76	694.157	526.471	1.61727	0.460338	3.51321	0.000442724	0.00959198	79.6667	NA	NA	21	13	107	75	109	55
ENSG00000064199	SPA17	ENSG00000064199.6	53340	SPA17	sperm autoantigenic protein 17 [Source:HGNC Symbol;Acc:HGNC:11210]	protein_coding	chr11	124673798	124697518	+	SPA17	PF00612	53340	NA	chr11	124543694	124567414	+	264.28	74.2078	153.088	454.693	271.308	275.771	248.891	1.02019	0.505059	2.01994	0.0433892	0.20027	12	NA	NA	3	2	13	12	17	7
ENSG00000064687	ABCA7	ENSG00000064687.12	10347	ABCA7	ATP binding cassette subfamily A member 7 [Source:HGNC Symbol;Acc:HGNC:37]	protein_coding	chr19	1039997	1065572	+	ABCA7	NA	10347	2010	chr19	1039996	1065571	+	880.584	798.146	1183.17	1943.1	1982.81	2191.62	1496.57	1.0957	0.377333	2.9038	0.00368664	0.0413614	74	NA	NA	13	13	107	85	93	44
ENSG00000064692	SNCAIP	ENSG00000064692.18	9627	SNCAIP	synuclein alpha interacting protein [Source:HGNC Symbol;Acc:HGNC:11139]	protein_coding	chr5	122311354	122464219	+	SNCAIP	NA	9627	5012	chr5	121647049	121799914	+	0	1.64906	0	4.73639	6.05353	3.63814	2.67952	3.40725	1.73571	1.96303	0.0496431	NA	2.33333	NA	NA	NA	NA	4	3	2	2
ENSG00000064933	PMS1	ENSG00000064933.17	5378	PMS1	PMS1 homolog 1, mismatch repair system component [Source:HGNC Symbol;Acc:HGNC:9121]	protein_coding	chr2	189784085	189877629	+	PMS1	PF01119	5378	NA	chr2	190648811	190742355	+	792.839	527.7	422.476	1032.53	1150.72	1383.22	884.915	1.03245	0.408434	2.52783	0.0114769	0.0869609	91.3333	NA	NA	25	23	118	89	118	67
ENSG00000065000	AP3D1	ENSG00000065000.15	8943	AP3D1	adaptor related protein complex 3 subunit delta 1 [Source:HGNC Symbol;Acc:HGNC:568]	protein_coding	chr19	2100988	2164468	-	AP3D1	NA	8943	4142	chr19	2100987	2164467	-	5600.01	5798.1	5949.07	23631	5009.02	9732.03	9286.54	1.14526	0.516579	2.21701	0.0266223	0.147443	182.667	NA	53	51	69	232	192	210	146
ENSG00000065243	PKN2	ENSG00000065243.19	5586	PKN2	protein kinase N2 [Source:HGNC Symbol;Acc:HGNC:9406]	protein_coding	chr1	88684222	88836255	+	PKN2	PF00433	5586	NA	chr1	89149905	89301938	+	2095.44	1141.15	914.968	4080.4	1779.74	3969.21	2330.15	1.24294	0.475769	2.6125	0.0089884	0.0741426	168.667	NA	NA	43	35	199	147	224	135
ENSG00000065328	MCM10	ENSG00000065328.16	55388	MCM10	minichromosome maintenance 10 replication initiation factor [Source:HGNC Symbol;Acc:HGNC:18043]	protein_coding	chr10	13161554	13211104	+	MCM10	NA	55388	NA	chr10	13203554	13253104	+	2608.33	4332.09	2209.69	18057.5	1853.48	9226.32	6381.23	1.67104	0.612192	2.72959	0.00634123	0.0584122	43	NA	NA	13	8	56	41	54	34
ENSG00000065534	MYLK	ENSG00000065534.18	4638	MYLK	myosin light chain kinase [Source:HGNC Symbol;Acc:HGNC:7590]	protein_coding	chr3	123610049	123884331	-	MYLK	NA	4638	4020	chr3	123328896	123603178	-	201.605	260.552	301.429	685.592	183.807	664.324	382.885	1.00522	0.511028	1.96706	0.0491763	0.216401	65	NA	NA	4	12	73	73	81	41
ENSG00000066279	ASPM	ENSG00000066279.17	259266	ASPM	abnormal spindle microtubule assembly [Source:HGNC Symbol;Acc:HGNC:19048]	protein_coding	chr1	197084127	197146694	-	ASPM	PF15780	259266	NA	chr1	197053257	197115824	-	2040.07	1723.27	1036.01	4094.61	3198.47	10368.7	3743.52	1.87974	0.503348	3.73447	0.000188108	0.00533423	82.6667	NA	NA	46	20	119	99	82	67
ENSG00000066455	GOLGA5	ENSG00000066455.12	9950	GOLGA5	golgin A5 [Source:HGNC Symbol;Acc:HGNC:4428]	protein_coding	chr14	92794305	92839947	+	GOLGA5	NA	9950	NA	chr14	93260650	93306292	+	771.948	234.167	369.073	1598.53	1136.96	877.52	831.367	1.39129	0.492804	2.82321	0.00475455	0.0487285	22.6667	NA	NA	6	4	26	24	27	17
ENSG00000066697	MSANTD3	ENSG00000066697.14	91283	MSANTD3	Myb/SANT DNA binding domain containing 3 [Source:HGNC Symbol;Acc:HGNC:23370]	protein_coding	chr9	100427156	100451711	+	MSANTD3	NA	91283	NA	chr9	103189438	103213993	+	482.598	257.254	312.11	583.76	1586.03	414.02	605.961	1.29605	0.527523	2.45686	0.0140158	0.0981536	12	NA	NA	NA	4	20	16	10	10
ENSG00000066739	ATG2B	ENSG00000066739.11	55102	ATG2B	autophagy related 2B [Source:HGNC Symbol;Acc:HGNC:20187]	protein_coding	chr14	96279195	96363341	-	ATG2B	NA	55102	NA	chr14	96745532	96829678	-	142.063	131.925	99.6853	391.936	403.936	529.713	283.21	1.82733	0.404354	4.51912	6.21e-06	0.000488318	31.3333	NA	NA	5	8	37	29	44	21
ENSG00000066777	ARFGEF1	ENSG00000066777.8	10565	ARFGEF1	ADP ribosylation factor guanine nucleotide exchange factor 1 [Source:HGNC Symbol;Acc:HGNC:15772]	protein_coding	chr8	67173511	67343781	-	ARFGEF1	NA	10565	NA	chr8	68085746	68256016	-	1280.66	865.757	678.809	2626.33	2215.59	3983.76	1941.82	1.64301	0.427618	3.84223	0.00012192	0.00395027	196.667	NA	NA	55	45	277	188	269	133
ENSG00000066933	MYO9A	ENSG00000066933.15	4649	MYO9A	myosin IXA [Source:HGNC Symbol;Acc:HGNC:7608]	protein_coding	chr15	71822291	72118577	-	MYO9A	NA	4649	NA	chr15	72114632	72410918	-	1066.52	656.327	576.75	2036.65	1583.82	4190.41	1685.08	1.76367	0.473685	3.72329	0.000196644	0.00549375	163.667	NA	NA	41	39	202	178	203	110
ENSG00000067066	SP100	ENSG00000067066.16	6672	SP100	SP100 nuclear antigen [Source:HGNC Symbol;Acc:HGNC:11206]	protein_coding	chr2	230415942	230545606	+	SP100	PF00505	6672	NA	chr2	231280657	231410321	+	621.527	270.446	270.574	1322.64	965.814	1066.7	752.95	1.52689	0.451284	3.38342	0.00071588	0.0132317	74.6667	NA	NA	8	12	103	61	101	62
ENSG00000067369	TP53BP1	ENSG00000067369.13	7158	TP53BP1	tumor protein p53 binding protein 1 [Source:HGNC Symbol;Acc:HGNC:11999]	protein_coding	chr15	43403061	43510728	-	TP53BP1	NA	7158	NA	chr15	43695259	43802926	-	2931.1	3189.29	2530.11	6729.22	2365.83	10591.4	4722.82	1.18634	0.504075	2.3535	0.0185977	0.117968	79.6667	NA	NA	26	26	117	69	100	70
ENSG00000067533	RRP15	ENSG00000067533.5	51018	RRP15	ribosomal RNA processing 15 homolog [Source:HGNC Symbol;Acc:HGNC:24255]	protein_coding	chr1	218285293	218337983	+	RRP15	NA	51018	NA	chr1	218458635	218511325	+	944.304	657.976	354.832	3205.35	775.403	1089.26	1171.19	1.37242	0.556242	2.46731	0.0136133	0.0963885	41	NA	NA	19	10	47	36	52	35
ENSG00000067715	SYT1	ENSG00000067715.13	6857	SYT1	synaptotagmin 1 [Source:HGNC Symbol;Acc:HGNC:11509]	protein_coding	chr12	78863993	79452008	+	SYT1	PF00168	6857	NA	chr12	79257773	79845788	+	1427.95	930.071	615.912	3888.58	1188.14	2117.4	1694.67	1.2738	0.503392	2.53042	0.0113925	0.086699	1128.33	NA	26	167	159	1497	1069	1497	819
ENSG00000067900	ROCK1	ENSG00000067900.7	6093	ROCK1	Rho associated coiled-coil containing protein kinase 1 [Source:HGNC Symbol;Acc:HGNC:10251]	protein_coding	chr18	20946906	21111813	-	ROCK1	NA	6093	4062	chr18	18526867	18691774	-	2296	860.81	782.055	4014.09	2305.85	5727.89	2664.45	1.61237	0.514554	3.13353	0.00172719	0.0248417	121	NA	NA	24	27	153	106	159	98
ENSG00000068400	GRIPAP1	ENSG00000068400.13	56850	GRIPAP1	GRIP1 associated protein 1 [Source:HGNC Symbol;Acc:HGNC:18706]	protein_coding	chrX	48973720	49002264	-	GRIPAP1	NA	56850	NA	chrX	48830131	48858675	-	770.903	540.892	702.544	2343.33	505.745	1784.14	1107.93	1.20073	0.518515	2.3157	0.0205745	0.126029	37	NA	NA	7	16	55	39	56	16
ENSG00000068784	SRBD1	ENSG00000068784.12	55133	SRBD1	S1 RNA binding domain 1 [Source:HGNC Symbol;Acc:HGNC:25521]	protein_coding	chr2	45388680	45612165	-	SRBD1	NA	55133	NA	chr2	45615819	45839304	-	839.846	1010.87	633.713	2303.07	651.58	2199.62	1273.12	1.05276	0.497474	2.11621	0.0343271	0.174002	212	NA	NA	64	35	221	222	261	153
ENSG00000068878	PSME4	ENSG00000068878.14	23198	PSME4	proteasome activator subunit 4 [Source:HGNC Symbol;Acc:HGNC:20635]	protein_coding	chr2	53864069	53970993	-	PSME4	NA	23198	3050	chr2	54091206	54198130	-	1920.99	2247.67	1558.18	3541.63	2235.4	7144.58	3108.08	1.1741	0.472739	2.48361	0.0130057	0.0938862	146.333	NA	NA	61	39	183	155	164	120
ENSG00000068912	ERLEC1	ENSG00000068912.13	27248	ERLEC1	endoplasmic reticulum lectin 1 [Source:HGNC Symbol;Acc:HGNC:25222]	protein_coding	chr2	53787044	53818819	+	ERLEC1	NA	27248	4141	chr2	54014181	54045956	+	643.464	314.971	468.758	1005.3	1021.4	1101.63	759.253	1.13055	0.4094	2.76149	0.0057539	0.0548461	12	NA	NA	2	3	14	5	20	11
ENSG00000069493	CLEC2D	ENSG00000069493.14	29121	CLEC2D	C-type lectin domain family 2 member D [Source:HGNC Symbol;Acc:HGNC:14351]	protein_coding	chr12	9664969	9699553	+	CLEC2D	NA	29121	NA	chr12	9817565	9852149	+	5.22292	11.5434	8.3071	18.9456	58.8844	25.467	21.3951	2.08773	0.716544	2.91361	0.00357271	0.0404573	14	NA	NA	1	3	14	14	13	15
ENSG00000070081	NUCB2	ENSG00000070081.15	4925	NUCB2	nucleobindin 2 [Source:HGNC Symbol;Acc:HGNC:8044]	protein_coding	chr11	17208153	17349980	+	NUCB2	NA	4925	NA	chr11	17229700	17371527	+	741.655	174.801	230.225	1662.47	652.681	1146.74	768.096	1.59147	0.561375	2.83496	0.00458316	0.0475853	33.3333	NA	NA	5	4	43	38	34	28
ENSG00000070814	TCOF1	ENSG00000070814.17	6949	TCOF1	treacle ribosome biogenesis factor 1 [Source:HGNC Symbol;Acc:HGNC:11654]	protein_coding	chr5	150357629	150400308	+	TCOF1	NA	6949	3008	chr5	149737192	149779871	+	4770.62	8764.76	4473.97	40961.5	2235.4	11764.3	12161.8	1.60967	0.689921	2.33312	0.0196417	0.122076	70.3333	NA	NA	32	12	95	90	78	43
ENSG00000070961	ATP2B1	ENSG00000070961.15	490	ATP2B1	ATPase plasma membrane Ca2+ transporting 1 [Source:HGNC Symbol;Acc:HGNC:814]	protein_coding	chr12	89588049	89709300	-	ATP2B1	PF00690	490	4020	chr12	89981826	90103077	-	2586.39	1558.36	1338.63	3118.91	1827.62	6383.48	2802.23	1.04682	0.501988	2.08535	0.0370379	0.181597	135.333	NA	NA	40	40	131	163	153	90
ENSG00000071205	ARHGAP10	ENSG00000071205.11	79658	ARHGAP10	Rho GTPase activating protein 10 [Source:HGNC Symbol;Acc:HGNC:26099]	protein_coding	chr4	147732063	148072776	+	ARHGAP10	NA	79658	5100	chr4	148653214	148993927	+	788.661	771.761	593.365	2332.67	626.266	1710.65	1137.23	1.1159	0.488048	2.28645	0.0222277	0.132284	249.333	NA	NA	54	51	285	238	317	193
ENSG00000071243	ING3	ENSG00000071243.15	54556	ING3	inhibitor of growth family member 3 [Source:HGNC Symbol;Acc:HGNC:14587]	protein_coding	chr7	120950763	120977216	+	ING3	PF12998	54556	NA	chr7	120590817	120617270	+	323.821	240.763	156.648	969.776	378.071	522.437	431.919	1.37261	0.479046	2.8653	0.0041662	0.0447044	8	NA	NA	2	3	13	11	9	4
ENSG00000071794	HLTF	ENSG00000071794.15	6596	HLTF	helicase like transcription factor [Source:HGNC Symbol;Acc:HGNC:11099]	protein_coding	chr3	149030127	149086554	-	HLTF	PF00176	6596	NA	chr3	148747914	148804341	-	3220.45	2077.82	1579.54	5860.1	1799	8404.1	3823.5	1.22357	0.532243	2.29889	0.0215114	0.129389	51.6667	NA	NA	19	13	67	48	69	38
ENSG00000072501	SMC1A	ENSG00000072501.17	8243	SMC1A	structural maintenance of chromosomes 1A [Source:HGNC Symbol;Acc:HGNC:11111]	protein_coding	chrX	53374149	53422728	-	SMC1A	PF06470	8243	4110	chrX	53401070	53449677	-	5479.89	6104.83	3478.3	52883	3108.21	16004.2	14509.7	2.25688	0.674612	3.34544	0.000821507	0.0146731	81.6667	NA	21	27	19	96	78	107	60
ENSG00000072571	HMMR	ENSG00000072571.19	3161	HMMR	hyaluronan mediated motility receptor [Source:HGNC Symbol;Acc:HGNC:5012]	protein_coding	chr5	163460203	163491941	+	HMMR	PF15908	3161	4512	chr5	162887209	162918947	+	2500.73	751.972	742.893	14217.5	2132.49	6599.59	4490.86	2.52145	0.62726	4.01979	5.83e-05	0.00235941	34.6667	NA	NA	18	10	42	38	41	25
ENSG00000073150	PANX2	ENSG00000073150.13	56666	PANX2	pannexin 2 [Source:HGNC Symbol;Acc:HGNC:8600]	protein_coding	chr22	50170731	50180295	+	PANX2	NA	56666	NA	chr22	50609160	50618724	+	64.7642	39.5775	84.2578	107.753	253.148	96.0469	107.591	1.27449	0.526824	2.4192	0.0155547	0.105474	5.66667	NA	NA	NA	1	5	5	7	5
ENSG00000073417	PDE8A	ENSG00000073417.14	5151	PDE8A	phosphodiesterase 8A [Source:HGNC Symbol;Acc:HGNC:8793]	protein_coding	chr15	84980440	85139145	+	PDE8A	PF00233	5151	230	chr15	85523671	85682376	+	582.878	387.53	373.82	728.22	1037.36	1039.78	691.597	1.06098	0.402924	2.63321	0.00845819	0.0710539	204.667	NA	13	36	40	234	186	288	140
ENSG00000073605	GSDMB	ENSG00000073605.18	55876	GSDMB	gasdermin B [Source:HGNC Symbol;Acc:HGNC:23690]	protein_coding	chr17	39904595	39919854	-	GSDMB	NA	55876	NA	chr17	38060848	38076107	-	100.28	105.54	128.167	267.606	384.675	214.65	200.153	1.37705	0.426937	3.22541	0.00125792	0.0198394	34.6667	NA	NA	5	14	35	48	32	24
ENSG00000073614	KDM5A	ENSG00000073614.12	5927	KDM5A	lysine demethylase 5A [Source:HGNC Symbol;Acc:HGNC:9886]	protein_coding	chr12	280057	389320	-	KDM5A	PF02928	5927	NA	chr12	389223	498486	-	1772.66	2138.83	1623.45	5110.56	1612.44	5629.66	2981.27	1.15816	0.48387	2.39353	0.0166872	0.110249	123.667	NA	14	21	25	127	135	141	95
ENSG00000073711	PPP2R3A	ENSG00000073711.10	5523	PPP2R3A	protein phosphatase 2 regulatory subunit B''alpha [Source:HGNC Symbol;Acc:HGNC:9307]	protein_coding	chr3	135965728	136147894	+	PPP2R3A	PF13499	5523	3015	chr3	135684570	135866736	+	324.866	113.785	185.13	280.631	367.064	729.083	333.427	1.13952	0.514054	2.21673	0.0266415	0.147501	72.6667	NA	NA	7	22	87	78	84	56
ENSG00000073910	FRY	ENSG00000073910.20	10129	FRY	FRY microtubule binding protein [Source:HGNC Symbol;Acc:HGNC:20367]	protein_coding	chr13	31846713	32299125	+	FRY	NA	10129	NA	chr13	32420850	32873262	+	31.3375	8.24531	21.3611	29.6024	73.743	176.086	56.7292	2.17888	0.671846	3.24313	0.00118226	0.018963	19	NA	NA	2	4	23	28	19	10
ENSG00000074621	SLC24A1	ENSG00000074621.13	9187	SLC24A1	solute carrier family 24 member 1 [Source:HGNC Symbol;Acc:HGNC:10975]	protein_coding	chr15	65611366	65660995	+	SLC24A1	NA	9187	4744	chr15	65903704	65953333	+	456.483	197.887	282.442	905.834	498.591	878.247	536.581	1.28188	0.45626	2.80954	0.00496116	0.049919	15	NA	NA	NA	NA	28	15	16	14
ENSG00000074657	ZNF532	ENSG00000074657.13	55205	ZNF532	zinc finger protein 532 [Source:HGNC Symbol;Acc:HGNC:30940]	protein_coding	chr18	58862600	58986480	+	ZNF532	NA	55205	NA	chr18	56529832	56653712	+	380.229	262.201	259.894	884.521	1241.52	672.328	616.783	1.632	0.418275	3.90175	9.55e-05	0.00330381	39.3333	NA	NA	13	8	47	40	47	31
ENSG00000074755	ZZEF1	ENSG00000074755.14	23140	ZZEF1	zinc finger ZZ-type and EF-hand domain containing 1 [Source:HGNC Symbol;Acc:HGNC:29027]	protein_coding	chr17	4004445	4143030	-	ZZEF1	NA	23140	NA	chr17	3907739	4046324	-	1601.35	2424.12	1832.31	6167.96	1469.36	6915.38	3401.75	1.31291	0.526098	2.49556	0.0125759	0.0916125	77.6667	NA	NA	15	19	88	67	92	74
ENSG00000075292	ZNF638	ENSG00000075292.18	27332	ZNF638	zinc finger protein 638 [Source:HGNC Symbol;Acc:HGNC:17894]	protein_coding	chr2	71276561	71435069	+	ZNF638	NA	27332	NA	chr2	71503691	71662199	+	3687.38	2458.75	1396.78	14134.6	4485.12	15719.7	6980.38	2.18655	0.523794	4.17445	2.99e-05	0.00150116	304	NA	NA	89	70	366	277	385	250
ENSG00000075413	MARK3	ENSG00000075413.17	4140	MARK3	microtubule affinity regulating kinase 3 [Source:HGNC Symbol;Acc:HGNC:6897]	protein_coding	chr14	103385392	103503831	+	MARK3	NA	4140	NA	chr14	103851729	103970168	+	1269.17	816.286	720.345	3381.78	2070.86	2278.93	1756.23	1.46164	0.416992	3.5052	0.000456272	0.00977927	197	NA	NA	45	55	269	204	230	157
ENSG00000075826	SEC31B	ENSG00000075826.16	25956	SEC31B	SEC31 homolog B, COPII coat complex component [Source:HGNC Symbol;Acc:HGNC:23197]	protein_coding	chr10	100486646	100519864	-	SEC31B	NA	25956	4141	chr10	102246403	102279621	-	57.4521	113.785	79.5109	162.221	418.794	167.354	166.52	1.5867	0.511802	3.10022	0.0019338	0.0268142	62.6667	NA	NA	21	7	77	55	82	51
ENSG00000075891	PAX2	ENSG00000075891.21	5076	PAX2	paired box 2 [Source:HGNC Symbol;Acc:HGNC:8616]	protein_coding	chr10	100735603	100829941	+	PAX2	PF00292	5076	NA	chr10	102495360	102589698	+	110.726	74.2078	83.071	188.271	264.154	186.273	151.117	1.25022	0.428098	2.9204	0.00349585	0.0399331	28.6667	NA	NA	7	4	49	26	34	26
ENSG00000075945	KIFAP3	ENSG00000075945.12	22920	KIFAP3	kinesin associated protein 3 [Source:HGNC Symbol;Acc:HGNC:17060]	protein_coding	chr1	169921326	170085208	-	KIFAP3	NA	22920	NA	chr1	169890467	170054349	-	264.28	163.257	272.948	575.471	145.285	1251.52	445.46	1.49198	0.602851	2.47488	0.0133282	0.095484	22.6667	NA	NA	6	5	26	18	36	14
ENSG00000076242	MLH1	ENSG00000076242.14	4292	MLH1	mutL homolog 1 [Source:HGNC Symbol;Acc:HGNC:7127]	protein_coding	chr3	36993350	37050846	+	MLH1	NA	4292	3430	chr3	37034841	37092337	+	215.184	262.201	160.208	448.773	533.812	291.779	318.659	1.00102	0.427944	2.33915	0.0193278	0.12099	55	NA	NA	12	14	56	59	60	46
ENSG00000076650	GPATCH1	ENSG00000076650.6	55094	GPATCH1	G-patch domain containing 1 [Source:HGNC Symbol;Acc:HGNC:24658]	protein_coding	chr19	33080899	33130542	+	GPATCH1	NA	55094	NA	chr19	33571805	33621448	+	298.751	471.632	237.346	2016.52	299.375	795.298	686.486	1.62647	0.583748	2.78626	0.00533204	0.0524739	16	NA	NA	4	3	20	20	21	7
ENSG00000077063	CTTNBP2	ENSG00000077063.10	83992	CTTNBP2	cortactin binding protein 2 [Source:HGNC Symbol;Acc:HGNC:15679]	protein_coding	chr7	117710651	117874139	-	CTTNBP2	NA	83992	NA	chr7	117350705	117514193	-	216.229	166.555	185.13	708.09	351.655	691.247	386.484	1.62196	0.43027	3.76964	0.000163484	0.00486328	39.3333	NA	NA	12	5	47	41	53	24
ENSG00000077097	TOP2B	ENSG00000077097.15	7155	TOP2B	DNA topoisomerase II beta [Source:HGNC Symbol;Acc:HGNC:11990]	protein_coding	chr3	25597905	25664907	-	TOP2B	NA	7155	NA	chr3	25639396	25706398	-	3261.19	951.509	1057.38	4987.42	2023.53	13862.8	4357.3	1.98548	0.63345	3.13439	0.00172211	0.0247897	78.3333	NA	NA	26	11	96	66	106	63
ENSG00000077157	PPP1R12B	ENSG00000077157.21	4660	PPP1R12B	protein phosphatase 1 regulatory subunit 12B [Source:HGNC Symbol;Acc:HGNC:7619]	protein_coding	chr1	202348699	202592706	+	PPP1R12B	NA	4660	4270	chr1	202317827	202561834	+	310.241	245.71	240.906	659.542	576.186	783.656	469.374	1.34044	0.38665	3.46681	0.000526665	0.0107021	105	NA	NA	18	24	121	104	128	83
ENSG00000077380	DYNC1I2	ENSG00000077380.15	1781	DYNC1I2	dynein cytoplasmic 1 intermediate chain 2 [Source:HGNC Symbol;Acc:HGNC:2964]	protein_coding	chr2	171687409	171748420	+	DYNC1I2	NA	1781	4145	chr2	172543919	172604930	+	682.113	577.172	503.173	3189.96	423.197	2348.06	1287.28	1.75749	0.575235	3.05525	0.00224874	0.0298415	45	NA	NA	5	11	60	49	52	34
ENSG00000077458	FAM76B	ENSG00000077458.12	143684	FAM76B	family with sequence similarity 76 member B [Source:HGNC Symbol;Acc:HGNC:28492]	protein_coding	chr11	95768953	95790409	-	FAM76B	NA	143684	NA	chr11	95502117	95523573	-	241.299	117.083	93.7516	318.522	772.651	216.106	293.235	1.53036	0.549433	2.78535	0.00534693	0.0524923	18	NA	NA	7	3	29	15	25	14
ENSG00000078177	N4BP2	ENSG00000078177.13	55728	N4BP2	NEDD4 binding protein 2 [Source:HGNC Symbol;Acc:HGNC:29851]	protein_coding	chr4	40056850	40158252	+	N4BP2	NA	55728	NA	chr4	40058470	40159872	+	835.667	339.707	300.243	1608	799.066	3516.63	1233.22	2.00414	0.565451	3.54431	0.000393636	0.008823	48.6667	NA	NA	11	12	66	49	56	41
ENSG00000078403	MLLT10	ENSG00000078403.16	8028	MLLT10	MLLT10 histone lysine methyltransferase DOT1L cofactor [Source:HGNC Symbol;Acc:HGNC:16063]	protein_coding	chr10	21524646	21743630	+	MLLT10	NA	8028	NA	chr10	21813575	22032559	+	879.54	784.953	604.045	1692.07	1451.75	1445.8	1143.03	1.0164	0.377517	2.69233	0.00709553	0.0628497	321.667	NA	NA	94	77	414	294	399	272
ENSG00000078674	PCM1	ENSG00000078674.17	5108	PCM1	pericentriolar material 1 [Source:HGNC Symbol;Acc:HGNC:8727]	protein_coding	chr8	17922840	18029944	+	PCM1	PF15717	5108	NA	chr8	17780349	17887453	+	3821.09	1982.17	1301.84	13988.9	5563.75	17019.9	7279.62	2.36363	0.519218	4.5523	5.31e-06	0.000441576	148	NA	22	56	27	157	155	178	111
ENSG00000078687	TNRC6C	ENSG00000078687.17	57690	TNRC6C	trinucleotide repeat containing adaptor 6C [Source:HGNC Symbol;Acc:HGNC:29318]	protein_coding	chr17	77959240	78108835	+	TNRC6C	NA	57690	NA	chr17	75955322	76104916	+	1284.84	1467.67	799.856	6030.61	883.266	4491.65	2492.98	1.68284	0.572962	2.93708	0.00331316	0.0386786	140.333	NA	10	25	31	169	137	157	127
ENSG00000078814	MYH7B	ENSG00000078814.15	57644	MYH7B	myosin heavy chain 7B [Source:HGNC Symbol;Acc:HGNC:15906]	protein_coding	chr20	34955810	35002437	+	MYH7B	NA	57644	4530	chr20	33543613	33590240	+	3.13375	1.64906	3.56019	16.5774	19.2612	12.3697	9.42521	2.49372	0.921557	2.70598	0.00681032	0.0612012	2	NA	NA	NA	NA	5	3	1	NA
ENSG00000079134	THOC1	ENSG00000079134.11	9984	THOC1	THO complex 1 [Source:HGNC Symbol;Acc:HGNC:19070]	protein_coding	chr18	214520	268050	-	THOC1	NA	9984	3013	chr18	214520	268050	-	333.222	224.272	154.275	1405.52	534.912	877.52	588.287	1.98321	0.479381	4.13704	3.52e-05	0.00165541	36.3333	NA	NA	12	10	43	40	42	27
ENSG00000080200	CRYBG3	ENSG00000080200.9	131544	CRYBG3	crystallin beta-gamma domain containing 3 [Source:HGNC Symbol;Acc:HGNC:34427]	protein_coding	chr3	97822011	97944984	+	CRYBG3	NA	131544	NA	chr3	97540855	97663828	+	1067.56	920.177	484.186	2187.03	1308.66	5220	1864.6	1.81803	0.529626	3.43266	0.000597692	0.0117369	53	NA	NA	9	14	64	56	63	40
ENSG00000080345	RIF1	ENSG00000080345.17	55183	RIF1	replication timing regulatory factor 1 [Source:HGNC Symbol;Acc:HGNC:23207]	protein_coding	chr2	151409883	151508013	+	RIF1	NA	55183	NA	chr2	152266397	152364527	+	3452.35	2966.66	1695.84	8982.56	3822.53	14278.2	5866.36	1.73875	0.505218	3.44157	0.000578339	0.0114762	186.333	NA	NA	64	43	247	167	234	158
ENSG00000080986	NDC80	ENSG00000080986.12	10403	NDC80	NDC80 kinetochore complex component [Source:HGNC Symbol;Acc:HGNC:16909]	protein_coding	chr18	2571557	2616635	+	NDC80	NA	10403	NA	chr18	2571556	2616634	+	1243.05	883.897	630.153	4421.42	1112.75	2217.81	1751.51	1.49081	0.514107	2.8998	0.00373401	0.0416727	30.3333	NA	NA	18	13	37	28	37	26
ENSG00000081026	MAGI3	ENSG00000081026.18	260425	MAGI3	membrane associated guanylate kinase, WW and PDZ domain containing 3 [Source:HGNC Symbol;Acc:HGNC:29647]	protein_coding	chr1	113390515	113685923	+	MAGI3	PF00397	260425	4530	chr1	113933137	114228545	+	630.929	478.228	513.854	1216.07	654.332	1538.21	838.603	1.06967	0.432653	2.47234	0.0134231	0.0957751	210.333	NA	NA	30	52	241	222	253	156
ENSG00000081386	ZNF510	ENSG00000081386.12	22869	ZNF510	zinc finger protein 510 [Source:HGNC Symbol;Acc:HGNC:29161]	protein_coding	chr9	96755865	96778129	-	ZNF510	NA	22869	NA	chr9	99518147	99540411	-	157.732	98.9437	99.6853	183.535	298.274	236.479	179.108	1.00993	0.435389	2.3196	0.0203627	0.125183	3.33333	NA	NA	1	1	5	2	7	1
ENSG00000082068	WDR70	ENSG00000082068.8	55100	WDR70	WD repeat domain 70 [Source:HGNC Symbol;Acc:HGNC:25495]	protein_coding	chr5	37379285	37753435	+	WDR70	NA	55100	NA	chr5	37379387	37753537	+	658.088	587.066	516.227	2539.89	440.257	1667	1068.09	1.39895	0.539765	2.59177	0.00954828	0.0772245	210.333	NA	NA	45	48	302	183	285	163
ENSG00000082196	C1QTNF3	ENSG00000082196.20	114899	C1QTNF3	C1q and TNF related 3 [Source:HGNC Symbol;Acc:HGNC:14326]	protein_coding	chr5	34019448	34043832	-	C1QTNF3	NA	114899	NA	chr5	34019553	34043937	-	9.40126	1.64906	9.49383	9.47278	84.7495	27.6499	23.736	2.53896	0.833067	3.04772	0.00230581	0.0302653	1	NA	NA	NA	NA	1	1	NA	NA
ENSG00000082269	FAM135A	ENSG00000082269.16	57579	FAM135A	family with sequence similarity 135 member A [Source:HGNC Symbol;Acc:HGNC:21084]	protein_coding	chr6	70412941	70561174	+	FAM135A	NA	57579	NA	chr6	71122644	71270877	+	449.171	265.499	234.972	525.739	892.071	649.044	502.749	1.12133	0.43434	2.58169	0.00983179	0.0785896	131	NA	NA	37	31	136	138	156	99
ENSG00000082438	COBLL1	ENSG00000082438.15	22837	COBLL1	cordon-bleu WH2 repeat protein like 1 [Source:HGNC Symbol;Acc:HGNC:23571]	protein_coding	chr2	164653624	164843679	-	COBLL1	NA	22837	NA	chr2	165510134	165700189	-	174.446	98.9437	96.1251	359.966	345.602	385.643	243.454	1.55783	0.424365	3.67096	0.000241639	0.00631839	36.6667	NA	NA	9	5	37	35	55	20
ENSG00000082805	ERC1	ENSG00000082805.19	23085	ERC1	ELKS/RAB6-interacting/CAST family member 1 [Source:HGNC Symbol;Acc:HGNC:17072]	protein_coding	chr12	990509	1495933	+	ERC1	NA	23085	NA	chr12	1099675	1605099	+	2120.51	1324.2	1488.16	8735.09	1745.07	5283.31	3449.39	1.67571	0.527129	3.17893	0.00147821	0.0222991	340.333	NA	NA	72	95	359	330	420	271
ENSG00000083093	PALB2	ENSG00000083093.9	79728	PALB2	partner and localizer of BRCA2 [Source:HGNC Symbol;Acc:HGNC:26144]	protein_coding	chr16	23603160	23641310	-	PALB2	NA	79728	NA	chr16	23614481	23652631	-	563.031	479.877	351.272	1636.42	1031.3	1239.88	883.63	1.48625	0.403915	3.6796	0.0002336	0.00619988	17.3333	NA	NA	5	1	23	18	21	13
ENSG00000083168	KAT6A	ENSG00000083168.9	7994	KAT6A	lysine acetyltransferase 6A [Source:HGNC Symbol;Acc:HGNC:13013]	protein_coding	chr8	41929479	42051994	-	KAT6A	NA	7994	NA	chr8	41786997	41909512	-	2902.9	3154.66	2168.15	15297.4	2166.06	8306.6	5665.95	1.64741	0.563377	2.92417	0.00345375	0.039612	136	NA	NA	59	33	159	141	167	100
ENSG00000083223	ZCCHC6	ENSG00000083223.17	79670	TUT7	terminal uridylyl transferase 7 [Source:HGNC Symbol;Acc:HGNC:25817]	protein_coding	chr9	86287733	86354454	-	TUT7	NA	79670	NA	chr9	88902648	88969369	-	892.075	590.364	447.397	4676	1281.15	3611.22	1916.37	2.30916	0.50557	4.56743	4.94e-06	0.000423563	64.6667	NA	NA	17	20	74	66	79	49
ENSG00000083290	ULK2	ENSG00000083290.19	9706	ULK2	unc-51 like autophagy activating kinase 2 [Source:HGNC Symbol;Acc:HGNC:13480]	protein_coding	chr17	19770829	19867936	-	ULK2	NA	9706	4140	chr17	19674142	19771249	-	320.687	207.782	205.304	261.685	936.647	380.55	385.442	1.10612	0.512039	2.16022	0.0307553	0.161785	34	NA	NA	4	6	39	27	42	33
ENSG00000083535	PIBF1	ENSG00000083535.15	10464	PIBF1	progesterone immunomodulatory binding factor 1 [Source:HGNC Symbol;Acc:HGNC:23352]	protein_coding	chr13	72782133	73016461	+	PIBF1	NA	10464	NA	chr13	73356271	73590599	+	415.744	163.257	91.3782	3082.21	719.27	1151.84	937.282	2.88282	0.607847	4.74267	2.11e-06	0.000223912	157	NA	NA	30	37	194	156	187	128
ENSG00000083635	NUFIP1	ENSG00000083635.7	26747	NUFIP1	nuclear FMR1 interacting protein 1 [Source:HGNC Symbol;Acc:HGNC:8057]	protein_coding	chr13	44939249	44989471	-	NUFIP1	PF10453	26747	NA	chr13	45513384	45563606	-	395.897	351.25	258.707	2159.79	292.771	838.228	716.108	1.70896	0.582554	2.93356	0.00335095	0.0389058	24.3333	NA	NA	7	1	28	25	34	14
ENSG00000083642	PDS5B	ENSG00000083642.18	23047	PDS5B	PDS5 cohesin associated factor B [Source:HGNC Symbol;Acc:HGNC:20418]	protein_coding	chr13	32586452	32778019	+	PDS5B	NA	23047	NA	chr13	33160589	33352157	+	997.578	720.64	577.937	4056.72	975.72	3786.58	1852.53	1.94093	0.520123	3.73167	0.000190215	0.00537604	127	NA	NA	37	26	149	117	164	100
ENSG00000083937	CHMP2B	ENSG00000083937.8	25978	CHMP2B	charged multivesicular body protein 2B [Source:HGNC Symbol;Acc:HGNC:24537]	protein_coding	chr3	87227271	87255556	+	CHMP2B	NA	25978	4144	chr3	87276421	87304706	+	798.062	270.446	397.554	1534.59	431.452	1505.46	822.928	1.24177	0.547556	2.26784	0.0233388	0.135858	10.6667	NA	NA	4	1	15	13	14	5
ENSG00000084093	REST	ENSG00000084093.16	5978	REST	RE1 silencing transcription factor [Source:HGNC Symbol;Acc:HGNC:9966]	protein_coding	chr4	56907876	56966678	+	REST	NA	5978	5016	chr4	57774042	57832844	+	2569.68	1667.2	1380.17	5710.9	1931.63	4164.22	2903.96	1.07134	0.474653	2.2571	0.0240015	0.138247	55	NA	NA	10	17	78	56	62	47
ENSG00000084110	HAL	ENSG00000084110.10	3034	HAL	histidine ammonia-lyase [Source:HGNC Symbol;Acc:HGNC:4806]	protein_coding	chr12	95972662	95996365	-	HAL	PF00221	3034	340	chr12	96366440	96390143	-	3.13375	13.1925	3.56019	23.6819	30.2677	9.45917	13.8825	1.74287	0.829151	2.10199	0.035554	0.177415	5	NA	NA	2	1	5	4	6	5
ENSG00000084676	NCOA1	ENSG00000084676.15	8648	NCOA1	nuclear receptor coactivator 1 [Source:HGNC Symbol;Acc:HGNC:7668]	protein_coding	chr2	24491914	24770702	+	NCOA1	NA	8648	NA	chr2	24714783	24993571	+	742.699	296.831	396.368	753.086	1423.13	1255.16	811.212	1.25575	0.465781	2.69602	0.00701735	0.0623858	102.667	NA	NA	16	20	120	96	123	89
ENSG00000085185	BCORL1	ENSG00000085185.15	63035	BCORL1	BCL6 corepressor like 1 [Source:HGNC Symbol;Acc:HGNC:25657]	protein_coding	chrX	129981107	130058083	+	BCORL1	NA	63035	NA	chrX	129115083	129192058	+	1730.88	2377.95	1590.22	8386.96	1311.42	4795.8	3365.54	1.34662	0.553519	2.43284	0.0149811	0.102592	68.6667	NA	NA	11	16	94	56	79	71
ENSG00000085465	OVGP1	ENSG00000085465.12	5016	OVGP1	oviductal glycoprotein 1 [Source:HGNC Symbol;Acc:HGNC:8524]	protein_coding	chr1	111414319	111427735	-	OVGP1	PF00704	5016	NA	chr1	111956941	111970357	-	33.4267	28.0341	24.9213	33.1547	116.668	42.9301	46.5225	1.16713	0.592515	1.96979	0.0488629	0.215469	4.33333	NA	NA	2	1	4	3	4	6
ENSG00000085511	MAP3K4	ENSG00000085511.19	4216	MAP3K4	mitogen-activated protein kinase kinase kinase 4 [Source:HGNC Symbol;Acc:HGNC:6856]	protein_coding	chr6	160991727	161117385	+	MAP3K4	NA	4216	4010	chr6	161412759	161538417	+	1163.67	1259.88	1088.23	2944.85	1431.39	3999.04	1981.18	1.2539	0.444975	2.81792	0.00483357	0.0493407	93.3333	NA	NA	21	18	90	93	123	64
ENSG00000085514	PILRA	ENSG00000085514.15	29992	PILRA	paired immunoglobin like type 2 receptor alpha [Source:HGNC Symbol;Acc:HGNC:20396]	protein_coding	chr7	100367530	100400096	+	PILRA	NA	29992	NA	chr7	99965153	99997719	+	1.04458	0	4.74692	4.73639	27.5161	11.6421	8.281	2.87996	1.12883	2.55128	0.0107328	0.0832072	13	NA	NA	4	3	15	14	13	12
ENSG00000085872	CHERP	ENSG00000085872.14	10523	CHERP	calcium homeostasis endoplasmic reticulum protein [Source:HGNC Symbol;Acc:HGNC:16930]	protein_coding	chr19	16517894	16542437	-	CHERP	NA	10523	3040	chr19	16628705	16653248	-	2025.45	3393.77	1907.07	11715.5	1368.1	4856.19	4211.01	1.29198	0.599158	2.15633	0.0310579	0.162723	21.6667	NA	NA	8	6	18	26	23	16
ENSG00000086102	NFX1	ENSG00000086102.18	4799	NFX1	nuclear transcription factor, X-box binding 1 [Source:HGNC Symbol;Acc:HGNC:7803]	protein_coding	chr9	33290512	33371157	+	NFX1	NA	4799	NA	chr9	33290510	33371155	+	1371.54	1912.91	1236.57	3894.5	1902.46	3760.38	2346.39	1.08009	0.42823	2.52223	0.0116614	0.0876851	89	NA	NA	26	19	111	99	102	66
ENSG00000086712	TXLNG	ENSG00000086712.12	55787	TXLNG	taxilin gamma [Source:HGNC Symbol;Acc:HGNC:18578]	protein_coding	chrX	16786432	16844519	+	TXLNG	NA	55787	NA	chrX	16804555	16862642	+	971.463	1207.11	784.428	6839.35	764.946	3193.56	2293.48	1.86552	0.594281	3.13913	0.00169453	0.024434	53.6667	NA	NA	17	13	64	52	68	41
ENSG00000087269	NOP14	ENSG00000087269.15	8602	NOP14	NOP14 nucleolar protein [Source:HGNC Symbol;Acc:HGNC:16821]	protein_coding	chr4	2937933	2963406	-	NOP14	PF04147	8602	NA	chr4	2939660	2965133	-	2645.93	3120.03	2185.96	22559.4	1645.46	4891.12	6174.65	1.87138	0.664303	2.81706	0.00484661	0.0494442	58.3333	NA	NA	22	11	69	62	65	48
ENSG00000087365	SF3B2	ENSG00000087365.15	10992	SF3B2	splicing factor 3b subunit 2 [Source:HGNC Symbol;Acc:HGNC:10769]	protein_coding	chr11	66050729	66069308	+	SF3B2	NA	10992	3040	chr11	65818200	65836779	+	9494.22	13461.3	10821.8	76948.6	3832.99	22477.9	22839.5	1.61213	0.685665	2.3512	0.018713	0.118386	46.3333	NA	NA	15	12	51	52	56	31
ENSG00000088038	CNOT3	ENSG00000088038.17	4849	CNOT3	CCR4-NOT transcription complex subunit 3 [Source:HGNC Symbol;Acc:HGNC:7879]	protein_coding	chr19	54137749	54155681	+	CNOT3	NA	4849	3018	chr19	54641465	54659419	+	1622.24	1522.08	1460.86	7183.92	1256.93	1837.26	2480.55	1.15786	0.566906	2.04241	0.0411104	0.194026	46.6667	NA	NA	15	17	62	46	67	27
ENSG00000088205	DDX18	ENSG00000088205.12	8886	DDX18	DEAD-box helicase 18 [Source:HGNC Symbol;Acc:HGNC:2741]	protein_coding	chr2	117814691	117832377	+	DDX18	NA	8886	NA	chr2	118572267	118589953	+	3257.01	4559.66	2401.94	19013	1871.09	8322.61	6570.89	1.51508	0.61527	2.46247	0.0137984	0.0970135	34.6667	NA	NA	19	5	28	43	41	20
ENSG00000088325	TPX2	ENSG00000088325.15	22974	TPX2	TPX2 microtubule nucleation factor [Source:HGNC Symbol;Acc:HGNC:1249]	protein_coding	chr20	31739271	31801805	+	TPX2	NA	22974	NA	chr20	30327074	30389608	+	8920.75	8947.81	7496.57	49978.4	5699.13	23563.5	17434.4	1.64337	0.584978	2.80928	0.00496526	0.049919	80.6667	NA	NA	25	19	103	82	88	72
ENSG00000088340	FER1L4	ENSG00000088340.15	NA	FER1L4	fer-1 like family member 4 (pseudogene) [Source:HGNC Symbol;Acc:HGNC:15801]	transcribed_unitary_pseudogene	chr20	35558737	35607562	-	FER1L4	NA	80307	NA	chr20	34146507	34195484	-	54.3184	47.8228	66.4568	136.171	242.141	219.744	127.776	1.82649	0.450211	4.05697	4.97e-05	0.0021092	36.6667	NA	NA	3	17	47	35	46	29
ENSG00000088367	EPB41L1	ENSG00000088367.21	2036	EPB41L1	erythrocyte membrane protein band 4.1 like 1 [Source:HGNC Symbol;Acc:HGNC:3378]	protein_coding	chr20	36091504	36232799	+	EPB41L1	NA	2036	4530	chr20	34679426	34820721	+	1205.45	526.051	799.856	1303.69	2971.18	1338.84	1357.51	1.14862	0.479844	2.39373	0.0166779	0.110249	52	NA	NA	6	8	73	52	63	41
ENSG00000088808	PPP1R13B	ENSG00000088808.16	23368	PPP1R13B	protein phosphatase 1 regulatory subunit 13B [Source:HGNC Symbol;Acc:HGNC:14950]	protein_coding	chr14	103733195	103847575	-	PPP1R13B	NA	23368	NA	chr14	104199532	104313912	-	286.216	247.359	225.479	892.809	686.251	542.811	480.154	1.48184	0.398795	3.71578	0.000202579	0.00561456	92	NA	NA	15	23	124	86	106	84
ENSG00000088970	KIZ	ENSG00000088970.15	55857	KIZ	kizuna centrosomal protein [Source:HGNC Symbol;Acc:HGNC:15865]	protein_coding	chr20	21125983	21246622	+	KIZ	NA	55857	NA	chr20	21106624	21227260	+	112.815	54.419	68.8303	211.953	233.336	135.339	136.115	1.29083	0.468252	2.75669	0.00583899	0.0554401	34.3333	NA	NA	6	10	41	35	41	27
ENSG00000089048	ESF1	ENSG00000089048.14	51575	ESF1	ESF1 nucleolar pre-rRNA processing protein homolog [Source:HGNC Symbol;Acc:HGNC:15898]	protein_coding	chr20	13714322	13784886	-	ESF1	NA	51575	NA	chr20	13694969	13765532	-	806.419	296.831	128.167	6146.65	1329.03	2108.67	1802.63	2.95906	0.642878	4.60283	4.17e-06	0.000370658	61.3333	NA	24	21	18	91	55	85	44
ENSG00000089091	DZANK1	ENSG00000089091.16	55184	DZANK1	double zinc ribbon and ankyrin repeat domains 1 [Source:HGNC Symbol;Acc:HGNC:15858]	protein_coding	chr20	18383367	18467281	-	DZANK1	NA	55184	NA	chr20	18364011	18447925	-	52.2292	32.9812	37.9753	112.489	127.675	109.872	78.8702	1.49853	0.457774	3.27351	0.00106221	0.017594	13.6667	NA	NA	3	2	18	12	20	9
ENSG00000089177	KIF16B	ENSG00000089177.18	55614	KIF16B	kinesin family member 16B [Source:HGNC Symbol;Acc:HGNC:15869]	protein_coding	chr20	16272104	16573434	-	KIF16B	NA	55614	NA	chr20	16252749	16554079	-	254.878	130.276	144.781	993.458	582.79	611.935	453.02	2.04149	0.445699	4.58042	4.64e-06	0.000402152	213.667	NA	NA	41	41	248	210	271	160
ENSG00000089195	TRMT6	ENSG00000089195.14	51605	TRMT6	tRNA methyltransferase 6 [Source:HGNC Symbol;Acc:HGNC:20900]	protein_coding	chr20	5937228	5950558	-	TRMT6	NA	51605	NA	chr20	5917874	5931204	-	531.693	374.337	301.429	2322.01	456.216	1049.24	839.155	1.6631	0.541754	3.06985	0.00214167	0.0289177	11.3333	NA	NA	2	3	13	13	14	7
ENSG00000089327	FXYD5	ENSG00000089327.14	53827	FXYD5	FXYD domain containing ion transport regulator 5 [Source:HGNC Symbol;Acc:HGNC:4029]	protein_coding	chr19	35154730	35169881	+	FXYD5	PF02038	53827	NA	chr19	35645633	35660784	+	829.4	1264.83	1144.01	5286.99	744.034	1381.04	1775.05	1.19437	0.59394	2.01093	0.0443331	0.202935	20.3333	NA	NA	3	3	12	19	19	23
ENSG00000089682	RBM41	ENSG00000089682.16	55285	RBM41	RNA binding motif protein 41 [Source:HGNC Symbol;Acc:HGNC:25617]	protein_coding	chrX	107064420	107118823	-	RBM41	NA	55285	NA	chrX	106307650	106362053	-	240.254	171.502	121.046	346.94	821.079	423.48	354.05	1.57907	0.474278	3.32942	0.00087027	0.0152869	65.3333	NA	10	10	12	103	60	85	51
ENSG00000089692	LAG3	ENSG00000089692.8	3902	LAG3	lymphocyte activating 3 [Source:HGNC Symbol;Acc:HGNC:6476]	protein_coding	chr12	6772512	6778455	+	LAG3	NA	3902	NA	chr12	6881678	6887621	+	8.35667	6.59625	13.054	17.7615	67.1392	16.0078	21.4859	1.85265	0.751401	2.46559	0.0136786	0.0965691	5.66667	NA	NA	NA	NA	5	6	9	2
ENSG00000089737	DDX24	ENSG00000089737.16	57062	DDX24	DEAD-box helicase 24 [Source:HGNC Symbol;Acc:HGNC:13266]	protein_coding	chr14	94048287	94081212	-	DDX24	NA	57062	NA	chr14	94514633	94547558	-	4339.2	5575.48	4084.72	28011	2362.53	15766.2	10023.2	1.72063	0.619925	2.77554	0.00551102	0.0534305	38.3333	NA	NA	12	8	59	41	56	18
ENSG00000089847	ANKRD24	ENSG00000089847.12	170961	ANKRD24	ankyrin repeat domain 24 [Source:HGNC Symbol;Acc:HGNC:29424]	protein_coding	chr19	4183354	4224814	+	ANKRD24	NA	170961	NA	chr19	4183351	4224811	+	55.363	29.6831	59.3365	123.146	49.5289	158.623	79.2801	1.18639	0.545752	2.17387	0.029715	0.158225	21	NA	NA	3	11	21	25	28	10
ENSG00000090061	CCNK	ENSG00000090061.17	8812	CCNK	cyclin K [Source:HGNC Symbol;Acc:HGNC:1596]	protein_coding	chr14	99481169	99535044	+	CCNK	NA	8812	NA	chr14	99947506	100001381	+	1169.93	883.897	528.095	7095.11	1246.48	1802.33	2120.97	1.97366	0.589951	3.34547	0.000821428	0.0146731	43	NA	12	15	9	55	39	59	31
ENSG00000090615	GOLGA3	ENSG00000090615.14	2802	GOLGA3	golgin A3 [Source:HGNC Symbol;Acc:HGNC:4426]	protein_coding	chr12	132768914	132829078	-	GOLGA3	NA	2802	NA	chr12	133345500	133405664	-	3073.17	3715.34	3181.62	15488	1556.31	8478.32	5915.46	1.35602	0.59854	2.26554	0.0234794	0.136489	63.3333	NA	NA	24	11	106	71	67	52
ENSG00000090686	USP48	ENSG00000090686.15	84196	USP48	ubiquitin specific peptidase 48 [Source:HGNC Symbol;Acc:HGNC:18533]	protein_coding	chr1	21678298	21783606	-	USP48	NA	84196	NA	chr1	22004791	22110099	-	1494.8	1106.52	936.329	2498.45	1546.4	3548.64	1855.19	1.10169	0.435353	2.53056	0.0113881	0.086699	104	NA	NA	28	27	157	102	123	87
ENSG00000090889	KIF4A	ENSG00000090889.11	24137	KIF4A	kinesin family member 4A [Source:HGNC Symbol;Acc:HGNC:13339]	protein_coding	chrX	70290104	70420886	+	KIF4A	NA	24137	NA	chrX	69509954	69640736	+	2086.03	2326.83	1394.41	10819.1	2637.69	6203.76	4244.64	1.75932	0.504868	3.48472	0.000492659	0.0102177	67	NA	NA	23	14	78	66	88	47
ENSG00000090905	TNRC6A	ENSG00000090905.18	27327	TNRC6A	trinucleotide repeat containing adaptor 6A [Source:HGNC Symbol;Acc:HGNC:11969]	protein_coding	chr16	24610209	24827632	+	TNRC6A	NA	27327	NA	chr16	24621530	24838953	+	2525.8	1728.22	1196.22	6980.25	3313.48	7100.2	3807.36	1.67396	0.45602	3.67081	0.000241785	0.00631839	191.333	NA	NA	47	38	246	194	233	147
ENSG00000090989	EXOC1	ENSG00000090989.17	55763	EXOC1	exocyst complex component 1 [Source:HGNC Symbol;Acc:HGNC:30380]	protein_coding	chr4	55853648	55905086	+	EXOC1	NA	55763	NA	chr4	56719814	56771252	+	688.381	413.915	352.459	1431.57	573.985	2261.47	953.63	1.55161	0.514943	3.01316	0.0025854	0.0326268	37.3333	NA	NA	12	9	37	46	44	22
ENSG00000091127	PUS7	ENSG00000091127.13	54517	PUS7	pseudouridine synthase 7 [Source:HGNC Symbol;Acc:HGNC:26033]	protein_coding	chr7	105439661	105522271	-	PUS7	PF01142	54517	NA	chr7	105080108	105162718	-	1314.09	1203.82	895.981	4672.45	1533.19	2050.46	1945	1.27363	0.475956	2.67595	0.00745185	0.0650782	104.333	NA	10	29	22	124	97	137	79
ENSG00000091262	ABCC6	ENSG00000091262.15	368	ABCC6	ATP binding cassette subfamily C member 6 [Source:HGNC Symbol;Acc:HGNC:57]	protein_coding	chr16	16148928	16223522	-	ABCC6	PF00005	368	2010	chr16	16242785	16317379	-	25.07	28.0341	13.054	40.2593	67.1392	38.5643	35.3535	1.15693	0.569374	2.03192	0.0421614	0.197256	5.66667	NA	NA	1	3	8	6	5	6
ENSG00000091482	SMPX	ENSG00000091482.5	23676	SMPX	small muscle protein X-linked [Source:HGNC Symbol;Acc:HGNC:11122]	protein_coding	chrX	21705978	21758116	-	SMPX	NA	23676	NA	chrX	21724096	21776234	-	2.08917	0	1.18673	4.73639	13.758	5.0934	4.47729	2.7502	1.35038	2.03661	0.0416895	0.195943	2.5	NA	NA	NA	NA	5	4	NA	1
ENSG00000091656	ZFHX4	ENSG00000091656.15	79776	ZFHX4	zinc finger homeobox 4 [Source:HGNC Symbol;Acc:HGNC:30939]	protein_coding	chr8	76681239	76867281	+	ZFHX4	NA	79776	NA	chr8	77593474	77779517	+	1157.4	1381.91	852.072	4022.38	1690.59	4227.52	2221.98	1.55155	0.453138	3.424	0.000617063	0.01202	101.667	NA	NA	20	7	106	91	132	82
ENSG00000092148	HECTD1	ENSG00000092148.12	25831	HECTD1	HECT domain E3 ubiquitin protein ligase 1 [Source:HGNC Symbol;Acc:HGNC:20157]	protein_coding	chr14	31100112	31207804	-	HECTD1	NA	25831	NA	chr14	31569318	31677010	-	5741.03	9656.91	5170.58	25969.6	4216.01	39960.6	15119.1	1.76997	0.608365	2.90939	0.00362134	0.0408176	147.667	NA	NA	60	38	191	148	172	123
ENSG00000092295	TGM1	ENSG00000092295.11	7051	TGM1	transglutaminase 1 [Source:HGNC Symbol;Acc:HGNC:11777]	protein_coding	chr14	24249114	24264432	-	TGM1	NA	7051	NA	chr14	24718320	24733638	-	20.8917	26.385	10.6806	62.7572	118.869	35.6538	45.8729	1.92407	0.609719	3.15567	0.00160132	0.0235703	5	NA	NA	1	2	3	7	3	5
ENSG00000092439	TRPM7	ENSG00000092439.13	54822	TRPM7	transient receptor potential cation channel subfamily M member 7 [Source:HGNC Symbol;Acc:HGNC:17994]	protein_coding	chr15	50552473	50686797	-	TRPM7	NA	54822	NA	chr15	50844670	50978994	-	1969.04	1274.72	1229.45	2299.52	2272.28	4810.35	2309.23	1.06843	0.446287	2.39404	0.0166638	0.110249	136	NA	NA	55	37	203	113	166	129
ENSG00000092853	CLSPN	ENSG00000092853.13	63967	CLSPN	claspin [Source:HGNC Symbol;Acc:HGNC:19715]	protein_coding	chr1	35720218	35769978	-	CLSPN	NA	63967	NA	chr1	36185819	36235579	-	2920.66	2387.84	1329.14	16843.8	2997.05	7556.42	5672.48	2.04516	0.559579	3.65483	0.000257353	0.00663337	56.3333	NA	10	19	10	77	53	84	32
ENSG00000092969	TGFB2	ENSG00000092969.11	7042	TGFB2	transforming growth factor beta 2 [Source:HGNC Symbol;Acc:HGNC:11768]	protein_coding	chr1	218345336	218444619	+	TGFB2	NA	7042	4010	chr1	218518678	218617961	+	19.8471	14.8416	9.49383	44.9957	29.7173	50.934	28.3049	1.49784	0.599048	2.50038	0.0124062	0.0908715	16.6667	NA	NA	5	1	20	16	20	14
ENSG00000093167	LRRFIP2	ENSG00000093167.17	9209	LRRFIP2	LRR binding FLII interacting protein 2 [Source:HGNC Symbol;Acc:HGNC:6703]	protein_coding	chr3	37052626	37183689	-	LRRFIP2	NA	9209	NA	chr3	37094117	37225180	-	662.266	394.126	286.002	966.223	1646.56	405.289	726.745	1.16848	0.529784	2.20558	0.0274137	0.150452	95.6667	NA	NA	31	21	117	100	122	65
ENSG00000095397	WHRN	ENSG00000095397.13	25861	WHRN	whirlin [Source:HGNC Symbol;Acc:HGNC:16361]	protein_coding	chr9	114402080	114505473	-	WHRN	NA	25861	NA	chr9	117164360	117267753	-	211.006	150.065	198.184	348.125	445.21	358.721	285.218	1.04103	0.396585	2.62498	0.0086654	0.0721876	58.3333	NA	NA	6	18	71	54	71	50
ENSG00000095951	HIVEP1	ENSG00000095951.16	3096	HIVEP1	HIVEP zinc finger 1 [Source:HGNC Symbol;Acc:HGNC:4920]	protein_coding	chr6	12008762	12164999	+	HIVEP1	PF00096	3096	NA	chr6	12008995	12165232	+	467.974	432.054	245.653	1388.95	919.036	1714.29	861.326	1.81187	0.434987	4.16535	3.11e-05	0.00153062	70.6667	NA	NA	13	15	76	70	89	53
ENSG00000096093	EFHC1	ENSG00000096093.15	114327	EFHC1	EF-hand domain containing 1 [Source:HGNC Symbol;Acc:HGNC:16406]	protein_coding	chr6	52362123	52529886	+	EFHC1	PF06565	114327	NA	chr6	52226921	52394684	+	91.9234	32.9812	71.2038	87.6232	400.634	122.242	134.434	1.63462	0.602176	2.71453	0.00663705	0.0601584	43.6667	NA	NA	11	11	27	46	59	26
ENSG00000096401	CDC5L	ENSG00000096401.7	988	CDC5L	cell division cycle 5 like [Source:HGNC Symbol;Acc:HGNC:1743]	protein_coding	chr6	44387706	44450425	+	CDC5L	PF11831	988	3040	chr6	44355443	44418162	+	2105.88	1655.66	1122.65	16396.2	1461.65	7744.87	5081.15	2.38996	0.624243	3.82857	0.00012889	0.00409986	43.3333	NA	NA	17	10	44	46	55	29
ENSG00000096872	IFT74	ENSG00000096872.15	80173	IFT74	intraflagellar transport 74 [Source:HGNC Symbol;Acc:HGNC:21424]	protein_coding	chr9	26947039	27062930	+	IFT74	NA	80173	NA	chr9	26947037	27062928	+	434.547	97.2946	112.739	1033.72	373.118	665.78	452.866	1.6806	0.586258	2.86665	0.00414846	0.0445985	52.3333	NA	NA	11	9	75	41	65	51
ENSG00000096968	JAK2	ENSG00000096968.13	3717	JAK2	Janus kinase 2 [Source:HGNC Symbol;Acc:HGNC:6192]	protein_coding	chr9	4984390	5128183	+	JAK2	PF00017	3717	4062	chr9	4984390	5128183	+	330.089	204.484	151.901	355.229	406.137	665.052	352.149	1.05419	0.458148	2.30097	0.0213932	0.128997	74.6667	NA	NA	14	17	113	74	97	53
ENSG00000099251	HSD17B7P2	ENSG00000099251.14	NA	HSD17B7P2	hydroxysteroid 17-beta dehydrogenase 7 pseudogene 2 [Source:HGNC Symbol;Acc:HGNC:28120]	transcribed_unprocessed_pseudogene	chr10	38356380	38378505	+	HSD17B7P2	NA	158160	NA	chr10	38645308	38667433	+	14.6242	8.24531	8.3071	21.3138	44.576	21.1012	19.6946	1.47458	0.681158	2.16481	0.0304025	0.160577	11.6667	NA	NA	1	NA	8	9	18	8
ENSG00000099290	WASHC2A	ENSG00000099290.15	387680	WASHC2A	WASH complex subunit 2A [Source:HGNC Symbol;Acc:HGNC:23416]	protein_coding	chr10	50067888	50133509	+	WASHC2A	PF15255	387680	NA	chr10	51827648	51893269	+	316.509	346.303	225.479	1388.95	279.013	927.726	580.663	1.54646	0.531906	2.9074	0.00364451	0.0409513	7.33333	NA	NA	1	1	9	7	10	5
ENSG00000099617	EFNA2	ENSG00000099617.3	1943	EFNA2	ephrin A2 [Source:HGNC Symbol;Acc:HGNC:3222]	protein_coding	chr19	1285873	1301431	+	EFNA2	NA	1943	4360	chr19	1285872	1301430	+	204.738	84.1022	122.233	213.138	593.246	228.475	240.989	1.32984	0.525682	2.52973	0.0114149	0.0867144	11.3333	NA	NA	1	3	11	12	12	10
ENSG00000099783	HNRNPM	ENSG00000099783.11	4670	HNRNPM	heterogeneous nuclear ribonucleoprotein M [Source:HGNC Symbol;Acc:HGNC:5046]	protein_coding	chr19	8444767	8489114	+	HNRNPM	NA	4670	3040	chr19	8509651	8553998	+	9196.52	7132.19	5937.21	44271	3543.52	29060.7	16523.5	1.78764	0.629529	2.83965	0.00451633	0.0472379	158	NA	181	33	30	166	153	175	146
ENSG00000099984	GSTT2	ENSG00000099984.11	2953	GSTT2	glutathione S-transferase theta 2 (gene/pseudogene) [Source:HGNC Symbol;Acc:HGNC:4642]	polymorphic_pseudogene	chr22	23980058	23983915	+	GSTT2	PF00043	2953	480	chr22	24322249	24326106	+	1.04458	0	4.74692	13.0251	40.7238	16.7354	12.7126	3.54668	1.01354	3.49931	0.00046646	0.00986711	5.33333	NA	NA	NA	NA	8	6	5	5
ENSG00000100014	SPECC1L	ENSG00000100014.19	23384	SPECC1L	sperm antigen with calponin homology and coiled-coil domains 1 like [Source:HGNC Symbol;Acc:HGNC:29022]	protein_coding	chr22	24270817	24417739	+	SPECC1L	NA	23384	NA	chr22	24666785	24813707	+	563.031	559.032	392.807	1477.75	832.086	983.753	801.41	1.12	0.410862	2.72596	0.0064114	0.0588989	14.6667	NA	NA	1	4	10	15	18	11
ENSG00000100068	LRP5L	ENSG00000100068.11	91355	LRP5L	LDL receptor related protein 5 like [Source:HGNC Symbol;Acc:HGNC:25323]	protein_coding	chr22	25351418	25405377	-	LRP5L	NA	91355	NA	chr22	25747385	25801344	-	42.8279	84.1022	58.1497	183.535	172.801	65.4865	101.15	1.19476	0.523506	2.28223	0.0224757	0.133393	86.3333	NA	NA	7	12	104	83	102	74
ENSG00000100207	TCF20	ENSG00000100207.18	6942	TCF20	transcription factor 20 [Source:HGNC Symbol;Acc:HGNC:11631]	protein_coding	chr22	42160013	42343616	-	TCF20	NA	6942	NA	chr22	42556019	42739622	-	3250.75	2925.44	2456.53	9100.97	2387.84	10325	5074.43	1.33727	0.509579	2.62426	0.00868371	0.072284	351.333	NA	21	38	65	402	330	414	310
ENSG00000100281	HMGXB4	ENSG00000100281.13	10042	HMGXB4	HMG-box containing 4 [Source:HGNC Symbol;Acc:HGNC:5003]	protein_coding	chr22	35257452	35295807	+	HMGXB4	NA	10042	NA	chr22	35653445	35691800	+	1278.57	1162.59	986.172	4677.18	1156.22	1736.12	1832.81	1.14261	0.51043	2.23851	0.0251875	0.142972	45.6667	NA	NA	8	10	55	41	57	39
ENSG00000100354	TNRC6B	ENSG00000100354.20	23112	TNRC6B	trinucleotide repeat containing adaptor 6B [Source:HGNC Symbol;Acc:HGNC:29190]	protein_coding	chr22	40044817	40335808	+	TNRC6B	NA	23112	NA	chr22	40440821	40731812	+	3804.37	2908.95	2007.95	7174.45	2749.4	12921.2	5261.06	1.38921	0.526498	2.63859	0.00832519	0.0703323	218.667	NA	NA	39	37	256	213	266	177
ENSG00000100393	EP300	ENSG00000100393.12	2033	EP300	E1A binding protein p300 [Source:HGNC Symbol;Acc:HGNC:3373]	protein_coding	chr22	41092592	41180077	+	EP300	NA	2033	4110	chr22	41488596	41576081	+	2801.57	2590.68	1562.92	14495.7	4246.28	10270.5	5994.61	2.06045	0.488131	4.2211	2.43e-05	0.00127452	154.333	NA	NA	35	34	211	153	170	140
ENSG00000100485	SOS2	ENSG00000100485.11	6655	SOS2	SOS Ras/Rho guanine nucleotide exchange factor 2 [Source:HGNC Symbol;Acc:HGNC:11188]	protein_coding	chr14	50117130	50231578	-	SOS2	PF00618	6655	4010	chr14	50583848	50698296	-	367.694	136.872	195.81	459.43	665.338	745.091	428.373	1.41386	0.466233	3.03253	0.00242516	0.0312074	63.6667	NA	NA	10	11	84	81	69	41
ENSG00000100578	KIAA0586	ENSG00000100578.14	9786	KIAA0586	KIAA0586 [Source:HGNC Symbol;Acc:HGNC:19960]	protein_coding	chr14	58427385	58551297	+	KIAA0586	NA	9786	NA	chr14	58894103	59018015	+	685.247	461.737	376.193	1137.92	707.163	1707.02	845.879	1.22086	0.45445	2.68645	0.00722149	0.0636556	52.6667	NA	NA	14	15	67	56	60	42
ENSG00000100583	SAMD15	ENSG00000100583.4	161394	SAMD15	sterile alpha motif domain containing 15 [Source:HGNC Symbol;Acc:HGNC:18631]	protein_coding	chr14	77376689	77391497	+	SAMD15	NA	161394	NA	chr14	77843032	77857840	+	42.8279	4.94719	13.054	134.987	73.743	38.5643	51.3539	1.98658	0.691758	2.87179	0.00408155	0.0441672	1.5	NA	NA	1	NA	NA	2	1	NA
ENSG00000100592	DAAM1	ENSG00000100592.15	23002	DAAM1	dishevelled associated activator of morphogenesis 1 [Source:HGNC Symbol;Acc:HGNC:18142]	protein_coding	chr14	59188646	59371405	+	DAAM1	NA	23002	4310	chr14	59655364	59838123	+	291.439	100.593	156.648	567.183	215.176	742.181	345.536	1.47002	0.539001	2.72731	0.00638538	0.0587234	43	NA	NA	3	13	35	51	51	27
ENSG00000100629	CEP128	ENSG00000100629.16	145508	CEP128	centrosomal protein 128 [Source:HGNC Symbol;Acc:HGNC:20359]	protein_coding	chr14	80476983	80959517	-	CEP128	NA	145508	NA	chr14	80943326	81425861	-	382.318	178.099	144.781	1641.16	536.013	718.169	600.09	2.03463	0.529592	3.84188	0.000122094	0.00395027	211.667	NA	NA	57	58	216	239	244	152
ENSG00000100697	DICER1	ENSG00000100697.14	23405	DICER1	dicer 1, ribonuclease III [Source:HGNC Symbol;Acc:HGNC:17098]	protein_coding	chr14	95086228	95158010	-	DICER1	NA	23405	NA	chr14	95552565	95624347	-	2130.95	1479.21	1072.8	3928.83	3296.97	6966.31	3145.85	1.59945	0.447997	3.57023	0.00035667	0.00818702	90	NA	NA	35	12	111	91	109	70
ENSG00000100722	ZC3H14	ENSG00000100722.18	79882	ZC3H14	zinc finger CCCH-type containing 14 [Source:HGNC Symbol;Acc:HGNC:20509]	protein_coding	chr14	88562970	88627596	+	ZC3H14	NA	79882	NA	chr14	89029314	89093940	+	1934.57	1499	967.184	5258.58	1846.33	2879.95	2397.6	1.18162	0.476643	2.47904	0.0131735	0.0946956	52.6667	NA	NA	12	8	78	45	63	50
ENSG00000100749	VRK1	ENSG00000100749.7	7443	VRK1	VRK serine/threonine kinase 1 [Source:HGNC Symbol;Acc:HGNC:12718]	protein_coding	chr14	96797382	96931722	+	VRK1	NA	7443	NA	chr14	97263719	97398059	+	1135.46	1020.77	734.585	2818.15	615.809	2566.34	1481.85	1.05319	0.526052	2.00207	0.0452776	0.205583	140.667	NA	NA	35	25	155	150	160	112
ENSG00000100767	PAPLN	ENSG00000100767.15	89932	PAPLN	papilin, proteoglycan like sulfated glycoprotein [Source:HGNC Symbol;Acc:HGNC:19262]	protein_coding	chr14	73237497	73274640	+	PAPLN	NA	89932	NA	chr14	73704205	73741348	+	90.8788	126.978	138.847	142.092	417.694	229.93	191.07	1.15152	0.487669	2.36128	0.0182121	0.116888	29.6667	NA	NA	6	7	44	34	38	17
ENSG00000100815	TRIP11	ENSG00000100815.12	9321	TRIP11	thyroid hormone receptor interactor 11 [Source:HGNC Symbol;Acc:HGNC:12305]	protein_coding	chr14	91965991	92040896	-	TRIP11	NA	9321	NA	chr14	92432335	92507240	-	1154.27	488.122	332.284	3360.47	2404.9	3769.11	1918.19	2.27055	0.493589	4.60007	4.22e-06	0.00037365	67	NA	NA	10	14	69	72	67	62
ENSG00000100852	ARHGAP5	ENSG00000100852.12	394	ARHGAP5	Rho GTPase activating protein 5 [Source:HGNC Symbol;Acc:HGNC:675]	protein_coding	chr14	32076114	32159728	+	ARHGAP5	PF00071	394	4510	chr14	32545320	32628934	+	2437.01	877.301	592.178	2129.01	4262.24	2831.93	2188.28	1.23905	0.532361	2.32747	0.0199402	0.123557	144.667	NA	NA	32	28	183	141	196	97
ENSG00000100918	REC8	ENSG00000100918.12	9985	REC8	REC8 meiotic recombination protein [Source:HGNC Symbol;Acc:HGNC:16879]	protein_coding	chr14	24171853	24180257	+	REC8	NA	9985	4114	chr14	24641062	24649463	+	14.6242	18.1397	13.054	36.707	90.2527	24.0117	32.7982	1.73825	0.644211	2.69826	0.00697038	0.0621629	3.66667	NA	NA	2	NA	2	7	2	2
ENSG00000101004	NINL	ENSG00000101004.14	22981	NINL	ninein like [Source:HGNC Symbol;Acc:HGNC:29163]	protein_coding	chr20	25452697	25585531	-	NINL	NA	22981	NA	chr20	25433333	25566167	-	233.987	100.593	194.624	563.63	329.092	797.48	369.901	1.67102	0.481522	3.47029	0.000519895	0.0106266	123	NA	NA	16	25	150	93	152	124
ENSG00000101040	ZMYND8	ENSG00000101040.19	23613	ZMYND8	zinc finger MYND-type containing 8 [Source:HGNC Symbol;Acc:HGNC:9397]	protein_coding	chr20	47209214	47356889	-	ZMYND8	NA	23613	NA	chr20	45837859	45985633	-	972.508	913.58	770.187	4578.9	1763.78	3277.24	2046.03	1.85632	0.438097	4.23724	2.26e-05	0.00121426	226	NA	20	40	70	301	206	293	179
ENSG00000101115	SALL4	ENSG00000101115.12	57167	SALL4	spalt like transcription factor 4 [Source:HGNC Symbol;Acc:HGNC:15924]	protein_coding	chr20	51782331	51802521	-	SALL4	NA	57167	NA	chr20	50398870	50419060	-	8.35667	4.94719	7.12038	17.7615	28.0664	20.3736	14.4376	1.68314	0.728917	2.3091	0.0209382	0.127324	2	NA	NA	NA	1	3	2	NA	NA
ENSG00000101132	PFDN4	ENSG00000101132.9	5203	PFDN4	prefoldin subunit 4 [Source:HGNC Symbol;Acc:HGNC:8868]	protein_coding	chr20	54208087	54228052	+	PFDN4	PF01920	5203	NA	chr20	52824626	52844591	+	481.553	100.593	196.997	1841.27	531.61	990.302	690.388	2.10617	0.583533	3.60934	0.000306973	0.00739609	9	NA	NA	2	2	15	11	8	8
ENSG00000101306	MYLK2	ENSG00000101306.10	85366	MYLK2	myosin light chain kinase 2 [Source:HGNC Symbol;Acc:HGNC:16243]	protein_coding	chr20	31819308	31834689	+	MYLK2	NA	85366	4020	chr20	30407111	30422492	+	16.7133	13.1925	9.49383	71.0458	60.5353	38.5643	34.9242	2.10116	0.582132	3.60941	0.00030689	0.00739609	2.66667	NA	NA	NA	NA	6	3	2	3
ENSG00000101333	PLCB4	ENSG00000101333.16	5332	PLCB4	phospholipase C beta 4 [Source:HGNC Symbol;Acc:HGNC:9059]	protein_coding	chr20	9068763	9481242	+	PLCB4	PF00388	5332	562	chr20	9049410	9461889	+	60.5859	21.4378	26.108	89.9914	105.662	162.989	77.7956	1.71486	0.535206	3.20411	0.00135481	0.0209017	91.3333	NA	NA	14	23	95	103	119	52
ENSG00000101343	CRNKL1	ENSG00000101343.14	51340	CRNKL1	crooked neck pre-mRNA splicing factor 1 [Source:HGNC Symbol;Acc:HGNC:15762]	protein_coding	chr20	20034368	20056046	-	CRNKL1	NA	51340	3040	chr20	20015012	20036690	-	1237.83	933.369	960.064	4464.05	610.306	3407.48	1935.52	1.43719	0.571512	2.51472	0.0119126	0.088866	11.6667	NA	NA	3	1	11	10	15	10
ENSG00000101421	CHMP4B	ENSG00000101421.3	128866	CHMP4B	charged multivesicular body protein 4B [Source:HGNC Symbol;Acc:HGNC:16171]	protein_coding	chr20	33811348	33854366	+	CHMP4B	NA	128866	4144	chr20	32399154	32442172	+	966.24	610.153	722.718	3009.98	1393.96	1264.62	1327.94	1.30081	0.454933	2.85935	0.00424509	0.0452082	53	NA	NA	13	22	113	52	62	45
ENSG00000101639	CEP192	ENSG00000101639.18	55125	CEP192	centrosomal protein 192 [Source:HGNC Symbol;Acc:HGNC:25515]	protein_coding	chr18	12991362	13125052	+	CEP192	NA	55125	NA	chr18	12991361	13125051	+	1865.63	2130.59	1645.99	4672.45	2606.87	7648.83	3428.39	1.40377	0.452921	3.09938	0.00193924	0.0268677	196	NA	NA	62	33	248	191	244	153
ENSG00000101745	ANKRD12	ENSG00000101745.16	23253	ANKRD12	ankyrin repeat domain 12 [Source:HGNC Symbol;Acc:HGNC:29135]	protein_coding	chr18	9136228	9285985	+	ANKRD12	NA	23253	NA	chr18	9136226	9285983	+	697.782	250.657	192.25	1423.28	1704.34	1857.63	1020.99	2.12597	0.502425	4.23142	2.32e-05	0.00124039	65	NA	NA	4	16	98	88	63	44
ENSG00000101972	STAG2	ENSG00000101972.18	10735	STAG2	stromal antigen 2 [Source:HGNC Symbol;Acc:HGNC:11355]	protein_coding	chrX	123960212	124422664	+	STAG2	NA	10735	4110	chrX	123094062	123556514	+	4198.18	2181.71	1915.38	4961.37	2218.34	13382.5	4809.59	1.30952	0.578143	2.26504	0.0235103	0.136528	116	NA	NA	41	27	161	114	160	74
ENSG00000102038	SMARCA1	ENSG00000102038.15	6594	SMARCA1	SWI/SNF related, matrix associated, actin dependent regulator of chromatin, subfamily a, member 1 [Source:HGNC Symbol;Acc:HGNC:11097]	protein_coding	chrX	129446501	129523500	-	SMARCA1	PF09110	6594	NA	chrX	128580478	128657477	-	1589.86	824.531	859.192	4297.09	901.976	6779.31	2541.99	1.87109	0.587697	3.18377	0.00145368	0.0220164	30	NA	NA	9	8	39	30	38	22
ENSG00000102057	KCND1	ENSG00000102057.9	3750	KCND1	potassium voltage-gated channel subfamily D member 1 [Source:HGNC Symbol;Acc:HGNC:6237]	protein_coding	chrX	48961378	48971844	-	KCND1	PF02214	3750	NA	NA	NA	NA	NA	53.2738	34.6303	51.0294	130.251	225.632	129.518	104.056	1.79982	0.471525	3.81703	0.000135067	0.00421735	5	NA	NA	NA	NA	6	6	5	4
ENSG00000102174	PHEX	ENSG00000102174.8	5251	PHEX	phosphate regulating endopeptidase homolog X-linked [Source:HGNC Symbol;Acc:HGNC:8918]	protein_coding	chrX	22032325	22251310	+	PHEX	PF05649	5251	NA	chrX	22050443	22269427	+	4.17834	6.59625	8.3071	20.1297	30.2677	22.5565	15.3392	1.95414	0.730556	2.67486	0.007476	0.0652221	37.6667	NA	NA	11	10	39	41	48	24
ENSG00000102189	EEA1	ENSG00000102189.16	8411	EEA1	early endosome antigen 1 [Source:HGNC Symbol;Acc:HGNC:3185]	protein_coding	chr12	92770637	92929331	-	EEA1	PF01363	8411	4144	chr12	93164413	93323107	-	716.585	310.024	213.611	5243.18	951.505	2623.1	1676.33	2.82851	0.593528	4.76559	1.88e-06	0.000206355	64.3333	NA	NA	24	15	85	80	61	52
ENSG00000102385	DRP2	ENSG00000102385.12	1821	DRP2	dystrophin related protein 2 [Source:HGNC Symbol;Acc:HGNC:3032]	protein_coding	chrX	101219769	101264497	+	DRP2	NA	1821	NA	chrX	100474758	100519486	+	21.9363	13.1925	10.6806	58.0208	100.158	66.2142	45.0338	2.28284	0.560626	4.07194	4.66e-05	0.00200494	2.33333	NA	NA	1	NA	3	2	4	1
ENSG00000102390	PBDC1	ENSG00000102390.10	51260	PBDC1	polysaccharide biosynthesis domain containing 1 [Source:HGNC Symbol;Acc:HGNC:28790]	protein_coding	chrX	76173040	76178314	+	PBDC1	NA	51260	NA	chrX	75392875	75398149	+	402.165	250.657	185.13	1872.06	205.82	632.309	591.356	1.69159	0.62522	2.7056	0.00681818	0.0612098	3	NA	NA	2	NA	5	1	6	2
ENSG00000102531	FNDC3A	ENSG00000102531.16	22862	FNDC3A	fibronectin type III domain containing 3A [Source:HGNC Symbol;Acc:HGNC:20296]	protein_coding	chr13	48975912	49209779	+	FNDC3A	NA	22862	NA	chr13	49550048	49783915	+	1679.69	1223.6	1009.91	2647.64	1431.94	4495.29	2081.34	1.13155	0.474213	2.38616	0.0170252	0.11171	210.333	NA	NA	44	37	231	200	258	173
ENSG00000102595	UGGT2	ENSG00000102595.19	55757	UGGT2	UDP-glucose glycoprotein glucosyltransferase 2 [Source:HGNC Symbol;Acc:HGNC:15664]	protein_coding	chr13	95801580	96053482	-	UGGT2	NA	55757	4141	chr13	96453834	96705736	-	524.381	346.303	249.213	850.182	794.114	1375.22	689.902	1.43024	0.442206	3.23433	0.00121929	0.0194286	328.667	NA	NA	79	97	385	373	352	261
ENSG00000102606	ARHGEF7	ENSG00000102606.17	8874	ARHGEF7	Rho guanine nucleotide exchange factor 7 [Source:HGNC Symbol;Acc:HGNC:15607]	protein_coding	chr13	111114559	111305737	+	ARHGEF7	NA	8874	4810	chr13	111766906	111958084	+	1503.16	1886.53	1142.82	5443.29	1173.28	2801.37	2325.08	1.05494	0.520254	2.02775	0.0425862	0.198238	231.333	NA	NA	39	39	248	208	274	212
ENSG00000102763	VWA8	ENSG00000102763.17	23078	VWA8	von Willebrand factor A domain containing 8 [Source:HGNC Symbol;Acc:HGNC:29071]	protein_coding	chr13	41566835	41961120	-	VWA8	NA	23078	NA	chr13	42140971	42535256	-	1052.94	1512.19	1107.22	2681.98	1083.58	4698.29	2022.7	1.20481	0.506908	2.37677	0.0174648	0.11366	307.333	NA	NA	87	63	361	294	378	250
ENSG00000102878	HSF4	ENSG00000102878.16	3299	HSF4	heat shock transcription factor 4 [Source:HGNC Symbol;Acc:HGNC:5227]	protein_coding	chr16	67164681	67169945	+	HSF4	PF00447	3299	NA	chr16	67198584	67203848	+	26.1146	26.385	18.9877	54.4685	134.829	56.755	52.9232	1.79358	0.558546	3.21116	0.00132198	0.0205445	6.33333	NA	NA	NA	NA	16	6	9	4
ENSG00000102904	TSNAXIP1	ENSG00000102904.14	55815	TSNAXIP1	translin associated factor X interacting protein 1 [Source:HGNC Symbol;Acc:HGNC:18586]	protein_coding	chr16	67806765	67832148	+	TSNAXIP1	NA	55815	NA	chr16	67840668	67866051	+	12.535	3.29812	5.93365	17.7615	58.334	21.1012	19.8273	2.12883	0.764757	2.78366	0.00537487	0.052621	2.66667	NA	NA	NA	NA	4	3	2	3
ENSG00000102974	CTCF	ENSG00000102974.14	10664	CTCF	CCCTC-binding factor [Source:HGNC Symbol;Acc:HGNC:13723]	protein_coding	chr16	67562467	67639177	+	CTCF	NA	10664	NA	chr16	67596370	67673080	+	2607.28	2885.86	2142.05	11593.5	1538.7	5275.3	4340.45	1.26943	0.571076	2.22287	0.0262246	0.146242	84	NA	NA	22	16	147	88	113	51
ENSG00000103335	PIEZO1	ENSG00000103335.21	9780	PIEZO1	piezo type mechanosensitive ion channel component 1 [Source:HGNC Symbol;Acc:HGNC:28993]	protein_coding	chr16	88715338	88785220	-	PIEZO1	NA	9780	NA	chr16	88781746	88851628	-	4202.36	6520.39	6254.06	20241	4945.74	10027.4	8698.49	1.05254	0.504161	2.08771	0.0368238	0.181243	449	NA	60	80	122	658	449	567	331
ENSG00000103351	CLUAP1	ENSG00000103351.12	23059	CLUAP1	clusterin associated protein 1 [Source:HGNC Symbol;Acc:HGNC:19009]	protein_coding	chr16	3500976	3539048	+	CLUAP1	NA	23059	NA	chr16	3550976	3589048	+	427.235	249.008	257.52	1448.15	296.623	698.523	562.843	1.38532	0.539915	2.5658	0.0102937	0.0811565	12	NA	NA	3	3	11	8	14	14
ENSG00000103494	RPGRIP1L	ENSG00000103494.12	23322	RPGRIP1L	RPGRIP1 like [Source:HGNC Symbol;Acc:HGNC:29168]	protein_coding	chr16	53598153	53703938	-	RPGRIP1L	NA	23322	NA	chr16	53632065	53737850	-	426.19	239.114	136.474	621.651	510.148	706.527	440.017	1.19546	0.472113	2.53215	0.0113366	0.086468	23.3333	NA	NA	6	5	23	21	28	21
ENSG00000103550	KNOP1	ENSG00000103550.13	400506	KNOP1	lysine rich nucleolar protein 1 [Source:HGNC Symbol;Acc:HGNC:34404]	protein_coding	chr16	19701937	19718235	-	KNOP1	NA	400506	NA	chr16	19713259	19729557	-	1002.8	1029.01	949.383	4024.75	2041.69	1452.35	1750	1.33425	0.449678	2.96712	0.003006	0.0360339	27.3333	NA	NA	4	8	34	27	30	25
ENSG00000103657	HERC1	ENSG00000103657.13	8925	HERC1	HECT and RLD domain containing E3 ubiquitin protein ligase family member 1 [Source:HGNC Symbol;Acc:HGNC:4867]	protein_coding	chr15	63608618	63833948	-	HERC1	NA	8925	4120	chr15	63900817	64126147	-	1592.99	2518.12	1708.89	7046.56	1278.4	12566.1	4451.85	1.84391	0.60469	3.04935	0.00229334	0.0301973	121.333	NA	NA	25	34	136	120	145	99
ENSG00000103740	ACSBG1	ENSG00000103740.9	23205	ACSBG1	acyl-CoA synthetase bubblegum family member 1 [Source:HGNC Symbol;Acc:HGNC:29567]	protein_coding	chr15	78167468	78245688	-	ACSBG1	NA	23205	NA	chr15	78459810	78538030	-	4.17834	1.64906	2.37346	3.55229	19.2612	17.4631	8.07958	2.27704	1.02402	2.22363	0.0261731	0.14605	5.66667	NA	NA	NA	NA	14	3	7	7
ENSG00000103832	GOLGA8UP	ENSG00000103832.10	NA	GOLGA8UP	golgin A8 family member U, pseudogene [Source:HGNC Symbol;Acc:HGNC:44411]	unprocessed_pseudogene	chr15	30791573	30801859	+	NA	NA	NA	NA	chr15	31083776	31094062	+	5.22292	1.64906	5.93365	24.866	11.5567	10.1868	9.90253	1.79537	0.884836	2.02905	0.0424535	0.197772	2	NA	NA	2	NA	1	NA	2	NA
ENSG00000103994	ZNF106	ENSG00000103994.16	64397	ZNF106	zinc finger protein 106 [Source:HGNC Symbol;Acc:HGNC:12886]	protein_coding	chr15	42412823	42491141	-	ZNF106	NA	64397	NA	chr15	42705021	42783339	-	2582.21	3001.29	2100.51	6709.09	2022.43	7961.71	4062.87	1.11931	0.497967	2.24777	0.024591	0.140641	44.6667	NA	NA	6	12	45	58	47	29
ENSG00000103995	CEP152	ENSG00000103995.13	22995	CEP152	centrosomal protein 152 [Source:HGNC Symbol;Acc:HGNC:29298]	protein_coding	chr15	48712928	48811146	-	CEP152	NA	22995	NA	chr15	49005125	49103343	-	650.776	319.918	187.503	4057.9	3006.4	2646.38	1811.48	3.0663	0.486195	6.30673	2.85e-10	1.73e-07	72.6667	NA	NA	33	10	73	72	90	56
ENSG00000104093	DMXL2	ENSG00000104093.13	23312	DMXL2	Dmx like 2 [Source:HGNC Symbol;Acc:HGNC:2938]	protein_coding	chr15	51447711	51622833	-	DMXL2	NA	23312	NA	chr15	51739908	51915030	-	908.788	743.727	507.92	2209.53	2321.81	4968.97	1943.46	2.13665	0.456389	4.68164	2.85e-06	0.000277824	93.6667	NA	NA	26	23	109	99	122	60
ENSG00000104131	EIF3J	ENSG00000104131.12	8669	EIF3J	eukaryotic translation initiation factor 3 subunit J [Source:HGNC Symbol;Acc:HGNC:3270]	protein_coding	chr15	44537125	44563029	+	EIF3J	NA	8669	3013	chr15	44829323	44855227	+	1368.41	789.901	518.601	4254.46	1285.55	1667.72	1647.44	1.42821	0.529319	2.6982	0.00697165	0.0621629	66.3333	NA	NA	20	15	81	72	80	47
ENSG00000104133	SPG11	ENSG00000104133.14	80208	SPG11	SPG11 vesicle trafficking associated, spatacsin [Source:HGNC Symbol;Acc:HGNC:11226]	protein_coding	chr15	44562696	44663678	-	SPG11	NA	80208	NA	chr15	44854894	44955876	-	975.641	875.652	771.374	2056.78	1660.87	4278.45	1769.79	1.60825	0.449281	3.5796	0.000344116	0.00799303	87	NA	NA	28	30	102	88	109	64
ENSG00000104356	POP1	ENSG00000104356.10	10940	POP1	POP1 homolog, ribonuclease P/MRP subunit [Source:HGNC Symbol;Acc:HGNC:30129]	protein_coding	chr8	98117293	98159835	+	POP1	NA	10940	3008	chr8	99129521	99172063	+	1557.47	2897.4	1342.19	8887.83	955.358	5011.9	3442.03	1.35762	0.613742	2.21204	0.0269641	0.14885	39.3333	NA	NA	9	4	42	37	43	38
ENSG00000104611	SH2D4A	ENSG00000104611.11	63898	SH2D4A	SH2 domain containing 4A [Source:HGNC Symbol;Acc:HGNC:26102]	protein_coding	chr8	19313693	19396218	+	SH2D4A	NA	63898	NA	chr8	19171204	19253729	+	1140.69	793.199	740.519	6839.35	711.565	2540.88	2127.7	1.91538	0.609164	3.14428	0.00166494	0.0241302	52.6667	NA	NA	12	11	57	45	63	50
ENSG00000104728	ARHGEF10	ENSG00000104728.15	9639	ARHGEF10	Rho guanine nucleotide exchange factor 10 [Source:HGNC Symbol;Acc:HGNC:14103]	protein_coding	chr8	1823926	1958641	+	ARHGEF10	NA	9639	NA	chr8	1772092	1906807	+	16.7133	31.3322	16.6142	84.0709	59.4347	45.8406	42.3343	1.56584	0.550741	2.84314	0.00446709	0.0470355	46.6667	NA	NA	14	12	55	48	56	36
ENSG00000104899	AMH	ENSG00000104899.7	268	AMH	anti-Mullerian hormone [Source:HGNC Symbol;Acc:HGNC:464]	protein_coding	chr19	2249309	2252073	+	AMH	PF04709	268	4060	chr19	2249308	2252072	+	99.2355	130.276	122.233	363.518	198.116	161.533	179.152	1.03817	0.456832	2.27253	0.0230544	0.135082	25.6667	NA	NA	8	5	39	19	38	20
ENSG00000105136	ZNF419	ENSG00000105136.20	79744	ZNF419	zinc finger protein 419 [Source:HGNC Symbol;Acc:HGNC:20648]	protein_coding	chr19	57487711	57496097	+	ZNF419	NA	79744	NA	chr19	57999079	58007465	+	5.22292	3.29812	5.93365	14.2092	20.9122	16.0078	10.9306	1.80688	0.812349	2.22427	0.0261304	0.145956	NA	NA	NA	1	NA	NA	NA	NA	NA
ENSG00000105185	PDCD5	ENSG00000105185.11	9141	PDCD5	programmed cell death 5 [Source:HGNC Symbol;Acc:HGNC:8764]	protein_coding	chr19	32581190	32587453	+	PDCD5	NA	9141	NA	chr19	33072096	33078359	+	847.158	290.235	334.658	1371.18	1825.97	623.577	882.13	1.37469	0.528645	2.6004	0.00931154	0.0760047	9.33333	NA	NA	4	2	9	8	14	6
ENSG00000105204	DYRK1B	ENSG00000105204.13	9149	DYRK1B	dual specificity tyrosine phosphorylation regulated kinase 1B [Source:HGNC Symbol;Acc:HGNC:3092]	protein_coding	chr19	39825350	39834201	-	DYRK1B	NA	9149	NA	chr19	40315990	40324841	-	50.14	61.0153	56.963	163.405	315.884	80.7667	121.362	1.74071	0.532771	3.26727	0.0010859	0.0178562	10.3333	NA	NA	3	6	15	9	13	9
ENSG00000105323	HNRNPUL1	ENSG00000105323.16	11100	HNRNPUL1	heterogeneous nuclear ribonucleoprotein U like 1 [Source:HGNC Symbol;Acc:HGNC:17011]	protein_coding	chr19	41262496	41307787	+	HNRNPUL1	NA	11100	NA	chr19	41768401	41813692	+	6915.15	6612.74	5229.92	26334.3	5756.36	9852.81	10116.9	1.16087	0.521714	2.22511	0.0260736	0.145734	81	NA	60	37	20	94	82	90	71
ENSG00000105519	CAPS	ENSG00000105519.15	828	CAPS	calcyphosine [Source:HGNC Symbol;Acc:HGNC:1487]	protein_coding	chr19	5912339	5916211	+	CAPS	PF13499	828	NA	chr19	5912350	5916222	+	11.4904	1.64906	5.93365	17.7615	41.2741	13.0973	15.201	1.87473	0.815899	2.29775	0.0215762	0.129732	3	NA	NA	NA	NA	3	NA	4	2
ENSG00000105613	MAST1	ENSG00000105613.9	22983	MAST1	microtubule associated serine/threonine kinase 1 [Source:HGNC Symbol;Acc:HGNC:19034]	protein_coding	chr19	12833951	12874952	+	MAST1	NA	22983	NA	chr19	12944765	12985766	+	232.942	174.801	234.972	387.2	556.925	369.635	326.079	1.0306	0.404688	2.54665	0.0108761	0.0840499	45.6667	NA	NA	6	16	63	58	51	28
ENSG00000105737	GRIK5	ENSG00000105737.9	2901	GRIK5	glutamate ionotropic receptor kainate type subunit 5 [Source:HGNC Symbol;Acc:HGNC:4583]	protein_coding	chr19	41998321	42069498	-	GRIK5	PF10613	2901	4080	chr19	42502473	42573650	-	11.4904	11.5434	5.93365	36.707	49.5289	69.1247	30.7213	2.43624	0.620028	3.92924	8.52e-05	0.00307175	6.66667	NA	NA	2	5	10	9	5	6
ENSG00000105750	ZNF85	ENSG00000105750.14	7639	ZNF85	zinc finger protein 85 [Source:HGNC Symbol;Acc:HGNC:13160]	protein_coding	chr19	20923222	20950697	+	ZNF85	NA	7639	NA	chr19	21106028	21133503	+	53.2738	36.2794	22.5479	116.042	82.5482	89.4983	66.6982	1.35313	0.501657	2.69731	0.00699015	0.0622626	3.33333	NA	NA	NA	NA	2	3	4	3
ENSG00000105821	DNAJC2	ENSG00000105821.14	27000	DNAJC2	DnaJ heat shock protein family (Hsp40) member C2 [Source:HGNC Symbol;Acc:HGNC:13192]	protein_coding	chr7	103312289	103344830	-	DNAJC2	PF00226	27000	NA	chr7	102952736	102985277	-	810.597	648.081	267.014	8751.66	1865.04	1912.21	2375.77	2.85975	0.605376	4.72392	2.31e-06	0.000237635	42.3333	NA	NA	15	12	50	49	53	25
ENSG00000105997	HOXA3	ENSG00000105997.22	3200	HOXA3	homeobox A3 [Source:HGNC Symbol;Acc:HGNC:5104]	protein_coding	chr7	27106184	27152581	-	HOXA3	PF00046	3200	NA	chr7	27145803	27192200	-	237.121	105.54	121.046	296.024	543.717	240.117	257.261	1.217	0.490594	2.48067	0.0131137	0.0944252	17	NA	NA	6	1	22	9	21	21
ENSG00000106004	HOXA5	ENSG00000106004.4	3202	HOXA5	homeobox A5 [Source:HGNC Symbol;Acc:HGNC:5106]	protein_coding	chr7	27141052	27143681	-	HOXA5	PF00046	3202	NA	chr7	27180671	27183300	-	174.446	69.2606	100.872	210.769	276.812	301.238	188.9	1.18935	0.462997	2.56881	0.0102048	0.0806695	2.33333	NA	NA	NA	NA	2	3	3	1
ENSG00000106078	COBL	ENSG00000106078.17	23242	COBL	cordon-bleu WH2 repeat protein [Source:HGNC Symbol;Acc:HGNC:22199]	protein_coding	chr7	51016212	51316818	-	COBL	NA	23242	NA	chr7	51083909	51384515	-	450.216	301.778	486.559	1005.3	600.4	1188.94	672.199	1.17242	0.42794	2.73969	0.00614975	0.0573954	133.333	NA	NA	24	33	147	132	161	107
ENSG00000106089	STX1A	ENSG00000106089.11	6804	STX1A	syntaxin 1A [Source:HGNC Symbol;Acc:HGNC:11433]	protein_coding	chr7	73699206	73719672	-	STX1A	PF05739	6804	4130	chr7	73113536	73134002	-	189.07	156.661	219.545	326.811	576.737	227.748	282.762	1.00099	0.458362	2.18383	0.0289746	0.155896	60.6667	NA	NA	7	28	77	71	72	39
ENSG00000106133	NSUN5P2	ENSG00000106133.17	NA	NSUN5P2	NSUN5 pseudogene 2 [Source:HGNC Symbol;Acc:HGNC:16609]	transcribed_unprocessed_pseudogene	chr7	72947581	72954790	-	NSUN5P2	NA	260294	NA	chr7	72418120	72425329	-	65.8088	49.4719	46.2824	101.832	327.991	99.6851	115.179	1.71434	0.549969	3.11716	0.00182603	0.0257402	6	NA	NA	3	2	17	8	7	3
ENSG00000106244	PDAP1	ENSG00000106244.12	11333	PDAP1	PDGFA associated protein 1 [Source:HGNC Symbol;Acc:HGNC:14634]	protein_coding	chr7	99392048	99408597	-	PDAP1	NA	11333	NA	chr7	98989671	99006220	-	2953.04	1754.6	2602.5	10147.7	2413.16	3012.38	3813.9	1.09071	0.537361	2.02976	0.042381	0.197662	41.6667	NA	NA	11	9	59	53	39	33
ENSG00000106344	RBM28	ENSG00000106344.8	55131	RBM28	RNA binding motif protein 28 [Source:HGNC Symbol;Acc:HGNC:21863]	protein_coding	chr7	128297685	128343908	-	RBM28	NA	55131	3008	chr7	127937738	127983962	-	1956.51	3342.65	1590.22	10830.9	1656.47	4352.67	3954.91	1.28946	0.578472	2.22908	0.0258085	0.144968	69.3333	NA	NA	17	15	75	59	95	54
ENSG00000106404	CLDN15	ENSG00000106404.13	24146	CLDN15	claudin 15 [Source:HGNC Symbol;Acc:HGNC:2036]	protein_coding	chr7	101232092	101238820	-	CLDN15	NA	24146	4514	chr7	100875373	100882101	-	172.356	189.642	151.901	459.43	552.522	233.569	293.237	1.27821	0.445131	2.87153	0.00408493	0.0441672	13.3333	NA	NA	NA	1	15	12	17	11
ENSG00000106443	PHF14	ENSG00000106443.15	9678	PHF14	PHD finger protein 14 [Source:HGNC Symbol;Acc:HGNC:22203]	protein_coding	chr7	10973336	11169630	+	PHF14	NA	9678	NA	chr7	11012963	11209257	+	208.917	118.732	110.366	853.734	609.756	350.717	375.37	2.0464	0.472266	4.33314	1.47e-05	0.000889281	224	NA	NA	64	34	295	197	308	167
ENSG00000106462	EZH2	ENSG00000106462.10	2146	EZH2	enhancer of zeste 2 polycomb repressive complex 2 subunit [Source:HGNC Symbol;Acc:HGNC:3527]	protein_coding	chr7	148807383	148884321	-	EZH2	NA	2146	NA	chr7	148504475	148581413	-	1483.31	1429.74	879.366	6405.97	2541.93	2941.07	2613.56	1.64825	0.464517	3.54832	0.000387698	0.00874559	212.667	NA	57	62	30	243	174	315	149
ENSG00000106714	CNTNAP3	ENSG00000106714.17	79937	CNTNAP3	contactin associated protein like 3 [Source:HGNC Symbol;Acc:HGNC:13834]	protein_coding	chr9	39072767	39288315	-	CNTNAP3	NA	79937	NA	chr9	39072764	39288312	-	166.089	155.012	110.366	252.213	418.244	197.915	216.64	1.01097	0.449174	2.25073	0.0244028	0.1398	11.6667	NA	NA	2	NA	16	11	17	7
ENSG00000107611	CUBN	ENSG00000107611.14	8029	CUBN	cubilin [Source:HGNC Symbol;Acc:HGNC:2548]	protein_coding	chr10	16823966	17129811	-	CUBN	NA	8029	4977	chr10	16865965	17171810	-	9.40126	16.4906	9.49383	81.7027	66.5889	83.6772	44.5591	2.74193	0.555907	4.93235	8.12e-07	0.00010616	16.3333	NA	NA	2	3	13	14	23	12
ENSG00000107863	ARHGAP21	ENSG00000107863.17	57584	ARHGAP21	Rho GTPase activating protein 21 [Source:HGNC Symbol;Acc:HGNC:23725]	protein_coding	chr10	24583609	24723887	-	ARHGAP21	NA	57584	NA	chr10	24872538	25012816	-	1032.05	601.908	647.954	4293.54	2076.91	3211.75	1977.35	2.06919	0.433651	4.77155	1.83e-06	0.000202962	117	NA	NA	25	31	158	104	152	95
ENSG00000107890	ANKRD26	ENSG00000107890.16	22852	ANKRD26	ankyrin repeat domain 26 [Source:HGNC Symbol;Acc:HGNC:29186]	protein_coding	chr10	26991914	27100498	-	ANKRD26	NA	22852	NA	chr10	27280843	27389427	-	238.165	82.4531	91.3782	729.404	909.681	1038.33	514.901	2.6946	0.483359	5.57474	2.48e-08	6.1e-06	69.6667	NA	NA	17	18	94	61	91	57
ENSG00000107937	GTPBP4	ENSG00000107937.18	23560	GTPBP4	GTP binding protein 4 [Source:HGNC Symbol;Acc:HGNC:21535]	protein_coding	chr10	988434	1019932	+	GTPBP4	NA	23560	3008	chr10	1034374	1065872	+	2892.45	3898.38	2734.22	13035.7	2119.84	5159.61	4973.37	1.09267	0.554593	1.97021	0.048814	0.215421	83.3333	NA	20	25	18	112	70	97	83
ENSG00000107949	BCCIP	ENSG00000107949.16	56647	BCCIP	BRCA2 and CDKN1A interacting protein [Source:HGNC Symbol;Acc:HGNC:978]	protein_coding	chr10	125823546	125853695	+	BCCIP	NA	56647	NA	chr10	127512115	127542264	+	2678.31	1368.72	1203.34	9902.61	1581.62	4725.94	3576.76	1.62602	0.575971	2.82309	0.00475638	0.0487285	47.3333	NA	NA	15	10	42	51	63	28
ENSG00000108021	FAM208B	ENSG00000108021.19	54906	TASOR2	transcription activation suppressor family member 2 [Source:HGNC Symbol;Acc:HGNC:23484]	protein_coding	chr10	5684838	5763740	+	FAM208B	NA	54906	NA	chr10	5726801	5805703	+	3223.59	6340.64	2778.13	11787.7	3137.93	16237	7250.83	1.33631	0.556236	2.40241	0.0162873	0.108578	164.333	NA	10	47	36	205	159	225	109
ENSG00000108055	SMC3	ENSG00000108055.9	9126	SMC3	structural maintenance of chromosomes 3 [Source:HGNC Symbol;Acc:HGNC:2468]	protein_coding	chr10	110567691	110604636	+	SMC3	NA	9126	4110	chr10	112327449	112364394	+	1823.84	808.04	412.982	8408.27	2543.03	6507.91	3417.35	2.51901	0.566357	4.44774	8.68e-06	0.000619341	60.3333	NA	NA	24	8	70	52	80	49
ENSG00000108094	CUL2	ENSG00000108094.14	8453	CUL2	cullin 2 [Source:HGNC Symbol;Acc:HGNC:2552]	protein_coding	chr10	35008551	35090642	-	CUL2	PF00888	8453	4120	chr10	35297479	35379570	-	1528.23	949.86	710.851	2673.69	1002.13	4034.7	1816.58	1.27337	0.519634	2.45052	0.0142651	0.0992503	39.3333	NA	NA	11	6	66	38	54	26
ENSG00000108312	UBTF	ENSG00000108312.14	7343	UBTF	upstream binding transcription factor [Source:HGNC Symbol;Acc:HGNC:12511]	protein_coding	chr17	44205033	44221626	-	UBTF	NA	7343	NA	chr17	42282401	42298994	-	4785.24	5620	4212.89	26305.9	3035.57	8966.56	8821.03	1.38983	0.59486	2.33639	0.0194708	0.121414	32	NA	NA	18	6	62	31	35	30
ENSG00000108511	HOXB6	ENSG00000108511.9	3216	HOXB6	homeobox B6 [Source:HGNC Symbol;Acc:HGNC:5117]	protein_coding	chr17	48595751	48604992	-	HOXB6	PF00046	3216	NA	chr17	46673113	46682354	-	297.706	110.487	149.528	346.94	479.88	322.339	284.48	1.03933	0.470401	2.20945	0.027143	0.149401	40	NA	NA	9	12	39	38	46	36
ENSG00000108557	RAI1	ENSG00000108557.18	10743	RAI1	retinoic acid induced 1 [Source:HGNC Symbol;Acc:HGNC:9834]	protein_coding	chr17	17681458	17811453	+	RAI1	NA	10743	NA	chr17	17584772	17714767	+	1633.73	2092.66	1767.04	5179.24	1261.89	4919.49	2809.01	1.04818	0.506792	2.06827	0.0386148	0.186527	362.667	NA	NA	38	66	454	328	439	321
ENSG00000108576	SLC6A4	ENSG00000108576.9	6532	SLC6A4	solute carrier family 6 member 4 [Source:HGNC Symbol;Acc:HGNC:11050]	protein_coding	chr17	30194319	30236002	-	SLC6A4	PF03491	6532	NA	chr17	28521337	28563020	-	1.04458	1.64906	1.18673	5.92049	14.3084	8.00391	5.35219	2.91738	1.2485	2.33672	0.0194539	0.121398	1.33333	NA	NA	1	NA	2	1	2	1
ENSG00000108799	EZH1	ENSG00000108799.12	2145	EZH1	enhancer of zeste 1 polycomb repressive complex 2 subunit [Source:HGNC Symbol;Acc:HGNC:3526]	protein_coding	chr17	42700275	42745049	-	EZH1	NA	2145	NA	chr17	40852293	40897067	-	543.184	366.092	314.483	1200.67	1166.68	1006.31	766.237	1.46194	0.397889	3.67424	0.00023856	0.00625346	27.6667	NA	NA	5	5	38	29	30	24
ENSG00000108821	COL1A1	ENSG00000108821.13	1277	COL1A1	collagen type I alpha 1 chain [Source:HGNC Symbol;Acc:HGNC:2197]	protein_coding	chr17	50183289	50201632	-	COL1A1	PF00093	1277	4510	chr17	48260650	48278993	-	300.84	168.204	238.533	446.405	450.163	774.196	396.39	1.2374	0.435186	2.84337	0.00446394	0.0470355	17.6667	NA	NA	3	5	9	23	20	10
ENSG00000109063	MYH3	ENSG00000109063.14	4621	MYH3	myosin heavy chain 3 [Source:HGNC Symbol;Acc:HGNC:7573]	protein_coding	chr17	10628526	10657309	-	MYH3	NA	4621	4530	chr17	10531843	10560626	-	28.2038	16.4906	10.6806	254.581	161.244	154.257	104.243	3.34677	0.522305	6.40769	1.48e-10	1.02e-07	8	NA	NA	5	5	7	8	11	5
ENSG00000109111	SUPT6H	ENSG00000109111.14	6830	SUPT6H	SPT6 homolog, histone chaperone and transcription elongation factor [Source:HGNC Symbol;Acc:HGNC:11470]	protein_coding	chr17	28662198	28702679	+	SUPT6H	PF14635	6830	NA	chr17	26989216	27029697	+	5136.22	6226.86	3945.87	31978.9	2801.13	19689.6	11629.8	1.83107	0.619439	2.95601	0.00311649	0.0370055	103.333	NA	20	23	26	128	120	111	79
ENSG00000109321	AREG	ENSG00000109321.10	374	AREG	amphiregulin [Source:HGNC Symbol;Acc:HGNC:651]	protein_coding	chr4	74445136	74455005	+	AREG	NA	374	4012	chr4	75310853	75320722	+	1687	948.211	1357.62	3085.76	1568.42	3344.91	1998.65	1.00179	0.439079	2.28158	0.0225144	0.133483	33.6667	NA	NA	11	14	37	53	30	18
ENSG00000109536	FRG1	ENSG00000109536.11	2483	FRG1	FSHD region gene 1 [Source:HGNC Symbol;Acc:HGNC:3954]	protein_coding	chr4	189940870	189963202	+	FRG1	PF06229	2483	NA	chr4	190862025	190884357	+	315.464	174.801	132.914	1380.66	163.445	716.714	480.666	1.85667	0.615599	3.01604	0.00256101	0.0324189	8.66667	NA	NA	5	2	5	10	6	10
ENSG00000109670	FBXW7	ENSG00000109670.13	55294	FBXW7	F-box and WD repeat domain containing 7 [Source:HGNC Symbol;Acc:HGNC:16712]	protein_coding	chr4	152320544	152536092	-	FBXW7	NA	55294	4120	chr4	153241696	153457244	-	694.648	735.482	509.107	2512.65	1028.55	1552.76	1172.2	1.39299	0.440398	3.16303	0.00156138	0.0232442	259.667	NA	NA	58	71	326	268	299	212
ENSG00000109756	RAPGEF2	ENSG00000109756.8	9693	RAPGEF2	Rap guanine nucleotide exchange factor 2 [Source:HGNC Symbol;Acc:HGNC:16854]	protein_coding	chr4	159103013	159360174	+	RAPGEF2	NA	9693	4010	chr4	160024165	160281326	+	971.463	590.364	608.792	1727.6	731.927	2829.75	1243.32	1.28433	0.502633	2.55521	0.0106123	0.0825372	152	NA	NA	23	42	161	157	177	122
ENSG00000109805	NCAPG	ENSG00000109805.9	64151	NCAPG	non-SMC condensin I complex subunit G [Source:HGNC Symbol;Acc:HGNC:24304]	protein_coding	chr4	17810979	17844865	+	NCAPG	NA	64151	NA	chr4	17812602	17846488	+	5353.49	4609.13	2949.02	12568	2852.31	11045.4	6562.89	1.03537	0.524762	1.97302	0.0484932	0.214898	52.6667	NA	22	28	5	74	49	69	40
ENSG00000109881	CCDC34	ENSG00000109881.16	91057	CCDC34	coiled-coil domain containing 34 [Source:HGNC Symbol;Acc:HGNC:25079]	protein_coding	chr11	27330827	27363234	-	CCDC34	NA	91057	NA	chr11	27352374	27384781	-	425.146	85.7512	80.6976	1539.33	494.188	614.846	539.993	2.15808	0.633317	3.40758	0.000655405	0.0124806	6	NA	NA	2	NA	9	6	6	6
ENSG00000109920	FNBP4	ENSG00000109920.12	23360	FNBP4	formin binding protein 4 [Source:HGNC Symbol;Acc:HGNC:19752]	protein_coding	chr11	47716494	47767443	-	FNBP4	NA	23360	NA	chr11	47738046	47788995	-	1069.65	836.074	694.237	3956.07	2299.24	2115.21	1828.42	1.68631	0.419228	4.02241	5.76e-05	0.0023409	121.333	NA	40	24	31	145	126	153	85
ENSG00000109927	TECTA	ENSG00000109927.9	7007	TECTA	tectorin alpha [Source:HGNC Symbol;Acc:HGNC:11720]	protein_coding	chr11	121101173	121191493	+	TECTA	NA	7007	NA	chr11	120971882	121062202	+	39.6942	42.8756	40.3488	61.5731	88.0514	101.14	62.2806	1.03518	0.474091	2.18351	0.0289984	0.155974	10	NA	NA	2	1	10	8	16	6
ENSG00000109944	C11orf63	ENSG00000109944.10	79864	JHY	junctional cadherin complex regulator [Source:HGNC Symbol;Acc:HGNC:26288]	protein_coding	chr11	122882683	122963862	+	JHY	NA	79864	NA	chr11	122753391	122834570	+	96.1017	42.8756	46.2824	206.033	264.154	189.911	140.893	1.82406	0.472263	3.86237	0.000112291	0.00370365	10.6667	NA	NA	1	3	13	9	10	13
ENSG00000110075	PPP6R3	ENSG00000110075.14	55291	PPP6R3	protein phosphatase 6 regulatory subunit 3 [Source:HGNC Symbol;Acc:HGNC:1173]	protein_coding	chr11	68460731	68615334	+	PPP6R3	NA	55291	NA	chr11	68228199	68382802	+	4543.94	4129.25	3083.12	11655.1	3048.23	10512.8	6162.06	1.10082	0.498504	2.20824	0.0272272	0.149622	372.667	NA	NA	84	70	440	381	467	270
ENSG00000110169	HPX	ENSG00000110169.10	3263	HPX	hemopexin [Source:HGNC Symbol;Acc:HGNC:5171]	protein_coding	chr11	6431049	6442617	-	HPX	PF00045	3263	NA	chr11	6452279	6463847	-	8.35667	0	8.3071	15.3933	50.6296	21.1012	17.298	2.3315	0.831043	2.80551	0.00502363	0.050343	4	NA	NA	1	NA	2	3	6	3
ENSG00000110274	CEP164	ENSG00000110274.15	22897	CEP164	centrosomal protein 164 [Source:HGNC Symbol;Acc:HGNC:29182]	protein_coding	chr11	117314557	117413266	+	CEP164	NA	22897	NA	chr11	117185273	117283982	+	333.222	437.001	280.068	2082.83	899.775	887.706	820.1	1.88191	0.460862	4.08347	4.44e-05	0.0019374	87	NA	NA	25	28	134	86	102	73
ENSG00000110318	CEP126	ENSG00000110318.13	57562	CEP126	centrosomal protein 126 [Source:HGNC Symbol;Acc:HGNC:29264]	protein_coding	chr11	101915010	102001062	+	CEP126	NA	57562	NA	chr11	101785741	101871793	+	61.6305	9.89437	17.8009	120.778	301.026	131.701	107.138	2.61031	0.628448	4.15358	3.27e-05	0.00157731	18	NA	NA	4	2	18	22	18	14
ENSG00000110723	EXPH5	ENSG00000110723.11	23086	EXPH5	exophilin 5 [Source:HGNC Symbol;Acc:HGNC:30578]	protein_coding	chr11	108505435	108593768	-	EXPH5	NA	23086	NA	chr11	108376162	108464495	-	863.871	859.161	595.738	3351	1614.64	4402.15	1947.76	2.01437	0.452663	4.45005	8.59e-06	0.000615395	111.667	NA	NA	30	38	158	131	130	74
ENSG00000110841	PPFIBP1	ENSG00000110841.13	8496	PPFIBP1	PPFIA binding protein 1 [Source:HGNC Symbol;Acc:HGNC:9249]	protein_coding	chr12	27523431	27695564	+	PPFIBP1	PF00536	8496	NA	chr12	27676364	27848497	+	2221.83	1467.67	2055.42	4854.8	2299.79	5213.46	3018.83	1.10589	0.436146	2.53559	0.0112258	0.0859001	431.667	NA	44	120	77	433	406	566	323
ENSG00000110888	CAPRIN2	ENSG00000110888.17	65981	CAPRIN2	caprin family member 2 [Source:HGNC Symbol;Acc:HGNC:21259]	protein_coding	chr12	30709552	30754951	-	CAPRIN2	NA	65981	NA	chr12	30862486	30907885	-	448.127	222.623	189.877	1037.27	1930.53	800.391	771.469	2.12905	0.489641	4.34818	1.37e-05	0.000838741	52.3333	NA	NA	15	18	64	61	58	38
ENSG00000111142	METAP2	ENSG00000111142.13	10988	METAP2	methionyl aminopeptidase 2 [Source:HGNC Symbol;Acc:HGNC:16672]	protein_coding	chr12	95473520	95515839	+	METAP2	NA	10988	NA	chr12	95867296	95909615	+	3334.31	1469.31	1306.59	21547	2162.76	7606.62	6237.77	2.35735	0.640899	3.6782	0.000234888	0.00621023	59	NA	36	26	17	78	58	74	45
ENSG00000111181	SLC6A12	ENSG00000111181.12	6539	SLC6A12	solute carrier family 6 member 12 [Source:HGNC Symbol;Acc:HGNC:11045]	protein_coding	chr12	190077	214570	-	SLC6A12	PF00209	6539	NA	chr12	299243	323736	-	0	0	0	4.73639	7.15418	0.727628	2.10303	4.17582	1.9618	2.12856	0.0332906	NA	1.33333	NA	NA	NA	NA	NA	2	1	1
ENSG00000111335	OAS2	ENSG00000111335.12	4939	OAS2	2'-5'-oligoadenylate synthetase 2 [Source:HGNC Symbol;Acc:HGNC:8087]	protein_coding	chr12	112978395	113011723	+	OAS2	NA	4939	5160	chr12	113416200	113449528	+	0	0	0	1.1841	6.60385	4.36577	2.02562	4.14405	1.95064	2.12446	0.0336318	NA	1.5	NA	NA	1	NA	2	1	2	NA
ENSG00000111364	DDX55	ENSG00000111364.15	57696	DDX55	DEAD-box helicase 55 [Source:HGNC Symbol;Acc:HGNC:20085]	protein_coding	chr12	123602077	123620943	+	DDX55	NA	57696	NA	chr12	124086624	124105490	+	944.304	1269.78	861.565	3785.56	2008.67	1397.05	1711.15	1.22534	0.455721	2.6888	0.00717092	0.0633335	42.6667	NA	NA	12	10	70	46	49	33
ENSG00000111644	ACRBP	ENSG00000111644.7	84519	ACRBP	acrosin binding protein [Source:HGNC Symbol;Acc:HGNC:17195]	protein_coding	chr12	6638075	6647433	-	ACRBP	NA	84519	NA	chr12	6747241	6756599	-	3.13375	1.64906	2.37346	8.28868	25.3148	5.0934	7.64219	2.42246	1.06536	2.27385	0.022975	0.134942	2	NA	NA	NA	NA	NA	2	3	1
ENSG00000111664	GNB3	ENSG00000111664.10	2784	GNB3	G protein subunit beta 3 [Source:HGNC Symbol;Acc:HGNC:4400]	protein_coding	chr12	6839954	6847393	+	GNB3	PF00400	2784	4062	chr12	6949118	6956557	+	37.605	42.8756	22.5479	114.857	187.66	44.3853	74.9885	1.75896	0.578434	3.04089	0.00235878	0.030702	5.66667	NA	NA	1	2	8	4	11	2
ENSG00000111790	FGFR1OP2	ENSG00000111790.13	26127	FGFR1OP2	FGFR1 oncogene partner 2 [Source:HGNC Symbol;Acc:HGNC:23098]	protein_coding	chr12	26938470	26966650	+	FGFR1OP2	PF05769	26127	NA	chr12	27091403	27119583	+	624.661	216.027	182.756	736.508	1046.16	434.394	540.085	1.11351	0.534952	2.08151	0.0373873	0.182436	27	NA	NA	2	5	33	24	32	25
ENSG00000111801	BTN3A3	ENSG00000111801.15	10384	BTN3A3	butyrophilin subfamily 3 member A3 [Source:HGNC Symbol;Acc:HGNC:1140]	protein_coding	chr6	26440472	26453415	+	BTN3A3	NA	10384	NA	chr6	26440700	26453643	+	32.3821	23.0869	53.4028	48.548	96.8565	87.3154	56.9319	1.09389	0.531313	2.05884	0.0395097	0.189509	3.66667	NA	NA	3	NA	6	6	2	3
ENSG00000111832	RWDD1	ENSG00000111832.12	51389	RWDD1	RWD domain containing 1 [Source:HGNC Symbol;Acc:HGNC:20993]	protein_coding	chr6	116571409	116597675	+	RWDD1	NA	51389	NA	chr6	116892572	116918838	+	344.713	156.661	121.046	727.036	1312.52	377.639	506.602	1.95557	0.540756	3.61637	0.000298765	0.00726012	10.6667	NA	NA	4	2	12	11	12	9
ENSG00000111834	RSPH4A	ENSG00000111834.12	345895	RSPH4A	radial spoke head component 4A [Source:HGNC Symbol;Acc:HGNC:21558]	protein_coding	chr6	116616479	116632985	+	RSPH4A	NA	345895	NA	chr6	116937642	116954148	+	7.31209	3.29812	5.93365	17.7615	35.7709	8.00391	13.0134	1.87484	0.838612	2.23564	0.0253753	0.14367	1.5	NA	NA	2	1	1	2	NA	1
ENSG00000111879	FAM184A	ENSG00000111879.18	79632	FAM184A	family with sequence similarity 184 member A [Source:HGNC Symbol;Acc:HGNC:20991]	protein_coding	chr6	118959763	119149387	-	FAM184A	NA	79632	NA	chr6	119280928	119470552	-	33.4267	11.5434	7.12038	93.5437	72.6424	104.051	53.7212	2.34702	0.596773	3.93284	8.39e-05	0.00305335	12.3333	NA	NA	2	2	16	12	13	12
ENSG00000111886	GABRR2	ENSG00000111886.10	2570	GABRR2	gamma-aminobutyric acid type A receptor rho2 subunit [Source:HGNC Symbol;Acc:HGNC:4091]	protein_coding	chr6	89254464	89315299	-	GABRR2	PF02931	2570	4080	chr6	89964183	90025018	-	2.08917	4.94719	5.93365	14.2092	19.8116	9.45917	9.40832	1.77467	0.884934	2.00543	0.0449171	0.205042	2.33333	NA	NA	1	1	2	4	1	2
ENSG00000111912	NCOA7	ENSG00000111912.19	135112	NCOA7	nuclear receptor coactivator 7 [Source:HGNC Symbol;Acc:HGNC:21081]	protein_coding	chr6	125781161	125932034	+	NCOA7	NA	135112	NA	chr6	126102307	126253180	+	357.248	141.819	178.009	570.735	438.606	715.258	400.279	1.34522	0.463786	2.90053	0.00372537	0.0416727	34.6667	NA	NA	389	12	30	55	33	16
ENSG00000111961	SASH1	ENSG00000111961.17	23328	SASH1	SAM and SH3 domain containing 1 [Source:HGNC Symbol;Acc:HGNC:19182]	protein_coding	chr6	148272304	148552048	+	SASH1	NA	23328	NA	chr6	148593440	148873184	+	536.916	410.616	392.807	1220.8	462.27	1370.12	732.256	1.18671	0.469062	2.52997	0.0114072	0.0867126	80	NA	NA	14	23	126	73	113	54
ENSG00000112079	STK38	ENSG00000112079.8	11329	STK38	serine/threonine kinase 38 [Source:HGNC Symbol;Acc:HGNC:17847]	protein_coding	chr6	36493892	36547479	-	STK38	NA	11329	NA	chr6	36461669	36515256	-	981.909	596.96	701.357	1274.09	1480.91	1856.18	1148.57	1.01539	0.398942	2.5452	0.0109216	0.0841338	48	NA	NA	6	11	70	46	60	38
ENSG00000112249	ASCC3	ENSG00000112249.13	10973	ASCC3	activating signal cointegrator 1 complex subunit 3 [Source:HGNC Symbol;Acc:HGNC:18697]	protein_coding	chr6	100508194	100881372	-	ASCC3	NA	10973	NA	chr6	100956070	101329248	-	3305.06	4694.88	2426.86	8229.48	2026.28	18347.9	6505.07	1.45598	0.603484	2.41262	0.0158384	0.106505	263.667	NA	NA	81	47	318	244	331	216
ENSG00000112290	WASF1	ENSG00000112290.12	8936	WASF1	WASP family member 1 [Source:HGNC Symbol;Acc:HGNC:12732]	protein_coding	chr6	110099819	110180004	-	WASF1	NA	8936	4520	chr6	110421022	110501207	-	295.617	181.397	128.167	478.375	955.358	515.888	425.8	1.68706	0.471407	3.57877	0.000345215	0.00799571	64	NA	NA	10	17	68	62	68	62
ENSG00000112297	CRYBG1	ENSG00000112297.14	202	CRYBG1	crystallin beta-gamma domain containing 1 [Source:HGNC Symbol;Acc:HGNC:356]	protein_coding	chr6	106360717	106570460	+	CRYBG1	PF00652	202	NA	chr6	106808592	107018335	+	662.266	900.388	1119.09	1882.71	465.021	6149.91	1863.23	1.66397	0.650198	2.55917	0.0104922	0.0820559	85.6667	NA	NA	8	13	87	100	95	62
ENSG00000112312	GMNN	ENSG00000112312.9	51053	GMNN	geminin DNA replication inhibitor [Source:HGNC Symbol;Acc:HGNC:17493]	protein_coding	chr6	24774931	24786099	+	GMNN	NA	51053	NA	chr6	24775159	24786327	+	976.686	677.764	612.352	3536.9	629.567	1520.74	1325.67	1.3262	0.548332	2.41861	0.0155801	0.10552	20.6667	NA	NA	10	2	26	24	25	13
ENSG00000112320	SOBP	ENSG00000112320.11	55084	SOBP	sine oculis binding protein homolog [Source:HGNC Symbol;Acc:HGNC:29256]	protein_coding	chr6	107490106	107661306	+	SOBP	NA	55084	NA	chr6	107811310	107982510	+	127.439	110.487	100.872	322.074	313.133	193.549	194.592	1.28889	0.422584	3.05003	0.00228821	0.0301533	41.6667	NA	NA	11	10	63	37	50	38
ENSG00000112419	PHACTR2	ENSG00000112419.14	9749	PHACTR2	phosphatase and actin regulator 2 [Source:HGNC Symbol;Acc:HGNC:20956]	protein_coding	chr6	143536845	143831185	+	PHACTR2	NA	9749	NA	chr6	143857982	144152322	+	793.884	298.48	265.827	1155.68	1324.07	804.757	773.783	1.27242	0.492019	2.58613	0.00970616	0.0779891	139	NA	NA	28	20	166	133	174	110
ENSG00000112531	QKI	ENSG00000112531.16	9444	QKI	QKI, KH domain containing RNA binding [Source:HGNC Symbol;Acc:HGNC:21100]	protein_coding	chr6	163414000	163578592	+	QKI	NA	9444	NA	chr6	163835032	163999624	+	629.884	425.458	342.965	1245.67	766.047	844.049	709.012	1.02878	0.422401	2.43556	0.0148688	0.102086	88.6667	NA	NA	12	33	91	105	106	55
ENSG00000112584	FAM120B	ENSG00000112584.13	84498	FAM120B	family with sequence similarity 120B [Source:HGNC Symbol;Acc:HGNC:21109]	protein_coding	chr6	170290703	170407065	+	FAM120B	NA	84498	NA	chr6	170599791	170716153	+	1123.97	860.81	683.556	2280.57	1217.86	2674.76	1473.59	1.20966	0.435146	2.77989	0.00543772	0.0530599	205.333	NA	NA	30	45	266	224	215	177
ENSG00000112599	GUCA1B	ENSG00000112599.8	2979	GUCA1B	guanylate cyclase activator 1B [Source:HGNC Symbol;Acc:HGNC:4679]	protein_coding	chr6	42183284	42194956	-	GUCA1B	PF13499	2979	4740	chr6	42151022	42162694	-	59.5413	54.419	41.5355	130.251	121.621	128.063	89.2383	1.2883	0.439687	2.93005	0.00338911	0.0392148	13.3333	NA	NA	NA	4	14	17	12	11
ENSG00000112659	CUL9	ENSG00000112659.13	23113	CUL9	cullin 9 [Source:HGNC Symbol;Acc:HGNC:15982]	protein_coding	chr6	43182184	43224587	+	CUL9	NA	23113	NA	chr6	43149922	43192325	+	795.973	865.757	1076.36	1682.6	1510.08	2495.76	1404.42	1.05487	0.396553	2.66011	0.00781156	0.0672174	47.3333	NA	NA	12	14	51	46	59	37
ENSG00000112701	SENP6	ENSG00000112701.17	26054	SENP6	SUMO specific peptidase 6 [Source:HGNC Symbol;Acc:HGNC:20944]	protein_coding	chr6	75601509	75718281	+	SENP6	NA	26054	NA	chr6	76311225	76427997	+	1497.93	677.764	535.215	4417.87	2544.13	4128.56	2300.25	2.03169	0.475748	4.27052	1.95e-05	0.00108256	221.667	NA	22	74	32	287	177	277	211
ENSG00000112763	BTN2A1	ENSG00000112763.15	11120	BTN2A1	butyrophilin subfamily 2 member A1 [Source:HGNC Symbol;Acc:HGNC:1136]	protein_coding	chr6	26457904	26476621	+	BTN2A1	NA	11120	NA	chr6	26458132	26476849	+	379.184	400.722	257.52	1193.57	696.156	696.34	603.915	1.31746	0.421661	3.12446	0.00178131	0.0253614	12.3333	NA	NA	5	NA	17	12	15	10
ENSG00000112983	BRD8	ENSG00000112983.17	10902	BRD8	bromodomain containing 8 [Source:HGNC Symbol;Acc:HGNC:19874]	protein_coding	chr5	138139766	138178986	-	BRD8	NA	10902	NA	chr5	137475455	137514675	-	1060.25	1053.75	907.848	4765.99	2521.57	2831.93	2190.22	1.74341	0.405899	4.29518	1.75e-05	0.000994113	30.3333	NA	NA	9	8	52	33	39	19
ENSG00000113108	APBB3	ENSG00000113108.19	10307	APBB3	amyloid beta precursor protein binding family B member 3 [Source:HGNC Symbol;Acc:HGNC:20708]	protein_coding	chr5	140558268	140564781	-	APBB3	NA	10307	NA	chr5	139937853	139944366	-	139.974	108.838	107.992	142.092	399.533	181.179	179.935	1.02059	0.48765	2.09287	0.0363605	0.180169	6	NA	NA	1	1	11	6	8	4
ENSG00000113141	IK	ENSG00000113141.17	3550	IK	IK cytokine [Source:HGNC Symbol;Acc:HGNC:5958]	protein_coding	chr5	140647058	140662480	+	IK	PF07807	3550	NA	chr5	140026643	140042065	+	1660.89	1192.27	990.919	14868.7	1029.1	4713.58	4075.91	2.42249	0.656597	3.68946	0.000224728	0.00603039	22	NA	NA	14	NA	21	28	23	15
ENSG00000113318	MSH3	ENSG00000113318.9	4437	MSH3	mutS homolog 3 [Source:HGNC Symbol;Acc:HGNC:7326]	protein_coding	chr5	80654652	80876815	+	MSH3	NA	4437	3430	chr5	79950471	80172634	+	97.1463	125.329	68.8303	394.304	441.908	224.109	225.271	1.86809	0.454049	4.11429	3.88e-05	0.00176859	104	NA	NA	26	29	150	92	134	86
ENSG00000113356	POLR3G	ENSG00000113356.11	10622	POLR3G	RNA polymerase III subunit G [Source:HGNC Symbol;Acc:HGNC:30075]	protein_coding	chr5	90471748	90514557	+	POLR3G	NA	10622	230	chr5	89767565	89810374	+	876.406	343.005	319.23	2979.19	838.139	1512.74	1144.78	1.79088	0.544297	3.29026	0.00100096	0.0167841	52.3333	NA	NA	22	9	54	46	68	43
ENSG00000113360	DROSHA	ENSG00000113360.16	29102	DROSHA	drosha ribonuclease III [Source:HGNC Symbol;Acc:HGNC:17904]	protein_coding	chr5	31400497	31532196	-	DROSHA	NA	29102	3008	chr5	31400604	31532303	-	1314.09	1484.16	944.637	6141.91	1881	4682.29	2741.35	1.76318	0.476109	3.70331	0.000212808	0.00583967	104.667	NA	NA	34	19	110	95	122	97
ENSG00000113649	TCERG1	ENSG00000113649.11	10915	TCERG1	transcription elongation regulator 1 [Source:HGNC Symbol;Acc:HGNC:15630]	protein_coding	chr5	146447311	146511961	+	TCERG1	NA	10915	3040	chr5	145826874	145891524	+	2573.85	1861.79	1065.68	14874.6	2866.62	4928.95	4695.26	2.04274	0.569172	3.58897	0.000331988	0.00785993	155.667	NA	66	67	36	223	169	184	114
ENSG00000113810	SMC4	ENSG00000113810.15	10051	SMC4	structural maintenance of chromosomes 4 [Source:HGNC Symbol;Acc:HGNC:14013]	protein_coding	chr3	160399274	160434954	+	SMC4	NA	10051	NA	chr3	160117062	160152742	+	4556.48	2234.48	1294.72	8543.26	6370.52	8881.43	5313.48	1.55702	0.482585	3.22641	0.00125352	0.0197884	97.6667	NA	26	74	31	128	97	130	66
ENSG00000113971	NPHP3	ENSG00000113971.19	27031	NPHP3	nephrocystin 3 [Source:HGNC Symbol;Acc:HGNC:7907]	protein_coding	chr3	132680609	132722414	-	NPHP3	PF13176	27031	NA	chr3	132399453	132441258	-	59.5413	37.9284	26.108	75.7822	218.478	114.965	88.8005	1.72766	0.542826	3.18272	0.00145897	0.0220677	5.66667	NA	NA	2	3	6	5	10	2
ENSG00000114062	UBE3A	ENSG00000114062.18	7337	UBE3A	ubiquitin protein ligase E3A [Source:HGNC Symbol;Acc:HGNC:12496]	protein_coding	chr15	25333728	25439051	-	UBE3A	NA	7337	4120	chr15	25578875	25684198	-	3013.62	2274.06	2251.23	6369.26	2424.16	8456.49	4131.47	1.194	0.477946	2.4982	0.0124827	0.0912357	148.333	NA	10	54	40	162	149	178	118
ENSG00000114127	XRN1	ENSG00000114127.10	54464	XRN1	5'-3' exoribonuclease 1 [Source:HGNC Symbol;Acc:HGNC:30654]	protein_coding	chr3	142306607	142448062	-	XRN1	PF03159	54464	3008	chr3	142025449	142166904	-	1196.05	963.052	634.9	2425.03	1195.3	4565.87	1830.03	1.55075	0.505461	3.06798	0.00215508	0.0290294	89	NA	NA	43	17	89	104	101	62
ENSG00000114270	COL7A1	ENSG00000114270.17	1294	COL7A1	collagen type VII alpha 1 chain [Source:HGNC Symbol;Acc:HGNC:2214]	protein_coding	chr3	48564073	48595267	-	COL7A1	PF01391	1294	NA	chr3	48601506	48632700	-	42.8279	54.419	59.3365	203.665	96.8565	101.14	93.0408	1.35503	0.487748	2.77814	0.00546709	0.0532172	10.3333	NA	NA	5	6	14	11	15	5
ENSG00000114446	IFT57	ENSG00000114446.4	55081	IFT57	intraflagellar transport 57 [Source:HGNC Symbol;Acc:HGNC:17367]	protein_coding	chr3	108160812	108222435	-	IFT57	NA	55081	5016	chr3	107879659	107941282	-	595.413	265.499	281.255	1793.91	692.304	900.076	754.742	1.56557	0.496639	3.15233	0.00161974	0.0237045	18	NA	NA	5	3	14	20	23	11
ENSG00000114473	IQCG	ENSG00000114473.13	84223	IQCG	IQ motif containing G [Source:HGNC Symbol;Acc:HGNC:25251]	protein_coding	chr3	197889077	197960142	-	IQCG	NA	84223	NA	chr3	197615948	197687013	-	195.337	108.838	92.5649	441.668	310.931	304.876	242.369	1.40939	0.448183	3.14467	0.00166274	0.0241302	10	NA	NA	6	7	10	8	15	7
ENSG00000114670	NEK11	ENSG00000114670.13	79858	NEK11	NIMA related kinase 11 [Source:HGNC Symbol;Acc:HGNC:18593]	protein_coding	chr3	131026850	131350465	+	NEK11	NA	79858	NA	chr3	130745694	131069309	+	52.2292	39.5775	35.6019	91.1755	90.803	75.6733	64.1767	1.01094	0.466155	2.16868	0.0301068	0.159611	36.6667	NA	NA	7	5	36	37	48	25
ENSG00000114771	AADAC	ENSG00000114771.13	13	AADAC	arylacetamide deacetylase [Source:HGNC Symbol;Acc:HGNC:17]	protein_coding	chr3	151814073	151828488	+	AADAC	PF07859	13	NA	chr3	151531861	151546276	+	17.7579	16.4906	4.74692	143.276	221.229	68.397	78.6496	3.48112	0.615565	5.65517	1.56e-08	4.09e-06	4	NA	NA	NA	4	1	5	4	3
ENSG00000114841	DNAH1	ENSG00000114841.17	25981	DNAH1	dynein axonemal heavy chain 1 [Source:HGNC Symbol;Acc:HGNC:2940]	protein_coding	chr3	52316319	52400491	+	DNAH1	NA	25981	5016	chr3	52350335	52434507	+	170.267	260.552	214.798	805.186	637.822	844.049	488.779	1.82689	0.395117	4.62368	3.77e-06	0.000344285	65.6667	NA	NA	15	13	99	71	81	45
ENSG00000114857	NKTR	ENSG00000114857.17	4820	NKTR	natural killer cell triggering receptor [Source:HGNC Symbol;Acc:HGNC:7833]	protein_coding	chr3	42600655	42648735	+	NKTR	NA	4820	NA	chr3	42642147	42690227	+	1297.37	1299.46	595.738	5058.46	4272.69	3400.93	2654.11	1.99584	0.433203	4.60718	4.08e-06	0.000368085	173.667	NA	NA	42	47	232	170	220	131
ENSG00000115020	PIKFYVE	ENSG00000115020.16	200576	PIKFYVE	phosphoinositide kinase, FYVE-type zinc finger containing [Source:HGNC Symbol;Acc:HGNC:23785]	protein_coding	chr2	208266255	208358746	+	PIKFYVE	NA	200576	562	chr2	209130979	209223470	+	1528.23	1307.71	1287.6	2192.95	1338.38	4768.87	2070.62	1.00919	0.483441	2.08751	0.0368418	0.181243	68.3333	NA	NA	17	14	82	76	69	60
ENSG00000115257	PCSK4	ENSG00000115257.15	54760	PCSK4	proprotein convertase subtilisin/kexin type 4 [Source:HGNC Symbol;Acc:HGNC:8746]	protein_coding	chr19	1481428	1490752	-	PCSK4	NA	54760	NA	chr19	1481427	1490751	-	15.6688	14.8416	33.2284	26.0501	105.111	28.3775	37.213	1.32948	0.670855	1.98177	0.0475047	0.212067	7	NA	NA	2	4	9	14	3	4
ENSG00000115267	IFIH1	ENSG00000115267.5	64135	IFIH1	interferon induced with helicase C domain 1 [Source:HGNC Symbol;Acc:HGNC:18873]	protein_coding	chr2	162267074	162318684	-	IFIH1	NA	64135	4622	chr2	163123584	163175194	-	122.216	80.804	83.071	361.15	102.36	550.087	216.615	1.8215	0.557594	3.26672	0.00108802	0.0178562	25.3333	NA	NA	5	4	41	24	33	19
ENSG00000115290	GRB14	ENSG00000115290.9	2888	GRB14	growth factor receptor bound protein 14 [Source:HGNC Symbol;Acc:HGNC:4565]	protein_coding	chr2	164492417	164621482	-	GRB14	PF00017	2888	NA	chr2	165348927	165477992	-	47.0063	11.5434	24.9213	58.0208	136.48	81.4944	59.911	1.70788	0.584873	2.92008	0.0034994	0.0399468	29.3333	NA	NA	4	5	35	33	33	22
ENSG00000115355	CCDC88A	ENSG00000115355.15	55704	CCDC88A	coiled-coil domain containing 88A [Source:HGNC Symbol;Acc:HGNC:25523]	protein_coding	chr2	55287842	55419895	-	CCDC88A	NA	55704	NA	chr2	55514978	55647031	-	1018.47	338.058	295.496	1213.7	2694.92	2214.9	1295.92	1.88913	0.529453	3.56807	0.000359618	0.00824356	74.6667	NA	NA	27	28	83	108	75	41
ENSG00000115423	DNAH6	ENSG00000115423.18	1768	DNAH6	dynein axonemal heavy chain 6 [Source:HGNC Symbol;Acc:HGNC:2951]	protein_coding	chr2	84516455	84819589	+	DNAH6	NA	1768	NA	chr2	84743579	85046713	+	44.9171	24.7359	32.0417	112.489	318.636	354.355	147.862	2.94148	0.530394	5.54585	2.93e-08	7.1e-06	18.6667	NA	NA	1	5	19	22	23	11
ENSG00000115464	USP34	ENSG00000115464.14	9736	USP34	ubiquitin specific peptidase 34 [Source:HGNC Symbol;Acc:HGNC:20066]	protein_coding	chr2	61187463	61471087	-	USP34	NA	9736	NA	chr2	61414598	61698222	-	4853.14	4858.14	2887.31	16846.2	6191.11	32169.9	11301	2.13161	0.535494	3.98065	6.87e-05	0.00263522	519.333	NA	32	147	134	620	492	635	431
ENSG00000115507	OTX1	ENSG00000115507.9	5013	OTX1	orthodenticle homeobox 1 [Source:HGNC Symbol;Acc:HGNC:8521]	protein_coding	chr2	63050057	63057836	+	OTX1	PF03529	5013	NA	chr2	63277192	63284971	+	305.019	143.468	100.872	485.48	953.156	185.545	362.257	1.56251	0.585264	2.66975	0.00759071	0.0659856	8.33333	NA	NA	1	2	10	9	8	8
ENSG00000115524	SF3B1	ENSG00000115524.15	23451	SF3B1	splicing factor 3b subunit 1 [Source:HGNC Symbol;Acc:HGNC:10768]	protein_coding	chr2	197388515	197435091	-	SF3B1	NA	23451	3040	chr2	198253239	198299815	-	10942	14562.9	7961.77	45687.2	7005.59	63856.6	25002.7	1.80016	0.60217	2.98946	0.00279474	0.0343918	100	NA	24	37	16	131	95	120	85
ENSG00000115539	PDCL3	ENSG00000115539.13	79031	PDCL3	phosducin like 3 [Source:HGNC Symbol;Acc:HGNC:28860]	protein_coding	chr2	100562993	100576739	+	PDCL3	NA	79031	NA	chr2	101179455	101193201	+	557.808	235.816	251.587	2002.31	275.161	801.119	687.3	1.55627	0.60779	2.56054	0.0104511	0.0818827	5.33333	NA	NA	NA	1	14	5	8	3
ENSG00000115761	NOL10	ENSG00000115761.15	79954	NOL10	nucleolar protein 10 [Source:HGNC Symbol;Acc:HGNC:25862]	protein_coding	chr2	10570754	10689987	-	NOL10	NA	79954	NA	chr2	10710880	10830113	-	1143.82	1502.3	876.993	8120.54	1300.41	2121.76	2510.97	1.71197	0.584439	2.92924	0.00339788	0.0392629	157	NA	NA	51	44	214	145	193	133
ENSG00000115816	CEBPZ	ENSG00000115816.14	10153	CEBPZ	CCAAT enhancer binding protein zeta [Source:HGNC Symbol;Acc:HGNC:24218]	protein_coding	chr2	37201612	37231596	-	CEBPZ	NA	10153	NA	chr2	37428755	37458739	-	1479.13	855.863	490.119	6456.88	1652.06	4159.85	2515.65	2.11811	0.541338	3.91273	9.13e-05	0.0032226	47.6667	NA	26	15	8	43	49	54	40
ENSG00000116127	ALMS1	ENSG00000116127.17	7840	ALMS1	ALMS1 centrosome and basal body associated protein [Source:HGNC Symbol;Acc:HGNC:428]	protein_coding	chr2	73385758	73625166	+	ALMS1	NA	7840	NA	chr2	73612886	73852293	+	2145.58	2968.31	1497.65	6832.24	4442.74	8369.91	4376.07	1.57132	0.430864	3.64691	0.000265414	0.00676143	136.333	NA	NA	32	24	189	144	141	124
ENSG00000116141	MARK1	ENSG00000116141.15	4139	MARK1	microtubule affinity regulating kinase 1 [Source:HGNC Symbol;Acc:HGNC:6896]	protein_coding	chr1	220528183	220664461	+	MARK1	NA	4139	NA	chr1	220701525	220837803	+	150.42	108.838	85.4445	223.794	274.61	291.051	189.026	1.19445	0.423783	2.81854	0.00482427	0.0493051	36.3333	NA	NA	10	7	53	38	38	33
ENSG00000116254	CHD5	ENSG00000116254.17	26038	CHD5	chromodomain helicase DNA binding protein 5 [Source:HGNC Symbol;Acc:HGNC:16816]	protein_coding	chr1	6101787	6180321	-	CHD5	NA	26038	NA	chr1	6161847	6240381	-	597.502	481.526	542.335	2895.12	421.546	1990.06	1154.68	1.70985	0.561161	3.04698	0.00231151	0.0302725	46.6667	NA	NA	10	23	80	58	44	38
ENSG00000116266	STXBP3	ENSG00000116266.10	6814	STXBP3	syntaxin binding protein 3 [Source:HGNC Symbol;Acc:HGNC:11446]	protein_coding	chr1	108746674	108809523	+	STXBP3	PF00995	6814	NA	chr1	109289296	109352145	+	593.324	272.095	201.744	762.559	591.595	1044.15	577.577	1.16653	0.484136	2.4095	0.0159743	0.106911	27	NA	NA	9	7	48	24	35	22
ENSG00000116539	ASH1L	ENSG00000116539.12	55870	ASH1L	ASH1 like histone lysine methyltransferase [Source:HGNC Symbol;Acc:HGNC:19088]	protein_coding	chr1	155335268	155562807	-	ASH1L	NA	55870	310	chr1	155305059	155532598	-	2386.87	2584.08	1149.94	12369.1	2644.29	12747.3	5646.93	2.18127	0.555629	3.92577	8.65e-05	0.00309811	251.667	NA	NA	63	64	335	241	326	188
ENSG00000116580	GON4L	ENSG00000116580.18	54856	GON4L	gon-4 like [Source:HGNC Symbol;Acc:HGNC:25973]	protein_coding	chr1	155749662	155859400	-	GON4L	NA	54856	NA	chr1	155719453	155829191	-	998.622	1625.97	1076.36	9179.12	2128.09	5275.3	3380.58	2.16386	0.511656	4.22913	2.35e-05	0.00124139	112	NA	NA	20	34	152	106	133	97
ENSG00000116641	DOCK7	ENSG00000116641.17	85440	DOCK7	dedicator of cytokinesis 7 [Source:HGNC Symbol;Acc:HGNC:19190]	protein_coding	chr1	62454298	62688386	-	DOCK7	NA	85440	NA	chr1	62919969	63154057	-	1864.58	1777.69	1241.32	4441.55	1002.13	8182.91	3085.03	1.48038	0.582192	2.54277	0.0109977	0.0845277	90.3333	NA	NA	30	19	113	91	111	69
ENSG00000116668	SWT1	ENSG00000116668.12	54823	SWT1	SWT1 RNA endoribonuclease homolog [Source:HGNC Symbol;Acc:HGNC:16785]	protein_coding	chr1	185157080	185291781	+	SWT1	NA	54823	NA	chr1	185126212	185260913	+	106.548	26.385	40.3488	113.673	139.231	169.537	99.2872	1.27337	0.544422	2.33894	0.0193387	0.12099	32	NA	NA	5	6	48	39	30	27
ENSG00000116698	SMG7	ENSG00000116698.21	9887	SMG7	SMG7 nonsense mediated mRNA decay factor [Source:HGNC Symbol;Acc:HGNC:16792]	protein_coding	chr1	183472216	183598246	+	SMG7	NA	9887	3015	chr1	183441351	183567381	+	2010.82	2076.17	1441.88	6417.81	3725.12	3139.72	3135.25	1.26438	0.422443	2.99302	0.00276228	0.0340741	105.333	NA	NA	29	15	137	93	153	70
ENSG00000116830	TTF2	ENSG00000116830.11	8458	TTF2	transcription termination factor 2 [Source:HGNC Symbol;Acc:HGNC:12398]	protein_coding	chr1	117060326	117107453	+	TTF2	PF06839	8458	NA	chr1	117602948	117650075	+	1565.83	3148.06	1554.62	8024.63	1398.92	5829.76	3586.97	1.28304	0.563711	2.27606	0.0228425	0.134605	53	NA	NA	19	11	60	38	75	46
ENSG00000116991	SIPA1L2	ENSG00000116991.10	57568	SIPA1L2	signal induced proliferation associated 1 like 2 [Source:HGNC Symbol;Acc:HGNC:23800]	protein_coding	chr1	232397965	232561558	-	SIPA1L2	NA	57568	NA	chr1	232533711	232697304	-	340.534	296.831	375.006	734.14	316.985	1009.95	512.241	1.0246	0.47112	2.17481	0.0296444	0.158129	22	NA	NA	6	5	23	32	24	10
ENSG00000117139	KDM5B	ENSG00000117139.16	10765	KDM5B	lysine demethylase 5B [Source:HGNC Symbol;Acc:HGNC:18039]	protein_coding	chr1	202724495	202808487	-	KDM5B	NA	10765	NA	chr1	202693623	202777615	-	1207.54	1243.39	1203.34	2236.76	714.317	4873.65	1913.17	1.09842	0.557399	1.97062	0.0487668	0.215377	67.3333	NA	NA	13	19	87	59	84	59
ENSG00000117360	PRPF3	ENSG00000117360.12	9129	PRPF3	pre-mRNA processing factor 3 [Source:HGNC Symbol;Acc:HGNC:17348]	protein_coding	chr1	150321479	150353233	+	PRPF3	NA	9129	3040	chr1	150293928	150325709	+	1318.26	1997.01	1041.95	11567.4	2322.36	4098	3724.17	2.04562	0.549691	3.7214	0.000198118	0.00551678	61.6667	NA	NA	22	11	100	60	75	50
ENSG00000117597	DIEXF	ENSG00000117597.17	27042	UTP25	UTP25 small subunit processor component [Source:HGNC Symbol;Acc:HGNC:28440]	protein_coding	chr1	209827972	209857565	+	UTP25	NA	27042	NA	chr1	210001317	210030910	+	921.323	1564.96	982.612	4297.09	670.291	2717.69	1858.99	1.14757	0.56171	2.043	0.0410528	0.194024	17	NA	NA	8	5	30	16	22	13
ENSG00000117614	SYF2	ENSG00000117614.9	25949	SYF2	SYF2 pre-mRNA splicing factor [Source:HGNC Symbol;Acc:HGNC:19824]	protein_coding	chr1	25222276	25232502	-	SYF2	NA	25949	3040	chr1	25548767	25558993	-	797.018	319.918	339.405	1958.5	645.527	846.232	817.766	1.2423	0.527313	2.3559	0.0184778	0.117552	5.66667	NA	NA	3	2	10	7	6	4
ENSG00000117877	CD3EAP	ENSG00000117877.10	10849	CD3EAP	CD3e molecule associated protein [Source:HGNC Symbol;Acc:HGNC:24219]	protein_coding	chr19	45406209	45410766	+	CD3EAP	NA	10849	NA	chr19	45909467	45914024	+	1155.31	1494.05	1212.84	8622.6	879.964	1712.84	2512.93	1.53778	0.637902	2.41068	0.0159227	0.106649	14.6667	NA	NA	2	1	7	17	20	7
ENSG00000118007	STAG1	ENSG00000118007.12	10274	STAG1	stromal antigen 1 [Source:HGNC Symbol;Acc:HGNC:11354]	protein_coding	chr3	136336236	136752403	-	STAG1	NA	10274	4110	chr3	136055078	136471245	-	2197.8	1924.46	1324.39	4503.12	1700.49	5844.31	2915.76	1.14523	0.485382	2.35944	0.0183025	0.117054	359.667	NA	NA	107	89	536	348	466	265
ENSG00000118193	KIF14	ENSG00000118193.11	9928	KIF14	kinesin family member 14 [Source:HGNC Symbol;Acc:HGNC:19181]	protein_coding	chr1	200551497	200620751	-	KIF14	NA	9928	NA	chr1	200520625	200589879	-	1819.67	803.093	509.107	4679.55	2085.17	6330.36	2704.49	2.0634	0.539739	3.82296	0.000131859	0.00417418	44.6667	NA	NA	25	12	44	53	53	28
ENSG00000118200	CAMSAP2	ENSG00000118200.14	23271	CAMSAP2	calmodulin regulated spectrin associated protein family member 2 [Source:HGNC Symbol;Acc:HGNC:29188]	protein_coding	chr1	200739558	200860704	+	CAMSAP2	NA	23271	NA	chr1	200708686	200829832	+	1837.42	1221.95	1005.16	5252.66	1803.4	5172.71	2715.55	1.58875	0.482382	3.29355	0.000989302	0.016605	138	NA	NA	28	37	183	119	180	115
ENSG00000118412	CASP8AP2	ENSG00000118412.12	9994	CASP8AP2	caspase 8 associated protein 2 [Source:HGNC Symbol;Acc:HGNC:1510]	protein_coding	chr6	89829894	89874436	+	CASP8AP2	NA	9994	NA	chr6	90539613	90584155	+	1355.87	817.935	471.132	2550.55	2703.18	3158.63	1842.88	1.66891	0.450429	3.70516	0.000211259	0.00580654	92	NA	NA	11	19	114	99	112	65
ENSG00000118482	PHF3	ENSG00000118482.11	23469	PHF3	PHD finger protein 3 [Source:HGNC Symbol;Acc:HGNC:8921]	protein_coding	chr6	63635820	63779336	+	PHF3	NA	23469	NA	chr6	64345725	64489229	+	2549.83	1207.11	860.379	4344.45	3615.06	6712.37	3214.87	1.66757	0.482402	3.45681	0.000546617	0.010988	242	NA	NA	57	37	296	233	310	183
ENSG00000118495	PLAGL1	ENSG00000118495.18	5325	PLAGL1	PLAG1 like zinc finger 1 [Source:HGNC Symbol;Acc:HGNC:9046]	protein_coding	chr6	143940300	144064599	-	PLAGL1	PF00096	5325	NA	chr6	144261437	144385736	-	456.483	720.64	299.056	1257.51	1245.93	643.223	770.473	1.09319	0.464531	2.35332	0.0186066	0.117974	88	NA	NA	22	15	90	83	114	67
ENSG00000118507	AKAP7	ENSG00000118507.15	9465	AKAP7	A-kinase anchoring protein 7 [Source:HGNC Symbol;Acc:HGNC:377]	protein_coding	chr6	131135467	131283535	+	AKAP7	NA	9465	NA	chr6	131456607	131604675	+	52.2292	8.24531	23.7346	79.3345	115.017	72.0352	58.4327	1.63696	0.598523	2.735	0.00623795	0.0579956	38.3333	NA	NA	4	7	44	26	57	32
ENSG00000118513	MYB	ENSG00000118513.18	4602	MYB	MYB proto-oncogene, transcription factor [Source:HGNC Symbol;Acc:HGNC:7545]	protein_coding	chr6	135181308	135219173	+	MYB	NA	4602	NA	chr6	135502446	135540311	+	159.821	79.155	115.113	351.677	173.902	323.067	200.456	1.25396	0.465905	2.69144	0.00711443	0.0629405	4.66667	NA	NA	1	NA	7	1	8	5
ENSG00000118514	ALDH8A1	ENSG00000118514.13	64577	ALDH8A1	aldehyde dehydrogenase 8 family member A1 [Source:HGNC Symbol;Acc:HGNC:15471]	protein_coding	chr6	134917393	134950115	-	ALDH8A1	NA	64577	NA	chr6	135238531	135271253	-	16.7133	4.94719	17.8009	28.4183	37.4218	36.3814	23.6138	1.34446	0.636875	2.11103	0.0347698	0.17546	15	NA	NA	1	4	18	17	21	7
ENSG00000118620	ZNF430	ENSG00000118620.12	80264	ZNF430	zinc finger protein 430 [Source:HGNC Symbol;Acc:HGNC:20808]	protein_coding	chr19	21020634	21060050	+	ZNF430	NA	80264	NA	chr19	21203440	21242856	+	217.273	181.397	128.167	678.488	336.797	585.741	354.644	1.60196	0.440772	3.63443	0.000278594	0.00699694	34.3333	NA	NA	11	11	46	30	39	34
ENSG00000118690	ARMC2	ENSG00000118690.12	84071	ARMC2	armadillo repeat containing 2 [Source:HGNC Symbol;Acc:HGNC:23045]	protein_coding	chr6	108848416	108974476	+	ARMC2	NA	84071	NA	chr6	109169619	109295679	+	51.1846	16.4906	35.6019	44.9957	206.37	45.8406	66.7473	1.51914	0.658658	2.30642	0.0210871	0.127877	22	NA	NA	4	6	33	24	28	14
ENSG00000118900	UBN1	ENSG00000118900.14	29855	UBN1	ubinuclein 1 [Source:HGNC Symbol;Acc:HGNC:12506]	protein_coding	chr16	4846665	4882401	+	UBN1	NA	29855	NA	chr16	4896666	4932402	+	2141.4	1797.48	1644.81	10124	1699.39	5126.87	3755.66	1.60178	0.5415	2.95805	0.00309594	0.0368261	58	NA	NA	17	10	63	50	68	56
ENSG00000118965	WDR35	ENSG00000118965.14	57539	WDR35	WD repeat domain 35 [Source:HGNC Symbol;Acc:HGNC:29250]	protein_coding	chr2	19910260	19990131	-	WDR35	NA	57539	NA	chr2	20110021	20189892	-	488.865	784.953	601.672	1158.05	705.512	1958.05	949.516	1.02756	0.460821	2.22985	0.0257572	0.144823	39.3333	NA	NA	17	9	61	43	39	36
ENSG00000119041	GTF3C3	ENSG00000119041.10	9330	GTF3C3	general transcription factor IIIC subunit 3 [Source:HGNC Symbol;Acc:HGNC:4666]	protein_coding	chr2	196763035	196799725	-	GTF3C3	NA	9330	NA	chr2	197627759	197664449	-	1913.68	1571.56	1656.67	5646.96	1125.41	5575.81	2915.01	1.26368	0.533863	2.36705	0.0179307	0.11564	30	NA	NA	11	2	50	35	36	19
ENSG00000119042	SATB2	ENSG00000119042.16	23314	SATB2	SATB homeobox 2 [Source:HGNC Symbol;Acc:HGNC:21637]	protein_coding	chr2	199269500	199471266	-	SATB2	NA	23314	NA	chr2	200134223	200335989	-	557.808	578.821	371.446	1501.44	883.816	764.01	776.223	1.06191	0.429057	2.47499	0.0133239	0.095484	175	NA	NA	33	21	244	153	236	136
ENSG00000119242	CCDC92	ENSG00000119242.8	80212	CCDC92	coiled-coil domain containing 92 [Source:HGNC Symbol;Acc:HGNC:29563]	protein_coding	chr12	123918660	123972831	-	CCDC92	NA	80212	NA	chr12	124403207	124457378	-	73.1209	13.1925	28.4815	61.5731	353.306	75.6733	100.891	2.08517	0.703181	2.96534	0.00302352	0.0361672	30.3333	NA	NA	3	6	36	37	37	17
ENSG00000119321	FKBP15	ENSG00000119321.8	23307	FKBP15	FKBP prolyl isomerase 15 [Source:HGNC Symbol;Acc:HGNC:23397]	protein_coding	chr9	113161006	113221318	-	FKBP15	NA	23307	NA	chr9	115923286	115983598	-	750.011	1029.01	579.124	4056.72	859.602	1911.48	1530.99	1.53373	0.529305	2.89762	0.00376006	0.0418534	35.6667	NA	NA	10	10	27	37	34	36
ENSG00000119397	CNTRL	ENSG00000119397.16	11064	CNTRL	centriolin [Source:HGNC Symbol;Acc:HGNC:1858]	protein_coding	chr9	121074863	121177610	+	CNTRL	NA	11064	NA	chr9	123837141	123939888	+	494.088	191.291	130.54	1760.75	1127.61	1394.14	849.736	2.38932	0.508881	4.69524	2.66e-06	0.000264513	38.3333	NA	NA	15	18	45	42	45	28
ENSG00000119547	ONECUT2	ENSG00000119547.5	9480	ONECUT2	one cut homeobox 2 [Source:HGNC Symbol;Acc:HGNC:8139]	protein_coding	chr18	57435374	57491298	+	ONECUT2	NA	9480	NA	chr18	55102606	55158530	+	411.566	352.899	204.117	632.308	1089.09	384.188	512.361	1.12089	0.483867	2.31652	0.0205298	0.125801	27	NA	NA	4	3	18	28	35	18
ENSG00000119596	YLPM1	ENSG00000119596.17	56252	YLPM1	YLP motif containing 1 [Source:HGNC Symbol;Acc:HGNC:17798]	protein_coding	chr14	74763316	74859435	+	YLPM1	NA	56252	NA	chr14	75230019	75326138	+	1902.19	1612.78	1081.11	11987.8	1864.49	7058.72	4251.18	2.18563	0.559578	3.90586	9.39e-05	0.0032815	141.333	NA	NA	38	25	153	115	187	122
ENSG00000119636	BBOF1	ENSG00000119636.15	80127	BBOF1	basal body orientation factor 1 [Source:HGNC Symbol;Acc:HGNC:19855]	protein_coding	chr14	74019349	74082863	+	BBOF1	NA	80127	NA	chr14	74486052	74549566	+	80.433	31.3322	29.6682	73.414	200.867	52.3892	78.0173	1.20353	0.610655	1.97089	0.0487366	0.215377	9	NA	NA	2	1	16	10	10	7
ENSG00000119720	NRDE2	ENSG00000119720.17	55051	NRDE2	NRDE-2, necessary for RNA interference, domain containing [Source:HGNC Symbol;Acc:HGNC:20186]	protein_coding	chr14	90267860	90331969	-	NRDE2	NA	55051	NA	chr14	90734204	90798313	-	681.069	928.422	564.883	2825.26	684.6	1829.26	1252.25	1.29594	0.506813	2.55704	0.0105566	0.0822954	53	NA	NA	13	10	56	51	64	44
ENSG00000119737	GPR75	ENSG00000119737.5	10936	GPR75	G protein-coupled receptor 75 [Source:HGNC Symbol;Acc:HGNC:4526]	protein_coding	chr2	53852912	53859967	-	GPR75	NA	10936	NA	chr2	54080049	54087104	-	30.2929	62.6644	10.6806	158.669	76.4946	34.9262	62.2879	1.3917	0.666518	2.08801	0.0367965	0.181167	6.33333	NA	NA	NA	NA	15	9	4	6
ENSG00000119760	SUPT7L	ENSG00000119760.15	9913	SUPT7L	SPT7 like, STAGA complex gamma subunit [Source:HGNC Symbol;Acc:HGNC:30632]	protein_coding	chr2	27650809	27663840	-	SUPT7L	NA	9913	NA	chr2	27873676	27886707	-	821.043	788.252	592.178	2059.15	1856.78	1053.61	1195.17	1.17452	0.415322	2.82798	0.00468427	0.0482517	10.6667	NA	NA	5	5	11	17	12	3
ENSG00000119917	IFIT3	ENSG00000119917.13	3437	IFIT3	interferon induced protein with tetratricopeptide repeats 3 [Source:HGNC Symbol;Acc:HGNC:5411]	protein_coding	chr10	89327997	89340971	+	IFIT3	PF13181	3437	NA	chr10	91087754	91100728	+	55.363	16.4906	35.6019	105.385	39.0728	101.868	58.9635	1.1747	0.583843	2.01201	0.044219	0.202618	18	NA	NA	1	1	15	17	24	13
ENSG00000119943	PYROXD2	ENSG00000119943.12	84795	PYROXD2	pyridine nucleotide-disulphide oxidoreductase domain 2 [Source:HGNC Symbol;Acc:HGNC:23517]	protein_coding	chr10	98383565	98415182	-	PYROXD2	NA	84795	NA	chr10	100143322	100174939	-	65.8088	37.9284	70.017	82.8868	226.182	89.4983	95.3869	1.19636	0.532792	2.24546	0.0247385	0.141104	21.6667	NA	NA	1	3	31	27	20	18
ENSG00000119953	SMNDC1	ENSG00000119953.12	10285	SMNDC1	survival motor neuron domain containing 1 [Source:HGNC Symbol;Acc:HGNC:16900]	protein_coding	chr10	110290730	110304938	-	SMNDC1	NA	10285	3040	chr10	112050488	112064696	-	1511.51	1162.59	1022.96	5630.38	1750.02	2083.2	2193.44	1.3555	0.492226	2.75381	0.00589059	0.0557734	39	NA	NA	14	2	41	35	52	30
ENSG00000120008	WDR11	ENSG00000120008.15	55717	WDR11	WD repeat domain 11 [Source:HGNC Symbol;Acc:HGNC:13831]	protein_coding	chr10	120851305	120909524	+	WDR11	NA	55717	NA	chr10	122610817	122669036	+	1175.16	1444.58	938.703	1938.37	2499.56	3466.42	1910.46	1.15192	0.406974	2.83045	0.00464831	0.048065	85.6667	NA	NA	18	15	105	92	105	60
ENSG00000120051	CFAP58	ENSG00000120051.14	159686	CFAP58	cilia and flagella associated protein 58 [Source:HGNC Symbol;Acc:HGNC:26676]	protein_coding	chr10	104353833	104455102	+	CFAP58	NA	159686	NA	chr10	106113591	106214860	+	15.6688	0	1.18673	37.8911	24.2141	32.0156	18.4961	2.3899	0.869171	2.74963	0.00596626	0.0562704	4.66667	NA	NA	NA	3	9	4	8	2
ENSG00000120075	HOXB5	ENSG00000120075.5	3215	HOXB5	homeobox B5 [Source:HGNC Symbol;Acc:HGNC:5116]	protein_coding	chr17	48591257	48593961	-	HOXB5	PF00046	3215	NA	chr17	46668619	46671323	-	100.28	36.2794	54.5895	177.615	288.919	133.156	131.806	1.64071	0.513393	3.19583	0.0013943	0.0212791	12	NA	NA	4	NA	14	14	19	3
ENSG00000120093	HOXB3	ENSG00000120093.11	3213	HOXB3	homeobox B3 [Source:HGNC Symbol;Acc:HGNC:5114]	protein_coding	chr17	48548870	48604912	-	HOXB3	PF13293	3213	NA	chr17	46626232	46682274	-	149.376	79.155	122.233	275.895	465.021	155.712	207.899	1.35104	0.497292	2.71678	0.00659199	0.0599419	196.333	NA	NA	29	31	241	185	229	175
ENSG00000120370	GORAB	ENSG00000120370.12	92344	GORAB	golgin, RAB6 interacting [Source:HGNC Symbol;Acc:HGNC:25676]	protein_coding	chr1	170532129	170553446	+	GORAB	PF04949	92344	NA	chr1	170501270	170522587	+	146.242	80.804	80.6976	246.292	439.707	152.074	190.969	1.44291	0.503011	2.86854	0.00412369	0.0445159	16	NA	NA	4	4	18	17	15	16
ENSG00000120658	ENOX1	ENSG00000120658.13	55068	ENOX1	ecto-NOX disulfide-thiol exchanger 1 [Source:HGNC Symbol;Acc:HGNC:25474]	protein_coding	chr13	43213518	43786908	-	ENOX1	NA	55068	NA	chr13	43787654	44361044	-	113.86	122.031	84.2578	312.602	183.807	199.37	169.321	1.11861	0.434941	2.57186	0.0101154	0.0803118	144	NA	NA	18	26	175	164	180	88
ENSG00000120688	WBP4	ENSG00000120688.8	11193	WBP4	WW domain binding protein 4 [Source:HGNC Symbol;Acc:HGNC:12739]	protein_coding	chr13	41061509	41084006	+	WBP4	NA	11193	NA	chr13	41635645	41658142	+	501.4	209.431	164.955	1740.62	493.088	722.535	638.672	1.75245	0.55713	3.14551	0.001658	0.024112	21	NA	NA	7	7	44	25	27	11
ENSG00000120694	HSPH1	ENSG00000120694.19	10808	HSPH1	heat shock protein family H (Hsp110) member 1 [Source:HGNC Symbol;Acc:HGNC:16969]	protein_coding	chr13	31134973	31162388	-	HSPH1	NA	10808	4141	chr13	31709110	31736525	-	8579.17	8096.89	4293.59	34786.4	4545.65	25883.9	14364.3	1.6369	0.590086	2.774	0.00553718	0.0535618	59	NA	10	18	7	83	51	81	45
ENSG00000120738	EGR1	ENSG00000120738.7	1958	EGR1	early growth response 1 [Source:HGNC Symbol;Acc:HGNC:3238]	protein_coding	chr5	138465479	138469303	+	EGR1	NA	1958	5020	chr5	137801168	137804992	+	1805.04	1289.57	1300.66	4436.81	3985.43	2067.19	2480.78	1.25459	0.425973	2.94523	0.0032271	0.0379346	44.6667	NA	12	8	16	58	60	44	30
ENSG00000120800	UTP20	ENSG00000120800.4	27340	UTP20	UTP20 small subunit processome component [Source:HGNC Symbol;Acc:HGNC:17897]	protein_coding	chr12	101280105	101386618	+	UTP20	NA	27340	NA	chr12	101673883	101780396	+	1919.95	4958.73	1543.93	12386.8	1750.57	11819.6	5729.94	1.62396	0.627663	2.58731	0.00967276	0.0777575	46	NA	NA	26	3	45	30	61	47
ENSG00000120837	NFYB	ENSG00000120837.7	4801	NFYB	nuclear transcription factor Y subunit beta [Source:HGNC Symbol;Acc:HGNC:7805]	protein_coding	chr12	104117086	104138241	-	NFYB	NA	4801	4612	chr12	104510864	104532019	-	611.082	229.22	248.026	700.986	677.996	874.609	556.986	1.04795	0.468772	2.23552	0.0253829	0.14367	13.6667	NA	NA	3	1	14	12	18	11
ENSG00000121152	NCAPH	ENSG00000121152.9	23397	NCAPH	non-SMC condensin I complex subunit H [Source:HGNC Symbol;Acc:HGNC:1112]	protein_coding	chr2	96335766	96377091	+	NCAPH	NA	23397	NA	chr2	97001504	97042829	+	2164.38	2508.22	1637.69	10572.8	1367.55	5644.21	3982.48	1.47844	0.575458	2.56915	0.0101947	0.0806695	37.3333	NA	NA	20	10	36	31	47	34
ENSG00000121210	TMEM131L	ENSG00000121210.15	23240	TMEM131L	transmembrane 131 like [Source:HGNC Symbol;Acc:HGNC:29146]	protein_coding	chr4	153466346	153636711	+	TMEM131L	NA	23240	NA	chr4	154387498	154557863	+	705.094	753.621	655.075	1872.06	547.019	1929.67	1077.09	1.04042	0.488702	2.12895	0.0332582	0.170209	96.6667	NA	NA	11	17	112	99	124	67
ENSG00000121289	CEP89	ENSG00000121289.17	84902	CEP89	centrosomal protein 89 [Source:HGNC Symbol;Acc:HGNC:25907]	protein_coding	chr19	32875925	32971991	-	CEP89	NA	84902	NA	chr19	33366831	33462897	-	743.744	491.42	554.203	2046.12	768.248	1013.59	936.22	1.09566	0.460655	2.37848	0.0173843	0.113355	30.3333	NA	NA	4	7	34	32	35	24
ENSG00000121390	PSPC1	ENSG00000121390.18	55269	PSPC1	paraspeckle component 1 [Source:HGNC Symbol;Acc:HGNC:20320]	protein_coding	chr13	19674752	19783019	-	PSPC1	NA	55269	NA	chr13	20248892	20357159	-	1428.99	1099.92	1103.66	3995.14	1014.79	2831.2	1912.29	1.10955	0.492473	2.25301	0.0242584	0.139113	152.667	NA	NA	41	48	210	133	201	124
ENSG00000121621	KIF18A	ENSG00000121621.6	81930	KIF18A	kinesin family member 18A [Source:HGNC Symbol;Acc:HGNC:29441]	protein_coding	chr11	28020619	28108156	-	KIF18A	NA	81930	NA	chr11	28042166	28129703	-	1328.71	577.172	332.284	4869.01	1839.17	3863.71	2135.01	2.23902	0.540166	4.14506	3.4e-05	0.00161491	75.6667	NA	NA	38	12	106	84	93	50
ENSG00000121749	TBC1D15	ENSG00000121749.15	64786	TBC1D15	TBC1 domain family member 15 [Source:HGNC Symbol;Acc:HGNC:25694]	protein_coding	chr12	71839707	71927248	+	TBC1D15	NA	64786	NA	chr12	72233487	72321028	+	771.948	545.839	407.048	1339.21	524.456	1608.06	866.094	1.00843	0.485563	2.07682	0.0378179	0.184009	76.6667	NA	NA	16	19	73	74	90	66
ENSG00000121851	POLR3GL	ENSG00000121851.12	84265	POLR3GL	RNA polymerase III subunit G like [Source:HGNC Symbol;Acc:HGNC:28466]	protein_coding	chr1	145964690	145978848	+	POLR3GL	NA	84265	230	chr1	145456235	145470399	-	227.719	36.2794	109.179	472.455	360.46	332.526	256.437	1.63481	0.556218	2.93915	0.00329114	0.038554	2.33333	NA	NA	NA	1	4	2	4	1
ENSG00000121931	LRIF1	ENSG00000121931.15	55791	LRIF1	ligand dependent nuclear receptor interacting factor 1 [Source:HGNC Symbol;Acc:HGNC:30299]	protein_coding	chr1	110947190	110963965	-	LRIF1	NA	55791	NA	chr1	111489812	111506587	-	604.814	288.586	178.009	856.102	1092.39	618.484	606.397	1.2593	0.495827	2.53981	0.0110914	0.0850557	12.6667	NA	NA	3	5	23	14	15	9
ENSG00000121988	ZRANB3	ENSG00000121988.17	84083	ZRANB3	zinc finger RANBP2-type containing 3 [Source:HGNC Symbol;Acc:HGNC:25249]	protein_coding	chr2	135136916	135531218	-	ZRANB3	NA	84083	NA	chr2	135894486	136288788	-	288.305	225.921	185.13	647.701	416.043	812.033	429.189	1.42219	0.427231	3.32887	0.000872002	0.0153015	210.667	NA	NA	43	54	296	210	259	163
ENSG00000122033	MTIF3	ENSG00000122033.14	219402	MTIF3	mitochondrial translational initiation factor 3 [Source:HGNC Symbol;Acc:HGNC:29788]	protein_coding	chr13	27435643	27450591	-	MTIF3	NA	219402	NA	chr13	28009780	28024728	-	284.127	84.1022	126.98	435.748	474.377	255.397	276.789	1.22976	0.510062	2.411	0.0159091	0.106649	8.33333	NA	NA	1	4	15	11	7	7
ENSG00000122299	ZC3H7A	ENSG00000122299.11	29066	ZC3H7A	zinc finger CCCH-type containing 7A [Source:HGNC Symbol;Acc:HGNC:30959]	protein_coding	chr16	11750586	11797258	-	ZC3H7A	NA	29066	NA	chr16	11844442	11891114	-	826.266	554.085	422.476	1446.97	844.193	2666.76	1126.79	1.45901	0.489382	2.98133	0.00286995	0.0350209	36.6667	NA	NA	11	9	46	31	51	28
ENSG00000122417	ODF2L	ENSG00000122417.15	57489	ODF2L	outer dense fiber of sperm tails 2 like [Source:HGNC Symbol;Acc:HGNC:29225]	protein_coding	chr1	86346824	86396342	-	ODF2L	NA	57489	NA	chr1	86812507	86862025	-	385.451	103.891	104.432	565.998	832.636	388.553	396.827	1.58621	0.553226	2.8672	0.00414122	0.0445772	53.3333	NA	NA	10	7	61	43	83	34
ENSG00000122435	TRMT13	ENSG00000122435.9	54482	TRMT13	tRNA methyltransferase 13 homolog [Source:HGNC Symbol;Acc:HGNC:25502]	protein_coding	chr1	100133150	100150498	+	TRMT13	PF11722	54482	NA	chr1	100598706	100616054	+	247.566	163.257	97.3118	552.973	375.319	304.876	290.217	1.27633	0.46913	2.72063	0.00651569	0.0593133	17	NA	NA	3	3	20	22	16	13
ENSG00000122477	LRRC39	ENSG00000122477.12	127495	LRRC39	leucine rich repeat containing 39 [Source:HGNC Symbol;Acc:HGNC:28228]	protein_coding	chr1	100148449	100178273	-	LRRC39	NA	127495	NA	chr1	100614005	100643829	-	7.31209	6.59625	0	22.4978	35.7709	19.646	15.3038	2.50652	0.839503	2.98572	0.00282911	0.034622	4.33333	NA	NA	2	NA	10	6	4	3
ENSG00000122482	ZNF644	ENSG00000122482.20	84146	ZNF644	zinc finger protein 644 [Source:HGNC Symbol;Acc:HGNC:29222]	protein_coding	chr1	90915298	91022272	-	ZNF644	NA	84146	NA	chr1	91380855	91487829	-	1681.78	870.705	486.559	1894.56	2524.87	1947.13	1567.6	1.06656	0.47909	2.22621	0.026	0.145502	227.667	NA	NA	58	42	309	196	294	193
ENSG00000122483	CCDC18	ENSG00000122483.17	343099	CCDC18	coiled-coil domain containing 18 [Source:HGNC Symbol;Acc:HGNC:30370]	protein_coding	chr1	93179919	93278730	+	CCDC18	NA	343099	NA	chr1	93645476	93744287	+	267.413	115.434	77.1374	1227.91	1255.28	852.78	632.659	2.85457	0.495018	5.7666	8.09e-09	2.33e-06	66	NA	NA	31	12	114	82	69	47
ENSG00000122484	RPAP2	ENSG00000122484.8	79871	RPAP2	RNA polymerase II associated protein 2 [Source:HGNC Symbol;Acc:HGNC:25791]	protein_coding	chr1	92299059	92402056	+	RPAP2	NA	79871	NA	chr1	92764616	92867613	+	844.024	540.892	309.736	1147.39	1237.12	1202.04	880.201	1.08114	0.442695	2.44218	0.014599	0.100845	100.333	NA	NA	37	22	131	83	127	91
ENSG00000122574	WIPF3	ENSG00000122574.10	644150	WIPF3	WAS/WASL interacting protein family member 3 [Source:HGNC Symbol;Acc:HGNC:22004]	protein_coding	chr7	29806486	29917066	+	WIPF3	NA	644150	NA	chr7	29846102	29956682	+	182.802	70.9097	109.179	178.799	600.4	226.292	228.064	1.46794	0.546623	2.68548	0.00724265	0.0637318	21.6667	NA	NA	6	3	33	27	22	16
ENSG00000122778	KIAA1549	ENSG00000122778.9	57670	KIAA1549	KIAA1549 [Source:HGNC Symbol;Acc:HGNC:22219]	protein_coding	chr7	138831381	138981318	-	KIAA1549	NA	57670	NA	chr7	138516126	138666064	-	184.891	216.027	156.648	732.956	753.94	442.398	414.477	1.7922	0.413159	4.33779	1.44e-05	0.000876211	91	NA	NA	19	19	113	74	118	81
ENSG00000122966	CIT	ENSG00000122966.15	11113	CIT	citron rho-interacting serine/threonine kinase [Source:HGNC Symbol;Acc:HGNC:1985]	protein_coding	chr12	119685791	119877320	-	CIT	NA	11113	NA	chr12	120123596	120315124	-	2026.49	2321.88	1769.41	9362.66	3788.41	8525.62	4632.41	1.82507	0.437784	4.16888	3.06e-05	0.00151587	151.333	NA	NA	56	29	193	154	180	120
ENSG00000123095	BHLHE41	ENSG00000123095.5	79365	BHLHE41	basic helix-loop-helix family member e41 [Source:HGNC Symbol;Acc:HGNC:16617]	protein_coding	chr12	26120030	26125037	-	BHLHE41	NA	79365	4710	chr12	26272963	26277970	-	83.5667	29.6831	40.3488	121.962	120.52	121.514	86.2658	1.23082	0.499123	2.46595	0.0136649	0.0965691	6.66667	NA	NA	NA	1	5	10	5	5
ENSG00000123104	ITPR2	ENSG00000123104.11	3709	ITPR2	inositol 1,4,5-trisphosphate receptor type 2 [Source:HGNC Symbol;Acc:HGNC:6181]	protein_coding	chr12	26335352	26833194	-	ITPR2	PF08454	3709	4020	chr12	26488285	26986127	-	439.77	204.484	278.881	748.349	343.951	3155.72	861.86	2.20114	0.640842	3.43476	0.000593076	0.0116868	94.3333	NA	NA	22	22	107	107	112	64
ENSG00000123124	WWP1	ENSG00000123124.13	11059	WWP1	WW domain containing E3 ubiquitin protein ligase 1 [Source:HGNC Symbol;Acc:HGNC:17004]	protein_coding	chr8	86342547	86478420	+	WWP1	NA	11059	4120	chr8	87354776	87490649	+	956.839	502.964	515.041	937.805	1685.08	1581.14	1029.81	1.08959	0.440498	2.47355	0.0133779	0.0957597	150	NA	NA	35	30	203	142	202	106
ENSG00000123200	ZC3H13	ENSG00000123200.16	23091	ZC3H13	zinc finger CCCH-type containing 13 [Source:HGNC Symbol;Acc:HGNC:20368]	protein_coding	chr13	45954465	46052759	-	ZC3H13	NA	23091	NA	chr13	46528600	46626894	-	1846.82	1134.55	731.025	21499.7	2049.4	8842.14	6017.27	3.12494	0.634228	4.92716	8.34e-07	0.000108184	99.3333	NA	NA	37	24	142	89	129	80
ENSG00000123201	GUCY1B2	ENSG00000123201.14	NA	GUCY1B2	guanylate cyclase 1 soluble subunit beta 2 (pseudogene) [Source:HGNC Symbol;Acc:HGNC:4686]	transcribed_unitary_pseudogene	chr13	50994511	51080862	-	GUCY1B2	NA	2974	NA	chr13	51568647	51654998	-	13.5796	19.7887	13.054	11.841	147.486	35.6538	40.2339	2.09203	0.756273	2.76624	0.00567072	0.0543937	20.3333	NA	NA	4	4	22	17	28	16
ENSG00000123219	CENPK	ENSG00000123219.12	64105	CENPK	centromere protein K [Source:HGNC Symbol;Acc:HGNC:29479]	protein_coding	chr5	65517766	65563168	-	CENPK	NA	64105	NA	chr5	64813593	64858995	-	256.968	150.065	79.5109	351.677	702.21	299.055	306.581	1.4748	0.519928	2.83655	0.00456045	0.0474365	61	NA	NA	28	11	75	57	81	45
ENSG00000123240	OPTN	ENSG00000123240.16	10133	OPTN	optineurin [Source:HGNC Symbol;Acc:HGNC:17142]	protein_coding	chr10	13099449	13138308	+	OPTN	NA	10133	NA	chr10	13141449	13180308	+	357.248	123.68	210.051	652.438	458.968	446.036	374.737	1.16785	0.468009	2.49536	0.0125828	0.0916125	28	NA	NA	3	5	27	30	31	23
ENSG00000123384	LRP1	ENSG00000123384.13	4035	LRP1	LDL receptor related protein 1 [Source:HGNC Symbol;Acc:HGNC:6692]	protein_coding	chr12	57128483	57213361	+	LRP1	NA	4035	5010	chr12	57522266	57607144	+	287.261	260.552	288.375	1069.24	564.63	1257.34	621.233	1.78885	0.426639	4.19289	2.75e-05	0.00140488	32.3333	NA	NA	7	2	33	37	45	15
ENSG00000123411	IKZF4	ENSG00000123411.14	64375	IKZF4	IKAROS family zinc finger 4 [Source:HGNC Symbol;Acc:HGNC:13179]	protein_coding	chr12	56007659	56038435	+	IKZF4	NA	64375	NA	chr12	56401443	56432219	+	144.153	153.363	65.2701	190.64	517.852	106.961	196.373	1.17223	0.579683	2.02219	0.0431563	0.199577	6.33333	NA	NA	1	3	13	5	10	4
ENSG00000123607	TTC21B	ENSG00000123607.14	79809	TTC21B	tetratricopeptide repeat domain 21B [Source:HGNC Symbol;Acc:HGNC:25660]	protein_coding	chr2	165857475	165953816	-	TTC21B	NA	79809	NA	chr2	166713985	166810326	-	465.884	216.027	359.579	629.94	532.711	1517.1	620.208	1.36195	0.500756	2.71978	0.00653249	0.0594327	46.3333	NA	NA	18	2	61	48	59	32
ENSG00000123636	BAZ2B	ENSG00000123636.17	29994	BAZ2B	bromodomain adjacent to zinc finger domain 2B [Source:HGNC Symbol;Acc:HGNC:963]	protein_coding	chr2	159318979	159616569	-	BAZ2B	NA	29994	NA	chr2	160175490	160473080	-	667.489	291.884	180.383	2766.05	1697.74	2626.74	1371.71	2.63554	0.502401	5.2459	1.56e-07	2.75e-05	129.667	NA	NA	36	20	179	137	158	94
ENSG00000123737	EXOSC9	ENSG00000123737.12	5393	EXOSC9	exosome component 9 [Source:HGNC Symbol;Acc:HGNC:9137]	protein_coding	chr4	121801317	121817021	+	EXOSC9	PF01138	5393	3018	chr4	122722472	122738176	+	1777.88	2234.48	1317.27	8064.89	1904.11	3890.63	3198.21	1.37871	0.512358	2.69091	0.00712582	0.0630084	29.6667	NA	NA	18	4	36	33	33	23
ENSG00000123870	ZNF137P	ENSG00000123870.10	NA	ZNF137P	zinc finger protein 137, pseudogene [Source:HGNC Symbol;Acc:HGNC:12921]	transcribed_unprocessed_pseudogene	chr19	52588505	52597345	+	NA	NA	NA	NA	chr19	53091758	53100598	+	14.6242	1.64906	7.12038	21.3138	56.1328	24.7394	20.9299	2.0808	0.756203	2.75164	0.00592978	0.0560196	2.33333	NA	NA	NA	NA	4	1	2	4
ENSG00000124177	CHD6	ENSG00000124177.14	84181	CHD6	chromodomain helicase DNA binding protein 6 [Source:HGNC Symbol;Acc:HGNC:19057]	protein_coding	chr20	41402083	41618384	-	CHD6	NA	84181	NA	chr20	40030723	40247023	-	864.916	1088.38	945.823	5445.66	1403.87	6419.14	2694.63	2.1944	0.51509	4.26022	2.04e-05	0.00112629	124.667	NA	NA	29	22	173	113	165	96
ENSG00000124222	STX16	ENSG00000124222.22	8675	STX16	syntaxin 16 [Source:HGNC Symbol;Acc:HGNC:11431]	protein_coding	chr20	58651253	58679526	+	STX16	NA	8675	4130	chr20	57226309	57254582	+	532.738	199.536	219.545	1142.65	1587.68	849.87	755.337	1.90909	0.484017	3.94427	8e-05	0.00294285	19.3333	NA	25	2	3	25	24	24	10
ENSG00000124228	DDX27	ENSG00000124228.14	55661	DDX27	DEAD-box helicase 27 [Source:HGNC Symbol;Acc:HGNC:15837]	protein_coding	chr20	49219295	49244077	+	DDX27	NA	55661	NA	chr20	47835832	47860614	+	1345.42	1281.32	882.927	9993.78	1023.6	2716.24	2873.88	1.96808	0.622839	3.15986	0.00157847	0.0234013	23.3333	NA	NA	3	8	31	19	30	21
ENSG00000124383	MPHOSPH10	ENSG00000124383.8	10199	MPHOSPH10	M-phase phosphoprotein 10 [Source:HGNC Symbol;Acc:HGNC:7213]	protein_coding	chr2	71130632	71150101	+	MPHOSPH10	NA	10199	3008	chr2	71357762	71377231	+	833.578	354.548	230.225	7730.97	866.756	2068.65	2014.12	2.90978	0.662833	4.38991	1.13e-05	0.000737993	19.6667	NA	NA	9	3	24	19	26	14
ENSG00000124406	ATP8A1	ENSG00000124406.16	10396	ATP8A1	ATPase phospholipid transporting 8A1 [Source:HGNC Symbol;Acc:HGNC:13531]	protein_coding	chr4	42408373	42657105	-	ATP8A1	NA	10396	NA	chr4	42410390	42659122	-	18.8025	4.94719	4.74692	18.9456	38.5225	46.5682	22.0888	1.83718	0.722417	2.54311	0.0109872	0.0844857	11	NA	NA	1	3	8	8	19	6
ENSG00000124496	TRERF1	ENSG00000124496.12	55809	TRERF1	transcriptional regulating factor 1 [Source:HGNC Symbol;Acc:HGNC:18273]	protein_coding	chr6	42224931	42452051	-	TRERF1	NA	55809	NA	chr6	42192669	42419789	-	985.043	600.259	661.008	1967.97	1240.97	1720.11	1195.89	1.1327	0.406873	2.7839	0.00537092	0.0526197	188	NA	NA	26	25	229	164	251	149
ENSG00000124549	BTN2A3P	ENSG00000124549.14	NA	BTN2A3P	butyrophilin subfamily 2 member A3, pseudogene [Source:HGNC Symbol;Acc:HGNC:13229]	transcribed_unprocessed_pseudogene	chr6	26421391	26432383	+	BTN2A3P	NA	54718	NA	chr6	26421619	26432611	+	95.0571	62.6644	65.2701	210.769	469.424	134.611	172.966	1.86808	0.521645	3.58113	0.000342105	0.0079693	4	NA	NA	NA	1	11	6	5	1
ENSG00000124664	SPDEF	ENSG00000124664.10	25803	SPDEF	SAM pointed domain containing ETS transcription factor [Source:HGNC Symbol;Acc:HGNC:17257]	protein_coding	chr6	34537802	34556333	-	SPDEF	NA	25803	NA	chr6	34505579	34524110	-	0	1.64906	0	4.73639	15.409	2.18288	3.99622	4.05439	1.6655	2.43434	0.0149189	NA	1.33333	NA	NA	NA	1	4	1	2	1
ENSG00000124784	RIOK1	ENSG00000124784.8	83732	RIOK1	RIO kinase 1 [Source:HGNC Symbol;Acc:HGNC:18656]	protein_coding	chr6	7389793	7418037	+	RIOK1	NA	83732	3008	chr6	7390026	7418270	+	942.215	468.334	396.368	1707.47	883.816	1044.87	907.179	1.00737	0.467906	2.15294	0.0313237	0.163662	21	NA	NA	9	3	22	22	29	12
ENSG00000124795	DEK	ENSG00000124795.14	7913	DEK	DEK proto-oncogene [Source:HGNC Symbol;Acc:HGNC:2768]	protein_coding	chr6	18223860	18264548	-	DEK	NA	7913	NA	chr6	18224091	18264779	-	3137.93	1205.46	858.005	5149.64	3266.16	2536.51	2692.28	1.07376	0.51878	2.06978	0.0384732	0.186184	75	NA	NA	29	20	98	65	85	75
ENSG00000124831	LRRFIP1	ENSG00000124831.18	9208	LRRFIP1	LRR binding FLII interacting protein 1 [Source:HGNC Symbol;Acc:HGNC:6702]	protein_coding	chr2	237627587	237813682	+	LRRFIP1	NA	9208	NA	chr2	238536230	238722325	+	2161.24	1230.2	958.877	5108.2	1920.07	2981.09	2393.28	1.20161	0.481818	2.4939	0.0126348	0.091912	189	NA	NA	49	54	208	204	207	156
ENSG00000125046	SSUH2	ENSG00000125046.14	51066	SSUH2	ssu-2 homolog [Source:HGNC Symbol;Acc:HGNC:24809]	protein_coding	chr3	8619400	8745040	-	SSUH2	NA	51066	NA	chr3	8661086	8786726	-	5.22292	9.89437	2.37346	18.9456	31.9186	16.0078	14.0605	1.99316	0.791389	2.51856	0.0117836	0.0882135	6.66667	NA	NA	6	1	8	3	7	10
ENSG00000125386	FAM193A	ENSG00000125386.15	8603	FAM193A	family with sequence similarity 193 member A [Source:HGNC Symbol;Acc:HGNC:16822]	protein_coding	chr4	2536631	2732565	+	FAM193A	PF15914	8603	NA	chr4	2538358	2734292	+	511.846	516.156	433.156	2510.29	1266.84	1090.71	1054.83	1.73569	0.436407	3.97722	6.97e-05	0.00264961	234.667	NA	NA	44	52	279	230	288	186
ENSG00000125482	TTF1	ENSG00000125482.12	7270	TTF1	transcription termination factor 1 [Source:HGNC Symbol;Acc:HGNC:12397]	protein_coding	chr9	132375548	132406851	-	TTF1	NA	7270	NA	chr9	135250935	135282238	-	629.884	418.862	354.832	2571.86	711.015	1494.55	1030.17	1.76592	0.49825	3.54425	0.000393726	0.008823	25.3333	NA	NA	6	6	30	21	38	17
ENSG00000125633	CCDC93	ENSG00000125633.10	54520	CCDC93	coiled-coil domain containing 93 [Source:HGNC Symbol;Acc:HGNC:25611]	protein_coding	chr2	117915478	118014133	-	CCDC93	PF09762	54520	NA	chr2	118673054	118771709	-	947.438	1012.52	621.846	4692.58	797.966	2658.75	1788.52	1.65809	0.548322	3.02394	0.00249507	0.0318178	77.3333	NA	NA	12	14	74	81	91	60
ENSG00000125651	GTF2F1	ENSG00000125651.13	2962	GTF2F1	general transcription factor IIF subunit 1 [Source:HGNC Symbol;Acc:HGNC:4652]	protein_coding	chr19	6379572	6393981	-	GTF2F1	PF05793	2962	3022	chr19	6379583	6393992	-	3096.15	3693.9	2922.91	20507.4	1402.77	5613.65	6206.13	1.50261	0.656883	2.28749	0.0221673	0.132047	23.3333	NA	NA	1	6	36	29	22	19
ENSG00000125676	THOC2	ENSG00000125676.19	57187	THOC2	THO complex 2 [Source:HGNC Symbol;Acc:HGNC:19073]	protein_coding	chrX	123600561	123733056	-	THOC2	NA	57187	3013	chrX	122734412	122866906	-	2420.3	1939.3	1085.86	14729	2239.81	12064.1	5746.39	2.41447	0.580247	4.16111	3.17e-05	0.00155033	167	NA	NA	63	52	222	151	198	152
ENSG00000125977	EIF2S2	ENSG00000125977.6	8894	EIF2S2	eukaryotic translation initiation factor 2 subunit beta [Source:HGNC Symbol;Acc:HGNC:3266]	protein_coding	chr20	34088309	34112243	-	EIF2S2	NA	8894	3013	chr20	32676115	32700049	-	2022.31	936.667	1027.71	10707.8	1396.16	3801.13	3315.3	1.99573	0.604373	3.30215	0.000959465	0.0164394	38.6667	NA	NA	8	11	47	31	50	35
ENSG00000126001	CEP250	ENSG00000126001.15	11190	CEP250	centrosomal protein 250 [Source:HGNC Symbol;Acc:HGNC:1859]	protein_coding	chr20	35455164	35519280	+	CEP250	NA	11190	NA	chr20	34042985	34107108	+	1391.39	1515.49	1149.94	8311.18	1097.89	5693.69	3193.26	1.89629	0.571258	3.31951	0.000901767	0.015662	53.6667	NA	NA	17	17	86	65	70	26
ENSG00000126464	PRR12	ENSG00000126464.13	57479	PRR12	proline rich 12 [Source:HGNC Symbol;Acc:HGNC:29217]	protein_coding	chr19	49591182	49626439	+	PRR12	NA	57479	NA	chr19	50094439	50129696	+	1146.95	1813.97	1116.71	5729.85	1171.63	2599.09	2263.03	1.22023	0.532342	2.29219	0.0218945	0.131136	80	NA	NA	16	10	131	72	101	67
ENSG00000126562	WNK4	ENSG00000126562.16	65266	WNK4	WNK lysine deficient protein kinase 4 [Source:HGNC Symbol;Acc:HGNC:14544]	protein_coding	chr17	42780610	42797066	+	WNK4	NA	65266	NA	chr17	40932628	40949084	+	55.363	37.9284	23.7346	184.719	178.854	69.8523	91.742	1.88344	0.539031	3.49413	0.000475616	0.0100109	7	NA	NA	2	2	13	9	8	4
ENSG00000126705	AHDC1	ENSG00000126705.13	27245	AHDC1	AT-hook DNA binding motif containing 1 [Source:HGNC Symbol;Acc:HGNC:25230]	protein_coding	chr1	27534035	27604431	-	AHDC1	NA	27245	NA	chr1	27860546	27930942	-	1213.81	1492.4	1063.31	3758.32	1018.09	2917.79	1910.62	1.02925	0.48762	2.11076	0.034793	0.175473	123.333	NA	NA	16	39	157	121	132	117
ENSG00000126787	DLGAP5	ENSG00000126787.12	9787	DLGAP5	DLG associated protein 5 [Source:HGNC Symbol;Acc:HGNC:16864]	protein_coding	chr14	55148112	55191608	-	DLGAP5	NA	9787	NA	chr14	55614830	55658326	-	2750.39	1508.89	1240.13	5120.04	1801.2	5578.72	2999.9	1.18423	0.502696	2.35575	0.0184854	0.117556	28.6667	NA	NA	14	5	37	32	35	19
ENSG00000126856	PRDM7	ENSG00000126856.13	11105	PRDM7	PR/SET domain 7 [Source:HGNC Symbol;Acc:HGNC:9351]	protein_coding	chr16	90056566	90092072	-	PRDM7	NA	11105	NA	chr16	90122974	90158480	-	1.04458	1.64906	0	5.92049	12.6574	6.54865	4.6367	3.31989	1.42987	2.32181	0.0202431	0.124719	1.5	NA	NA	1	2	2	1	NA	2
ENSG00000127481	UBR4	ENSG00000127481.14	23352	UBR4	ubiquitin protein ligase E3 component n-recognin 4 [Source:HGNC Symbol;Acc:HGNC:30313]	protein_coding	chr1	19074510	19210266	-	UBR4	NA	23352	NA	chr1	19401004	19536760	-	8118.51	19613.9	12478.5	38830.1	5634.19	62226	24483.5	1.4078	0.633462	2.22239	0.0262571	0.146362	215	NA	NA	54	56	227	255	252	138
ENSG00000127947	PTPN12	ENSG00000127947.15	5782	PTPN12	protein tyrosine phosphatase non-receptor type 12 [Source:HGNC Symbol;Acc:HGNC:9645]	protein_coding	chr7	77537295	77640069	+	PTPN12	PF00102	5782	NA	chr7	77166612	77269386	+	1320.35	375.986	435.53	1536.96	3559.48	2202.53	1571.81	1.7747	0.534053	3.32308	0.000890286	0.0155153	164	NA	NA	34	41	220	162	201	129
ENSG00000127980	PEX1	ENSG00000127980.15	5189	PEX1	peroxisomal biogenesis factor 1 [Source:HGNC Symbol;Acc:HGNC:8850]	protein_coding	chr7	92487020	92528520	-	PEX1	PF09263	5189	4146	chr7	92116334	92157834	-	710.317	481.526	490.119	852.55	652.681	1968.23	859.238	1.04581	0.481385	2.1725	0.0298176	0.158573	16.3333	NA	NA	4	1	18	13	20	16
ENSG00000128298	BAIAP2L2	ENSG00000128298.16	80115	BAIAP2L2	BAR/IMD domain containing adaptor protein 2 like 2 [Source:HGNC Symbol;Acc:HGNC:26203]	protein_coding	chr22	38084900	38110684	-	BAIAP2L2	NA	80115	NA	chr22	38480907	38506691	-	0	1.64906	4.74692	3.55229	31.3683	8.00391	8.22008	2.78348	1.17417	2.3706	0.0177594	0.114875	3.66667	NA	NA	NA	1	9	4	4	3
ENSG00000128408	RIBC2	ENSG00000128408.8	26150	RIBC2	RIB43A domain with coiled-coils 2 [Source:HGNC Symbol;Acc:HGNC:13241]	protein_coding	chr22	45413693	45432509	+	RIBC2	PF05914	26150	NA	chr22	45809574	45828389	+	188.025	186.344	160.208	1019.51	327.441	341.985	370.585	1.65771	0.502464	3.29917	0.000969716	0.0165133	12	NA	NA	1	1	18	11	15	10
ENSG00000128487	SPECC1	ENSG00000128487.16	92521	SPECC1	sperm antigen with calponin homology and coiled-coil domains 1 [Source:HGNC Symbol;Acc:HGNC:30615]	protein_coding	chr17	20009344	20319026	+	SPECC1	PF00307	92521	NA	chr17	19912657	20222339	+	1108.3	1004.28	960.064	4747.05	1594.83	1957.32	1895.31	1.43299	0.470122	3.04813	0.00230274	0.0302646	135.667	NA	222	31	32	153	140	151	116
ENSG00000128563	PRKRIP1	ENSG00000128563.13	79706	PRKRIP1	PRKR interacting protein 1 [Source:HGNC Symbol;Acc:HGNC:21894]	protein_coding	chr7	102363872	102426676	+	PRKRIP1	NA	79706	NA	chr7	102004319	102067123	+	376.05	319.918	347.712	1379.47	657.084	552.27	605.418	1.30895	0.450224	2.90733	0.00364526	0.0409513	86	NA	NA	20	19	133	87	104	67
ENSG00000128731	HERC2	ENSG00000128731.15	8924	HERC2	HECT and RLD domain containing E3 ubiquitin protein ligase 2 [Source:HGNC Symbol;Acc:HGNC:4868]	protein_coding	chr15	28111040	28322172	-	HERC2	NA	8924	4120	chr15	28356186	28567318	-	4261.9	5969.6	4336.31	21728.2	2841.86	28411.7	11258.3	1.86273	0.60742	3.06663	0.00216489	0.0290924	170.667	NA	NA	58	49	240	156	201	155
ENSG00000128829	EIF2AK4	ENSG00000128829.11	440275	EIF2AK4	eukaryotic translation initiation factor 2 alpha kinase 4 [Source:HGNC Symbol;Acc:HGNC:19687]	protein_coding	chr15	39934115	40035591	+	EIF2AK4	NA	440275	4141	chr15	40226316	40327792	+	2230.19	1866.74	1708.89	4587.19	2714.73	6018.94	3187.78	1.19797	0.41936	2.85667	0.00428117	0.04545	52	NA	NA	18	8	59	60	60	36
ENSG00000128833	MYO5C	ENSG00000128833.12	55930	MYO5C	myosin VC [Source:HGNC Symbol;Acc:HGNC:7604]	protein_coding	chr15	52192322	52295804	-	MYO5C	NA	55930	NA	chr15	52484519	52588001	-	1707.89	1380.26	1064.5	6563.45	2163.86	5008.99	2981.49	1.72562	0.467445	3.6916	0.000222851	0.00599936	97.3333	NA	NA	36	28	123	83	122	87
ENSG00000128849	CGNL1	ENSG00000128849.10	84952	CGNL1	cingulin like 1 [Source:HGNC Symbol;Acc:HGNC:25931]	protein_coding	chr15	57375967	57550727	+	CGNL1	NA	84952	NA	chr15	57668165	57842925	+	184.891	59.3662	136.474	404.961	145.285	542.811	245.631	1.51539	0.554512	2.73284	0.00627917	0.0581373	22.6667	NA	NA	3	6	20	20	25	23
ENSG00000128908	INO80	ENSG00000128908.15	54617	INO80	INO80 complex ATPase subunit [Source:HGNC Symbol;Acc:HGNC:26956]	protein_coding	chr15	40978880	41116280	-	INO80	PF00176	54617	NA	chr15	41271078	41408478	-	1625.37	1635.87	1324.39	6235.46	1755.52	4903.49	2913.35	1.49139	0.478956	3.11384	0.00184669	0.0259238	147.667	NA	NA	45	31	210	128	183	132
ENSG00000129071	MBD4	ENSG00000129071.9	8930	MBD4	methyl-CpG binding domain 4, DNA glycosylase [Source:HGNC Symbol;Acc:HGNC:6919]	protein_coding	chr3	129430944	129440179	-	MBD4	NA	8930	3410	chr3	129149787	129159022	-	205.783	80.804	73.5772	454.693	723.122	257.58	299.26	1.99046	0.531974	3.74166	0.000182809	0.00523641	9.66667	NA	NA	1	4	14	5	14	10
ENSG00000129167	TPH1	ENSG00000129167.9	7166	TPH1	tryptophan hydroxylase 1 [Source:HGNC Symbol;Acc:HGNC:12008]	protein_coding	chr11	18017564	18042426	-	TPH1	NA	7166	380	chr11	18039111	18063973	-	10.4458	3.29812	3.56019	14.2092	63.8373	16.0078	18.5597	2.41687	0.833659	2.89911	0.00374228	0.0417174	3.66667	NA	NA	NA	NA	4	5	5	1
ENSG00000129292	PHF20L1	ENSG00000129292.20	51105	PHF20L1	PHD finger protein 20 like 1 [Source:HGNC Symbol;Acc:HGNC:24280]	protein_coding	chr8	132775358	132848807	+	PHF20L1	NA	51105	NA	chr8	133787604	133861052	+	819.998	509.56	421.289	2139.66	1836.42	1716.47	1240.57	1.7001	0.409628	4.15036	3.32e-05	0.00158829	102.333	NA	NA	30	22	101	100	127	80
ENSG00000129347	KRI1	ENSG00000129347.19	65095	KRI1	KRI1 homolog [Source:HGNC Symbol;Acc:HGNC:25769]	protein_coding	chr19	10553085	10566031	-	KRI1	NA	65095	NA	chr19	10663761	10676707	-	1282.75	1259.88	909.035	7908.59	1200.8	2096.3	2442.89	1.69858	0.583565	2.9107	0.00360619	0.0407008	32.3333	NA	NA	6	12	41	41	40	16
ENSG00000129351	ILF3	ENSG00000129351.17	3609	ILF3	interleukin enhancer binding factor 3 [Source:HGNC Symbol;Acc:HGNC:6038]	protein_coding	chr19	10654261	10692417	+	ILF3	PF07528	3609	NA	chr19	10764937	10803093	+	11611.6	14503.5	11872	46644	8840.91	30104.2	20596	1.1719	0.524349	2.23496	0.0254203	0.143786	220.333	NA	193	62	36	295	186	273	202
ENSG00000129484	PARP2	ENSG00000129484.13	10038	PARP2	poly(ADP-ribose) polymerase 2 [Source:HGNC Symbol;Acc:HGNC:272]	protein_coding	chr14	20343582	20357905	+	PARP2	NA	10038	3410	chr14	20811741	20826064	+	1011.16	735.482	582.684	4085.14	1333.98	2794.82	1757.21	1.81756	0.473521	3.8384	0.00012384	0.00398314	21.3333	NA	NA	8	5	25	22	27	15
ENSG00000129518	EAPP	ENSG00000129518.8	55837	EAPP	E2F associated phosphoprotein [Source:HGNC Symbol;Acc:HGNC:19312]	protein_coding	chr14	34515938	34539711	-	EAPP	NA	55837	NA	chr14	34985144	35008917	-	512.891	362.794	510.294	1817.59	259.752	1131.46	765.797	1.20974	0.567521	2.13162	0.0330385	0.169653	16	NA	NA	1	3	29	22	17	9
ENSG00000129534	MIS18BP1	ENSG00000129534.13	55320	MIS18BP1	MIS18 binding protein 1 [Source:HGNC Symbol;Acc:HGNC:20190]	protein_coding	chr14	45203190	45253540	-	MIS18BP1	NA	55320	NA	chr14	45672393	45722743	-	818.954	339.707	189.877	2944.85	2153.41	2091.93	1423.12	2.41323	0.514702	4.68859	2.75e-06	0.000271271	62.6667	NA	NA	28	12	62	67	80	41
ENSG00000129566	TEP1	ENSG00000129566.12	7011	TEP1	telomerase associated protein 1 [Source:HGNC Symbol;Acc:HGNC:11726]	protein_coding	chr14	20365667	20413501	-	TEP1	NA	7011	NA	chr14	20833826	20881660	-	692.559	839.372	955.317	2102.96	1569.52	3056.04	1535.96	1.43583	0.410214	3.5002	0.000464901	0.00984724	77.6667	NA	NA	15	11	120	80	95	58
ENSG00000129646	QRICH2	ENSG00000129646.14	84074	QRICH2	glutamine rich 2 [Source:HGNC Symbol;Acc:HGNC:25326]	protein_coding	chr17	76274049	76307998	-	QRICH2	NA	84074	NA	chr17	74270130	74304079	-	150.42	206.133	206.491	659.542	511.799	396.557	355.157	1.47809	0.409986	3.60521	0.000311906	0.00749368	26	NA	NA	9	7	38	26	27	25
ENSG00000129675	ARHGEF6	ENSG00000129675.15	9459	ARHGEF6	Rac/Cdc42 guanine nucleotide exchange factor 6 [Source:HGNC Symbol;Acc:HGNC:685]	protein_coding	chrX	136665547	136780932	-	ARHGEF6	NA	9459	4810	chrX	135747706	135863091	-	56.4075	13.1925	29.6682	28.4183	118.869	90.9535	56.2516	1.25375	0.637348	1.96714	0.0491667	0.216401	6	NA	NA	1	1	10	4	6	8
ENSG00000129680	MAP7D3	ENSG00000129680.15	79649	MAP7D3	MAP7 domain containing 3 [Source:HGNC Symbol;Acc:HGNC:25742]	protein_coding	chrX	136213220	136256482	-	MAP7D3	NA	79649	NA	chrX	135295379	135338641	-	570.343	374.337	265.827	4344.45	612.508	1691.01	1309.75	2.45637	0.590258	4.16152	3.16e-05	0.00155033	20.3333	NA	NA	11	1	29	11	36	14
ENSG00000129749	CHRNA10	ENSG00000129749.3	57053	CHRNA10	cholinergic receptor nicotinic alpha 10 subunit [Source:HGNC Symbol;Acc:HGNC:13800]	protein_coding	chr11	3665587	3671384	-	CHRNA10	NA	57053	4080	chr11	3686817	3692614	-	50.14	23.0869	21.3611	110.121	195.364	50.2063	75.0466	1.90182	0.591497	3.21527	0.00130321	0.0203405	5	NA	NA	2	NA	2	6	6	3
ENSG00000129993	CBFA2T3	ENSG00000129993.14	863	CBFA2T3	CBFA2/RUNX1 partner transcriptional co-repressor 3 [Source:HGNC Symbol;Acc:HGNC:1537]	protein_coding	chr16	88874858	88977207	-	CBFA2T3	PF07531	863	NA	chr16	88941266	89043615	-	159.821	123.68	102.059	727.036	708.814	481.69	383.85	2.31242	0.413551	5.59162	2.25e-08	5.62e-06	81	NA	NA	8	18	126	91	98	54
ENSG00000130024	PHF10	ENSG00000130024.14	55274	PHF10	PHD finger protein 10 [Source:HGNC Symbol;Acc:HGNC:18250]	protein_coding	chr6	169703902	169725566	-	PHF10	NA	55274	NA	chr6	170103998	170125662	-	846.113	491.42	448.584	953.198	1020.85	1859.82	936.663	1.1014	0.448913	2.45349	0.0141477	0.0987726	19.3333	NA	NA	7	NA	25	18	24	16
ENSG00000130254	SAFB2	ENSG00000130254.11	9667	SAFB2	scaffold attachment factor B2 [Source:HGNC Symbol;Acc:HGNC:21605]	protein_coding	chr19	5586999	5624046	-	SAFB2	NA	9667	NA	chr19	5587010	5624057	-	744.788	850.916	442.65	6081.52	881.064	1512.74	1752.28	2.05572	0.603561	3.40598	0.000659262	0.012526	74	NA	NA	13	15	78	66	101	55
ENSG00000130396	AFDN	ENSG00000130396.20	4301	AFDN	afadin, adherens junction formation factor [Source:HGNC Symbol;Acc:HGNC:7137]	protein_coding	chr6	167826922	167972023	+	AFDN	NA	4301	4520	chr6	168227602	168372703	+	1763.26	1235.15	1299.47	5532.1	2191.38	6300.53	3053.65	1.70587	0.461261	3.69829	0.000217059	0.00588971	215.333	NA	NA	36	61	239	228	249	169
ENSG00000130413	STK33	ENSG00000130413.15	65975	STK33	serine/threonine kinase 33 [Source:HGNC Symbol;Acc:HGNC:14568]	protein_coding	chr11	8391868	8594289	-	STK33	NA	65975	NA	chr11	8413415	8615836	-	164	100.593	67.6436	376.543	239.94	331.798	213.42	1.50873	0.461779	3.26721	0.00108612	0.0178562	180	NA	NA	42	34	221	160	226	154
ENSG00000130427	NA	NA	NA	NA	NA	NA	chrNA	NA	NA	NA	EPO	NA	2056	4060	NA	NA	NA	NA	0	1.64906	0	8.28868	7.15418	0.727628	2.96992	3.55566	1.77743	2.00044	0.0454524	NA	NA	NA	NA	NA	NA	NA	NA	NA	NA
ENSG00000130559	CAMSAP1	ENSG00000130559.18	157922	CAMSAP1	calmodulin regulated spectrin associated protein 1 [Source:HGNC Symbol;Acc:HGNC:19946]	protein_coding	chr9	135808487	135907546	-	CAMSAP1	NA	157922	NA	chr9	138700333	138799392	-	2180.05	3022.73	2254.79	9059.53	1499.07	5835.58	3975.29	1.13634	0.544983	2.08509	0.0370612	0.181628	133.333	NA	NA	15	29	160	130	152	118
ENSG00000130699	TAF4	ENSG00000130699.18	6874	TAF4	TATA-box binding protein associated factor 4 [Source:HGNC Symbol;Acc:HGNC:11537]	protein_coding	chr20	61953469	62065810	-	TAF4	PF07531	6874	3022	chr20	60528525	60640866	-	563.031	539.243	291.935	2169.27	919.587	1325.74	968.133	1.66252	0.46022	3.61244	0.00030333	0.0073291	142.667	NA	NA	24	23	143	138	156	134
ENSG00000130779	CLIP1	ENSG00000130779.19	6249	CLIP1	CAP-Gly domain containing linker protein 1 [Source:HGNC Symbol;Acc:HGNC:10461]	protein_coding	chr12	122271432	122422632	-	CLIP1	NA	6249	NA	chr12	122755979	122907179	-	1540.76	1032.31	791.548	7977.26	2284.93	4594.24	3036.84	2.14215	0.496008	4.31878	1.57e-05	0.000925332	120.333	NA	NA	33	44	173	124	158	79
ENSG00000130783	CCDC62	ENSG00000130783.13	84660	CCDC62	coiled-coil domain containing 62 [Source:HGNC Symbol;Acc:HGNC:30723]	protein_coding	chr12	122774526	122827528	+	CCDC62	NA	84660	NA	chr12	123259073	123312075	+	27.1592	16.4906	15.4275	62.7572	136.48	64.0313	53.7242	2.14987	0.560135	3.83812	0.000123979	0.00398314	25.3333	NA	NA	6	12	27	33	29	14
ENSG00000130827	PLXNA3	ENSG00000130827.6	55558	PLXNA3	plexin A3 [Source:HGNC Symbol;Acc:HGNC:9101]	protein_coding	chrX	154458281	154477779	+	PLXNA3	NA	55558	4360	chrX	153686621	153706118	+	1042.49	1068.59	1228.26	2438.06	2612.37	2372.8	1793.76	1.15247	0.361086	3.19168	0.00141449	0.0215292	87.6667	NA	NA	21	17	104	91	117	55
ENSG00000130856	ZNF236	ENSG00000130856.15	7776	ZNF236	zinc finger protein 236 [Source:HGNC Symbol;Acc:HGNC:13028]	protein_coding	chr18	76822607	76970727	+	ZNF236	NA	7776	NA	chr18	74534563	74682683	+	559.897	453.492	418.915	1603.27	1042.31	1633.53	951.901	1.57823	0.394662	3.99894	6.36e-05	0.00246973	101	NA	NA	16	11	129	82	123	98
ENSG00000130940	CASZ1	ENSG00000130940.14	54897	CASZ1	castor zinc finger 1 [Source:HGNC Symbol;Acc:HGNC:26002]	protein_coding	chr1	10636604	10796650	-	CASZ1	NA	54897	NA	chr1	10696661	10856707	-	201.605	290.235	231.412	896.362	201.418	524.62	390.942	1.16485	0.518495	2.24659	0.0246661	0.140975	84.3333	NA	NA	2	16	102	89	95	69
ENSG00000131013	PPIL4	ENSG00000131013.3	85313	PPIL4	peptidylprolyl isomerase like 4 [Source:HGNC Symbol;Acc:HGNC:15702]	protein_coding	chr6	149504495	149546043	-	PPIL4	NA	85313	NA	chr6	149825631	149867179	-	886.852	555.734	294.309	1997.57	630.118	1068.89	905.578	1.08856	0.524808	2.0742	0.0380608	0.184767	44.3333	NA	NA	11	12	58	40	56	37
ENSG00000131018	SYNE1	ENSG00000131018.22	23345	SYNE1	spectrin repeat containing nuclear envelope protein 1 [Source:HGNC Symbol;Acc:HGNC:17089]	protein_coding	chr6	152121684	152637801	-	SYNE1	NA	23345	NA	chr6	152442819	152958936	-	212.051	229.22	183.943	918.859	230.585	1707.02	580.279	2.19197	0.573881	3.81955	0.000133693	0.00419761	36.6667	NA	NA	8	15	31	39	47	24
ENSG00000131023	LATS1	ENSG00000131023.12	9113	LATS1	large tumor suppressor kinase 1 [Source:HGNC Symbol;Acc:HGNC:6514]	protein_coding	chr6	149658153	149718105	-	LATS1	NA	9113	NA	chr6	149979289	150039241	-	1126.06	1075.19	594.551	2076.91	1929.43	1657.54	1409.95	1.01861	0.407266	2.5011	0.0123808	0.0908029	60.3333	NA	NA	20	17	115	58	79	44
ENSG00000131398	KCNC3	ENSG00000131398.13	3748	KCNC3	potassium voltage-gated channel subfamily C member 3 [Source:HGNC Symbol;Acc:HGNC:6235]	protein_coding	chr19	50311937	50333515	-	KCNC3	PF11404	3748	NA	chr19	50815194	50836772	-	80.433	74.2078	73.5772	200.112	206.921	119.331	125.764	1.20416	0.439403	2.74045	0.0061355	0.0573254	37	NA	NA	4	7	51	40	36	35
ENSG00000131400	NAPSA	ENSG00000131400.7	9476	NAPSA	napsin A aspartic peptidase [Source:HGNC Symbol;Acc:HGNC:13395]	protein_coding	chr19	50358477	50365830	-	NAPSA	NA	9476	4142	chr19	50861734	50869087	-	29.2484	11.5434	11.8673	31.9706	118.869	26.1946	38.2823	1.74115	0.693517	2.51061	0.0120523	0.0893582	NA	NA	NA	NA	NA	3	NA	NA	NA
ENSG00000131437	KIF3A	ENSG00000131437.15	11127	KIF3A	kinesin family member 3A [Source:HGNC Symbol;Acc:HGNC:6319]	protein_coding	chr5	132692628	132737638	-	KIF3A	NA	11127	NA	chr5	132028320	132073330	-	636.152	262.201	261.08	1609.19	606.454	1141.65	752.787	1.5316	0.505183	3.03178	0.00243114	0.0312352	32	NA	NA	11	9	39	45	33	18
ENSG00000131470	PSMC3IP	ENSG00000131470.14	29893	PSMC3IP	PSMC3 interacting protein [Source:HGNC Symbol;Acc:HGNC:17928]	protein_coding	chr17	42572315	42577831	-	PSMC3IP	NA	29893	NA	chr17	40724333	40729849	-	437.681	333.11	191.063	609.81	1506.23	242.3	553.366	1.29434	0.582054	2.22375	0.0261654	0.14605	11	NA	NA	4	1	14	11	13	9
ENSG00000131471	AOC3	ENSG00000131471.6	8639	AOC3	amine oxidase copper containing 3 [Source:HGNC Symbol;Acc:HGNC:550]	protein_coding	chr17	42851184	42858130	+	AOC3	NA	8639	260	chr17	41003201	41010147	+	50.14	28.0341	36.7886	142.092	191.512	106.234	92.4666	1.92591	0.481047	4.00358	6.24e-05	0.00243631	4.66667	NA	NA	NA	1	4	4	9	1
ENSG00000131503	ANKHD1	ENSG00000131503.20	54882	ANKHD1	ankyrin repeat and KH domain containing 1 [Source:HGNC Symbol;Acc:HGNC:24714]	protein_coding	chr5	140401814	140539856	+	ANKHD1	NA	54882	NA	chr5	139781399	139919441	+	75.21	56.0681	47.4692	213.138	85.2998	154.257	105.24	1.33265	0.491871	2.70935	0.00674161	0.0607818	7.33333	NA	11	2	1	6	6	10	6
ENSG00000131711	MAP1B	ENSG00000131711.14	4131	MAP1B	microtubule associated protein 1B [Source:HGNC Symbol;Acc:HGNC:6836]	protein_coding	chr5	72107234	72209565	+	MAP1B	NA	4131	NA	chr5	71403061	71505392	+	710.317	351.25	363.139	2345.7	722.572	3371.83	1310.8	2.17534	0.541206	4.01943	5.83e-05	0.00235941	46.3333	NA	NA	7	28	41	67	41	31
ENSG00000131725	WDR44	ENSG00000131725.13	54521	WDR44	WD repeat domain 44 [Source:HGNC Symbol;Acc:HGNC:30512]	protein_coding	chrX	118346073	118449961	+	WDR44	PF00400	54521	NA	chrX	117480036	117583924	+	641.375	418.862	416.542	2298.33	394.58	1915.84	1014.26	1.64093	0.555888	2.95191	0.00315814	0.0373307	57.6667	NA	NA	13	17	77	60	72	41
ENSG00000131747	TOP2A	ENSG00000131747.14	7153	TOP2A	DNA topoisomerase II alpha [Source:HGNC Symbol;Acc:HGNC:11989]	protein_coding	chr17	40388525	40417896	-	TOP2A	NA	7153	NA	chr17	38544777	38574148	-	6075.3	7846.24	3638.51	38844.3	8340.12	26907.7	15275.4	2.07705	0.533365	3.89424	9.85e-05	0.00334649	69.6667	NA	12	51	20	77	83	76	50
ENSG00000131797	CLUHP3	ENSG00000131797.12	NA	CLUHP3	clustered mitochondria homolog pseudogene 3 [Source:HGNC Symbol;Acc:HGNC:28447]	transcribed_unprocessed_pseudogene	chr16	31700590	31711986	+	CLUHP3	NA	100132341	NA	chr16	31711911	31723307	+	290.394	252.306	242.093	487.848	852.998	359.448	414.181	1.11592	0.44083	2.53142	0.0113603	0.0865709	24	NA	NA	1	3	29	23	26	23
ENSG00000132467	UTP3	ENSG00000132467.3	57050	UTP3	UTP3 small subunit processome component [Source:HGNC Symbol;Acc:HGNC:24477]	protein_coding	chr4	70688532	70690551	+	UTP3	NA	57050	NA	chr4	71554249	71556268	+	1029.96	845.969	572.004	3940.68	1803.95	1774.69	1661.21	1.61856	0.457441	3.5383	0.000402716	0.00897708	10.3333	NA	NA	7	6	13	10	11	10
ENSG00000132510	KDM6B	ENSG00000132510.10	23135	KDM6B	lysine demethylase 6B [Source:HGNC Symbol;Acc:HGNC:29012]	protein_coding	chr17	7839904	7854796	+	KDM6B	NA	23135	NA	chr17	7743222	7758114	+	577.655	596.96	474.692	2567.12	1383.51	1445.8	1174.29	1.70986	0.412547	4.14463	3.4e-05	0.00161491	57.6667	NA	NA	9	17	65	85	53	35
ENSG00000132549	VPS13B	ENSG00000132549.18	157680	VPS13B	vacuolar protein sorting 13 homolog B [Source:HGNC Symbol;Acc:HGNC:2183]	protein_coding	chr8	99013266	99877580	+	VPS13B	NA	157680	NA	chr8	100025494	100889808	+	1360.05	3463.03	1596.15	8397.62	2285.48	12525.4	4937.95	1.85446	0.570872	3.24847	0.00116026	0.0187518	587.667	NA	NA	125	108	706	546	736	481
ENSG00000132670	PTPRA	ENSG00000132670.20	5786	PTPRA	protein tyrosine phosphatase receptor type A [Source:HGNC Symbol;Acc:HGNC:9664]	protein_coding	chr20	2864184	3039076	+	PTPRA	PF00102	5786	NA	chr20	2844830	3019722	+	1070.7	559.032	1050.26	1603.27	3233.69	1556.4	1512.22	1.25394	0.457277	2.74219	0.00610314	0.0570859	168.667	NA	NA	42	38	252	162	211	133
ENSG00000132688	NES	ENSG00000132688.10	10763	NES	nestin [Source:HGNC Symbol;Acc:HGNC:7756]	protein_coding	chr1	156668763	156677407	-	NES	NA	10763	NA	chr1	156638555	156647199	-	516.024	399.073	541.149	805.186	346.152	1914.39	753.662	1.07351	0.543847	1.97392	0.0483911	0.214502	12.6667	NA	NA	2	2	10	14	16	8
ENSG00000132950	ZMYM5	ENSG00000132950.18	9205	ZMYM5	zinc finger MYM-type containing 5 [Source:HGNC Symbol;Acc:HGNC:13029]	protein_coding	chr13	19823482	19863649	-	ZMYM5	NA	9205	NA	chr13	20397622	20437789	-	194.293	118.732	109.179	275.895	356.058	261.946	219.35	1.07985	0.428396	2.52068	0.0117129	0.0879873	29.6667	NA	NA	7	10	49	32	30	27
ENSG00000132970	WASF3	ENSG00000132970.12	10810	WASF3	WASP family member 3 [Source:HGNC Symbol;Acc:HGNC:12734]	protein_coding	chr13	26557683	26688948	+	WASF3	NA	10810	4520	chr13	27131820	27263085	+	87.7451	52.77	56.963	92.3596	220.679	88.043	99.7599	1.02209	0.515976	1.98089	0.0476034	0.212172	30.6667	NA	NA	7	6	39	31	41	20
ENSG00000133026	MYH10	ENSG00000133026.12	4628	MYH10	myosin heavy chain 10 [Source:HGNC Symbol;Acc:HGNC:7568]	protein_coding	chr17	8474205	8630761	-	MYH10	NA	4628	4530	chr17	8377523	8534079	-	2752.48	2625.31	2031.68	17450	3508.3	13667.8	7005.93	2.22436	0.523609	4.24812	2.16e-05	0.00116986	85.6667	NA	NA	28	11	118	93	114	50
ENSG00000133114	GPALPP1	ENSG00000133114.17	55425	GPALPP1	GPALPP motifs containing 1 [Source:HGNC Symbol;Acc:HGNC:20298]	protein_coding	chr13	44989529	45037669	+	GPALPP1	NA	55425	NA	chr13	45563664	45611804	+	387.541	321.567	409.422	1426.84	353.306	806.212	617.481	1.20756	0.499193	2.41903	0.015562	0.105481	26.3333	NA	NA	4	7	28	23	34	22
ENSG00000133246	PRAM1	ENSG00000133246.11	84106	PRAM1	PML-RARA regulated adaptor molecule 1 [Source:HGNC Symbol;Acc:HGNC:30091]	protein_coding	chr19	8490056	8502640	-	PRAM1	NA	84106	NA	chr19	8554940	8567524	-	0	0	2.37346	8.28868	11.5567	5.0934	4.55205	3.3401	1.47156	2.26976	0.023222	0.135643	2	NA	NA	NA	NA	5	2	3	1
ENSG00000133422	MORC2	ENSG00000133422.12	22880	MORC2	MORC family CW-type zinc finger 2 [Source:HGNC Symbol;Acc:HGNC:23573]	protein_coding	chr22	30925130	30968774	-	MORC2	NA	22880	NA	chr22	31321117	31364760	-	1060.25	1217.01	1019.4	3985.67	590.495	3161.54	1839.06	1.23069	0.560689	2.19496	0.0281666	0.152953	36.6667	NA	NA	8	9	32	39	46	25
ENSG00000133640	LRRIQ1	ENSG00000133640.18	84125	LRRIQ1	leucine rich repeats and IQ motif containing 1 [Source:HGNC Symbol;Acc:HGNC:25708]	protein_coding	chr12	85036314	85264457	+	LRRIQ1	NA	84125	NA	chr12	85430092	85658235	+	18.8025	0	5.93365	21.3138	60.5353	40.7472	24.5554	2.2518	0.793249	2.83871	0.00452967	0.0472611	10.3333	NA	NA	2	3	22	11	12	8
ENSG00000133706	LARS	ENSG00000133706.17	51520	LARS1	leucyl-tRNA synthetase 1 [Source:HGNC Symbol;Acc:HGNC:6512]	protein_coding	chr5	146113034	146182650	-	LARS	NA	51520	290	chr5	145492597	145562213	-	3118.08	3964.34	3252.82	9397	2221.1	13198.4	5858.63	1.26373	0.541534	2.33361	0.019616	0.122006	108.667	NA	NA	39	22	147	124	119	83
ENSG00000133773	CCDC59	ENSG00000133773.11	29080	CCDC59	coiled-coil domain containing 59 [Source:HGNC Symbol;Acc:HGNC:25005]	protein_coding	chr12	82223681	82358805	-	CCDC59	NA	29080	NA	chr12	82617460	82752584	-	691.515	250.657	224.292	2959.06	820.529	1138.74	1014.13	2.074	0.567963	3.65164	0.00026057	0.00670613	9.66667	NA	NA	5	2	16	8	12	9
ENSG00000133789	SWAP70	ENSG00000133789.14	23075	SWAP70	switching B cell complex subunit SWAP70 [Source:HGNC Symbol;Acc:HGNC:17070]	protein_coding	chr11	9664077	9752993	+	SWAP70	NA	23075	NA	chr11	9685624	9774540	+	1237.83	621.696	596.925	3566.5	779.255	1819.07	1436.88	1.32648	0.540681	2.45334	0.0141536	0.0987726	28.3333	NA	NA	13	8	43	26	35	24
ENSG00000133858	ZFC3H1	ENSG00000133858.15	196441	ZFC3H1	zinc finger C3H1-type containing [Source:HGNC Symbol;Acc:HGNC:28328]	protein_coding	chr12	71609472	71667725	-	ZFC3H1	NA	196441	NA	chr12	72003252	72061505	-	1182.47	588.715	471.132	4162.1	1957.49	4964.61	2221.09	2.30467	0.491642	4.6877	2.76e-06	0.000271271	108	NA	32	46	32	155	108	124	92
ENSG00000134256	CD101	ENSG00000134256.12	9398	CD101	CD101 molecule [Source:HGNC Symbol;Acc:HGNC:5949]	protein_coding	chr1	117001750	117036476	+	CD101	NA	9398	NA	chr1	117544372	117579098	+	20.8917	14.8416	18.9877	44.9957	62.7366	56.0274	36.4134	1.5751	0.538429	2.92537	0.00344048	0.03954	3	NA	NA	1	NA	2	3	3	3
ENSG00000134285	FKBP11	ENSG00000134285.10	51303	FKBP11	FKBP prolyl isomerase 11 [Source:HGNC Symbol;Acc:HGNC:18624]	protein_coding	chr12	48921518	48926474	-	FKBP11	NA	51303	NA	chr12	49315301	49320257	-	128.484	108.838	106.806	256.949	268.006	174.631	173.952	1.0219	0.415977	2.45664	0.0140244	0.0981536	20.3333	NA	NA	2	6	21	20	23	18
ENSG00000134313	KIDINS220	ENSG00000134313.15	57498	KIDINS220	kinase D interacting substrate 220 [Source:HGNC Symbol;Acc:HGNC:29508]	protein_coding	chr2	8721081	8837630	-	KIDINS220	NA	57498	4722	chr2	8861211	8977760	-	1646.26	1563.31	1187.92	3083.39	983.974	4867.83	2222.11	1.02273	0.520684	1.9642	0.0495064	0.217347	69.3333	NA	NA	22	19	89	79	73	56
ENSG00000134318	ROCK2	ENSG00000134318.13	9475	ROCK2	Rho associated coiled-coil containing protein kinase 2 [Source:HGNC Symbol;Acc:HGNC:10252]	protein_coding	chr2	11179759	11348330	-	ROCK2	NA	9475	4062	chr2	11319885	11488456	-	3511.89	1776.04	1165.37	12486.3	4043.21	11398.3	5730.18	2.11334	0.526785	4.01176	6.03e-05	0.00238971	214	NA	NA	45	41	250	201	262	179
ENSG00000134324	LPIN1	ENSG00000134324.11	23175	LPIN1	lipin 1 [Source:HGNC Symbol;Acc:HGNC:13345]	protein_coding	chr2	11677595	11827409	+	LPIN1	NA	23175	NA	chr2	11817721	11967535	+	206.828	245.71	198.184	421.539	366.514	643.223	347	1.13849	0.411801	2.76467	0.00569808	0.0545282	103	NA	NA	8	13	124	88	119	102
ENSG00000134371	CDC73	ENSG00000134371.10	79577	CDC73	cell division cycle 73 [Source:HGNC Symbol;Acc:HGNC:16783]	protein_coding	chr1	193121958	193254815	+	CDC73	NA	79577	NA	chr1	193091088	193223945	+	977.731	577.172	497.24	3116.54	1019.19	1235.51	1237.23	1.38701	0.503319	2.75572	0.00585638	0.0555565	189.667	NA	68	40	34	228	165	237	167
ENSG00000134597	RBMX2	ENSG00000134597.15	51634	RBMX2	RNA binding motif protein X-linked 2 [Source:HGNC Symbol;Acc:HGNC:24282]	protein_coding	chrX	130401987	130413656	+	RBMX2	NA	51634	NA	chrX	129535961	129547630	+	439.77	308.375	353.645	1578.4	402.835	472.231	592.543	1.15282	0.530264	2.17404	0.0297019	0.158205	7.33333	NA	NA	NA	1	10	5	14	3
ENSG00000134627	PIWIL4	ENSG00000134627.11	143689	PIWIL4	piwi like RNA-mediated gene silencing 4 [Source:HGNC Symbol;Acc:HGNC:18444]	protein_coding	chr11	94543840	94621421	+	PIWIL4	NA	143689	4320	chr11	94277006	94354587	+	11.4904	0	5.93365	13.0251	53.9315	32.0156	19.3994	2.44411	0.831276	2.9402	0.00328005	0.0384765	9	NA	NA	NA	3	7	9	11	7
ENSG00000134709	HOOK1	ENSG00000134709.10	51361	HOOK1	hook microtubule tethering protein 1 [Source:HGNC Symbol;Acc:HGNC:19884]	protein_coding	chr1	59814786	59876322	+	HOOK1	NA	51361	NA	chr1	60280458	60341994	+	1400.79	568.926	520.974	3667.15	1072.58	2619.46	1641.65	1.56201	0.533594	2.92733	0.00341883	0.0394245	35	NA	NA	6	5	34	32	40	33
ENSG00000134744	ZCCHC11	ENSG00000134744.13	23318	TUT4	terminal uridylyl transferase 4 [Source:HGNC Symbol;Acc:HGNC:28981]	protein_coding	chr1	52408282	52553487	-	TUT4	NA	23318	NA	chr1	52873954	53019159	-	1301.55	575.523	498.426	2034.28	1949.24	3687.62	1674.44	1.69048	0.482688	3.50223	0.000461381	0.00982083	162.333	NA	NA	52	38	221	145	207	135
ENSG00000134900	TPP2	ENSG00000134900.11	7174	TPP2	tripeptidyl peptidase 2 [Source:HGNC Symbol;Acc:HGNC:12016]	protein_coding	chr13	102596986	102679958	+	TPP2	NA	7174	NA	chr13	103249336	103332308	+	1314.09	1264.83	918.528	3062.08	2090.67	5297.86	2324.68	1.57926	0.443776	3.55869	0.000372716	0.0084781	96.6667	NA	NA	22	20	110	98	112	80
ENSG00000134982	APC	ENSG00000134982.16	324	APC	APC regulator of WNT signaling pathway [Source:HGNC Symbol;Acc:HGNC:583]	protein_coding	chr5	112707498	112846239	+	APC	PF05923	324	4310	chr5	112043195	112181936	+	1469.73	1024.07	663.382	4601.4	2582.11	7233.35	2929.01	2.19082	0.480054	4.5637	5.03e-06	0.000428046	79	NA	NA	22	15	103	88	95	54
ENSG00000135049	AGTPBP1	ENSG00000135049.15	23287	AGTPBP1	ATP/GTP binding protein 1 [Source:HGNC Symbol;Acc:HGNC:17258]	protein_coding	chr9	85546539	85742029	-	AGTPBP1	NA	23287	NA	chr9	88161454	88356944	-	463.795	239.114	280.068	523.371	991.679	1010.68	584.784	1.36044	0.448782	3.03141	0.00243414	0.0312352	156	NA	NA	33	44	172	155	201	112
ENSG00000135052	GOLM1	ENSG00000135052.16	51280	GOLM1	golgi membrane protein 1 [Source:HGNC Symbol;Acc:HGNC:15451]	protein_coding	chr9	86026146	86100173	-	GOLM1	NA	51280	NA	chr9	88641061	88715088	-	2633.4	1490.75	1279.29	7254.96	1805.05	2759.89	2870.56	1.12879	0.53201	2.12175	0.0338587	0.172606	81	NA	NA	20	14	104	81	98	64
ENSG00000135090	TAOK3	ENSG00000135090.13	51347	TAOK3	TAO kinase 3 [Source:HGNC Symbol;Acc:HGNC:18133]	protein_coding	chr12	118149801	118372907	-	TAOK3	NA	51347	4010	chr12	118587606	118810712	-	363.515	145.117	193.437	1147.39	460.619	1013.59	553.944	1.89713	0.494657	3.83524	0.000125441	0.0040127	77.3333	NA	NA	8	28	92	85	96	51
ENSG00000135127	BICDL1	ENSG00000135127.11	92558	BICDL1	BICD family like cargo adaptor 1 [Source:HGNC Symbol;Acc:HGNC:28095]	protein_coding	chr12	119989869	120094494	+	BICDL1	PF04849	92558	NA	chr12	120427673	120532298	+	521.247	377.635	376.193	1459.99	313.683	959.014	667.961	1.09819	0.519583	2.11359	0.0345502	0.174767	47.6667	NA	NA	10	16	55	49	63	31
ENSG00000135164	DMTF1	ENSG00000135164.18	9988	DMTF1	cyclin D binding myb like transcription factor 1 [Source:HGNC Symbol;Acc:HGNC:14603]	protein_coding	chr7	87152361	87196337	+	DMTF1	NA	9988	NA	chr7	86781677	86825653	+	683.158	491.42	360.766	1605.64	2002.07	1383.22	1087.71	1.70036	0.411078	4.13636	3.53e-05	0.00165573	72.6667	NA	50	10	21	79	74	96	48
ENSG00000135250	SRPK2	ENSG00000135250.16	6733	SRPK2	SRSF protein kinase 2 [Source:HGNC Symbol;Acc:HGNC:11306]	protein_coding	chr7	105110704	105399308	-	SRPK2	PF00069	6733	NA	chr7	104751151	105039755	-	1172.02	845.969	798.669	5089.25	1189.79	2347.33	1907.17	1.61414	0.511403	3.15631	0.0015978	0.0235453	522.333	NA	11	94	108	690	461	650	456
ENSG00000135315	CEP162	ENSG00000135315.11	22832	CEP162	centrosomal protein 162 [Source:HGNC Symbol;Acc:HGNC:21107]	protein_coding	chr6	84124241	84227643	-	CEP162	NA	22832	NA	chr6	84833960	84937361	-	119.083	19.7887	28.4815	419.17	579.488	394.374	260.064	3.04254	0.585194	5.19919	2e-07	3.39e-05	25	NA	NA	9	5	32	21	31	23
ENSG00000135336	ORC3	ENSG00000135336.14	23595	ORC3	origin recognition complex subunit 3 [Source:HGNC Symbol;Acc:HGNC:8489]	protein_coding	chr6	87590067	87667453	+	ORC3	NA	23595	4110	chr6	88299785	88377171	+	1025.78	583.768	543.522	1573.67	881.615	2044.64	1108.83	1.06265	0.456968	2.32543	0.0200491	0.123928	51.6667	NA	NA	19	13	72	52	64	39
ENSG00000135365	PHF21A	ENSG00000135365.15	51317	PHF21A	PHD finger protein 21A [Source:HGNC Symbol;Acc:HGNC:24156]	protein_coding	chr11	45929323	46121178	-	PHF21A	NA	51317	NA	chr11	45950874	46142729	-	545.273	136.872	226.665	970.96	1625.65	677.422	697.14	1.84655	0.537791	3.43358	0.000595664	0.0117195	135	NA	NA	26	19	147	154	151	100
ENSG00000135525	MAP7	ENSG00000135525.18	9053	MAP7	microtubule associated protein 7 [Source:HGNC Symbol;Acc:HGNC:6869]	protein_coding	chr6	136342281	136550819	-	MAP7	NA	9053	NA	chr6	136663419	136871957	-	1091.59	829.478	793.922	4378.79	807.872	1741.94	1607.27	1.35093	0.541369	2.49539	0.0125817	0.0916125	150.333	NA	NA	18	25	163	134	185	132
ENSG00000135605	TEC	ENSG00000135605.12	7006	TEC	tec protein tyrosine kinase [Source:HGNC Symbol;Acc:HGNC:11719]	protein_coding	chr4	48135783	48269838	-	TEC	NA	7006	4380	chr4	48137800	48271855	-	109.681	100.593	89.0047	258.133	189.31	284.503	171.871	1.28875	0.414872	3.10637	0.001894	0.026435	53.6667	NA	NA	10	5	57	52	68	41
ENSG00000135655	USP15	ENSG00000135655.15	9958	USP15	ubiquitin specific peptidase 15 [Source:HGNC Symbol;Acc:HGNC:12613]	protein_coding	chr12	62260338	62417431	+	USP15	NA	9958	NA	chr12	62654119	62811211	+	1208.58	1040.56	562.51	2510.29	1061.57	3336.9	1620.07	1.29687	0.493612	2.62732	0.0086061	0.0718345	114	NA	NA	38	31	121	117	125	100
ENSG00000135698	MPHOSPH6	ENSG00000135698.9	10200	MPHOSPH6	M-phase phosphoprotein 6 [Source:HGNC Symbol;Acc:HGNC:7214]	protein_coding	chr16	82147798	82170224	-	MPHOSPH6	NA	10200	3018	chr16	82181403	82203829	-	625.706	295.182	303.803	1726.41	665.889	712.348	721.557	1.33976	0.502432	2.66655	0.00766351	0.0663576	39.3333	NA	NA	11	4	45	39	51	28
ENSG00000135749	PCNX2	ENSG00000135749.18	80003	PCNX2	pecanex 2 [Source:HGNC Symbol;Acc:HGNC:8736]	protein_coding	chr1	232983435	233295725	-	PCNX2	NA	80003	NA	chr1	233119181	233431471	-	364.56	346.303	287.188	1001.75	961.961	807.667	628.238	1.47333	0.376736	3.91076	9.2e-05	0.00323561	288.333	NA	NA	67	66	346	294	350	221
ENSG00000135829	DHX9	ENSG00000135829.16	1660	DHX9	DExH-box helicase 9 [Source:HGNC Symbol;Acc:HGNC:2750]	protein_coding	chr1	182839347	182887982	+	DHX9	NA	1660	NA	chr1	182808482	182857117	+	10501.2	17719.2	12029.9	44490.1	5230.25	55154.9	24187.6	1.38162	0.619862	2.22891	0.0258198	0.144983	139.667	NA	10	57	23	201	122	176	121
ENSG00000135837	CEP350	ENSG00000135837.15	9857	CEP350	centrosomal protein 350 [Source:HGNC Symbol;Acc:HGNC:24238]	protein_coding	chr1	179954773	180114875	+	CEP350	NA	9857	NA	chr1	179923908	180084010	+	1667.16	3159.6	1439.5	16558.4	3932.6	13104.6	6643.64	2.42283	0.532042	4.55382	5.27e-06	0.000441576	105.333	NA	NA	31	20	122	111	124	81
ENSG00000135899	SP110	ENSG00000135899.17	3431	SP110	SP110 nuclear body protein [Source:HGNC Symbol;Acc:HGNC:5401]	protein_coding	chr2	230167293	230225729	-	SP110	PF01342	3431	NA	chr2	231032009	231090444	-	236.076	138.521	132.914	940.173	129.876	563.184	356.791	1.68298	0.589119	2.85678	0.00427968	0.04545	12.6667	NA	NA	3	3	9	18	8	12
ENSG00000135951	TSGA10	ENSG00000135951.14	80705	TSGA10	testis specific 10 [Source:HGNC Symbol;Acc:HGNC:14927]	protein_coding	chr2	98997261	99154964	-	TSGA10	NA	80705	NA	chr2	99613724	99771427	-	68.9425	32.9812	32.0417	139.723	211.323	91.6811	96.1156	1.71617	0.520534	3.29694	0.000977458	0.0165228	43.3333	NA	NA	7	11	66	48	47	35
ENSG00000135968	GCC2	ENSG00000135968.20	9648	GCC2	GRIP and coiled-coil domain containing 2 [Source:HGNC Symbol;Acc:HGNC:23218]	protein_coding	chr2	108449191	108509415	+	GCC2	NA	9648	NA	chr2	109065647	109125871	+	576.61	186.344	129.353	1139.1	1086.33	1624.07	790.302	2.10674	0.536225	3.92884	8.54e-05	0.00307175	36	NA	NA	12	12	41	42	41	25
ENSG00000136147	PHF11	ENSG00000136147.17	51131	PHF11	PHD finger protein 11 [Source:HGNC Symbol;Acc:HGNC:17024]	protein_coding	chr13	49495610	49528981	+	PHF11	NA	51131	NA	chr13	50069746	50103117	+	103.414	26.385	67.6436	123.146	150.788	129.518	100.149	1.01928	0.5172	1.97076	0.0487515	0.215377	9	NA	NA	2	2	3	6	10	11
ENSG00000136153	LMO7	ENSG00000136153.19	4008	LMO7	LIM domain 7 [Source:HGNC Symbol;Acc:HGNC:6646]	protein_coding	chr13	75620434	75859870	+	LMO7	NA	4008	4520	chr13	76194570	76434006	+	110.726	64.3134	59.3365	493.769	140.882	331.071	200.016	2.03583	0.522484	3.89645	9.76e-05	0.00334649	16.3333	NA	NA	4	1	21	21	18	10
ENSG00000136436	CALCOCO2	ENSG00000136436.14	10241	CALCOCO2	calcium binding and coiled-coil domain 2 [Source:HGNC Symbol;Acc:HGNC:29912]	protein_coding	chr17	48830988	48866522	+	CALCOCO2	NA	10241	NA	chr17	46908350	46943884	+	1908.45	1104.87	1560.55	5932.33	1316.37	2913.42	2456	1.15112	0.520139	2.2131	0.0268907	0.148542	32.3333	NA	NA	7	17	29	39	32	26
ENSG00000136492	BRIP1	ENSG00000136492.8	83990	BRIP1	BRCA1 interacting protein C-terminal helicase 1 [Source:HGNC Symbol;Acc:HGNC:20473]	protein_coding	chr17	61679139	61863528	-	BRIP1	NA	83990	NA	chr17	59756500	59940889	-	1397.65	1124.66	720.345	2839.47	1433.04	2838.48	1725.61	1.13257	0.442602	2.55889	0.0105008	0.0820674	215.333	NA	NA	69	28	283	182	299	165
ENSG00000136628	EPRS	ENSG00000136628.17	2058	EPRS1	glutamyl-prolyl-tRNA synthetase 1 [Source:HGNC Symbol;Acc:HGNC:3418]	protein_coding	chr1	219968600	220046530	-	EPRS	NA	2058	860	chr1	220141942	220219872	-	6681.16	6282.93	4624.68	19839.5	2672.36	38874.3	13162.5	1.80325	0.642687	2.80581	0.00501909	0.0503272	47.3333	NA	NA	17	23	58	58	46	38
ENSG00000136770	DNAJC1	ENSG00000136770.10	64215	DNAJC1	DnaJ heat shock protein family (Hsp40) member C1 [Source:HGNC Symbol;Acc:HGNC:20090]	protein_coding	chr10	21756548	22003769	-	DNAJC1	NA	64215	4141	chr10	22045477	22292698	-	378.139	265.499	202.931	1940.74	279.013	611.935	613.042	1.74023	0.59381	2.93062	0.00338288	0.0391695	142.333	NA	NA	19	34	179	146	165	116
ENSG00000136811	ODF2	ENSG00000136811.16	4957	ODF2	outer dense fiber of sperm tails 2 [Source:HGNC Symbol;Acc:HGNC:8114]	protein_coding	chr9	128455186	128501292	+	ODF2	NA	4957	NA	chr9	131217465	131263571	+	2258.39	2122.34	2029.31	9553.3	1991.06	3702.9	3609.55	1.24989	0.522508	2.39209	0.0167527	0.110466	47.6667	NA	NA	18	13	69	54	50	39
ENSG00000136813	KIAA0368	ENSG00000136813.14	23392	ECPAS	Ecm29 proteasome adaptor and scaffold [Source:HGNC Symbol;Acc:HGNC:29020]	protein_coding	chr9	111360692	111484745	-	ECPAS	NA	23392	NA	chr9	114122972	114247025	-	3656.04	4790.52	3166.19	10960	2718.04	17830.5	7186.89	1.44007	0.555799	2.59099	0.00957008	0.0772611	133	NA	NA	41	25	165	120	161	118
ENSG00000136824	SMC2	ENSG00000136824.18	10592	SMC2	structural maintenance of chromosomes 2 [Source:HGNC Symbol;Acc:HGNC:14011]	protein_coding	chr9	104094260	104141419	+	SMC2	NA	10592	NA	chr9	106856541	106903700	+	1553.3	869.056	433.156	6428.46	1265.19	3788.03	2389.53	2.00703	0.581707	3.45023	0.0005601	0.0111796	22.6667	NA	NA	19	2	30	24	27	17
ENSG00000136842	TMOD1	ENSG00000136842.13	7111	TMOD1	tropomodulin 1 [Source:HGNC Symbol;Acc:HGNC:11871]	protein_coding	chr9	97501180	97601743	+	TMOD1	NA	7111	NA	chr9	100263462	100364025	+	141.019	79.155	98.4985	327.995	231.685	205.191	180.591	1.25597	0.439443	2.85809	0.004262	0.0453031	21	NA	NA	2	5	26	23	29	11
ENSG00000136861	CDK5RAP2	ENSG00000136861.17	55755	CDK5RAP2	CDK5 regulatory subunit associated protein 2 [Source:HGNC Symbol;Acc:HGNC:18672]	protein_coding	chr9	120388869	120580170	-	CDK5RAP2	NA	55755	NA	chr9	123151147	123342448	-	2021.27	1759.55	949.383	13301	4038.26	8696.61	5127.67	2.46044	0.495185	4.96873	6.74e-07	9.04e-05	183.667	NA	NA	66	26	220	197	216	138
ENSG00000136866	ZFP37	ENSG00000136866.13	7539	ZFP37	ZFP37 zinc finger protein [Source:HGNC Symbol;Acc:HGNC:12863]	protein_coding	chr9	113038380	113056759	-	ZFP37	NA	7539	NA	chr9	115800660	115819039	-	74.1655	39.5775	22.5479	182.351	73.1927	103.323	82.5263	1.38424	0.558749	2.47739	0.0132348	0.094975	2	NA	NA	NA	1	3	NA	NA	2
ENSG00000136935	GOLGA1	ENSG00000136935.13	2800	GOLGA1	golgin A1 [Source:HGNC Symbol;Acc:HGNC:4424]	protein_coding	chr9	124878275	124948492	-	GOLGA1	PF01465	2800	NA	chr9	127640554	127710771	-	529.604	359.495	236.159	2080.46	736.88	819.309	793.651	1.69095	0.505197	3.34712	0.000816567	0.0146156	35	NA	NA	13	5	49	35	46	24
ENSG00000136936	XPA	ENSG00000136936.10	7507	XPA	XPA, DNA damage recognition and repair factor [Source:HGNC Symbol;Acc:HGNC:12814]	protein_coding	chr9	97674909	97697357	-	XPA	NA	7507	3420	chr9	100437191	100459639	-	165.044	64.3134	66.4568	416.802	230.585	235.752	196.492	1.56923	0.503156	3.11878	0.00181603	0.0256632	16.3333	NA	NA	8	2	25	12	21	16
ENSG00000137145	DENND4C	ENSG00000137145.20	55667	DENND4C	DENN domain containing 4C [Source:HGNC Symbol;Acc:HGNC:26079]	protein_coding	chr9	19230435	19373545	+	DENND4C	NA	55667	NA	chr9	19230433	19373543	+	1297.37	1319.25	942.263	1882.71	1193.1	4661.91	1882.77	1.1206	0.505342	2.2175	0.0265887	0.147305	82.3333	NA	NA	25	28	123	74	111	62
ENSG00000137177	KIF13A	ENSG00000137177.19	63971	KIF13A	kinesin family member 13A [Source:HGNC Symbol;Acc:HGNC:14566]	protein_coding	chr6	17759183	17987635	-	KIF13A	NA	63971	NA	chr6	17759414	17987866	-	1299.46	784.953	852.072	2413.19	1199.15	2943.26	1582.01	1.15798	0.450259	2.57181	0.0101168	0.0803118	106.333	NA	NA	20	18	133	100	145	74
ENSG00000137203	TFAP2A	ENSG00000137203.10	7020	TFAP2A	transcription factor AP-2 alpha [Source:HGNC Symbol;Acc:HGNC:11742]	protein_coding	chr6	10393186	10419659	-	TFAP2A	NA	7020	NA	chr6	10393419	10419892	-	354.114	281.99	204.117	1341.58	677.996	522.437	563.706	1.59566	0.467396	3.41394	0.000640317	0.0123078	14.3333	NA	NA	3	1	15	12	22	9
ENSG00000137337	MDC1	ENSG00000137337.14	9656	MDC1	mediator of DNA damage checkpoint 1 [Source:HGNC Symbol;Acc:HGNC:21163]	protein_coding	chr6	30699807	30717447	-	MDC1	NA	9656	NA	chr6	30667584	30685224	-	2514.31	3665.86	2276.15	12716	1662.52	7450.91	5047.63	1.36815	0.576783	2.37204	0.0176901	0.114557	35.3333	NA	NA	12	18	43	43	38	25
ENSG00000137496	IL18BP	ENSG00000137496.17	10068	IL18BP	interleukin 18 binding protein [Source:HGNC Symbol;Acc:HGNC:5987]	protein_coding	chr11	71998613	72005715	+	IL18BP	NA	10068	NA	chr11	71709659	71716761	+	60.5859	93.9965	47.4692	288.92	162.345	88.043	123.56	1.41904	0.526936	2.69301	0.00708095	0.062775	26	NA	NA	7	8	34	31	26	21
ENSG00000137501	SYTL2	ENSG00000137501.17	54843	SYTL2	synaptotagmin like 2 [Source:HGNC Symbol;Acc:HGNC:15585]	protein_coding	chr11	85694224	85811159	-	SYTL2	NA	54843	NA	chr11	85405267	85522202	-	407.388	323.216	302.616	1190.02	786.959	1345.38	725.93	1.6841	0.402748	4.18152	2.9e-05	0.00146824	118.333	NA	NA	40	19	143	122	144	89
ENSG00000137574	TGS1	ENSG00000137574.10	96764	TGS1	trimethylguanosine synthase 1 [Source:HGNC Symbol;Acc:HGNC:17843]	protein_coding	chr8	55773446	55826445	+	TGS1	PF09445	96764	3013	chr8	56686005	56739004	+	1397.65	1094.98	835.457	6823.95	1107.25	3103.33	2393.77	1.72888	0.556148	3.10866	0.00187938	0.0263192	51	NA	NA	13	17	70	52	61	40
ENSG00000137601	NEK1	ENSG00000137601.16	4750	NEK1	NIMA related kinase 1 [Source:HGNC Symbol;Acc:HGNC:7744]	protein_coding	chr4	169392857	169612629	-	NEK1	NA	4750	NA	chr4	170314008	170533780	-	618.394	268.797	251.587	1289.48	662.036	1532.38	770.447	1.6113	0.492252	3.27333	0.00106287	0.017594	124.333	NA	NA	16	24	149	146	147	80
ENSG00000137628	DDX60	ENSG00000137628.16	55601	DDX60	DExD/H-box helicase 60 [Source:HGNC Symbol;Acc:HGNC:25942]	protein_coding	chr4	168216294	168318804	-	DDX60	NA	55601	NA	chr4	169137445	169239955	-	264.28	250.657	121.046	824.132	663.687	1212.23	556.005	2.08662	0.453121	4.605	4.12e-06	0.00036875	83.6667	NA	NA	12	10	100	68	114	69
ENSG00000137770	CTDSPL2	ENSG00000137770.13	51496	CTDSPL2	CTD small phosphatase like 2 [Source:HGNC Symbol;Acc:HGNC:26936]	protein_coding	chr15	44427622	44529038	+	CTDSPL2	NA	51496	NA	chr15	44719820	44821236	+	1749.68	1400.05	1000.41	4998.07	1774.79	2736.61	2276.6	1.1958	0.466292	2.56449	0.0103327	0.0813304	126	NA	NA	25	33	175	108	160	110
ENSG00000137807	KIF23	ENSG00000137807.13	9493	KIF23	kinesin family member 23 [Source:HGNC Symbol;Acc:HGNC:6392]	protein_coding	chr15	69414246	69448427	+	KIF23	NA	9493	NA	chr15	69706585	69740766	+	2936.33	2836.39	1616.33	8767.06	2287.13	7619.72	4343.82	1.33749	0.510175	2.62162	0.00875117	0.0726172	44.3333	NA	NA	17	9	46	49	57	27
ENSG00000137812	KNL1	ENSG00000137812.19	57082	KNL1	kinetochore scaffold 1 [Source:HGNC Symbol;Acc:HGNC:24054]	protein_coding	chr15	40594020	40664342	+	KNL1	NA	57082	NA	chr15	40886218	40956540	+	2133.04	2748.99	1219.96	11323.5	2648.7	14802.9	5812.84	2.23759	0.55991	3.99633	6.43e-05	0.0024835	80.6667	NA	NA	32	23	102	85	100	57
ENSG00000137817	PARP6	ENSG00000137817.16	56965	PARP6	poly(ADP-ribose) polymerase family member 6 [Source:HGNC Symbol;Acc:HGNC:26921]	protein_coding	chr15	72241181	72272999	-	PARP6	NA	56965	NA	chr15	72533522	72565340	-	321.732	295.182	296.682	542.317	2543.58	614.846	769.057	2.01881	0.557831	3.61904	0.000295702	0.00724525	32.3333	NA	NA	11	6	40	29	43	25
ENSG00000137831	UACA	ENSG00000137831.14	55075	UACA	uveal autoantigen with coiled-coil domains and ankyrin repeats [Source:HGNC Symbol;Acc:HGNC:15947]	protein_coding	chr15	70654554	70763558	-	UACA	NA	55075	NA	chr15	70946893	71055897	-	745.833	265.499	246.84	915.307	1404.97	1341.02	819.911	1.53953	0.494361	3.11419	0.0018445	0.0259146	130.333	NA	NA	29	45	172	131	147	113
ENSG00000137877	SPTBN5	ENSG00000137877.9	51332	SPTBN5	spectrin beta, non-erythrocytic 5 [Source:HGNC Symbol;Acc:HGNC:15680]	protein_coding	chr15	41848146	41894053	-	SPTBN5	NA	51332	NA	chr15	42140344	42186251	-	13.5796	19.7887	14.2408	85.255	15.409	42.9301	31.8672	1.58747	0.673722	2.35627	0.0184595	0.117528	4	NA	NA	2	4	4	4	3	5
ENSG00000137941	TTLL7	ENSG00000137941.16	79739	TTLL7	tubulin tyrosine ligase like 7 [Source:HGNC Symbol;Acc:HGNC:26242]	protein_coding	chr1	83865024	83999150	-	TTLL7	NA	79739	NA	chr1	84330707	84464833	-	720.763	232.518	255.147	858.47	1196.4	1020.86	714.026	1.346	0.492249	2.73438	0.00624976	0.0580146	93.3333	NA	NA	17	17	108	96	108	76
ENSG00000138002	IFT172	ENSG00000138002.14	26160	IFT172	intraflagellar transport 172 [Source:HGNC Symbol;Acc:HGNC:30391]	protein_coding	chr2	27444377	27489789	-	IFT172	PF00400	26160	NA	chr2	27667244	27712656	-	358.292	379.284	447.397	677.304	298.274	2000.25	693.467	1.32845	0.572963	2.31857	0.0204185	0.12539	11	NA	NA	4	3	15	13	13	7
ENSG00000138081	FBXO11	ENSG00000138081.20	80204	FBXO11	F-box protein 11 [Source:HGNC Symbol;Acc:HGNC:13590]	protein_coding	chr2	47789316	47905793	-	FBXO11	NA	80204	NA	chr2	48016455	48132932	-	1464.51	966.35	980.238	2340.96	1279.5	3836.06	1811.27	1.1279	0.466739	2.41655	0.0156685	0.105865	140	NA	NA	36	36	201	133	180	107
ENSG00000138100	TRIM54	ENSG00000138100.13	57159	TRIM54	tripartite motif containing 54 [Source:HGNC Symbol;Acc:HGNC:16008]	protein_coding	chr2	27282392	27307439	+	TRIM54	NA	57159	NA	chr2	27505260	27530307	+	11.4904	1.64906	8.3071	31.9706	44.576	21.1012	19.8491	2.13157	0.728472	2.92608	0.00343262	0.0395031	11	NA	NA	2	2	9	11	18	4
ENSG00000138160	KIF11	ENSG00000138160.5	3832	KIF11	kinesin family member 11 [Source:HGNC Symbol;Acc:HGNC:6388]	protein_coding	chr10	92593130	92655395	+	KIF11	PF13931	3832	NA	chr10	94352887	94415152	+	2874.7	2379.6	1491.72	5938.25	2341.62	6684.72	3618.43	1.14932	0.476576	2.41163	0.0158815	0.106649	58	NA	NA	25	17	91	51	77	46
ENSG00000138180	CEP55	ENSG00000138180.15	55165	CEP55	centrosomal protein 55 [Source:HGNC Symbol;Acc:HGNC:1161]	protein_coding	chr10	93496612	93529092	+	CEP55	NA	55165	NA	chr10	95256369	95288849	+	2241.68	780.006	824.777	7143.66	3102.16	3466.42	2926.45	1.83313	0.517311	3.54358	0.000394734	0.00883392	32.3333	NA	NA	12	9	46	40	36	21
ENSG00000138182	KIF20B	ENSG00000138182.14	9585	KIF20B	kinesin family member 20B [Source:HGNC Symbol;Acc:HGNC:7212]	protein_coding	chr10	89701610	89774939	+	KIF20B	NA	9585	NA	chr10	91461367	91534696	+	1380.94	1174.13	655.075	8486.42	3427.4	5733.71	3476.28	2.45862	0.46422	5.29624	1.18e-07	2.23e-05	86.6667	NA	23	47	20	114	75	116	69
ENSG00000138193	PLCE1	ENSG00000138193.15	51196	PLCE1	phospholipase C epsilon 1 [Source:HGNC Symbol;Acc:HGNC:17175]	protein_coding	chr10	94030812	94332823	+	PLCE1	NA	51196	562	chr10	95790569	96092580	+	246.522	102.242	138.847	388.384	427.6	1041.96	390.926	1.92666	0.513693	3.75061	0.000176406	0.00514851	34.6667	NA	NA	8	4	34	39	43	22
ENSG00000138316	ADAMTS14	ENSG00000138316.10	140766	ADAMTS14	ADAM metallopeptidase with thrombospondin type 1 motif 14 [Source:HGNC Symbol;Acc:HGNC:14899]	protein_coding	chr10	70672506	70762441	+	ADAMTS14	NA	140766	NA	chr10	72432262	72522197	+	558.852	704.149	492.493	1415	1957.49	1060.15	1031.36	1.33718	0.408537	3.2731	0.00106376	0.017594	94	NA	NA	15	7	124	65	121	96
ENSG00000138336	TET1	ENSG00000138336.8	80312	TET1	tet methylcytosine dioxygenase 1 [Source:HGNC Symbol;Acc:HGNC:29484]	protein_coding	chr10	68560337	68694487	+	TET1	NA	80312	NA	chr10	70320094	70454244	+	240.254	136.872	100.872	473.639	752.839	461.316	360.965	1.81816	0.460683	3.94667	7.92e-05	0.00293257	54	NA	NA	7	10	85	35	67	60
ENSG00000138379	MSTN	ENSG00000138379.4	2660	MSTN	myostatin [Source:HGNC Symbol;Acc:HGNC:4223]	protein_coding	chr2	190055700	190062729	-	MSTN	PF00019	2660	NA	chr2	190920426	190927455	-	0	0	1.18673	1.1841	13.2077	6.54865	3.68786	3.97167	1.69568	2.34223	0.019169	NA	NA	NA	NA	NA	NA	1	NA	NA	NA
ENSG00000138398	PPIG	ENSG00000138398.15	9360	PPIG	peptidylprolyl isomerase G [Source:HGNC Symbol;Acc:HGNC:14650]	protein_coding	chr2	169584344	169641406	+	PPIG	NA	9360	NA	chr2	170440854	170497916	+	1576.28	1085.08	665.755	5121.22	1825.97	1793.6	2011.32	1.39297	0.512924	2.71575	0.0066126	0.060065	87.6667	NA	28	32	24	119	87	118	58
ENSG00000138433	CIR1	ENSG00000138433.15	9541	CIR1	corepressor interacting with RBPJ, 1 [Source:HGNC Symbol;Acc:HGNC:24217]	protein_coding	chr2	174348022	174395712	-	CIR1	NA	9541	4330	chr2	175212750	175260440	-	196.382	54.419	78.3241	1702.73	204.169	599.566	472.599	2.92302	0.655414	4.45981	8.2e-06	0.000595461	26.3333	NA	NA	6	6	22	26	29	24
ENSG00000138468	SENP7	ENSG00000138468.15	57337	SENP7	SUMO specific peptidase 7 [Source:HGNC Symbol;Acc:HGNC:30402]	protein_coding	chr3	101324205	101513241	-	SENP7	NA	57337	NA	chr3	101043049	101232085	-	245.477	77.5059	81.8843	344.572	341.199	464.227	259.144	1.50046	0.508616	2.95009	0.00317685	0.0374736	78.6667	NA	NA	18	28	67	84	91	61
ENSG00000138496	PARP9	ENSG00000138496.16	83666	PARP9	poly(ADP-ribose) polymerase family member 9 [Source:HGNC Symbol;Acc:HGNC:24118]	protein_coding	chr3	122527924	122564577	-	PARP9	NA	83666	NA	chr3	122246771	122283424	-	307.108	173.151	174.449	294.84	370.366	745.819	344.289	1.10664	0.480415	2.3035	0.0212505	0.128502	12.6667	NA	NA	NA	1	10	15	14	9
ENSG00000138592	USP8	ENSG00000138592.13	9101	USP8	ubiquitin specific peptidase 8 [Source:HGNC Symbol;Acc:HGNC:12631]	protein_coding	chr15	50424380	50514421	+	USP8	NA	9101	4144	chr15	50716577	50806618	+	1576.28	859.161	674.062	7762.94	2212.29	3634.5	2786.54	2.12929	0.51857	4.10608	4.02e-05	0.001818	74.6667	NA	NA	21	13	111	78	96	50
ENSG00000138658	ZGRF1	ENSG00000138658.15	55345	ZGRF1	zinc finger GRF-type containing 1 [Source:HGNC Symbol;Acc:HGNC:25654]	protein_coding	chr4	112539333	112636995	-	ZGRF1	NA	55345	NA	chr4	113460489	113558151	-	487.821	496.368	245.653	1649.45	1134.21	2190.89	1034.06	2.01655	0.445305	4.52847	5.94e-06	0.000476018	34	NA	NA	9	9	56	32	44	26
ENSG00000138688	KIAA1109	ENSG00000138688.15	84162	KIAA1109	KIAA1109 [Source:HGNC Symbol;Acc:HGNC:26953]	protein_coding	chr4	122152333	122362758	+	KIAA1109	NA	84162	NA	chr4	123073488	123283913	+	1746.54	1761.2	1464.42	6333.74	2960.18	16983.6	5208.27	2.40191	0.545387	4.40405	1.06e-05	0.000710531	127.333	NA	NA	34	21	140	131	163	88
ENSG00000138709	LARP1B	ENSG00000138709.17	55132	LARP1B	La ribonucleoprotein 1B [Source:HGNC Symbol;Acc:HGNC:24704]	protein_coding	chr4	128061286	128222931	+	LARP1B	NA	55132	NA	chr4	128982441	129144086	+	791.795	427.107	430.783	1150.94	1212.36	1046.33	843.219	1.04627	0.412323	2.53751	0.0111645	0.0855394	151.333	NA	NA	34	44	184	153	190	111
ENSG00000138758	2011-09-01	ENSG00000138758.11	55752	SEPTIN11	septin 11 [Source:HGNC Symbol;Acc:HGNC:25589]	protein_coding	chr4	76949703	77040384	+	2011-09-01	NA	55752	NA	chr4	77870856	77961537	+	4066.57	3933.01	2963.26	14251.8	2979.44	7223.16	5902.87	1.15735	0.516881	2.2391	0.0251495	0.142825	133.333	NA	NA	22	35	160	128	175	97
ENSG00000138778	CENPE	ENSG00000138778.11	1062	CENPE	centromere protein E [Source:HGNC Symbol;Acc:HGNC:1856]	protein_coding	chr4	103105349	103198445	-	CENPE	PF00225	1062	NA	chr4	104026506	104119602	-	1239.92	562.33	249.213	7240.75	5200.54	7097.28	3598.34	3.25087	0.524854	6.19385	5.87e-10	3.43e-07	88.3333	NA	NA	54	38	104	99	101	65
ENSG00000138792	ENPEP	ENSG00000138792.9	2028	ENPEP	glutamyl aminopeptidase [Source:HGNC Symbol;Acc:HGNC:3355]	protein_coding	chr4	110365733	110565285	+	ENPEP	NA	2028	4614	chr4	111286889	111486441	+	71.0317	37.9284	52.2161	41.4434	157.942	170.993	88.5924	1.19977	0.565643	2.12107	0.0339157	0.172793	64	NA	NA	11	15	69	60	80	52
ENSG00000139116	KIF21A	ENSG00000139116.18	55605	KIF21A	kinesin family member 21A [Source:HGNC Symbol;Acc:HGNC:19349]	protein_coding	chr12	39293228	39443390	-	KIF21A	NA	55605	NA	chr12	39687030	39837192	-	1243.05	887.195	628.967	5009.92	1462.75	4652.45	2314.06	2.01111	0.502938	3.99873	6.37e-05	0.00246973	86.3333	NA	NA	29	13	123	92	109	58
ENSG00000139132	FGD4	ENSG00000139132.14	121512	FGD4	FYVE, RhoGEF and PH domain containing 4 [Source:HGNC Symbol;Acc:HGNC:19125]	protein_coding	chr12	32399529	32646050	+	FGD4	NA	121512	NA	chr12	32552463	32798984	+	456.483	314.971	251.587	763.743	532.161	838.228	526.195	1.05944	0.419573	2.52505	0.011568	0.087331	153.667	NA	NA	27	45	202	161	183	117
ENSG00000139168	ZCRB1	ENSG00000139168.7	85437	ZCRB1	zinc finger CCHC-type and RNA binding motif containing 1 [Source:HGNC Symbol;Acc:HGNC:29620]	protein_coding	chr12	42312086	42326118	-	ZCRB1	NA	85437	NA	chr12	42705888	42719920	-	553.63	100.593	219.545	1226.72	1221.16	709.437	671.849	1.85011	0.553642	3.3417	0.000832662	0.0148164	9.33333	NA	NA	2	1	10	10	13	5
ENSG00000139436	GIT2	ENSG00000139436.20	9815	GIT2	GIT ArfGAP 2 [Source:HGNC Symbol;Acc:HGNC:4273]	protein_coding	chr12	109929802	109996389	-	GIT2	NA	9815	4144	chr12	110367607	110434194	-	883.718	1032.31	671.689	3060.89	818.328	1695.37	1360.39	1.10688	0.49216	2.24902	0.0245113	0.140327	34.6667	NA	NA	9	8	45	30	45	29
ENSG00000139437	TCHP	ENSG00000139437.17	84260	TCHP	trichoplein keratin filament binding [Source:HGNC Symbol;Acc:HGNC:28135]	protein_coding	chr12	109900264	109983841	+	TCHP	NA	84260	NA	chr12	110338069	110421646	+	464.84	400.722	213.611	3213.64	549.771	654.865	916.242	2.03282	0.611101	3.32648	0.000879499	0.0153854	13.6667	NA	NA	1	3	21	8	25	8
ENSG00000139613	SMARCC2	ENSG00000139613.11	6601	SMARCC2	SWI/SNF related, matrix associated, actin dependent regulator of chromatin subfamily c member 2 [Source:HGNC Symbol;Acc:HGNC:11105]	protein_coding	chr12	56162359	56189567	-	SMARCC2	PF16498	6601	NA	chr12	56556143	56583351	-	3437.73	2358.16	2838.66	15954.5	3152.24	10200.6	6323.65	1.76288	0.523317	3.36866	0.000755338	0.013767	39	NA	NA	16	12	61	38	54	25
ENSG00000139718	SETD1B	ENSG00000139718.10	23067	SETD1B	SET domain containing 1B, histone lysine methyltransferase [Source:HGNC Symbol;Acc:HGNC:29187]	protein_coding	chr12	121804180	121832584	+	SETD1B	NA	23067	310	chr12	122242086	122270490	+	1236.79	1634.22	909.035	5526.18	1574.47	2390.26	2211.83	1.32808	0.500339	2.65435	0.00794603	0.0680298	43	NA	NA	6	4	63	33	66	30
ENSG00000139734	DIAPH3	ENSG00000139734.17	81624	DIAPH3	diaphanous related formin 3 [Source:HGNC Symbol;Acc:HGNC:15480]	protein_coding	chr13	59665583	60163928	-	DIAPH3	NA	81624	4810	chr13	60239717	60738062	-	1213.81	1004.28	684.743	3497.82	791.362	2671.12	1643.86	1.26127	0.520457	2.4234	0.0153761	0.10468	221.333	NA	NA	83	51	251	228	293	143
ENSG00000140259	MFAP1	ENSG00000140259.6	4236	MFAP1	microfibril associated protein 1 [Source:HGNC Symbol;Acc:HGNC:7032]	protein_coding	chr15	43804492	43824690	-	MFAP1	NA	4236	NA	chr15	44096690	44116888	-	1339.16	1108.17	951.757	12251.9	653.782	3111.34	3236.01	2.23614	0.686194	3.25876	0.00111901	0.018189	22	NA	NA	6	5	34	21	24	21
ENSG00000140279	DUOX2	ENSG00000140279.12	50506	DUOX2	dual oxidase 2 [Source:HGNC Symbol;Acc:HGNC:13273]	protein_coding	chr15	45092650	45114344	-	DUOX2	NA	50506	NA	chr15	45384848	45406542	-	12.535	3.29812	2.37346	27.2342	34.1199	48.0235	21.264	2.53546	0.741647	3.41868	0.000629248	0.0121736	2.33333	NA	NA	3	NA	2	3	3	1
ENSG00000140386	SCAPER	ENSG00000140386.12	49855	SCAPER	S-phase cyclin A associated protein in the ER [Source:HGNC Symbol;Acc:HGNC:13081]	protein_coding	chr15	76347904	76905444	-	SCAPER	NA	49855	NA	chr15	76640245	77197785	-	229.808	141.819	132.914	1037.27	427.049	707.255	446.019	2.10224	0.462012	4.55019	5.36e-06	0.000441576	136.333	NA	NA	32	35	162	140	157	112
ENSG00000140403	DNAJA4	ENSG00000140403.12	55466	DNAJA4	DnaJ heat shock protein family (Hsp40) member A4 [Source:HGNC Symbol;Acc:HGNC:14885]	protein_coding	chr15	78264086	78282196	+	DNAJA4	NA	55466	NA	chr15	78556428	78574538	+	1223.21	1431.39	822.403	3185.22	2963.48	1741.94	1894.61	1.18252	0.42196	2.80245	0.00507167	0.0506749	69.6667	NA	NA	11	12	67	65	95	49
ENSG00000140534	TICRR	ENSG00000140534.13	90381	TICRR	TOPBP1 interacting checkpoint and replication regulator [Source:HGNC Symbol;Acc:HGNC:28704]	protein_coding	chr15	89575469	89631056	+	TICRR	NA	90381	NA	chr15	90118700	90174287	+	1576.28	2064.63	1195.04	7065.51	2672.36	4918.77	3248.76	1.59976	0.454334	3.52112	0.000429729	0.00944292	54.6667	NA	NA	15	9	76	65	61	38
ENSG00000140598	EFL1	ENSG00000140598.13	79631	EFL1	elongation factor like GTPase 1 [Source:HGNC Symbol;Acc:HGNC:25789]	protein_coding	chr15	82130233	82262734	-	EFL1	NA	79631	3008	chr15	82422574	82555075	-	465.884	415.564	335.844	1315.53	304.328	1415.96	708.853	1.31774	0.528874	2.49159	0.0127173	0.0923544	46	NA	NA	12	13	60	47	52	39
ENSG00000140632	GLYR1	ENSG00000140632.16	84656	GLYR1	glyoxylate reductase 1 homolog [Source:HGNC Symbol;Acc:HGNC:24434]	protein_coding	chr16	4803203	4847288	-	GLYR1	NA	84656	NA	chr16	4853204	4897289	-	1333.93	1317.6	1015.84	3192.33	1376.9	2903.96	1856.76	1.02675	0.432374	2.37467	0.0175646	0.114006	71	NA	NA	19	23	90	63	98	52
ENSG00000140836	ZFHX3	ENSG00000140836.15	463	ZFHX3	zinc finger homeobox 3 [Source:HGNC Symbol;Acc:HGNC:777]	protein_coding	chr16	72782885	73891871	-	ZFHX3	PF00096	463	NA	chr16	72816784	73925770	-	946.393	992.735	547.082	4683.1	1153.47	3013.11	1889.32	1.83157	0.511159	3.58317	0.000339444	0.00794664	236	NA	NA	41	69	255	245	282	181
ENSG00000140839	CLEC18B	ENSG00000140839.11	497190	CLEC18B	C-type lectin domain family 18 member B [Source:HGNC Symbol;Acc:HGNC:33849]	protein_coding	chr16	74408270	74421953	-	CLEC18B	PF00188	497190	NA	chr16	74442168	74455851	-	6.2675	0	2.37346	5.92049	34.6702	3.63814	8.81164	2.29271	1.12452	2.03884	0.0414664	0.195381	1	NA	NA	NA	NA	1	1	1	1
ENSG00000140948	ZCCHC14	ENSG00000140948.11	23174	ZCCHC14	zinc finger CCHC-type containing 14 [Source:HGNC Symbol;Acc:HGNC:24134]	protein_coding	chr16	87406246	87493024	-	ZCCHC14	NA	23174	NA	chr16	87439852	87526630	-	2051.56	2091.01	1322.02	5587.75	2439.57	4890.39	3063.72	1.24109	0.439347	2.82486	0.00473019	0.0486068	129.667	NA	NA	21	39	176	144	136	109
ENSG00000141013	GAS8	ENSG00000141013.16	2622	GAS8	growth arrest specific 8 [Source:HGNC Symbol;Acc:HGNC:4166]	protein_coding	chr16	90019629	90044975	+	GAS8	PF13851	2622	NA	chr16	90086037	90111383	+	790.75	697.553	712.038	2576.6	1878.8	1081.98	1289.62	1.33095	0.426212	3.12275	0.00179168	0.0254461	78.3333	NA	NA	17	21	122	86	96	53
ENSG00000141027	NCOR1	ENSG00000141027.20	9611	NCOR1	nuclear receptor corepressor 1 [Source:HGNC Symbol;Acc:HGNC:7672]	protein_coding	chr17	16029157	16218185	-	NCOR1	NA	9611	NA	chr17	15932471	16121499	-	803.285	494.719	370.26	3637.55	2795.08	2440.46	1756.89	2.41021	0.428033	5.63089	1.79e-08	4.61e-06	216	NA	90	53	67	246	209	245	194
ENSG00000141258	SGSM2	ENSG00000141258.12	9905	SGSM2	small G protein signaling modulator 2 [Source:HGNC Symbol;Acc:HGNC:29026]	protein_coding	chr17	2337498	2381058	+	SGSM2	NA	9905	NA	chr17	2240792	2284352	+	950.571	700.851	993.292	2294.78	2702.08	2503.04	1690.77	1.50329	0.374682	4.01218	6.02e-05	0.00238971	72.3333	NA	NA	15	10	90	77	92	48
ENSG00000141298	SSH2	ENSG00000141298.17	85464	SSH2	slingshot protein phosphatase 2 [Source:HGNC Symbol;Acc:HGNC:30580]	protein_coding	chr17	29625938	29930276	-	SSH2	NA	85464	4810	chr17	27952956	28257294	-	790.75	1083.43	797.482	2494.89	658.184	2312.4	1356.19	1.03254	0.500274	2.06395	0.0390224	0.187985	251	NA	NA	45	46	333	242	320	191
ENSG00000141428	C18orf21	ENSG00000141428.16	83608	C18orf21	chromosome 18 open reading frame 21 [Source:HGNC Symbol;Acc:HGNC:28802]	protein_coding	chr18	35972625	35979286	+	C18orf21	NA	83608	NA	chr18	33552588	33559249	+	231.898	102.242	104.432	468.903	260.852	232.841	233.528	1.12785	0.490359	2.30005	0.0214456	0.12913	2.66667	NA	NA	1	1	4	5	2	1
ENSG00000141519	CCDC40	ENSG00000141519.14	55036	CCDC40	coiled-coil domain containing 40 [Source:HGNC Symbol;Acc:HGNC:26090]	protein_coding	chr17	80036632	80100613	+	CCDC40	NA	55036	NA	chr17	78010431	78074412	+	92.968	65.9625	83.071	149.196	214.075	149.891	125.861	1.0822	0.431933	2.50548	0.0122284	0.0902701	19.6667	NA	NA	4	4	26	23	23	13
ENSG00000141837	CACNA1A	ENSG00000141837.19	773	CACNA1A	calcium voltage-gated channel subunit alpha1 A [Source:HGNC Symbol;Acc:HGNC:1388]	protein_coding	chr19	13206442	13633025	-	CACNA1A	PF16905	773	4010	chr19	13317256	13743839	-	57.4521	49.4719	66.4568	99.4642	110.615	157.895	90.2258	1.08413	0.452191	2.39751	0.016507	0.109612	20	NA	NA	5	5	35	17	24	19
ENSG00000142102	PGGHG	ENSG00000142102.15	80162	PGGHG	protein-glucosylgalactosylhydroxylysine glucosidase [Source:HGNC Symbol;Acc:HGNC:26210]	protein_coding	chr11	289126	296107	+	PGGHG	NA	80162	NA	chr11	289126	296107	+	216.229	227.571	231.412	451.141	730.827	500.608	392.965	1.31855	0.398691	3.30718	0.000942388	0.0161854	45.3333	NA	13	5	7	50	55	55	26
ENSG00000142303	ADAMTS10	ENSG00000142303.13	81794	ADAMTS10	ADAM metallopeptidase with thrombospondin type 1 motif 10 [Source:HGNC Symbol;Acc:HGNC:13201]	protein_coding	chr19	8580240	8610735	-	ADAMTS10	NA	81794	NA	chr19	8645124	8675620	-	57.4521	26.385	41.5355	81.7027	186.559	85.1325	79.7945	1.48852	0.53036	2.80662	0.00500641	0.0502891	10.6667	NA	NA	4	2	19	12	13	7
ENSG00000142396	AC020915.1	ENSG00000142396.10	NA	ERVK3-1	endogenous retrovirus group K3 member 1 [Source:HGNC Symbol;Acc:HGNC:30466]	protein_coding	chr19	58305319	58315663	+	ERVK3-1	NA	105372481	NA	chr19	58816685	58827029	+	105.503	61.0153	54.5895	161.037	351.655	73.4904	134.548	1.4052	0.570829	2.46168	0.0138286	0.0970465	10.6667	NA	NA	2	1	16	12	12	8
ENSG00000143079	CTTNBP2NL	ENSG00000143079.14	55917	CTTNBP2NL	CTTNBP2 N-terminal like [Source:HGNC Symbol;Acc:HGNC:25330]	protein_coding	chr1	112396214	112463456	+	CTTNBP2NL	NA	55917	NA	chr1	112938836	113006078	+	592.279	351.25	304.989	1349.87	630.668	589.379	636.406	1.03948	0.472553	2.1997	0.0278281	0.151843	34.3333	NA	NA	8	8	50	33	44	26
ENSG00000143127	ITGA10	ENSG00000143127.12	8515	ITGA10	integrin subunit alpha 10 [Source:HGNC Symbol;Acc:HGNC:6135]	protein_coding	chr1	145891208	145910111	-	ITGA10	PF01839	8515	4510	chr1	145524968	145543867	+	19.8471	24.7359	17.8009	44.9957	62.1863	42.9301	35.416	1.28041	0.539058	2.37528	0.0175358	0.113862	2.66667	NA	NA	NA	NA	3	2	4	2
ENSG00000143178	TBX19	ENSG00000143178.12	9095	TBX19	T-box transcription factor 19 [Source:HGNC Symbol;Acc:HGNC:11596]	protein_coding	chr1	168280877	168314426	+	TBX19	NA	9095	NA	chr1	168250115	168283664	+	53.2738	62.6644	33.2284	71.0458	230.585	65.4865	86.0473	1.30946	0.575623	2.27485	0.0229149	0.134823	8.66667	NA	NA	4	2	11	7	13	6
ENSG00000143199	ADCY10	ENSG00000143199.17	55811	ADCY10	adenylate cyclase 10 [Source:HGNC Symbol;Acc:HGNC:21285]	protein_coding	chr1	167809386	167914215	-	ADCY10	NA	55811	230	chr1	167778623	167883453	-	0	0	0	3.55229	6.60385	1.45526	1.93523	4.0622	1.96663	2.06557	0.0388692	NA	2.5	NA	NA	NA	NA	1	4	1	NA
ENSG00000143228	NUF2	ENSG00000143228.12	83540	NUF2	NUF2 component of NDC80 kinetochore complex [Source:HGNC Symbol;Acc:HGNC:14621]	protein_coding	chr1	163266576	163355764	+	NUF2	NA	83540	NA	chr1	163236366	163325554	+	667.489	321.567	237.346	1738.25	614.158	1392.68	828.583	1.60887	0.514658	3.12609	0.00177146	0.0253042	25.6667	NA	NA	20	4	32	25	38	14
ENSG00000143341	HMCN1	ENSG00000143341.11	83872	HMCN1	hemicentin 1 [Source:HGNC Symbol;Acc:HGNC:19194]	protein_coding	chr1	185734391	186190949	+	HMCN1	NA	83872	NA	chr1	185703523	186160081	+	34.4713	31.3322	41.5355	49.7321	25.8651	199.37	63.7177	1.35637	0.665809	2.03717	0.0416326	0.19573	6.66667	NA	NA	1	1	10	14	5	1
ENSG00000143375	CGN	ENSG00000143375.14	57530	CGN	cingulin [Source:HGNC Symbol;Acc:HGNC:17429]	protein_coding	chr1	151510510	151538692	+	CGN	NA	57530	4530	chr1	151482986	151511168	+	275.77	1080.14	835.457	3211.27	253.148	2354.6	1335.06	1.40922	0.681713	2.06718	0.0387175	0.186887	30.3333	NA	NA	2	7	29	44	27	20
ENSG00000143387	CTSK	ENSG00000143387.12	1513	CTSK	cathepsin K [Source:HGNC Symbol;Acc:HGNC:2536]	protein_coding	chr1	150796208	150808260	-	CTSK	NA	1513	4142	chr1	150768684	150780736	-	19.8471	1.64906	10.6806	36.707	97.4069	38.5643	34.1425	2.38016	0.708416	3.35983	0.000779899	0.0140929	2	NA	NA	1	NA	1	2	3	1
ENSG00000143512	HHIPL2	ENSG00000143512.12	79802	HHIPL2	HHIP like 2 [Source:HGNC Symbol;Acc:HGNC:25842]	protein_coding	chr1	222522258	222548104	-	HHIPL2	NA	79802	NA	chr1	222695600	222721446	-	2.08917	0	0	8.28868	11.0064	14.5526	5.98947	3.83098	1.39353	2.74912	0.00597557	0.0563268	1	NA	NA	1	NA	2	1	NA	1
ENSG00000143514	TP53BP2	ENSG00000143514.16	7159	TP53BP2	tumor protein p53 binding protein 2 [Source:HGNC Symbol;Acc:HGNC:12000]	protein_coding	chr1	223779893	223845954	-	TP53BP2	NA	7159	NA	chr1	223967595	224033656	-	1231.56	1307.71	793.922	4649.95	1118.25	3918.28	2169.95	1.53897	0.513572	2.9966	0.0027301	0.0337507	51.6667	NA	NA	19	15	70	55	64	36
ENSG00000143630	HCN3	ENSG00000143630.9	57657	HCN3	hyperpolarization activated cyclic nucleotide gated potassium channel 3 [Source:HGNC Symbol;Acc:HGNC:19183]	protein_coding	chr1	155277463	155289848	+	HCN3	NA	57657	NA	chr1	155247254	155259639	+	124.305	107.189	125.793	220.242	608.655	222.654	234.807	1.55859	0.493815	3.15623	0.00159825	0.0235453	13.6667	NA	NA	5	2	14	17	17	7
ENSG00000143632	ACTA1	ENSG00000143632.14	58	ACTA1	actin alpha 1, skeletal muscle [Source:HGNC Symbol;Acc:HGNC:129]	protein_coding	chr1	229431245	229434098	-	ACTA1	PF00022	58	NA	chr1	229566992	229569845	-	2.08917	3.29812	0	13.0251	24.2141	0.727628	7.22569	2.88472	1.27884	2.25573	0.0240874	0.138366	1	NA	NA	NA	NA	NA	NA	1	NA
ENSG00000143748	NVL	ENSG00000143748.17	4931	NVL	nuclear VCP like [Source:HGNC Symbol;Acc:HGNC:8070]	protein_coding	chr1	224227334	224330189	-	NVL	NA	4931	3008	chr1	224415036	224517891	-	488.865	488.122	302.616	1850.74	708.263	1044.15	813.793	1.49305	0.460698	3.24085	0.00119173	0.0190679	72.3333	NA	NA	17	16	90	80	82	55
ENSG00000143776	CDC42BPA	ENSG00000143776.18	8476	CDC42BPA	CDC42 binding protein kinase alpha [Source:HGNC Symbol;Acc:HGNC:1737]	protein_coding	chr1	226989865	227318474	-	CDC42BPA	PF00069	8476	NA	chr1	227177566	227506175	-	2775.46	1383.56	1382.54	4336.16	3383.93	6741.47	3333.85	1.38353	0.452665	3.0564	0.0022401	0.0298201	335.333	NA	NA	73	61	415	346	434	226
ENSG00000143850	PLEKHA6	ENSG00000143850.13	22874	PLEKHA6	pleckstrin homology domain containing A6 [Source:HGNC Symbol;Acc:HGNC:17053]	protein_coding	chr1	204218853	204377665	-	PLEKHA6	NA	22874	NA	chr1	204187981	204346793	-	114.904	42.8756	75.9507	208.401	144.734	236.479	137.224	1.32418	0.482254	2.74582	0.00603606	0.0566959	84.3333	NA	NA	5	11	83	78	99	76
ENSG00000143970	ASXL2	ENSG00000143970.16	55252	ASXL2	ASXL transcriptional regulator 2 [Source:HGNC Symbol;Acc:HGNC:23805]	protein_coding	chr2	25733753	25878487	-	ASXL2	NA	55252	NA	chr2	25956622	26101356	-	1769.53	2188.31	1393.22	6738.7	1481.46	3696.35	2877.93	1.15495	0.514419	2.24515	0.0247587	0.141172	116	NA	NA	18	15	155	82	166	100
ENSG00000143971	ETAA1	ENSG00000143971.7	54465	ETAA1	ETAA1 activator of ATR kinase [Source:HGNC Symbol;Acc:HGNC:24648]	protein_coding	chr2	67397322	67412089	+	ETAA1	PF15350	54465	NA	chr2	67624454	67639221	+	379.184	123.68	109.179	296.024	789.161	460.589	359.636	1.33465	0.552457	2.41584	0.0156989	0.105974	16.3333	NA	NA	7	3	13	19	22	8
ENSG00000144161	ZC3H8	ENSG00000144161.12	84524	ZC3H8	zinc finger CCCH-type containing 8 [Source:HGNC Symbol;Acc:HGNC:30941]	protein_coding	chr2	112211529	112255136	-	ZC3H8	NA	84524	NA	chr2	112969106	113012713	-	275.77	123.68	117.486	787.425	407.238	526.803	373.067	1.73086	0.478367	3.61827	0.000296574	0.00724525	45.6667	NA	NA	9	15	56	48	54	35
ENSG00000144214	LYG1	ENSG00000144214.9	129530	LYG1	lysozyme g1 [Source:HGNC Symbol;Acc:HGNC:27014]	protein_coding	chr2	99284238	99304742	-	LYG1	NA	129530	NA	chr2	99900701	99921205	-	28.2038	21.4378	11.8673	59.2049	234.987	45.1129	66.8023	2.46729	0.661546	3.72957	0.000191804	0.00540385	8	NA	NA	1	1	12	10	7	7
ENSG00000144426	NBEAL1	ENSG00000144426.18	65065	NBEAL1	neurobeachin like 1 [Source:HGNC Symbol;Acc:HGNC:20681]	protein_coding	chr2	203014879	203226378	+	NBEAL1	NA	65065	NA	chr2	203879602	204091101	+	884.763	448.545	589.804	937.805	560.777	3825.14	1207.81	1.46854	0.605145	2.42676	0.0152342	0.103881	108.667	NA	NA	18	41	146	117	129	80
ENSG00000144671	SLC22A14	ENSG00000144671.10	9389	SLC22A14	solute carrier family 22 member 14 [Source:HGNC Symbol;Acc:HGNC:8495]	protein_coding	chr3	38282294	38318575	+	SLC22A14	NA	9389	NA	chr3	38323785	38360066	+	0	0	1.18673	4.73639	10.4561	4.36577	3.4575	3.85803	1.65591	2.32985	0.0198138	NA	4.66667	NA	NA	2	3	7	5	4	5
ENSG00000144802	NFKBIZ	ENSG00000144802.11	64332	NFKBIZ	NFKB inhibitor zeta [Source:HGNC Symbol;Acc:HGNC:29805]	protein_coding	chr3	101827991	101861022	+	NFKBIZ	NA	64332	NA	chr3	101546835	101579866	+	104.458	82.4531	84.2578	172.878	319.186	91.6811	142.486	1.10665	0.509483	2.17211	0.0298471	0.15868	19.6667	NA	NA	5	5	31	21	23	15
ENSG00000144821	MYH15	ENSG00000144821.9	22989	MYH15	myosin heavy chain 15 [Source:HGNC Symbol;Acc:HGNC:31073]	protein_coding	chr3	108380368	108529322	-	MYH15	NA	22989	4530	chr3	108099215	108248169	-	316.509	168.204	239.719	1128.44	799.066	1108.91	626.808	2.0642	0.414742	4.97708	6.45e-07	8.77e-05	44.3333	NA	NA	6	4	49	39	54	40
ENSG00000144848	ATG3	ENSG00000144848.10	64422	ATG3	autophagy related 3 [Source:HGNC Symbol;Acc:HGNC:20962]	protein_coding	chr3	112532510	112562046	-	ATG3	NA	64422	4140	chr3	112251357	112280893	-	943.259	478.228	469.945	2344.51	854.099	1380.31	1078.39	1.27411	0.484458	2.62997	0.00853927	0.0715579	24	NA	NA	5	5	31	28	28	16
ENSG00000144895	EIF2A	ENSG00000144895.11	83939	EIF2A	eukaryotic translation initiation factor 2A [Source:HGNC Symbol;Acc:HGNC:3254]	protein_coding	chr3	150546678	150586016	+	EIF2A	NA	83939	NA	chr3	150264465	150303803	+	2063.05	2128.94	1348.12	8452.09	2111.03	3879.71	3330.49	1.3822	0.506323	2.72988	0.00633574	0.0583933	42.6667	NA	NA	19	13	49	38	68	22
ENSG00000145216	FIP1L1	ENSG00000145216.15	81608	FIP1L1	factor interacting with PAPOLA and CPSF1 [Source:HGNC Symbol;Acc:HGNC:19124]	protein_coding	chr4	53377641	53460862	+	FIP1L1	NA	81608	3015	chr4	54243808	54327029	+	761.502	603.557	485.372	3475.33	457.317	1252.98	1172.67	1.48585	0.586268	2.53443	0.0112631	0.0861006	13.3333	NA	NA	2	4	13	15	12	13
ENSG00000145241	CENPC	ENSG00000145241.10	1060	CENPC	centromere protein C [Source:HGNC Symbol;Acc:HGNC:1854]	protein_coding	chr4	67468762	67545503	-	CENPC	PF15620	1060	NA	chr4	68334480	68411221	-	301.885	202.835	150.715	1368.82	634.52	693.43	558.7	2.03848	0.464839	4.38534	1.16e-05	0.000746323	51.3333	NA	NA	13	13	62	39	74	41
ENSG00000145244	CORIN	ENSG00000145244.11	10699	CORIN	corin, serine peptidase [Source:HGNC Symbol;Acc:HGNC:19012]	protein_coding	chr4	47593999	47838106	-	CORIN	NA	10699	NA	chr4	47596016	47840123	-	35.5159	52.77	59.3365	92.3596	112.816	120.059	78.8094	1.1463	0.460635	2.48853	0.0128274	0.0929548	61	NA	NA	7	8	86	56	84	43
ENSG00000145331	TRMT10A	ENSG00000145331.13	93587	TRMT10A	tRNA methyltransferase 10A [Source:HGNC Symbol;Acc:HGNC:28403]	protein_coding	chr4	99546709	99564039	-	TRMT10A	PF01746	93587	NA	chr4	100467866	100485196	-	159.821	87.4003	105.619	848.998	159.593	463.499	304.155	2.05572	0.556814	3.69193	0.000222557	0.00599936	3.5	NA	NA	NA	2	7	4	3	NA
ENSG00000145362	ANK2	ENSG00000145362.17	287	ANK2	ankyrin 2 [Source:HGNC Symbol;Acc:HGNC:493]	protein_coding	chr4	112818032	113384221	+	ANK2	PF00791	287	NA	chr4	113739188	114305377	+	100.28	113.785	113.926	233.267	122.722	309.97	165.658	1.02114	0.462711	2.20685	0.0273244	0.150108	221	NA	NA	33	74	247	274	246	143
ENSG00000145388	METTL14	ENSG00000145388.14	57721	METTL14	methyltransferase like 14 [Source:HGNC Symbol;Acc:HGNC:29330]	protein_coding	chr4	118685392	118715433	+	METTL14	NA	57721	NA	chr4	119606547	119636588	+	948.482	554.085	479.439	2068.62	630.118	1634.25	1052.5	1.12729	0.49777	2.26468	0.0235321	0.136609	26.3333	NA	NA	8	5	40	29	27	23
ENSG00000145555	MYO10	ENSG00000145555.14	4651	MYO10	myosin X [Source:HGNC Symbol;Acc:HGNC:7593]	protein_coding	chr5	16661907	16936288	-	MYO10	NA	4651	4666	chr5	16662016	16936397	-	1879.21	2219.64	1600.9	8601.28	1703.24	5148.7	3525.49	1.43884	0.521752	2.75771	0.00582077	0.0553626	262.333	NA	NA	64	61	327	247	319	221
ENSG00000145700	ANKRD31	ENSG00000145700.9	256006	ANKRD31	ankyrin repeat domain 31 [Source:HGNC Symbol;Acc:HGNC:26853]	protein_coding	chr5	75068275	75236911	-	ANKRD31	PF12796	256006	NA	chr5	74364100	74532736	-	24.0254	14.8416	7.12038	28.4183	57.2334	49.4787	30.1863	1.5542	0.625977	2.48284	0.013034	0.0940505	9.33333	NA	NA	1	NA	4	9	11	8
ENSG00000145703	IQGAP2	ENSG00000145703.15	10788	IQGAP2	IQ motif containing GTPase activating protein 2 [Source:HGNC Symbol;Acc:HGNC:6111]	protein_coding	chr5	76403285	76708132	+	IQGAP2	NA	10788	4810	chr5	75699110	76003957	+	191.159	87.4003	54.5895	454.693	122.722	621.394	255.326	1.8432	0.60062	3.06883	0.00214897	0.0289701	20.3333	NA	NA	1	7	25	21	28	12
ENSG00000145734	BDP1	ENSG00000145734.18	55814	BDP1	B double prime 1, subunit of RNA polymerase III transcription initiation factor IIIB [Source:HGNC Symbol;Acc:HGNC:13652]	protein_coding	chr5	71455651	71567820	+	BDP1	NA	55814	NA	chr5	70751478	70863647	+	1808.17	837.723	443.837	8257.89	3788.41	7251.54	3731.26	2.64236	0.52571	5.02626	5e-07	7.26e-05	152	NA	NA	57	30	202	157	188	111
ENSG00000145819	ARHGAP26	ENSG00000145819.15	23092	ARHGAP26	Rho GTPase activating protein 26 [Source:HGNC Symbol;Acc:HGNC:17073]	protein_coding	chr5	142770377	143229011	+	ARHGAP26	NA	23092	NA	chr5	142149942	142608576	+	842.979	608.504	697.797	1784.43	735.779	2190.89	1143.4	1.13149	0.462856	2.44459	0.0145018	0.100442	430.333	NA	NA	75	111	482	439	521	331
ENSG00000146094	DOK3	ENSG00000146094.13	79930	DOK3	docking protein 3 [Source:HGNC Symbol;Acc:HGNC:24583]	protein_coding	chr5	177501907	177511274	-	DOK3	NA	79930	NA	chr5	176928908	176938275	-	72.0763	74.2078	41.5355	368.254	280.113	120.059	159.374	2.03307	0.511037	3.97833	6.94e-05	0.00264913	5	NA	NA	4	NA	4	6	5	4
ENSG00000146247	PHIP	ENSG00000146247.13	55023	PHIP	pleckstrin homology domain interacting protein [Source:HGNC Symbol;Acc:HGNC:15673]	protein_coding	chr6	78934419	79078254	-	PHIP	NA	55023	NA	chr6	79644136	79787971	-	1789.37	2067.92	1305.4	8731.53	1822.11	7819.09	3922.57	1.83137	0.529938	3.45582	0.000548629	0.0110154	120.333	NA	NA	44	16	144	119	148	94
ENSG00000146350	TBC1D32	ENSG00000146350.13	221322	TBC1D32	TBC1 domain family member 32 [Source:HGNC Symbol;Acc:HGNC:21485]	protein_coding	chr6	121079494	121334745	-	TBC1D32	NA	221322	NA	chr6	121400640	121655891	-	316.509	120.382	129.353	338.652	533.261	650.5	348.109	1.42397	0.491574	2.89675	0.00377051	0.0419149	167	NA	NA	27	45	229	160	188	153
ENSG00000146414	SHPRH	ENSG00000146414.15	257218	SHPRH	SNF2 histone linker PHD RING helicase [Source:HGNC Symbol;Acc:HGNC:19336]	protein_coding	chr6	145864245	145964423	-	SHPRH	PF00271	257218	NA	chr6	146185381	146285559	-	475.286	456.79	261.08	1208.96	705.512	1690.28	799.652	1.59524	0.456233	3.49654	0.000471332	0.0099454	73.3333	NA	NA	17	16	84	79	86	55
ENSG00000146426	TIAM2	ENSG00000146426.17	26230	TIAM2	TIAM Rac1 associated GEF 2 [Source:HGNC Symbol;Acc:HGNC:11806]	protein_coding	chr6	154832697	155257723	+	TIAM2	PF00595	26230	4062	chr6	155153831	155578857	+	139.974	64.3134	168.516	241.556	178.304	511.523	217.364	1.31659	0.523966	2.51275	0.0119796	0.0890915	178.667	NA	NA	51	30	240	166	240	130
ENSG00000146530	VWDE	ENSG00000146530.11	221806	VWDE	von Willebrand factor D and EGF domains [Source:HGNC Symbol;Acc:HGNC:21897]	protein_coding	chr7	12330885	12403941	-	VWDE	NA	221806	NA	chr7	12370511	12443567	-	336.356	295.182	334.658	425.091	833.186	1191.13	569.267	1.34249	0.451631	2.97254	0.00295344	0.0357316	52.6667	NA	NA	18	9	69	46	70	42
ENSG00000146556	WASH2P	ENSG00000146556.14	NA	WASH2P	WASP family homolog 2, pseudogene [Source:HGNC Symbol;Acc:HGNC:33145]	transcribed_unprocessed_pseudogene	chr2	113588550	113599043	+	WASH2P	NA	375260	NA	chr2	114346127	114356620	+	4.17834	9.89437	7.12038	34.3388	37.9722	10.1868	17.2818	1.99167	0.768809	2.5906	0.009581	0.0773125	6.33333	NA	NA	NA	NA	4	4	11	4
ENSG00000146587	RBAK	ENSG00000146587.17	57786	RBAK	RB associated KRAB zinc finger [Source:HGNC Symbol;Acc:HGNC:17680]	protein_coding	chr7	5045821	5069487	+	RBAK	NA	57786	NA	chr7	5085452	5109118	+	856.559	341.356	217.171	672.567	1281.7	1028.87	733.036	1.07517	0.522447	2.05796	0.0395943	0.189509	24.3333	NA	NA	5	4	25	26	29	18
ENSG00000146757	ZNF92	ENSG00000146757.13	168374	ZNF92	zinc finger protein 92 [Source:HGNC Symbol;Acc:HGNC:13168]	protein_coding	chr7	65373799	65401135	+	ZNF92	NA	168374	NA	chr7	64838712	64866048	+	379.184	158.31	64.0834	704.538	703.861	614.846	437.47	1.74736	0.548093	3.18807	0.00143227	0.0217608	21.6667	NA	NA	1	NA	16	19	30	16
ENSG00000147082	CCNB3	ENSG00000147082.17	85417	CCNB3	cyclin B3 [Source:HGNC Symbol;Acc:HGNC:18709]	protein_coding	chrX	50202713	50351914	+	CCNB3	NA	85417	4110	NA	NA	NA	NA	114.904	93.9965	111.553	465.35	144.184	742.908	278.816	2.07531	0.540982	3.83619	0.00012496	0.00400485	11.3333	NA	NA	2	4	10	14	13	7
ENSG00000147118	ZNF182	ENSG00000147118.11	7569	ZNF182	zinc finger protein 182 [Source:HGNC Symbol;Acc:HGNC:13001]	protein_coding	chrX	47974851	48003978	-	ZNF182	NA	7569	NA	chrX	47834250	47863377	-	185.936	67.6115	59.3365	317.338	383.574	432.211	241.001	1.85042	0.501253	3.69158	0.000222866	0.00599936	2.66667	NA	NA	1	1	3	3	4	1
ENSG00000147124	ZNF41	ENSG00000147124.12	7592	ZNF41	zinc finger protein 41 [Source:HGNC Symbol;Acc:HGNC:13107]	protein_coding	chrX	47445879	47482946	-	ZNF41	NA	7592	NA	chrX	47305278	47342345	-	360.381	277.042	185.13	610.994	408.889	708.71	425.191	1.07041	0.433547	2.46895	0.0135509	0.0961451	20	NA	NA	4	6	25	24	27	9
ENSG00000147174	GCNA	ENSG00000147174.11	93953	GCNA	germ cell nuclear acidic peptidase [Source:HGNC Symbol;Acc:HGNC:15805]	protein_coding	chrX	71578411	71613583	+	GCNA	PF10263	93953	NA	chrX	70798261	70833433	+	3.13375	9.89437	8.3071	43.8116	81.9979	26.9222	29.0112	2.88615	0.705076	4.09339	4.25e-05	0.00188046	9.66667	NA	NA	3	2	15	10	11	8
ENSG00000147180	ZNF711	ENSG00000147180.16	7552	ZNF711	zinc finger protein 711 [Source:HGNC Symbol;Acc:HGNC:13128]	protein_coding	chrX	85244032	85273362	+	ZNF711	NA	7552	NA	chrX	84499038	84528368	+	236.076	89.0493	87.818	391.936	288.919	479.507	262.218	1.48506	0.493559	3.00887	0.00262222	0.0328716	10.3333	NA	NA	1	3	4	12	11	8
ENSG00000147202	DIAPH2	ENSG00000147202.17	1730	DIAPH2	diaphanous related formin 2 [Source:HGNC Symbol;Acc:HGNC:2877]	protein_coding	chrX	96684663	97604997	+	DIAPH2	NA	1730	4810	chrX	95939662	96859996	+	391.719	283.639	245.653	1593.79	392.929	1085.62	665.559	1.73651	0.508298	3.41632	0.000634742	0.012252	261	NA	NA	52	45	359	273	323	187
ENSG00000147223	RIPPLY1	ENSG00000147223.5	92129	RIPPLY1	ripply transcriptional repressor 1 [Source:HGNC Symbol;Acc:HGNC:25117]	protein_coding	chrX	106900063	106903341	-	RIPPLY1	PF14998	92129	NA	chrX	106143293	106146571	-	1.04458	0	1.18673	3.55229	5.50321	10.1868	3.57894	3.00639	1.52288	1.97414	0.0483654	NA	1	NA	NA	NA	NA	NA	1	NA	NA
ENSG00000147251	DOCK11	ENSG00000147251.15	139818	DOCK11	dedicator of cytokinesis 11 [Source:HGNC Symbol;Acc:HGNC:23483]	protein_coding	chrX	118495898	118686163	+	DOCK11	NA	139818	NA	chrX	117629861	117820126	+	7.31209	8.24531	10.6806	28.4183	70.9914	66.2142	31.977	2.6685	0.640086	4.16897	3.06e-05	0.00151587	17.3333	NA	NA	3	3	24	19	17	16
ENSG00000147316	MCPH1	ENSG00000147316.12	79648	MCPH1	microcephalin 1 [Source:HGNC Symbol;Acc:HGNC:6954]	protein_coding	chr8	6406596	6648508	+	MCPH1	NA	79648	NA	chr8	6264117	6506029	+	539.005	580.47	366.699	1396.05	687.902	1095.08	777.534	1.09675	0.426787	2.56979	0.0101761	0.0806667	298.667	NA	NA	52	55	304	299	371	226
ENSG00000147421	HMBOX1	ENSG00000147421.17	79618	HMBOX1	homeobox containing 1 [Source:HGNC Symbol;Acc:HGNC:26137]	protein_coding	chr8	28890395	29064764	+	HMBOX1	NA	79618	NA	chr8	28747912	28922281	+	432.458	400.722	357.206	790.977	648.278	1151.84	630.246	1.12202	0.401946	2.79146	0.00524713	0.051909	118	NA	NA	21	21	162	113	145	96
ENSG00000147437	GNRH1	ENSG00000147437.9	2796	GNRH1	gonadotropin releasing hormone 1 [Source:HGNC Symbol;Acc:HGNC:4419]	protein_coding	chr8	25419258	25424654	-	GNRH1	PF00446	2796	4912	chr8	25276774	25282170	-	5.22292	6.59625	4.74692	23.6819	40.7238	13.8249	15.7995	2.26258	0.773095	2.92665	0.00342633	0.0394817	2.66667	NA	NA	NA	1	1	3	3	2
ENSG00000147459	DOCK5	ENSG00000147459.17	80005	DOCK5	dedicator of cytokinesis 5 [Source:HGNC Symbol;Acc:HGNC:23476]	protein_coding	chr8	25184689	25418082	+	DOCK5	NA	80005	NA	chr8	25042204	25275598	+	1779.97	2767.13	1913.01	6542.14	3006.4	8694.43	4117.18	1.49788	0.461375	3.24655	0.00116814	0.0187811	308.667	NA	NA	89	66	335	310	411	205
ENSG00000147526	TACC1	ENSG00000147526.19	6867	TACC1	transforming acidic coiled-coil containing protein 1 [Source:HGNC Symbol;Acc:HGNC:11522]	protein_coding	chr8	38728186	38853028	+	TACC1	PF05010	6867	NA	chr8	38585704	38710546	+	2863.2	2734.14	1763.48	7937	2464.89	5376.44	3856.53	1.09986	0.475321	2.31393	0.0206718	0.126443	83.6667	NA	NA	29	21	86	87	107	57
ENSG00000147548	NSD3	ENSG00000147548.16	54904	NSD3	nuclear receptor binding SET domain protein 3 [Source:HGNC Symbol;Acc:HGNC:12767]	protein_coding	chr8	38269704	38382272	-	NSD3	NA	54904	310	chr8	38127222	38239790	-	2142.44	1503.94	1252	4550.49	2437.37	6585.03	3078.55	1.47013	0.457376	3.21428	0.00130774	0.0203604	93.3333	NA	NA	24	19	77	85	122	73
ENSG00000147601	TERF1	ENSG00000147601.13	7013	TERF1	telomeric repeat binding factor 1 [Source:HGNC Symbol;Acc:HGNC:11728]	protein_coding	chr8	73008864	73048123	+	TERF1	NA	7013	NA	chr8	73921099	73960358	+	729.12	298.48	282.442	1731.15	516.201	916.084	745.579	1.26974	0.533474	2.38013	0.0173066	0.113022	24	NA	NA	7	3	35	23	34	15
ENSG00000147649	MTDH	ENSG00000147649.9	92140	MTDH	metadherin [Source:HGNC Symbol;Acc:HGNC:29608]	protein_coding	chr8	97644184	97730260	+	MTDH	PF15686	92140	NA	chr8	98656412	98742488	+	5480.93	3502.61	3151.95	15504.6	5460.84	10667.8	7294.78	1.38203	0.465219	2.97071	0.00297111	0.0357895	132.333	NA	NA	42	36	169	134	164	99
ENSG00000147654	EBAG9	ENSG00000147654.14	9166	EBAG9	estrogen receptor binding site associated antigen 9 [Source:HGNC Symbol;Acc:HGNC:3123]	protein_coding	chr8	109539711	109565996	+	EBAG9	NA	9166	NA	chr8	110551940	110578225	+	314.42	156.661	143.594	534.028	702.76	331.798	363.877	1.34923	0.473786	2.84777	0.00440274	0.0464792	14	NA	NA	5	2	16	13	14	15
ENSG00000147854	UHRF2	ENSG00000147854.16	115426	UHRF2	ubiquitin like with PHD and ring finger domains 2 [Source:HGNC Symbol;Acc:HGNC:12557]	protein_coding	chr9	6413151	6507054	+	UHRF2	NA	115426	NA	chr9	6413151	6507054	+	626.75	615.1	486.559	1116.6	1277.3	1362.12	914.071	1.12012	0.373082	3.00234	0.00267916	0.0332419	83.6667	NA	NA	28	24	112	87	95	69
ENSG00000147905	ZCCHC7	ENSG00000147905.17	84186	ZCCHC7	zinc finger CCHC-type containing 7 [Source:HGNC Symbol;Acc:HGNC:26209]	protein_coding	chr9	37120539	37358149	+	ZCCHC7	NA	84186	3018	chr9	37120536	37358146	+	593.324	588.715	493.679	3121.28	685.7	1413.05	1149.29	1.63867	0.514621	3.18423	0.00145142	0.0220123	422.333	NA	NA	99	115	478	412	540	315
ENSG00000148143	ZNF462	ENSG00000148143.12	58499	ZNF462	zinc finger protein 462 [Source:HGNC Symbol;Acc:HGNC:21684]	protein_coding	chr9	106863166	107013634	+	ZNF462	NA	58499	NA	chr9	109625447	109775915	+	840.89	831.127	566.07	3031.29	1114.95	2893.78	1546.35	1.65315	0.462528	3.57417	0.000351337	0.00808647	63.6667	NA	NA	13	14	64	69	68	54
ENSG00000148296	SURF6	ENSG00000148296.6	6838	SURF6	surfeit 6 [Source:HGNC Symbol;Acc:HGNC:11478]	protein_coding	chr9	133328776	133336188	-	SURF6	PF04935	6838	NA	chr9	136195612	136203025	-	1200.23	1403.35	1024.15	5153.19	811.724	2041.72	1939.06	1.14182	0.557472	2.04822	0.0405386	0.192477	20.3333	NA	NA	4	5	19	16	31	14
ENSG00000148396	SEC16A	ENSG00000148396.18	9919	SEC16A	SEC16 homolog A, endoplasmic reticulum export factor [Source:HGNC Symbol;Acc:HGNC:29006]	protein_coding	chr9	136440096	136483759	-	SEC16A	NA	9919	NA	chr9	139334548	139378211	-	3954.79	6464.32	4043.19	13067.7	3370.72	14356.1	7542.8	1.09041	0.52025	2.09594	0.0360875	0.179077	89	NA	NA	17	20	115	99	102	66
ENSG00000148516	ZEB1	ENSG00000148516.21	6935	ZEB1	zinc finger E-box binding homeobox 1 [Source:HGNC Symbol;Acc:HGNC:11642]	protein_coding	chr10	31318495	31529814	+	ZEB1	NA	6935	NA	chr10	31607424	31818742	+	150.42	133.574	49.8426	406.145	409.989	152.802	217.129	1.53759	0.534669	2.87578	0.00403031	0.0437717	67.6667	NA	NA	15	26	55	79	77	47
ENSG00000148690	FRA10AC1	ENSG00000148690.11	118924	FRA10AC1	FRA10A associated CGG repeat 1 [Source:HGNC Symbol;Acc:HGNC:1162]	protein_coding	chr10	93667883	93702592	-	FRA10AC1	NA	118924	NA	chr10	95427640	95462349	-	470.063	155.012	143.594	929.516	407.788	464.227	428.367	1.22495	0.540003	2.26842	0.0233038	0.135801	26	NA	NA	4	9	37	23	34	21
ENSG00000149054	ZNF215	ENSG00000149054.15	7762	ZNF215	zinc finger protein 215 [Source:HGNC Symbol;Acc:HGNC:13007]	protein_coding	chr11	6926404	7001004	+	ZNF215	NA	7762	NA	chr11	6947635	7022235	+	321.732	310.024	230.225	757.822	474.927	534.807	438.256	1.03514	0.404484	2.55916	0.0104925	0.0820559	41.6667	NA	NA	6	6	46	51	49	25
ENSG00000149201	CCDC81	ENSG00000149201.9	60494	CCDC81	coiled-coil domain containing 81 [Source:HGNC Symbol;Acc:HGNC:26281]	protein_coding	chr11	86374736	86423109	+	CCDC81	NA	60494	NA	chr11	86085778	86134151	+	14.6242	9.89437	3.56019	27.2342	49.5289	13.0973	19.6565	1.67865	0.751527	2.23366	0.0255057	0.143982	2.33333	NA	NA	2	2	10	2	3	2
ENSG00000149231	CCDC82	ENSG00000149231.11	79780	CCDC82	coiled-coil domain containing 82 [Source:HGNC Symbol;Acc:HGNC:26282]	protein_coding	chr11	96352769	96389956	-	CCDC82	NA	79780	NA	chr11	96085933	96123120	-	293.528	166.555	87.818	1081.08	613.608	787.294	504.981	2.17697	0.490704	4.43643	9.15e-06	0.000641989	17.6667	NA	NA	10	3	21	22	18	13
ENSG00000149292	TTC12	ENSG00000149292.16	54970	TTC12	tetratricopeptide repeat domain 12 [Source:HGNC Symbol;Acc:HGNC:23700]	protein_coding	chr11	113314529	113383544	+	TTC12	NA	54970	NA	chr11	113185251	113254266	+	277.859	263.85	334.658	718.747	248.195	793.842	439.525	1.00523	0.481	2.08987	0.0366296	0.180799	24.3333	NA	NA	5	6	25	16	33	24
ENSG00000149531	FRG1BP	ENSG00000149531.15	NA	FRG1BP	FSHD region gene 1 family member B, pseudogene [Source:HGNC Symbol;Acc:HGNC:15792]	unprocessed_pseudogene	chr20	30377372	30399257	+	FRG1BP	NA	284802	NA	chr20	29612048	29633933	+	62.675	14.8416	45.0957	153.933	56.1328	160.078	82.126	1.57439	0.588995	2.673	0.00751752	0.0654834	2	NA	NA	NA	1	NA	4	1	1
ENSG00000149548	CCDC15	ENSG00000149548.14	80071	CCDC15	coiled-coil domain containing 15 [Source:HGNC Symbol;Acc:HGNC:25798]	protein_coding	chr11	124954121	125041489	+	CCDC15	NA	80071	NA	chr11	124824017	124911385	+	61.6305	44.5247	45.0957	435.748	189.31	200.098	162.734	2.43973	0.486516	5.0147	5.31e-07	7.46e-05	21.3333	NA	NA	2	5	20	17	20	27
ENSG00000149639	SOGA1	ENSG00000149639.14	140710	SOGA1	suppressor of glucose, autophagy associated 1 [Source:HGNC Symbol;Acc:HGNC:16111]	protein_coding	chr20	36777447	36863538	-	SOGA1	NA	140710	NA	chr20	35405850	35491941	-	2292.86	2231.18	2039.99	6762.38	1353.24	7098.74	3629.73	1.21265	0.535828	2.26314	0.023627	0.137019	89.6667	NA	NA	9	13	113	86	91	92
ENSG00000149781	FERMT3	ENSG00000149781.12	83706	FERMT3	fermitin family member 3 [Source:HGNC Symbol;Acc:HGNC:23151]	protein_coding	chr11	64206678	64223886	+	FERMT3	NA	83706	NA	chr11	63974150	63991358	+	26.1146	28.0341	18.9877	66.3094	111.715	25.467	46.1047	1.48387	0.606766	2.44554	0.0144634	0.100269	6	NA	NA	2	1	8	5	7	6
ENSG00000150316	CWC15	ENSG00000150316.11	51503	CWC15	CWC15 spliceosome associated protein homolog [Source:HGNC Symbol;Acc:HGNC:26939]	protein_coding	chr11	94962620	94973586	-	CWC15	NA	51503	3040	chr11	94695785	94706750	-	578.7	179.748	249.213	2014.15	1108.9	872.426	833.856	1.98451	0.515873	3.8469	0.000119622	0.0039	7	NA	NA	4	1	10	7	6	8
ENSG00000150401	DCUN1D2	ENSG00000150401.14	55208	DCUN1D2	defective in cullin neddylation 1 domain containing 2 [Source:HGNC Symbol;Acc:HGNC:20328]	protein_coding	chr13	113455819	113490951	-	DCUN1D2	NA	55208	NA	chr13	114110134	114145266	-	241.299	291.884	210.051	453.509	638.923	415.476	375.19	1.02283	0.402654	2.54023	0.0110781	0.0849922	106	NA	NA	14	29	114	107	114	97
ENSG00000150527	CTAGE5	ENSG00000150527.17	4253	MIA2	MIA SH3 domain ER export factor 2 [Source:HGNC Symbol;Acc:HGNC:18432]	protein_coding	chr14	39230231	39388513	+	MIA2	NA	4253	NA	chr14	39699435	39857717	+	631.973	234.167	205.304	1008.85	537.664	1012.13	605.015	1.25345	0.509011	2.46252	0.0137964	0.0970135	78.3333	NA	NA	16	35	93	59	90	86
ENSG00000150667	FSIP1	ENSG00000150667.6	161835	FSIP1	fibrous sheath interacting protein 1 [Source:HGNC Symbol;Acc:HGNC:21674]	protein_coding	chr15	39588357	39782841	-	FSIP1	NA	161835	NA	chr15	39880558	40075042	-	27.1592	6.59625	5.93365	62.7572	32.469	30.5604	27.5793	1.61967	0.694105	2.33346	0.0196238	0.122009	10	NA	NA	2	1	19	13	12	5
ENSG00000151025	GPR158	ENSG00000151025.9	57512	GPR158	G protein-coupled receptor 158 [Source:HGNC Symbol;Acc:HGNC:23689]	protein_coding	chr10	25174802	25602229	+	GPR158	NA	57512	NA	chr10	25463731	25891158	+	95.0571	69.2606	47.4692	220.242	160.143	149.891	123.677	1.31914	0.456838	2.88753	0.00388274	0.0427983	33.3333	NA	NA	7	3	42	33	37	30
ENSG00000151065	DCP1B	ENSG00000151065.13	196513	DCP1B	decapping mRNA 1B [Source:HGNC Symbol;Acc:HGNC:24451]	protein_coding	chr12	1946053	2004535	-	DCP1B	NA	196513	3018	chr12	2055219	2113701	-	303.974	163.257	161.395	767.295	291.67	408.927	349.42	1.21933	0.486244	2.50766	0.0121534	0.0899118	24	NA	NA	8	7	40	28	26	18
ENSG00000151304	SRFBP1	ENSG00000151304.5	153443	SRFBP1	serum response factor binding protein 1 [Source:HGNC Symbol;Acc:HGNC:26333]	protein_coding	chr5	121961975	122075570	+	SRFBP1	NA	153443	NA	chr5	121297670	121411265	+	358.292	245.71	140.034	1664.84	423.747	581.375	569	1.84156	0.551908	3.33672	0.000847741	0.0150154	69.6667	NA	NA	28	22	69	65	82	62
ENSG00000151320	AKAP6	ENSG00000151320.10	9472	AKAP6	A-kinase anchoring protein 6 [Source:HGNC Symbol;Acc:HGNC:376]	protein_coding	chr14	32329298	32837684	+	AKAP6	NA	9472	NA	chr14	32798504	33306890	+	80.433	49.4719	86.6312	97.096	83.6488	333.254	121.756	1.24406	0.572101	2.17455	0.0296639	0.158152	38	NA	NA	5	13	49	36	44	34
ENSG00000151327	FAM177A1	ENSG00000151327.12	283635	FAM177A1	family with sequence similarity 177 member A1 [Source:HGNC Symbol;Acc:HGNC:19829]	protein_coding	chr14	35044907	35113130	+	FAM177A1	NA	283635	NA	chr14	35514113	35582336	+	545.273	275.393	320.417	949.646	963.062	606.114	609.984	1.14046	0.433513	2.63073	0.00852007	0.0714323	31	NA	NA	6	8	34	27	32	34
ENSG00000151466	SCLT1	ENSG00000151466.11	132320	SCLT1	sodium channel and clathrin linker 1 [Source:HGNC Symbol;Acc:HGNC:26406]	protein_coding	chr4	128864921	129093600	-	SCLT1	NA	132320	NA	chr4	129786076	130014755	-	317.554	242.412	150.715	956.751	475.478	377.639	420.091	1.34669	0.48309	2.78767	0.00530889	0.0523043	220	NA	NA	29	101	296	236	248	176
ENSG00000151612	ZNF827	ENSG00000151612.15	152485	ZNF827	zinc finger protein 827 [Source:HGNC Symbol;Acc:HGNC:27193]	protein_coding	chr4	145757627	145938823	-	ZNF827	NA	152485	NA	chr4	146678779	146859975	-	601.68	445.247	437.903	1461.18	642.775	1464.72	842.249	1.26402	0.441828	2.86089	0.00422456	0.045122	119.333	NA	NA	18	15	142	115	146	97
ENSG00000151657	KIN	ENSG00000151657.11	22944	KIN	Kin17 DNA and RNA binding protein [Source:HGNC Symbol;Acc:HGNC:6327]	protein_coding	chr10	7750962	7787993	-	KIN	NA	22944	NA	chr10	7792925	7829956	-	306.063	189.642	147.154	1803.38	385.775	638.858	578.479	2.13487	0.556248	3.83798	0.000124048	0.00398314	21	NA	NA	3	2	22	27	28	8
ENSG00000151693	ASAP2	ENSG00000151693.10	8853	ASAP2	ArfGAP with SH3 domain, ankyrin repeat and PH domain 2 [Source:HGNC Symbol;Acc:HGNC:2721]	protein_coding	chr2	9206765	9405683	+	ASAP2	NA	8853	4144	chr2	9346894	9545812	+	729.12	542.541	475.878	1615.11	1201.35	1378.13	990.354	1.26239	0.38884	3.24656	0.00116809	0.0187811	215	NA	NA	32	66	228	241	236	168
ENSG00000151725	CENPU	ENSG00000151725.11	79682	CENPU	centromere protein U [Source:HGNC Symbol;Acc:HGNC:21348]	protein_coding	chr4	184694085	184734130	-	CENPU	NA	79682	NA	chr4	185615239	185655284	-	576.61	230.869	169.702	943.725	685.15	425.662	505.287	1.06966	0.520165	2.05639	0.0397454	0.190013	20	NA	NA	4	6	24	13	31	16
ENSG00000151746	BICD1	ENSG00000151746.13	636	BICD1	BICD cargo adaptor 1 [Source:HGNC Symbol;Acc:HGNC:1049]	protein_coding	chr12	32106835	32383633	+	BICD1	PF09730	636	NA	chr12	32259769	32536567	+	495.133	354.548	233.786	1381.84	724.223	935.73	687.543	1.48798	0.445418	3.34063	0.000835896	0.014852	278	NA	NA	43	65	336	304	321	209
ENSG00000151779	NBAS	ENSG00000151779.12	51594	NBAS	NBAS subunit of NRZ tethering complex [Source:HGNC Symbol;Acc:HGNC:15625]	protein_coding	chr2	15166914	15561334	-	NBAS	NA	51594	NA	chr2	15307038	15701458	-	1603.44	2265.81	1724.32	3692.02	900.325	7866.39	3008.72	1.1554	0.589247	1.96081	0.0499014	0.218268	209.667	NA	NA	41	48	216	206	260	163
ENSG00000151846	PABPC3	ENSG00000151846.8	5042	PABPC3	poly(A) binding protein cytoplasmic 3 [Source:HGNC Symbol;Acc:HGNC:8556]	protein_coding	chr13	25095868	25099254	+	PABPC3	PF00076	5042	3013	chr13	25670006	25673392	+	38.6496	31.3322	26.108	61.5731	81.4475	101.14	56.7085	1.34617	0.494115	2.7244	0.00644177	0.0590569	2	NA	NA	NA	NA	NA	3	1	NA
ENSG00000151849	CENPJ	ENSG00000151849.14	55835	CENPJ	centromere protein J [Source:HGNC Symbol;Acc:HGNC:17272]	protein_coding	chr13	24882279	24922889	-	CENPJ	NA	55835	NA	chr13	25456417	25497027	-	534.827	339.707	253.96	3356.92	1297.11	2062.1	1307.44	2.572	0.472817	5.43973	5.34e-08	1.18e-05	42.6667	NA	NA	14	7	49	53	41	34
ENSG00000151917	BEND6	ENSG00000151917.17	221336	BEND6	BEN domain containing 6 [Source:HGNC Symbol;Acc:HGNC:20871]	protein_coding	chr6	56955107	57027346	+	BEND6	NA	221336	NA	chr6	56819905	56892144	+	56.4075	18.1397	16.6142	24.866	247.645	29.8328	65.5841	1.72589	0.78058	2.21103	0.0270334	0.149049	6.66667	NA	NA	1	2	11	10	8	2
ENSG00000152117	AC073869.1	ENSG00000152117.17	NA		novel pseudogene	transcribed_processed_pseudogene	chr2	131492813	131521573	+	LOC150776	NA	150776	NA	NA	NA	NA	NA	348.891	349.601	360.766	685.592	1147.97	528.986	570.301	1.15793	0.423814	2.73217	0.00629195	0.0581791	48.3333	NA	NA	16	11	71	36	54	55
ENSG00000152284	TCF7L1	ENSG00000152284.4	83439	TCF7L1	transcription factor 7 like 1 [Source:HGNC Symbol;Acc:HGNC:11640]	protein_coding	chr2	85133392	85310387	+	TCF7L1	NA	83439	4310	chr2	85360515	85537510	+	200.56	122.031	131.727	494.953	797.415	325.25	345.323	1.8301	0.462751	3.95483	7.66e-05	0.00284049	150.667	NA	NA	20	28	197	152	174	126
ENSG00000152404	CWF19L2	ENSG00000152404.15	143884	CWF19L2	CWF19 like cell cycle control factor 2 [Source:HGNC Symbol;Acc:HGNC:26508]	protein_coding	chr11	107326345	107457844	-	CWF19L2	NA	143884	NA	chr11	107197071	107328570	-	250.7	131.925	96.1251	1431.57	365.964	656.321	488.768	2.35427	0.546687	4.30642	1.66e-05	0.000955338	67	NA	NA	30	11	80	63	85	53
ENSG00000152409	JMY	ENSG00000152409.8	133746	JMY	junction mediating and regulatory protein, p53 cofactor [Source:HGNC Symbol;Acc:HGNC:28916]	protein_coding	chr5	79236131	79327211	+	JMY	NA	133746	NA	chr5	78531954	78623034	+	938.036	692.606	564.883	2389.51	616.91	2289.12	1248.51	1.26959	0.511697	2.48113	0.0130967	0.094343	46.6667	NA	NA	9	9	61	44	69	27
ENSG00000152464	RPP38	ENSG00000152464.14	10557	RPP38	ribonuclease P/MRP subunit p38 [Source:HGNC Symbol;Acc:HGNC:30329]	protein_coding	chr10	15097180	15139818	+	RPP38	NA	10557	3008	chr10	15139179	15181817	+	363.515	286.937	245.653	1181.73	653.231	374.728	517.632	1.30044	0.477265	2.72477	0.00643454	0.0590569	16.6667	NA	NA	4	4	24	17	20	13
ENSG00000152465	NMT2	ENSG00000152465.17	9397	NMT2	N-myristoyltransferase 2 [Source:HGNC Symbol;Acc:HGNC:7858]	protein_coding	chr10	15102584	15168693	-	NMT2	NA	9397	NA	chr10	15144583	15210692	-	730.164	628.293	563.696	2217.81	836.488	1585.5	1093.66	1.27057	0.443421	2.86539	0.004165	0.0447044	75.3333	NA	NA	20	21	90	76	98	52
ENSG00000152582	SPEF2	ENSG00000152582.13	79925	SPEF2	sperm flagellar 2 [Source:HGNC Symbol;Acc:HGNC:26293]	protein_coding	chr5	35617844	35814611	+	SPEF2	NA	79925	NA	chr5	35617946	35814713	+	47.0063	21.4378	32.0417	131.435	94.6552	214.65	90.2044	2.11774	0.51775	4.09027	4.31e-05	0.00190099	10.6667	NA	NA	5	1	17	12	8	12
ENSG00000152583	SPARCL1	ENSG00000152583.12	8404	SPARCL1	SPARC like 1 [Source:HGNC Symbol;Acc:HGNC:11220]	protein_coding	chr4	87473335	87531061	-	SPARCL1	PF10591	8404	NA	chr4	88394487	88452213	-	4.17834	1.64906	0	24.866	3.85225	7.27628	6.97033	2.54798	1.18834	2.14414	0.0320218	0.166337	NA	NA	NA	NA	NA	NA	NA	NA	NA
ENSG00000152818	UTRN	ENSG00000152818.18	7402	UTRN	utrophin [Source:HGNC Symbol;Acc:HGNC:12635]	protein_coding	chr6	144285701	144853034	+	UTRN	NA	7402	NA	chr6	144606837	145174170	+	867.005	550.787	630.153	3555.84	1204.1	9008.76	2636.11	2.74876	0.580532	4.73491	2.19e-06	0.000229788	177	NA	NA	41	17	211	160	220	151
ENSG00000152926	ZNF117	ENSG00000152926.14	51351	ZNF117	zinc finger protein 117 [Source:HGNC Symbol;Acc:HGNC:12897]	protein_coding	chr7	64971772	65006684	-	ZNF117	NA	51351	NA	chr7	64432150	64467062	-	85.6559	13.1925	23.7346	126.698	429.801	167.354	141.073	2.5474	0.649806	3.92024	8.85e-05	0.00315627	16.6667	NA	NA	5	3	25	11	28	11
ENSG00000153006	SREK1IP1	ENSG00000153006.15	285672	SREK1IP1	SREK1 interacting protein 1 [Source:HGNC Symbol;Acc:HGNC:26716]	protein_coding	chr5	64718148	64768691	-	SREK1IP1	NA	285672	NA	chr5	64013975	64064518	-	797.018	394.126	314.483	1979.81	633.97	691.974	801.897	1.13284	0.535942	2.11375	0.0345369	0.174762	25	NA	NA	11	1	25	26	29	20
ENSG00000153064	BANK1	ENSG00000153064.11	55024	BANK1	B cell scaffold protein with ankyrin repeats 1 [Source:HGNC Symbol;Acc:HGNC:18233]	protein_coding	chr4	101411286	102074812	+	BANK1	NA	55024	NA	chr4	102332443	102995969	+	85.6559	41.2265	32.0417	268.79	96.8565	152.802	112.895	1.6936	0.543451	3.11639	0.00183082	0.025765	24	NA	NA	1	2	22	24	30	18
ENSG00000153207	AHCTF1	ENSG00000153207.14	25909	AHCTF1	AT-hook containing transcription factor 1 [Source:HGNC Symbol;Acc:HGNC:24618]	protein_coding	chr1	246839098	246931967	-	AHCTF1	NA	25909	NA	chr1	247002400	247095269	-	1810.26	2778.67	1551.06	8167.9	1677.93	9716.75	4283.76	1.6719	0.556709	3.00318	0.00267171	0.0331737	152	NA	NA	42	33	221	146	190	120
ENSG00000153404	PLEKHG4B	ENSG00000153404.14	153478	PLEKHG4B	pleckstrin homology and RhoGEF domain containing G4B [Source:HGNC Symbol;Acc:HGNC:29399]	protein_coding	chr5	92151	189972	+	PLEKHG4B	NA	153478	NA	chr5	92266	190087	+	11.4904	0	3.56019	17.7615	45.1263	16.0078	15.6577	2.31682	0.873646	2.65189	0.00800418	0.0683898	3.66667	NA	NA	1	NA	10	6	2	3
ENSG00000153914	SREK1	ENSG00000153914.15	140890	SREK1	splicing regulatory glutamic acid and lysine rich protein 1 [Source:HGNC Symbol;Acc:HGNC:17882]	protein_coding	chr5	66139971	66183615	+	SREK1	NA	140890	NA	chr5	65435799	65479443	+	1483.31	1617.73	682.369	7026.43	2304.19	2254.19	2561.37	1.6144	0.528926	3.05223	0.00227149	0.0300028	126.667	NA	11	42	26	160	122	142	116
ENSG00000153975	ZUFSP	ENSG00000153975.9	221302	ZUP1	zinc finger containing ubiquitin peptidase 1 [Source:HGNC Symbol;Acc:HGNC:21224]	protein_coding	chr6	116635618	116668794	-	ZUP1	NA	221302	NA	chr6	116956781	116989957	-	439.77	318.269	246.84	1502.62	443.559	1341.02	715.346	1.70862	0.498496	3.42755	0.00060905	0.0118912	27.6667	NA	NA	7	7	24	24	36	23
ENSG00000154240	CEP112	ENSG00000154240.16	201134	CEP112	centrosomal protein 112 [Source:HGNC Symbol;Acc:HGNC:28514]	protein_coding	chr17	65635537	66192133	-	CEP112	NA	201134	NA	chr17	63631655	64188251	-	184.891	59.3662	58.1497	653.622	467.773	527.53	325.222	2.43881	0.508462	4.79645	1.62e-06	0.000184111	172.333	NA	NA	21	42	214	196	195	126
ENSG00000154263	ABCA10	ENSG00000154263.17	10349	ABCA10	ATP binding cassette subfamily A member 10 [Source:HGNC Symbol;Acc:HGNC:30]	protein_coding	chr17	69147214	69244846	-	ABCA10	NA	10349	2010	chr17	67143355	67240987	-	2.08917	0	1.18673	3.55229	15.9593	16.0078	6.46589	3.3319	1.26646	2.63087	0.00851663	0.0714323	10.3333	NA	NA	1	4	7	8	12	11
ENSG00000154265	ABCA5	ENSG00000154265.15	23461	ABCA5	ATP binding cassette subfamily A member 5 [Source:HGNC Symbol;Acc:HGNC:35]	protein_coding	chr17	69244311	69327244	-	ABCA5	NA	23461	2010	chr17	67240452	67323385	-	211.006	138.521	148.341	266.422	646.627	607.569	336.415	1.61037	0.461311	3.49086	0.000481475	0.0100538	43.6667	NA	NA	5	12	54	48	45	38
ENSG00000154305	MIA3	ENSG00000154305.16	375056	MIA3	MIA SH3 domain ER export factor 3 [Source:HGNC Symbol;Acc:HGNC:24008]	protein_coding	chr1	222618097	222668007	+	MIA3	PF07653	375056	NA	chr1	222791439	222841349	+	1431.08	771.761	670.502	5741.69	1571.17	3601.76	2297.99	1.92478	0.512002	3.75932	0.000170377	0.00501563	44.6667	NA	NA	13	11	56	52	56	26
ENSG00000154310	TNIK	ENSG00000154310.16	23043	TNIK	TRAF2 and NCK interacting kinase [Source:HGNC Symbol;Acc:HGNC:30765]	protein_coding	chr3	171058414	171460408	-	TNIK	NA	23043	NA	chr3	170776203	171178197	-	2110.06	1055.4	1089.42	7169.71	1595.93	5946.9	3161.24	1.7894	0.538029	3.32584	0.000881515	0.0154048	349	NA	NA	29	34	420	340	464	243
ENSG00000154380	ENAH	ENSG00000154380.17	55740	ENAH	ENAH actin regulator [Source:HGNC Symbol;Acc:HGNC:18271]	protein_coding	chr1	225486835	225653142	-	ENAH	NA	55740	4810	chr1	225674537	225840844	-	2980.2	1489.1	1243.69	5567.63	3130.78	3128.8	2923.37	1.04932	0.463645	2.2632	0.0236236	0.137019	223.333	NA	NA	51	56	268	205	295	170
ENSG00000154608	CEP170P1	ENSG00000154608.14	NA	CEP170P1	centrosomal protein 170 pseudogene 1 [Source:HGNC Symbol;Acc:HGNC:28364]	transcribed_unprocessed_pseudogene	chr4	118467590	118554100	+	NA	NA	NA	NA	chr4	119388745	119475255	+	4.17834	14.8416	4.74692	46.1798	8.80514	19.646	16.3996	1.67961	0.82153	2.0445	0.0409046	0.193593	1.33333	NA	NA	NA	NA	5	2	1	1
ENSG00000154781	CCDC174	ENSG00000154781.15	51244	CCDC174	coiled-coil domain containing 174 [Source:HGNC Symbol;Acc:HGNC:28033]	protein_coding	chr3	14651746	14672659	+	CCDC174	NA	51244	NA	chr3	14693253	14714166	+	377.095	143.468	141.221	2162.16	440.807	582.83	641.264	2.26407	0.604429	3.74581	0.000179813	0.00521721	15.3333	NA	NA	5	4	14	21	16	9
ENSG00000154898	CCDC144CP	ENSG00000154898.15	NA	CCDC144CP	coiled-coil domain containing 144C, pseudogene [Source:HGNC Symbol;Acc:HGNC:29073]	transcribed_processed_pseudogene	chr17	20321164	20403557	+	NA	NA	NA	NA	chr17	20224477	20306870	+	1.04458	6.59625	2.37346	20.1297	22.5632	9.45917	10.361	2.48131	0.937333	2.64721	0.00811596	0.0690669	6.33333	NA	NA	1	1	9	7	7	5
ENSG00000155085	AK9	ENSG00000155085.15	221264	AK9	adenylate kinase 9 [Source:HGNC Symbol;Acc:HGNC:33814]	protein_coding	chr6	109492856	109691217	-	AK9	NA	221264	NA	chr6	109814059	110012420	-	31.3375	6.59625	13.054	63.9413	52.8308	93.864	43.604	2.01017	0.609566	3.29771	0.000974775	0.0165228	15.6667	NA	NA	5	4	15	16	19	12
ENSG00000155100	OTUD6B	ENSG00000155100.10	51633	OTUD6B	OTU deubiquitinase 6B [Source:HGNC Symbol;Acc:HGNC:24281]	protein_coding	chr8	91070196	91087095	+	OTUD6B	NA	51633	NA	chr8	92082424	92099323	+	842.979	331.461	310.923	1675.5	830.435	801.119	798.736	1.15274	0.505832	2.2789	0.0226732	0.134051	31	NA	NA	12	10	50	37	39	17
ENSG00000155115	GTF3C6	ENSG00000155115.6	112495	GTF3C6	general transcription factor IIIC subunit 6 [Source:HGNC Symbol;Acc:HGNC:20872]	protein_coding	chr6	110958706	110967890	+	GTF3C6	PF10419	112495	NA	chr6	111279909	111289093	+	326.955	186.344	187.503	969.776	241.591	500.608	402.129	1.2852	0.522429	2.46005	0.0138916	0.097425	1.66667	NA	NA	1	NA	2	1	3	1
ENSG00000155313	USP25	ENSG00000155313.15	29761	USP25	ubiquitin specific peptidase 25 [Source:HGNC Symbol;Acc:HGNC:12624]	protein_coding	chr21	15730025	15880069	+	USP25	NA	29761	NA	chr21	17102344	17252388	+	676.89	331.461	318.043	1045.56	1368.65	1236.24	829.474	1.4593	0.434066	3.36193	0.000774	0.0140162	156.667	NA	NA	44	47	187	161	187	122
ENSG00000155438	NIFK	ENSG00000155438.11	84365	NIFK	nucleolar protein interacting with the FHA domain of MKI67 [Source:HGNC Symbol;Acc:HGNC:17838]	protein_coding	chr2	121726945	121736911	-	NIFK	NA	84365	NA	chr2	122484521	122494487	-	1050.85	870.705	583.871	4199.99	730.276	1776.14	1535.31	1.41993	0.554924	2.55879	0.0105036	0.0820674	18.6667	NA	NA	3	3	32	12	26	18
ENSG00000155827	RNF20	ENSG00000155827.11	56254	RNF20	ring finger protein 20 [Source:HGNC Symbol;Acc:HGNC:10062]	protein_coding	chr9	101533853	101563344	+	RNF20	NA	56254	NA	chr9	104296135	104325626	+	1186.65	1205.46	1041.95	6679.49	970.216	3897.18	2496.82	1.74929	0.556522	3.14326	0.00167078	0.0241773	22.3333	NA	NA	5	6	21	25	25	17
ENSG00000155980	KIF5A	ENSG00000155980.11	3798	KIF5A	kinesin family member 5A [Source:HGNC Symbol;Acc:HGNC:6323]	protein_coding	chr12	57550044	57586633	+	KIF5A	PF00225	3798	NA	chr12	57943827	57980416	+	224.586	176.45	199.371	608.626	248.745	801.846	376.604	1.46469	0.478345	3.062	0.00219861	0.0293712	17	NA	NA	3	10	25	19	21	11
ENSG00000156042	CFAP70	ENSG00000156042.17	118491	CFAP70	cilia and flagella associated protein 70 [Source:HGNC Symbol;Acc:HGNC:30726]	protein_coding	chr10	73253759	73358859	-	CFAP70	NA	118491	NA	chr10	75013517	75118617	-	45.9617	52.77	40.3488	191.824	276.261	101.868	118.172	2.03961	0.494644	4.12339	3.73e-05	0.00171607	36.3333	NA	NA	4	7	66	37	47	25
ENSG00000156232	WHAMM	ENSG00000156232.7	123720	WHAMM	WASP homolog associated with actin, golgi membranes and microtubules [Source:HGNC Symbol;Acc:HGNC:30493]	protein_coding	chr15	82809628	82836108	+	WHAMM	NA	123720	NA	chr15	83478380	83504860	+	246.522	176.45	143.594	938.989	493.638	471.503	411.783	1.74617	0.448686	3.89174	9.95e-05	0.00336524	15	NA	NA	7	4	14	19	16	10
ENSG00000156256	USP16	ENSG00000156256.14	10600	USP16	ubiquitin specific peptidase 16 [Source:HGNC Symbol;Acc:HGNC:12614]	protein_coding	chr21	29024629	29054488	+	USP16	NA	10600	NA	chr21	30396950	30426809	+	1096.81	478.228	310.923	1114.24	1089.09	1629.89	953.195	1.02239	0.495787	2.06215	0.039193	0.188646	27.3333	NA	NA	11	8	33	21	39	22
ENSG00000156304	SCAF4	ENSG00000156304.14	57466	SCAF4	SR-related CTD associated factor 4 [Source:HGNC Symbol;Acc:HGNC:19304]	protein_coding	chr21	31671000	31732118	-	SCAF4	NA	57466	NA	chr21	33043313	33104431	-	1137.55	991.086	619.473	3857.79	1495.22	2121.04	1703.69	1.44306	0.46264	3.11918	0.00181354	0.0256632	103	NA	24	19	15	134	112	113	84
ENSG00000156427	FGF18	ENSG00000156427.7	8817	FGF18	fibroblast growth factor 18 [Source:HGNC Symbol;Acc:HGNC:3674]	protein_coding	chr5	171419647	171457626	+	FGF18	NA	8817	4010	chr5	170846651	170884630	+	18.8025	9.89437	11.8673	61.5731	33.5696	29.1051	27.4687	1.58304	0.619923	2.55361	0.0106614	0.0828806	16.6667	NA	NA	2	6	14	17	17	16
ENSG00000156603	MED19	ENSG00000156603.16	219541	MED19	mediator complex subunit 19 [Source:HGNC Symbol;Acc:HGNC:29600]	protein_coding	chr11	57703714	57712323	-	MED19	NA	219541	NA	chr11	57471186	57479795	-	255.923	260.552	271.761	1380.66	206.37	424.935	466.7	1.35009	0.578892	2.33219	0.0196905	0.1222	3.66667	NA	NA	NA	1	4	4	4	3
ENSG00000156650	KAT6B	ENSG00000156650.12	23522	KAT6B	lysine acetyltransferase 6B [Source:HGNC Symbol;Acc:HGNC:17582]	protein_coding	chr10	74824927	75032624	+	KAT6B	NA	23522	NA	chr10	76584685	76792382	+	845.068	628.293	435.53	4796.78	1281.15	2269.47	1709.38	2.12798	0.508823	4.18217	2.89e-05	0.00146824	123	NA	NA	28	11	180	115	149	105
ENSG00000156697	UTP14A	ENSG00000156697.12	10813	UTP14A	UTP14A small subunit processome component [Source:HGNC Symbol;Acc:HGNC:10665]	protein_coding	chrX	129906121	129929761	+	UTP14A	NA	10813	3008	chrX	129040097	129063737	+	718.674	875.652	742.893	5847.07	518.403	1507.65	1701.72	1.75185	0.635941	2.75473	0.00587407	0.0556481	20.6667	NA	NA	6	2	26	24	20	18
ENSG00000156787	TBC1D31	ENSG00000156787.16	93594	TBC1D31	TBC1 domain family member 31 [Source:HGNC Symbol;Acc:HGNC:30888]	protein_coding	chr8	123041968	123152153	+	TBC1D31	PF00566	93594	NA	chr8	124054208	124164393	+	647.642	544.19	369.073	1561.82	632.869	1191.85	824.576	1.11662	0.453185	2.46393	0.0137424	0.0968584	57.3333	NA	NA	20	13	76	59	69	44
ENSG00000156876	SASS6	ENSG00000156876.9	163786	SASS6	SAS-6 centriolar assembly protein [Source:HGNC Symbol;Acc:HGNC:25403]	protein_coding	chr1	100083563	100132955	-	SASS6	NA	163786	NA	chr1	100549119	100598511	-	605.859	263.85	185.13	2253.34	681.298	1056.52	840.998	1.91775	0.549156	3.49217	0.00047911	0.0100482	30.3333	NA	NA	20	9	61	24	40	27
ENSG00000157315	TMED6	ENSG00000157315.4	146456	TMED6	transmembrane p24 trafficking protein 6 [Source:HGNC Symbol;Acc:HGNC:28331]	protein_coding	chr16	69343250	69351786	-	TMED6	NA	146456	NA	chr16	69377153	69385689	-	1.04458	3.29812	2.37346	13.0251	14.3084	3.63814	6.28129	2.25795	1.11524	2.02464	0.0429047	0.199065	1	NA	NA	1	NA	1	NA	1	NA
ENSG00000157470	FAM81A	ENSG00000157470.11	145773	FAM81A	family with sequence similarity 81 member A [Source:HGNC Symbol;Acc:HGNC:28379]	protein_coding	chr15	59372693	59523555	+	FAM81A	NA	145773	NA	chr15	59664892	59815754	+	76.2546	34.6303	45.0957	67.4935	220.128	63.3036	84.4844	1.16792	0.584548	1.99799	0.0457182	0.206644	16.6667	NA	NA	4	2	31	15	25	10
ENSG00000157483	MYO1E	ENSG00000157483.8	4643	MYO1E	myosin IE [Source:HGNC Symbol;Acc:HGNC:7599]	protein_coding	chr15	59132434	59372871	-	MYO1E	NA	4643	NA	chr15	59424633	59665070	-	406.343	232.518	569.63	714.011	251.497	1876.55	675.092	1.23281	0.604812	2.03834	0.0415159	0.195446	193.333	NA	NA	25	53	224	208	214	158
ENSG00000157657	ZNF618	ENSG00000157657.14	114991	ZNF618	zinc finger protein 618 [Source:HGNC Symbol;Acc:HGNC:29416]	protein_coding	chr9	113876282	114056591	+	ZNF618	NA	114991	NA	chr9	116638562	116818871	+	1000.71	648.081	780.868	1770.23	1149.62	2010.44	1226.66	1.02008	0.407956	2.50047	0.012403	0.0908715	136	NA	NA	33	32	133	124	176	108
ENSG00000157796	WDR19	ENSG00000157796.17	57728	WDR19	WD repeat domain 19 [Source:HGNC Symbol;Acc:HGNC:18340]	protein_coding	chr4	39182504	39285810	+	WDR19	NA	57728	NA	chr4	39184124	39287430	+	217.273	171.502	159.022	380.095	451.263	833.134	368.715	1.60305	0.443395	3.6154	0.000299886	0.00726656	19	NA	NA	7	7	39	22	21	14
ENSG00000157827	FMNL2	ENSG00000157827.19	114793	FMNL2	formin like 2 [Source:HGNC Symbol;Acc:HGNC:18267]	protein_coding	chr2	152335174	152649826	+	FMNL2	NA	114793	NA	chr2	153191688	153506340	+	780.304	476.579	493.679	2448.71	1413.22	2865.4	1412.98	1.94124	0.431905	4.4946	6.97e-06	0.000533315	325	NA	NA	45	73	355	361	383	231
ENSG00000158106	RHPN1	ENSG00000158106.13	114822	RHPN1	rhophilin Rho GTPase binding protein 1 [Source:HGNC Symbol;Acc:HGNC:19973]	protein_coding	chr8	143368876	143384221	+	RHPN1	NA	114822	NA	chr8	144451046	144466391	+	261.146	252.306	237.346	433.38	797.966	408.199	398.391	1.12797	0.424461	2.65742	0.00787412	0.0676529	56.3333	NA	NA	15	7	83	55	78	36
ENSG00000158528	PPP1R9A	ENSG00000158528.11	55607	PPP1R9A	protein phosphatase 1 regulatory subunit 9A [Source:HGNC Symbol;Acc:HGNC:14946]	protein_coding	chr7	94907202	95296415	+	PPP1R9A	NA	55607	NA	chr7	94536514	94925727	+	567.209	1129.61	658.635	2781.44	1011.49	2174.88	1387.21	1.3417	0.476777	2.81411	0.00489119	0.0497097	222.667	NA	NA	55	49	275	222	255	191
ENSG00000158545	ZC3H18	ENSG00000158545.15	124245	ZC3H18	zinc finger CCCH-type containing 18 [Source:HGNC Symbol;Acc:HGNC:25091]	protein_coding	chr16	88570381	88631966	+	ZC3H18	NA	124245	NA	chr16	88636789	88698374	+	1423.77	1497.35	1049.07	6143.1	1343.33	2977.45	2405.68	1.39791	0.515203	2.71331	0.00666146	0.0603153	124	NA	NA	28	25	150	116	145	111
ENSG00000158571	PFKFB1	ENSG00000158571.10	5207	PFKFB1	6-phosphofructo-2-kinase/fructose-2,6-biphosphatase 1 [Source:HGNC Symbol;Acc:HGNC:8872]	protein_coding	chrX	54932961	54998534	-	PFKFB1	PF00300	5207	51	chrX	54959394	55024967	-	9.40126	11.5434	10.6806	21.3138	47.3276	18.1907	19.7429	1.47729	0.683786	2.16045	0.0307375	0.161785	8.66667	NA	NA	NA	NA	13	4	15	7
ENSG00000158636	EMSY	ENSG00000158636.16	56946	EMSY	EMSY transcriptional repressor, BRCA2 interacting [Source:HGNC Symbol;Acc:HGNC:18071]	protein_coding	chr11	76444923	76553025	+	EMSY	NA	56946	NA	chr11	76155967	76264069	+	649.731	585.417	335.844	2138.48	1063.77	1084.89	976.356	1.44784	0.453552	3.19223	0.0014118	0.0215074	94.3333	NA	NA	22	22	133	107	108	68
ENSG00000158683	PKD1L1	ENSG00000158683.7	168507	PKD1L1	polycystin 1 like 1, transient receptor potential channel interacting [Source:HGNC Symbol;Acc:HGNC:18053]	protein_coding	chr7	47740202	47948491	-	PKD1L1	NA	168507	NA	chr7	47779800	47988088	-	10.4458	3.29812	10.6806	16.5774	40.7238	24.0117	17.6229	1.71112	0.726619	2.3549	0.0185275	0.117736	2	NA	NA	NA	2	NA	2	NA	NA
ENSG00000159079	C21orf59	ENSG00000159079.18	56683	CFAP298	cilia and flagella associated protein 298 [Source:HGNC Symbol;Acc:HGNC:1301]	protein_coding	chr21	32592079	32612603	-	CFAP298	NA	56683	NA	chr21	33964389	33984913	-	270.547	153.363	128.167	986.353	201.968	412.565	358.827	1.53227	0.559599	2.73816	0.00617837	0.0575361	4	NA	NA	2	2	2	3	2	7
ENSG00000159082	SYNJ1	ENSG00000159082.17	8867	SYNJ1	synaptojanin 1 [Source:HGNC Symbol;Acc:HGNC:11503]	protein_coding	chr21	32628759	32728048	-	SYNJ1	NA	8867	562	chr21	34001069	34100359	-	303.974	333.11	185.13	536.396	418.794	736.36	418.961	1.04169	0.430013	2.42247	0.0154156	0.104824	24	NA	NA	5	3	29	35	21	16
ENSG00000159433	STARD9	ENSG00000159433.11	57519	STARD9	StAR related lipid transfer domain containing 9 [Source:HGNC Symbol;Acc:HGNC:19162]	protein_coding	chr15	42575606	42720998	+	STARD9	NA	57519	NA	chr15	42867804	43013196	+	287.261	202.835	124.607	815.843	737.981	984.481	525.501	2.04482	0.432936	4.72314	2.32e-06	0.000237635	105	NA	NA	18	29	156	100	119	96
ENSG00000159712	ANKRD18CP	ENSG00000159712.10	NA	ANKRD18CP	ankyrin repeat domain 18C, pseudogene [Source:HGNC Symbol;Acc:HGNC:43601]	unprocessed_pseudogene	chr9	97156570	97221235	-	NA	NA	NA	NA	chr9	99918852	99983517	-	4.17834	1.64906	0	11.841	12.6574	13.0973	7.23718	2.63942	1.08263	2.43798	0.0147696	0.101569	5.66667	NA	NA	2	NA	6	10	4	3
ENSG00000159899	NPR2	ENSG00000159899.14	4882	NPR2	natriuretic peptide receptor 2 [Source:HGNC Symbol;Acc:HGNC:7944]	protein_coding	chr9	35792154	35809732	+	NPR2	NA	4882	230	chr9	35792151	35809729	+	102.369	62.6644	75.9507	178.799	471.625	243.755	189.194	1.88973	0.486514	3.88422	0.000102659	0.00345301	11.6667	NA	NA	2	2	14	14	9	12
ENSG00000160294	MCM3AP	ENSG00000160294.10	8888	MCM3AP	minichromosome maintenance complex component 3 associated protein [Source:HGNC Symbol;Acc:HGNC:6946]	protein_coding	chr21	46235133	46286297	-	MCM3AP	NA	8888	NA	chr21	47655047	47706211	-	2597.88	4554.71	2958.52	10500.6	2615.13	8397.56	5270.73	1.08932	0.509605	2.13758	0.0325512	0.168139	107.333	NA	NA	26	28	118	94	126	102
ENSG00000160299	PCNT	ENSG00000160299.16	5116	PCNT	pericentrin [Source:HGNC Symbol;Acc:HGNC:16068]	protein_coding	chr21	46324141	46445769	+	PCNT	PF10495	5116	NA	chr21	47744055	47865682	+	1866.67	1838.7	1009.91	16190.2	2780.77	10029.6	5619.31	2.62064	0.553338	4.73606	2.18e-06	0.000229788	98.3333	NA	10	46	17	147	91	123	81
ENSG00000160323	ADAMTS13	ENSG00000160323.18	11093	ADAMTS13	ADAM metallopeptidase with thrombospondin type 1 motif 13 [Source:HGNC Symbol;Acc:HGNC:1366]	protein_coding	chr9	133414358	133459402	+	ADAMTS13	NA	11093	NA	chr9	136279478	136324524	+	83.5667	31.3322	53.4028	214.322	191.512	254.67	138.134	1.95894	0.472926	4.14216	3.44e-05	0.00162629	29	NA	NA	6	6	40	32	32	23
ENSG00000160336	ZNF761	ENSG00000160336.14	388561	ZNF761	zinc finger protein 761 [Source:HGNC Symbol;Acc:HGNC:23179]	protein_coding	chr19	53445001	53458261	+	ZNF761	PF01352	388561	NA	chr19	53948254	53961515	+	277.859	120.382	85.4445	807.554	739.632	723.262	459.022	2.22686	0.481365	4.62615	3.73e-06	0.000342617	27.6667	NA	NA	2	3	39	28	37	18
ENSG00000160352	ZNF714	ENSG00000160352.15	148206	ZNF714	zinc finger protein 714 [Source:HGNC Symbol;Acc:HGNC:27124]	protein_coding	chr19	21082159	21125270	+	ZNF714	NA	148206	NA	chr19	21264965	21308073	+	868.049	400.722	341.778	927.148	1386.81	1149.65	845.693	1.10387	0.458362	2.40829	0.0160276	0.107099	45.6667	NA	NA	10	8	82	40	55	42
ENSG00000160469	BRSK1	ENSG00000160469.16	84446	BRSK1	BR serine/threonine kinase 1 [Source:HGNC Symbol;Acc:HGNC:18994]	protein_coding	chr19	55282072	55312562	+	BRSK1	NA	84446	NA	chr19	55793440	55823930	+	219.363	179.748	192.25	409.698	677.445	421.297	349.967	1.35101	0.409821	3.29658	0.000978702	0.0165228	38.3333	NA	NA	6	11	55	45	43	27
ENSG00000160551	TAOK1	ENSG00000160551.11	57551	TAOK1	TAO kinase 1 [Source:HGNC Symbol;Acc:HGNC:29259]	protein_coding	chr17	29390464	29551904	+	TAOK1	NA	57551	4010	chr17	27717482	27878922	+	5151.89	3946.21	2857.64	11008.6	5734.35	7546.23	6040.81	1.02247	0.424297	2.40979	0.0159616	0.106868	194.333	NA	30	44	53	265	174	244	165
ENSG00000160602	NEK8	ENSG00000160602.13	284086	NEK8	NIMA related kinase 8 [Source:HGNC Symbol;Acc:HGNC:13387]	protein_coding	chr17	28725897	28743455	+	NEK8	NA	284086	NA	chr17	27052915	27070473	+	96.1017	102.242	59.3365	127.883	299.375	138.249	137.198	1.13988	0.49281	2.31302	0.0207217	0.126656	8.66667	NA	NA	1	1	14	7	14	5
ENSG00000160781	PAQR6	ENSG00000160781.15	79957	PAQR6	progestin and adipoQ receptor family member 6 [Source:HGNC Symbol;Acc:HGNC:30132]	protein_coding	chr1	156243320	156248117	-	PAQR6	NA	79957	NA	chr1	156213111	156217908	-	36.5604	41.2265	16.6142	47.3639	129.325	69.8523	56.8238	1.39996	0.567687	2.46608	0.0136601	0.0965691	16.6667	NA	NA	7	4	23	21	19	10
ENSG00000160796	NBEAL2	ENSG00000160796.16	23218	NBEAL2	neurobeachin like 2 [Source:HGNC Symbol;Acc:HGNC:31928]	protein_coding	chr3	46979666	47009704	+	NBEAL2	NA	23218	NA	chr3	47021156	47051194	+	1326.62	1718.32	2041.17	3364.02	2817.64	4958.06	2704.31	1.13117	0.406282	2.78419	0.00536616	0.0526197	100.333	NA	NA	23	11	108	105	134	62
ENSG00000160818	GPATCH4	ENSG00000160818.16	54865	GPATCH4	G-patch domain containing 4 [Source:HGNC Symbol;Acc:HGNC:25982]	protein_coding	chr1	156594487	156601496	-	GPATCH4	NA	54865	NA	chr1	156564279	156571288	-	1209.63	1104.87	513.854	7951.21	1145.77	1242.06	2194.57	1.8698	0.647077	2.88961	0.00385714	0.0425991	18	NA	NA	10	3	35	20	21	13
ENSG00000160838	LRRC71	ENSG00000160838.13	149499	LRRC71	leucine rich repeat containing 71 [Source:HGNC Symbol;Acc:HGNC:26556]	protein_coding	chr1	156920632	156933094	+	LRRC71	NA	149499	NA	chr1	156890424	156902886	+	0	0	0	2.36819	4.40257	5.0934	1.97736	4.09573	1.92526	2.12736	0.0333901	NA	1.33333	NA	NA	NA	1	1	1	1	2
ENSG00000160973	FOXH1	ENSG00000160973.7	8928	FOXH1	forkhead box H1 [Source:HGNC Symbol;Acc:HGNC:3814]	protein_coding	chr8	144473412	144475849	-	FOXH1	NA	8928	NA	chr8	145698795	145701232	-	1.04458	0	3.56019	9.47278	11.5567	5.82103	5.24255	2.47246	1.21778	2.03029	0.0423266	0.197662	1.5	NA	NA	NA	NA	NA	NA	2	1
ENSG00000161082	CELF5	ENSG00000161082.12	60680	CELF5	CUGBP Elav-like family member 5 [Source:HGNC Symbol;Acc:HGNC:14058]	protein_coding	chr19	3224661	3297076	+	CELF5	NA	60680	NA	chr19	3224659	3297074	+	40.7388	16.4906	26.108	35.5229	94.1049	56.0274	44.8321	1.14875	0.577126	1.99047	0.046539	0.209296	12	NA	NA	1	2	20	14	12	10
ENSG00000161551	ZNF577	ENSG00000161551.14	84765	ZNF577	zinc finger protein 577 [Source:HGNC Symbol;Acc:HGNC:28673]	protein_coding	chr19	51804816	51890950	-	ZNF577	NA	84765	NA	chr19	52308069	52394203	-	79.3884	84.1022	47.4692	185.903	203.069	96.0469	115.996	1.20343	0.481441	2.49965	0.0124318	0.0909806	28.6667	NA	NA	5	9	37	26	38	22
ENSG00000161642	ZNF385A	ENSG00000161642.17	25946	ZNF385A	zinc finger protein 385A [Source:HGNC Symbol;Acc:HGNC:17521]	protein_coding	chr12	54369133	54391298	-	ZNF385A	NA	25946	NA	chr12	54762917	54785082	-	594.368	338.058	468.758	614.546	1704.9	753.823	745.741	1.13296	0.47941	2.36323	0.0181165	0.116475	18	NA	NA	1	3	29	22	15	17
ENSG00000161647	MPP3	ENSG00000161647.18	4356	MPP3	membrane palmitoylated protein 3 [Source:HGNC Symbol;Acc:HGNC:7221]	protein_coding	chr17	43800799	43833170	-	MPP3	NA	4356	NA	chr17	41878167	41910538	-	194.293	212.729	170.889	500.873	904.178	309.97	382.155	1.57091	0.466998	3.36384	0.000768667	0.0139493	54	NA	NA	9	10	80	50	71	41
ENSG00000161681	SHANK1	ENSG00000161681.15	50944	SHANK1	SH3 and multiple ankyrin repeat domains 1 [Source:HGNC Symbol;Acc:HGNC:15474]	protein_coding	chr19	50661827	50719450	-	SHANK1	NA	50944	NA	chr19	51165084	51222707	-	15.6688	4.94719	14.2408	20.1297	42.3747	26.9222	20.7139	1.33856	0.674612	1.98419	0.0472344	0.211185	23.3333	NA	NA	5	8	27	37	20	13
ENSG00000161912	ADCY10P1	ENSG00000161912.17	NA	ADCY10P1	ADCY10 pseudogene 1 [Source:HGNC Symbol;Acc:HGNC:44143]	transcribed_unprocessed_pseudogene	chr6	41101022	41140835	+	ADCY10P1	NA	221442	NA	chr6	41068761	41108573	+	29.2484	21.4378	18.9877	56.8367	133.728	79.3115	56.5917	1.95435	0.538447	3.62961	0.000283852	0.00709046	9	NA	NA	2	3	10	6	15	6
ENSG00000161996	WDR90	ENSG00000161996.18	197335	WDR90	WD repeat domain 90 [Source:HGNC Symbol;Acc:HGNC:26960]	protein_coding	chr16	649311	667833	+	WDR90	NA	197335	NA	chr16	699311	717833	+	393.808	618.398	446.21	1450.52	1499.63	951.738	893.383	1.42095	0.405704	3.50243	0.000461031	0.00982083	52	NA	NA	18	7	73	55	65	36
ENSG00000162004	CCDC78	ENSG00000162004.16	124093	CCDC78	coiled-coil domain containing 78 [Source:HGNC Symbol;Acc:HGNC:14153]	protein_coding	chr16	722582	726954	-	CCDC78	NA	124093	NA	chr16	772582	776954	-	58.4967	37.9284	70.017	69.8617	237.739	94.5917	94.7724	1.27316	0.549456	2.31713	0.0204969	0.12574	7.66667	NA	NA	4	1	8	5	15	3
ENSG00000162086	ZNF75A	ENSG00000162086.14	7627	ZNF75A	zinc finger protein 75a [Source:HGNC Symbol;Acc:HGNC:13146]	protein_coding	chr16	3305406	3318852	+	ZNF75A	NA	7627	NA	chr16	3355406	3368852	+	198.471	174.801	134.1	355.229	640.574	293.234	299.402	1.3463	0.44797	3.00534	0.00265282	0.0330115	14.3333	NA	NA	4	3	14	18	15	10
ENSG00000162402	USP24	ENSG00000162402.13	23358	USP24	ubiquitin specific peptidase 24 [Source:HGNC Symbol;Acc:HGNC:12623]	protein_coding	chr1	55066359	55215364	-	USP24	NA	23358	NA	chr1	55532032	55681037	-	3102.41	3154.66	2185.96	6449.78	2800.03	12283.8	4996.11	1.35078	0.508386	2.65699	0.00788421	0.0676746	132.667	NA	NA	51	29	167	120	155	123
ENSG00000162545	CAMK2N1	ENSG00000162545.5	55450	CAMK2N1	calcium/calmodulin dependent protein kinase II inhibitor 1 [Source:HGNC Symbol;Acc:HGNC:24190]	protein_coding	chr1	20482391	20486210	-	CAMK2N1	NA	55450	NA	chr1	20808884	20812703	-	236.076	87.4003	102.059	222.61	554.724	170.993	228.977	1.15389	0.55358	2.08442	0.037122	0.181768	10	NA	NA	1	NA	7	12	10	8
ENSG00000162572	SCNN1D	ENSG00000162572.20	6339	SCNN1D	sodium channel epithelial 1 delta subunit [Source:HGNC Symbol;Acc:HGNC:10601]	protein_coding	chr1	1280436	1292029	+	SCNN1D	NA	6339	NA	chr1	1215816	1227409	+	16.7133	6.59625	23.7346	41.4434	133.178	70.5799	48.7075	2.3648	0.62299	3.79589	0.000147115	0.00451546	3.66667	NA	NA	1	NA	9	6	2	3
ENSG00000162601	MYSM1	ENSG00000162601.9	114803	MYSM1	Myb like, SWIRM and MPN domains 1 [Source:HGNC Symbol;Acc:HGNC:29401]	protein_coding	chr1	58643440	58700077	-	MYSM1	NA	114803	NA	chr1	59109112	59165749	-	1192.91	789.901	487.746	1625.77	2345.47	1815.43	1376.2	1.22775	0.437491	2.80633	0.00501087	0.0503042	86	NA	NA	27	16	85	89	96	73
ENSG00000162607	USP1	ENSG00000162607.12	7398	USP1	ubiquitin specific peptidase 1 [Source:HGNC Symbol;Acc:HGNC:12607]	protein_coding	chr1	62436297	62451804	+	USP1	NA	7398	NA	chr1	62901968	62917475	+	2084.99	971.297	804.602	3546.37	1934.93	3341.27	2113.91	1.19164	0.471644	2.52657	0.0115184	0.0870757	25.3333	NA	NA	7	6	32	27	28	21
ENSG00000162614	NEXN	ENSG00000162614.18	91624	NEXN	nexilin F-actin binding protein [Source:HGNC Symbol;Acc:HGNC:29557]	protein_coding	chr1	77888513	77943895	+	NEXN	NA	91624	NA	chr1	78354198	78409580	+	3.13375	0	1.18673	20.1297	11.0064	5.82103	6.8796	2.9483	1.1711	2.51754	0.0118177	0.0883469	4	NA	NA	1	1	5	3	7	2
ENSG00000162643	WDR63	ENSG00000162643.12	126820	WDR63	WD repeat domain 63 [Source:HGNC Symbol;Acc:HGNC:30711]	protein_coding	chr1	84999147	85133138	+	WDR63	NA	126820	NA	chr1	85464830	85598821	+	44.9171	13.1925	21.3611	62.7572	43.4754	141.16	54.4772	1.61894	0.617088	2.62352	0.00870269	0.0723917	13	NA	NA	NA	5	16	14	18	7
ENSG00000162733	DDR2	ENSG00000162733.16	4921	DDR2	discoidin domain receptor tyrosine kinase 2 [Source:HGNC Symbol;Acc:HGNC:2731]	protein_coding	chr1	162631373	162787405	+	DDR2	NA	4921	NA	chr1	162601163	162757195	+	15.6688	14.8416	5.93365	48.548	40.7238	51.6616	29.5629	1.95597	0.603804	3.23941	0.00119777	0.0191215	30	NA	NA	9	8	25	31	37	22
ENSG00000162779	AXDND1	ENSG00000162779.21	126859	AXDND1	axonemal dynein light chain domain containing 1 [Source:HGNC Symbol;Acc:HGNC:26564]	protein_coding	chr1	179365720	179554735	+	AXDND1	NA	126859	NA	chr1	179334855	179523870	+	32.3821	9.89437	9.49383	65.1253	116.118	62.576	49.2649	2.21061	0.606844	3.6428	0.000269686	0.00684737	45	NA	NA	10	9	50	46	57	32
ENSG00000162782	TDRD5	ENSG00000162782.15	163589	TDRD5	tudor domain containing 5 [Source:HGNC Symbol;Acc:HGNC:20614]	protein_coding	chr1	179591613	179691272	+	TDRD5	NA	163589	NA	chr1	179560748	179660407	+	1.04458	4.94719	2.37346	17.7615	31.9186	23.2841	13.5549	3.2339	0.894377	3.61582	0.000299402	0.00726521	8	NA	NA	2	2	11	4	12	8
ENSG00000162825	NBPF20	ENSG00000162825.16	100288142	NBPF20	NBPF member 20 [Source:HGNC Symbol;Acc:HGNC:32000]	protein_coding	chr1	145289900	145405778	-	NBPF20	NA	100288142	NA	NA	NA	NA	NA	39.6942	64.3134	18.9877	386.016	63.8373	467.865	173.452	2.90787	0.646463	4.49812	6.86e-06	0.000526915	3	NA	NA	2	1	1	2	4	3
ENSG00000162869	PPP1R21	ENSG00000162869.15	129285	PPP1R21	protein phosphatase 1 regulatory subunit 21 [Source:HGNC Symbol;Acc:HGNC:30595]	protein_coding	chr2	48440598	48515391	+	PPP1R21	NA	129285	NA	chr2	48667737	48742530	+	458.572	194.589	283.628	821.763	517.302	914.629	531.747	1.2636	0.453555	2.78599	0.00533637	0.052483	57.3333	NA	NA	9	12	72	60	77	35
ENSG00000162924	REL	ENSG00000162924.13	5966	REL	REL proto-oncogene, NF-kB subunit [Source:HGNC Symbol;Acc:HGNC:9954]	protein_coding	chr2	60881521	60931610	+	REL	PF00554	5966	NA	chr2	61108656	61158745	+	226.675	187.993	105.619	477.191	512.899	352.172	310.425	1.36714	0.43745	3.12525	0.00177655	0.0253371	32.6667	NA	NA	6	7	40	28	45	25
ENSG00000162929	KIAA1841	ENSG00000162929.13	84542	KIAA1841	KIAA1841 [Source:HGNC Symbol;Acc:HGNC:29387]	protein_coding	chr2	61065871	61138034	+	KIAA1841	NA	84542	NA	chr2	61293006	61365169	+	80.433	39.5775	51.0294	76.9663	293.321	147.709	114.839	1.59627	0.550441	2.89998	0.00373185	0.0416727	30	NA	NA	8	12	47	28	39	23
ENSG00000162994	CLHC1	ENSG00000162994.15	130162	CLHC1	clathrin heavy chain linker domain containing 1 [Source:HGNC Symbol;Acc:HGNC:26453]	protein_coding	chr2	55172547	55232563	-	CLHC1	NA	130162	NA	chr2	55399683	55459699	-	81.4776	87.4003	60.5232	111.305	253.698	120.786	119.198	1.08886	0.484406	2.24781	0.024588	0.140641	61.6667	NA	NA	12	16	63	56	73	56
ENSG00000162998	FRZB	ENSG00000162998.4	2487	FRZB	frizzled related protein [Source:HGNC Symbol;Acc:HGNC:3959]	protein_coding	chr2	182833275	182866637	-	FRZB	PF01759	2487	NA	chr2	183698002	183731365	-	7.31209	13.1925	5.93365	30.7865	31.9186	21.8288	18.4954	1.71036	0.679417	2.51739	0.0118229	0.0883469	9	NA	NA	3	1	14	9	13	5
ENSG00000163001	CFAP36	ENSG00000163001.11	112942	CFAP36	cilia and flagella associated protein 36 [Source:HGNC Symbol;Acc:HGNC:30540]	protein_coding	chr2	55519604	55545879	+	CFAP36	PF11527	112942	NA	chr2	55746740	55773015	+	586.012	166.555	193.437	1278.83	611.957	484.6	553.564	1.32503	0.553797	2.39263	0.0167281	0.110427	18.3333	NA	NA	7	7	24	16	24	15
ENSG00000163016	ALMS1P1	ENSG00000163016.9	NA	ALMS1P1	ALMS1 pseudogene 1 [Source:HGNC Symbol;Acc:HGNC:29586]	transcribed_unprocessed_pseudogene	chr2	73641083	73697509	+	ALMS1P1	NA	200420	NA	chr2	73868210	73924636	+	0	1.64906	0	5.92049	15.9593	10.9144	5.74055	4.60538	1.51518	3.0395	0.00236973	0.0307245	3	NA	NA	NA	NA	1	NA	3	NA
ENSG00000163166	IWS1	ENSG00000163166.14	55677	IWS1	interacts with SUPT6H, CTD assembly factor 1 [Source:HGNC Symbol;Acc:HGNC:25467]	protein_coding	chr2	127436207	127526886	-	IWS1	NA	55677	NA	chr2	128193783	128284462	-	1195	878.95	567.257	8781.27	1200.8	2934.52	2592.97	2.28958	0.595676	3.84367	0.000121208	0.0039366	88.6667	NA	NA	20	18	105	85	104	77
ENSG00000163214	DHX57	ENSG00000163214.20	90957	DHX57	DExH-box helicase 57 [Source:HGNC Symbol;Acc:HGNC:20086]	protein_coding	chr2	38797729	38875934	-	DHX57	NA	90957	NA	chr2	39024871	39103075	-	578.7	582.119	396.368	972.144	475.478	1687.37	782.029	1.00956	0.488049	2.06856	0.0385875	0.186471	29	NA	NA	8	10	53	28	37	22
ENSG00000163406	SLC15A2	ENSG00000163406.10	6565	SLC15A2	solute carrier family 15 member 2 [Source:HGNC Symbol;Acc:HGNC:10921]	protein_coding	chr3	121894401	121944188	+	SLC15A2	PF00854	6565	NA	chr3	121613248	121663035	+	20.8917	11.5434	18.9877	16.5774	81.4475	34.1985	30.6077	1.36427	0.669047	2.03913	0.0414371	0.195351	2	NA	NA	1	1	9	4	1	1
ENSG00000163440	PDCL2	ENSG00000163440.11	132954	PDCL2	phosducin like 2 [Source:HGNC Symbol;Acc:HGNC:29524]	protein_coding	chr4	55556519	55592245	-	PDCL2	NA	132954	NA	chr4	56422686	56458412	-	0	0	0	7.10458	9.90578	2.18288	3.19887	4.77961	1.73403	2.75637	0.00584474	NA	3	NA	NA	NA	1	2	3	4	2
ENSG00000163510	CWC22	ENSG00000163510.13	57703	CWC22	CWC22 spliceosome associated protein homolog [Source:HGNC Symbol;Acc:HGNC:29322]	protein_coding	chr2	179944876	180007297	-	CWC22	NA	57703	NA	chr2	180809603	180872024	-	1078.01	664.572	428.409	7212.34	1184.29	2393.9	2160.25	2.31274	0.58896	3.92683	8.61e-05	0.00309102	41	NA	NA	16	7	56	38	50	35
ENSG00000163512	AZI2	ENSG00000163512.13	64343	AZI2	5-azacytidine induced 2 [Source:HGNC Symbol;Acc:HGNC:24002]	protein_coding	chr3	28315003	28349050	-	AZI2	NA	64343	4622	chr3	28356494	28390541	-	644.508	303.427	259.894	975.696	862.353	704.344	625.037	1.07193	0.453424	2.36407	0.0180755	0.116353	16.6667	NA	NA	4	4	21	19	23	8
ENSG00000163535	SGO2	ENSG00000163535.17	151246	SGO2	shugoshin 2 [Source:HGNC Symbol;Acc:HGNC:30812]	protein_coding	chr2	200510008	200584096	+	SGO2	NA	151246	NA	chr2	201374731	201448819	+	1344.38	367.741	250.4	878.6	1125.96	2473.21	1073.38	1.18926	0.602107	1.97517	0.0482489	0.214077	46.3333	NA	NA	7	12	65	63	50	26
ENSG00000163596	ICA1L	ENSG00000163596.16	130026	ICA1L	islet cell autoantigen 1 like [Source:HGNC Symbol;Acc:HGNC:14442]	protein_coding	chr2	202773150	202871985	-	ICA1L	NA	130026	NA	chr2	203637873	203736708	-	43.8725	41.2265	23.7346	52.1003	80.3469	85.8601	54.5235	1.01173	0.508077	1.9913	0.0464481	0.209104	12.3333	NA	NA	4	4	10	15	14	8
ENSG00000163617	CCDC191	ENSG00000163617.10	57577	CCDC191	coiled-coil domain containing 191 [Source:HGNC Symbol;Acc:HGNC:29272]	protein_coding	chr3	113964137	114056594	-	CCDC191	NA	57577	NA	chr3	113682984	113775441	-	111.77	24.7359	36.7886	312.602	305.428	278.682	178.334	2.35646	0.53878	4.37369	1.22e-05	0.000772457	30.3333	NA	NA	3	6	37	37	34	20
ENSG00000163625	WDFY3	ENSG00000163625.15	23001	WDFY3	WD repeat and FYVE domain containing 3 [Source:HGNC Symbol;Acc:HGNC:20751]	protein_coding	chr4	84669610	84966391	-	WDFY3	NA	23001	NA	chr4	85590763	85887544	-	2010.82	1955.79	1898.77	4233.15	1913.47	9101.9	3518.98	1.37835	0.513859	2.68235	0.00731058	0.0641413	171	NA	NA	31	25	201	190	212	111
ENSG00000163629	PTPN13	ENSG00000163629.12	5783	PTPN13	protein tyrosine phosphatase non-receptor type 13 [Source:HGNC Symbol;Acc:HGNC:9646]	protein_coding	chr4	86594315	86815171	+	PTPN13	PF09379	5783	NA	chr4	87515468	87736324	+	897.298	537.594	630.153	2166.9	977.37	4393.42	1600.46	1.86739	0.520576	3.58716	0.0003343	0.00787576	80.3333	NA	NA	7	12	81	98	90	53
ENSG00000163660	CCNL1	ENSG00000163660.11	57018	CCNL1	cyclin L1 [Source:HGNC Symbol;Acc:HGNC:20569]	protein_coding	chr3	157146508	157160760	-	CCNL1	NA	57018	NA	chr3	156864297	156878549	-	1125.02	710.746	452.144	2928.27	3267.81	1265.35	1624.89	1.70503	0.488368	3.49129	0.000480692	0.0100538	97.3333	NA	42	43	16	87	90	137	65
ENSG00000163666	HESX1	ENSG00000163666.8	8820	HESX1	HESX homeobox 1 [Source:HGNC Symbol;Acc:HGNC:4877]	protein_coding	chr3	57197838	57227606	-	HESX1	NA	8820	NA	chr3	57231866	57261634	-	13.5796	4.94719	7.12038	10.6569	93.5546	16.0078	24.3111	2.21763	0.833462	2.66074	0.00779688	0.0671251	8.33333	NA	NA	NA	2	16	14	7	4
ENSG00000163728	TTC14	ENSG00000163728.10	151613	TTC14	tetratricopeptide repeat domain 14 [Source:HGNC Symbol;Acc:HGNC:24697]	protein_coding	chr3	180602163	180617828	+	TTC14	NA	151613	NA	chr3	180319951	180335616	+	446.037	281.99	213.611	684.408	979.572	509.34	519.16	1.20594	0.448538	2.68861	0.00717501	0.0633335	47.6667	NA	NA	18	7	49	53	65	25
ENSG00000163781	TOPBP1	ENSG00000163781.12	11073	TOPBP1	DNA topoisomerase II binding protein 1 [Source:HGNC Symbol;Acc:HGNC:17008]	protein_coding	chr3	133598175	133662380	-	TOPBP1	NA	11073	NA	chr3	133317019	133381224	-	2251.08	1782.64	1341	4454.57	4241.88	7070.36	3523.59	1.55257	0.411507	3.7729	0.000161364	0.00484263	68.6667	NA	NA	27	15	89	69	86	51
ENSG00000163793	DNAJC5G	ENSG00000163793.12	285126	DNAJC5G	DnaJ heat shock protein family (Hsp40) member C5 gamma [Source:HGNC Symbol;Acc:HGNC:24844]	protein_coding	chr2	27275433	27281499	+	DNAJC5G	NA	285126	4141	chr2	27498301	27504367	+	10.4458	4.94719	5.93365	24.866	39.0728	14.5526	16.6363	1.85772	0.740922	2.50731	0.0121656	0.0899626	7.33333	NA	NA	3	1	8	7	9	6
ENSG00000163808	KIF15	ENSG00000163808.16	56992	KIF15	kinesin family member 15 [Source:HGNC Symbol;Acc:HGNC:17273]	protein_coding	chr3	44761721	44873376	+	KIF15	NA	56992	NA	chr3	44803213	44914868	+	892.075	786.603	465.198	5131.88	1778.64	3170.28	2037.44	2.23308	0.474737	4.70381	2.55e-06	0.000258176	51	NA	NA	16	13	55	50	56	47
ENSG00000163939	PBRM1	ENSG00000163939.18	55193	PBRM1	polybromo 1 [Source:HGNC Symbol;Acc:HGNC:30064]	protein_coding	chr3	52545352	52685917	-	PBRM1	NA	55193	NA	chr3	52579368	52719933	-	2321.07	2130.59	1307.78	7668.21	2313	9323.83	4177.41	1.74493	0.511516	3.41129	0.000646568	0.0123817	110.667	NA	NA	27	24	159	95	141	96
ENSG00000163961	RNF168	ENSG00000163961.4	165918	RNF168	ring finger protein 168 [Source:HGNC Symbol;Acc:HGNC:26661]	protein_coding	chr3	196468783	196503768	-	RNF168	NA	165918	NA	chr3	196195654	196230639	-	1263.95	864.108	753.573	2987.48	1030.2	2187.98	1514.55	1.10598	0.46707	2.3679	0.0178892	0.115538	42	NA	NA	4	13	47	47	47	32
ENSG00000164022	AIMP1	ENSG00000164022.16	9255	AIMP1	aminoacyl tRNA synthetase complex interacting multifunctional protein 1 [Source:HGNC Symbol;Acc:HGNC:10648]	protein_coding	chr4	106315544	106349456	+	AIMP1	NA	9255	NA	chr4	107236701	107270613	+	1302.6	755.27	585.058	5201.74	1366.45	1787.05	1833.03	1.65979	0.53755	3.0877	0.00201713	0.0277433	28	NA	NA	13	8	30	25	36	23
ENSG00000164050	PLXNB1	ENSG00000164050.12	5364	PLXNB1	plexin B1 [Source:HGNC Symbol;Acc:HGNC:9103]	protein_coding	chr3	48403854	48430086	-	PLXNB1	PF08337	5364	4360	chr3	48445261	48471495	-	456.483	563.979	560.136	1308.43	1103.94	1272.62	877.599	1.22147	0.37045	3.29726	0.00097632	0.0165228	50.6667	NA	NA	8	4	90	46	71	35
ENSG00000164066	INTU	ENSG00000164066.12	27152	INTU	inturned planar cell polarity protein [Source:HGNC Symbol;Acc:HGNC:29239]	protein_coding	chr4	127623271	127726737	+	INTU	NA	27152	NA	chr4	128544426	128647892	+	700.916	728.885	454.517	1429.21	1655.92	1329.38	1049.8	1.22871	0.390741	3.14456	0.00166337	0.0241302	46.6667	NA	NA	11	4	44	36	58	46
ENSG00000164151	ICE1	ENSG00000164151.11	23379	ICE1	interactor of little elongation complex ELL subunit 1 [Source:HGNC Symbol;Acc:HGNC:29154]	protein_coding	chr5	5420664	5490220	+	ICE1	NA	23379	NA	chr5	5420777	5490333	+	2255.26	1993.72	1316.08	5926.41	2103.33	8580.92	3695.95	1.57758	0.505945	3.11808	0.00182031	0.0257022	74.6667	NA	NA	19	13	91	74	86	64
ENSG00000164190	NIPBL	ENSG00000164190.17	25836	NIPBL	NIPBL cohesin loading factor [Source:HGNC Symbol;Acc:HGNC:28862]	protein_coding	chr5	36876769	37066413	+	NIPBL	NA	25836	NA	chr5	36876871	37066515	+	2346.14	2185.01	1050.26	7844.64	2666.86	12301.3	4732.36	2.03116	0.537977	3.77555	0.000159653	0.00480826	172.667	NA	NA	42	37	258	128	239	151
ENSG00000164221	CCDC112	ENSG00000164221.12	153733	CCDC112	coiled-coil domain containing 112 [Source:HGNC Symbol;Acc:HGNC:28599]	protein_coding	chr5	115267190	115296693	-	CCDC112	NA	153733	NA	chr5	114602887	114632390	-	224.586	37.9284	52.2161	498.505	436.405	222.654	245.382	1.87077	0.609507	3.06932	0.00214549	0.0289462	21	NA	NA	6	3	26	22	32	9
ENSG00000164236	ANKRD33B	ENSG00000164236.11	651746	ANKRD33B	ankyrin repeat domain 33B [Source:HGNC Symbol;Acc:HGNC:35240]	protein_coding	chr5	10564070	10657816	+	ANKRD33B	PF12796	651746	NA	chr5	10564182	10657928	+	725.986	743.727	687.116	2041.38	466.122	2289.12	1158.91	1.15278	0.526272	2.19046	0.0284912	0.154174	71.3333	NA	NA	10	18	95	73	81	60
ENSG00000164306	PRIMPOL	ENSG00000164306.10	201973	PRIMPOL	primase and DNA directed polymerase [Source:HGNC Symbol;Acc:HGNC:26575]	protein_coding	chr4	184649667	184694963	+	PRIMPOL	NA	201973	NA	chr4	185570821	185616117	+	228.764	183.046	163.769	513.898	279.563	458.406	304.574	1.11856	0.422308	2.64869	0.00808034	0.068902	23.6667	NA	NA	4	4	30	22	23	26
ENSG00000164308	ERAP2	ENSG00000164308.16	64167	ERAP2	endoplasmic reticulum aminopeptidase 2 [Source:HGNC Symbol;Acc:HGNC:29499]	protein_coding	chr5	96875986	96919703	+	ERAP2	NA	64167	NA	chr5	96211690	96255407	+	55.363	29.6831	29.6682	60.389	128.225	74.2181	62.9244	1.19279	0.526456	2.2657	0.0234695	0.136478	8	NA	NA	1	2	15	8	5	11
ENSG00000164309	CMYA5	ENSG00000164309.14	202333	CMYA5	cardiomyopathy associated 5 [Source:HGNC Symbol;Acc:HGNC:14305]	protein_coding	chr5	79689836	79800240	+	CMYA5	NA	202333	NA	chr5	78985659	79096063	+	24.0254	42.8756	20.1744	118.41	130.976	127.335	77.2994	2.1351	0.486546	4.38828	1.14e-05	0.000740711	14	NA	NA	2	NA	25	12	17	13
ENSG00000164346	NSA2	ENSG00000164346.9	10412	NSA2	NSA2 ribosome biogenesis factor [Source:HGNC Symbol;Acc:HGNC:30728]	protein_coding	chr5	74766991	74780113	+	NSA2	NA	10412	NA	chr5	74062816	74075938	+	1459.28	527.7	570.817	6077.97	1522.19	1801.61	1993.26	1.87705	0.577668	3.24936	0.00115667	0.0187116	7.33333	NA	NA	1	1	17	8	10	4
ENSG00000164362	TERT	ENSG00000164362.18	7015	TERT	telomerase reverse transcriptase [Source:HGNC Symbol;Acc:HGNC:11730]	protein_coding	chr5	1253147	1295068	-	TERT	NA	7015	NA	chr5	1253262	1295183	-	87.7451	240.763	180.383	477.191	299.375	253.215	256.445	1.01958	0.48269	2.11229	0.0346619	0.175176	45.3333	NA	NA	8	8	60	29	59	48
ENSG00000164463	CREBRF	ENSG00000164463.12	153222	CREBRF	CREB3 regulatory factor [Source:HGNC Symbol;Acc:HGNC:24050]	protein_coding	chr5	173056352	173139284	+	CREBRF	NA	153222	NA	chr5	172483355	172566287	+	208.917	95.6456	106.806	332.731	216.276	323.067	213.907	1.07799	0.459704	2.34496	0.0190291	0.119803	24.6667	NA	NA	1	7	27	23	33	18
ENSG00000164609	SLU7	ENSG00000164609.9	10569	SLU7	SLU7 homolog, splicing factor [Source:HGNC Symbol;Acc:HGNC:16939]	protein_coding	chr5	160401641	160421711	-	SLU7	NA	10569	3040	chr5	159828648	159848718	-	1001.76	514.507	473.505	5746.42	700.009	2304.4	1790.1	2.13598	0.607384	3.51669	0.00043696	0.00954574	15.6667	NA	NA	2	7	13	17	18	12
ENSG00000164610	RP9	ENSG00000164610.8	6100	RP9	RP9 pre-mRNA splicing factor [Source:HGNC Symbol;Acc:HGNC:10288]	protein_coding	chr7	33094797	33109404	-	RP9	NA	6100	NA	chr7	33134409	33149016	-	137.885	107.189	74.7639	593.233	205.82	161.533	213.404	1.58242	0.539562	2.93279	0.00335935	0.0389767	8.66667	NA	NA	2	2	10	8	16	2
ENSG00000164669	INTS4P1	ENSG00000164669.13	NA	INTS4P1	integrator complex subunit 4 pseudogene 1 [Source:HGNC Symbol;Acc:HGNC:21925]	transcribed_unprocessed_pseudogene	chr7	65141032	65234216	+	INTS4P1	NA	285905	NA	chr7	64601410	64694594	+	5.22292	0	0	11.841	31.9186	7.27628	9.37647	3.16059	1.14211	2.76732	0.00565192	0.0542699	3.33333	NA	NA	NA	2	3	4	4	2
ENSG00000164715	LMTK2	ENSG00000164715.5	22853	LMTK2	lemur tyrosine kinase 2 [Source:HGNC Symbol;Acc:HGNC:17880]	protein_coding	chr7	98106862	98209638	+	LMTK2	NA	22853	NA	chr7	97736174	97838950	+	1809.22	1945.89	1511.89	5024.12	932.794	5281.85	2750.96	1.09332	0.547858	1.99562	0.0459753	0.20742	92	NA	NA	17	14	122	100	104	72
ENSG00000164776	PHKG1	ENSG00000164776.9	5260	PHKG1	phosphorylase kinase catalytic subunit gamma 1 [Source:HGNC Symbol;Acc:HGNC:8930]	protein_coding	chr7	56080283	56092996	-	PHKG1	PF00069	5260	4020	chr7	56147976	56160689	-	4.17834	1.64906	11.8673	15.3933	30.2677	14.5526	12.9847	1.74254	0.829758	2.10006	0.0357238	0.177948	3.66667	NA	NA	NA	2	4	6	3	2
ENSG00000164902	PHAX	ENSG00000164902.13	51808	PHAX	phosphorylated adaptor for RNA export [Source:HGNC Symbol;Acc:HGNC:10241]	protein_coding	chr5	126600925	126627252	+	PHAX	PF10258	51808	3013	chr5	125936617	125962944	+	800.151	410.616	323.977	2284.12	494.188	1076.16	898.203	1.32702	0.553821	2.39612	0.0165698	0.1099	15	NA	NA	4	3	24	12	24	9
ENSG00000164944	VIRMA	ENSG00000164944.11	25962	VIRMA	vir like m6A methyltransferase associated [Source:HGNC Symbol;Acc:HGNC:24500]	protein_coding	chr8	94487689	94553529	-	VIRMA	NA	25962	NA	chr8	95499917	95565757	-	3747.97	5821.19	3017.85	13805.4	2282.73	12538.5	6868.94	1.18545	0.56796	2.0872	0.0368702	0.181267	72.3333	NA	NA	22	16	98	74	92	51
ENSG00000164985	PSIP1	ENSG00000164985.14	11168	PSIP1	PC4 and SFRS1 interacting protein 1 [Source:HGNC Symbol;Acc:HGNC:9527]	protein_coding	chr9	15464066	15510995	-	PSIP1	NA	11168	NA	chr9	15464064	15510993	-	3241.34	806.391	1058.56	10556.2	2271.18	4868.56	3800.38	1.79253	0.602705	2.97413	0.00293817	0.035623	64.3333	NA	22	23	9	78	68	80	45
ENSG00000165113	GKAP1	ENSG00000165113.12	80318	GKAP1	G kinase anchoring protein 1 [Source:HGNC Symbol;Acc:HGNC:17496]	protein_coding	chr9	83739425	83829516	-	GKAP1	NA	80318	NA	chr9	86354340	86444431	-	74.1655	19.7887	17.8009	103.016	266.906	100.413	97.015	2.0611	0.621186	3.31802	0.000906589	0.0156816	18	NA	NA	3	4	25	23	19	12
ENSG00000165115	KIF27	ENSG00000165115.14	55582	KIF27	kinesin family member 27 [Source:HGNC Symbol;Acc:HGNC:18632]	protein_coding	chr9	83834099	83921465	-	KIF27	NA	55582	NA	chr9	86449014	86536380	-	112.815	42.8756	41.5355	310.233	311.482	214.65	172.265	2.07385	0.498723	4.15833	3.21e-05	0.00156479	23.6667	NA	NA	5	4	27	22	25	24
ENSG00000165121	AL353743.1	ENSG00000165121.11	NA		kinesin family member 27 (KIF27) pseudogene	transcribed_unprocessed_pseudogene	chr9	85805359	85849542	+	NA	NA	NA	NA	NA	NA	NA	NA	30.2929	24.7359	8.3071	71.0458	178.854	61.1208	62.3928	2.30187	0.61455	3.74561	0.000179954	0.00521721	14	NA	NA	2	2	16	13	21	8
ENSG00000165124	SVEP1	ENSG00000165124.17	79987	SVEP1	sushi, von Willebrand factor type A, EGF and pentraxin domain containing 1 [Source:HGNC Symbol;Acc:HGNC:15985]	protein_coding	chr9	110365248	110579880	-	SVEP1	NA	79987	NA	chr9	113127528	113342160	-	5.22292	11.5434	9.49383	48.548	26.9657	47.2958	24.845	2.24876	0.653136	3.44302	0.000575262	0.0114419	1.33333	NA	NA	1	1	1	1	1	2
ENSG00000165181	C9orf84	ENSG00000165181.16	158401	SHOC1	shortage in chiasmata 1 [Source:HGNC Symbol;Acc:HGNC:26535]	protein_coding	chr9	111686173	111795008	-	C9orf84	NA	158401	NA	chr9	114448453	114557288	-	41.7834	8.24531	4.74692	49.7321	135.929	50.2063	48.4406	2.08401	0.722403	2.88484	0.00391617	0.0430272	9	NA	NA	2	1	14	10	11	6
ENSG00000165188	RNF183	ENSG00000165188.13	138065	RNF183	ring finger protein 183 [Source:HGNC Symbol;Acc:HGNC:28721]	protein_coding	chr9	113297093	113303376	-	RNF183	NA	138065	NA	chr9	116059373	116065656	-	0	1.64906	0	1.1841	9.35546	5.0934	2.88034	3.55142	1.76581	2.01121	0.0443028	NA	NA	NA	NA	NA	NA	1	NA	NA	NA
ENSG00000165209	STRBP	ENSG00000165209.18	55342	STRBP	spermatid perinuclear RNA binding protein [Source:HGNC Symbol;Acc:HGNC:16462]	protein_coding	chr9	123109500	123268586	-	STRBP	NA	55342	NA	chr9	125871779	126030865	-	939.081	484.824	499.613	1370	1025.8	1776.87	1016.03	1.11615	0.436531	2.55687	0.0105619	0.0822954	171.333	NA	NA	28	42	220	179	210	125
ENSG00000165238	WNK2	ENSG00000165238.16	65268	WNK2	WNK lysine deficient protein kinase 2 [Source:HGNC Symbol;Acc:HGNC:14542]	protein_coding	chr9	93184916	93320572	+	WNK2	NA	65268	NA	chr9	95947198	96082854	+	405.299	559.032	437.903	1714.57	511.248	1052.88	780.155	1.22512	0.476855	2.56917	0.0101942	0.0806695	144	NA	NA	30	33	185	127	181	124
ENSG00000165288	BRWD3	ENSG00000165288.10	254065	BRWD3	bromodomain and WD repeat domain containing 3 [Source:HGNC Symbol;Acc:HGNC:17342]	protein_coding	chrX	80669503	80809877	-	BRWD3	NA	254065	NA	chrX	79925002	80065376	-	520.203	410.616	334.658	966.223	1034.6	1647.35	818.942	1.52729	0.413366	3.69477	0.000220082	0.00596221	120.333	NA	NA	25	17	141	126	146	89
ENSG00000165359	INTS6L	ENSG00000165359.15	203522	INTS6L	integrator complex subunit 6 like [Source:HGNC Symbol;Acc:HGNC:27334]	protein_coding	chrX	135520643	135582510	+	INTS6L	NA	203522	NA	chrX	134654568	134716435	+	101.325	80.804	58.1497	174.062	243.792	178.269	139.4	1.31122	0.439263	2.98505	0.00283531	0.0346728	21.6667	NA	NA	3	9	41	18	32	15
ENSG00000165521	EML5	ENSG00000165521.15	161436	EML5	EMAP like 5 [Source:HGNC Symbol;Acc:HGNC:18197]	protein_coding	chr14	88612431	88792752	-	EML5	NA	161436	NA	chr14	89078775	89259096	-	165.044	105.54	110.366	343.388	288.368	599.566	268.712	1.6897	0.451896	3.73914	0.000184651	0.0052714	37.6667	NA	NA	6	12	54	43	42	28
ENSG00000165626	BEND7	ENSG00000165626.16	222389	BEND7	BEN domain containing 7 [Source:HGNC Symbol;Acc:HGNC:23514]	protein_coding	chr10	13438484	13528974	-	BEND7	NA	222389	NA	chr10	13480484	13570974	-	238.165	136.872	135.287	344.572	553.623	386.371	299.148	1.33	0.435458	3.05427	0.00225612	0.0298505	38.3333	NA	NA	9	8	45	40	52	23
ENSG00000165632	TAF3	ENSG00000165632.7	83860	TAF3	TATA-box binding protein associated factor 3 [Source:HGNC Symbol;Acc:HGNC:17303]	protein_coding	chr10	7818505	8016631	+	TAF3	NA	83860	NA	chr10	7860468	8058594	+	396.942	265.499	172.076	1850.74	381.373	676.694	623.888	1.79965	0.561666	3.20413	0.00135472	0.0209017	93.6667	NA	NA	24	17	115	103	106	72
ENSG00000165660	ABRAXAS2	ENSG00000165660.7	23172	ABRAXAS2	abraxas 2, BRISC complex subunit [Source:HGNC Symbol;Acc:HGNC:28975]	protein_coding	chr10	124801819	124836667	+	ABRAXAS2	NA	23172	NA	chr10	126490388	126525236	+	867.005	811.338	547.082	2718.69	674.143	1289.36	1151.27	1.07244	0.50798	2.11118	0.0347567	0.17546	27.3333	NA	NA	9	9	53	32	34	16
ENSG00000165669	FAM204A	ENSG00000165669.13	63877	FAM204A	family with sequence similarity 204 member A [Source:HGNC Symbol;Acc:HGNC:25794]	protein_coding	chr10	118297925	118342328	-	FAM204A	NA	63877	NA	chr10	120057437	120101840	-	944.304	522.753	464.011	2239.13	1403.87	1274.08	1141.36	1.3472	0.442835	3.0422	0.00234854	0.0306627	58.3333	NA	NA	20	12	73	54	81	40
ENSG00000165675	ENOX2	ENSG00000165675.16	10495	ENOX2	ecto-NOX disulfide-thiol exchanger 2 [Source:HGNC Symbol;Acc:HGNC:2259]	protein_coding	chrX	130623369	130903317	-	ENOX2	NA	10495	NA	chrX	129757343	130037291	-	307.108	239.114	215.985	889.257	259.201	478.052	398.119	1.0909	0.488847	2.23158	0.0256425	0.144417	77	NA	NA	21	14	91	75	90	66
ENSG00000165684	SNAPC4	ENSG00000165684.4	6621	SNAPC4	small nuclear RNA activating complex polypeptide 4 [Source:HGNC Symbol;Acc:HGNC:11137]	protein_coding	chr9	136375577	136400168	-	SNAPC4	PF00249	6621	NA	chr9	139270029	139294620	-	688.381	1442.93	944.637	3420.86	1073.13	1803.06	1562.17	1.03378	0.494447	2.09079	0.0365473	0.18062	75.6667	NA	NA	24	15	111	72	103	52
ENSG00000165699	TSC1	ENSG00000165699.13	7248	TSC1	TSC complex subunit 1 [Source:HGNC Symbol;Acc:HGNC:12362]	protein_coding	chr9	132891348	132946874	-	TSC1	NA	7248	4150	chr9	135766735	135822261	-	867.005	831.127	691.863	2046.12	960.861	1824.16	1203.52	1.01493	0.419913	2.41701	0.0156487	0.105828	41.6667	NA	NA	7	5	43	49	46	30
ENSG00000165732	DDX21	ENSG00000165732.12	9188	DDX21	DExD-box helicase 21 [Source:HGNC Symbol;Acc:HGNC:2744]	protein_coding	chr10	68956170	68985068	+	DDX21	NA	9188	NA	chr10	70715926	70744824	+	7652.62	9828.41	5678.5	32627.8	4249.58	18094.7	13021.9	1.24707	0.577955	2.15773	0.0309486	0.162344	75	NA	10	21	21	91	75	96	54
ENSG00000165935	SMCO2	ENSG00000165935.9	341346	SMCO2	single-pass membrane protein with coiled-coil domains 2 [Source:HGNC Symbol;Acc:HGNC:34448]	protein_coding	chr12	27466810	27502185	+	SMCO2	NA	341346	NA	chr12	27619743	27655118	+	3.13375	1.64906	1.18673	5.92049	22.5632	5.82103	6.71237	2.51572	1.12978	2.22675	0.0259642	0.145434	7.66667	NA	NA	1	4	7	9	9	5
ENSG00000166037	CEP57	ENSG00000166037.10	9702	CEP57	centrosomal protein 57 [Source:HGNC Symbol;Acc:HGNC:30794]	protein_coding	chr11	95789965	95832693	+	CEP57	NA	9702	NA	chr11	95523129	95565857	+	759.413	427.107	341.778	1998.76	1050.56	998.306	929.32	1.40369	0.465891	3.01292	0.00258748	0.0326288	43.3333	NA	NA	21	11	76	51	50	29
ENSG00000166147	FBN1	ENSG00000166147.13	2200	FBN1	fibrillin 1 [Source:HGNC Symbol;Acc:HGNC:3603]	protein_coding	chr15	48408306	48645849	-	FBN1	NA	2200	NA	chr15	48700503	48938046	-	11.4904	9.89437	32.0417	137.355	66.5889	137.522	65.8154	2.65926	0.584018	4.55339	5.28e-06	0.000441576	6.66667	NA	NA	1	NA	8	5	11	4
ENSG00000166197	NOLC1	ENSG00000166197.16	9221	NOLC1	nucleolar and coiled-body phosphoprotein 1 [Source:HGNC Symbol;Acc:HGNC:15608]	protein_coding	chr10	102152176	102163871	+	NOLC1	NA	9221	NA	chr10	103911933	103923628	+	9297.84	15306.6	8632.27	86064.9	4313.97	18103.4	23619.8	1.70661	0.70655	2.41541	0.0157176	0.106028	66	NA	20	31	11	79	79	70	49
ENSG00000166387	PPFIBP2	ENSG00000166387.11	8495	PPFIBP2	PPFIA binding protein 2 [Source:HGNC Symbol;Acc:HGNC:9250]	protein_coding	chr11	7513298	7657127	+	PPFIBP2	PF07647	8495	NA	chr11	7534529	7678358	+	62.675	29.6831	75.9507	97.096	120.52	158.623	90.758	1.15211	0.493612	2.33403	0.019594	0.121958	19.6667	NA	NA	2	5	30	24	19	16
ENSG00000166432	ZMAT1	ENSG00000166432.14	84460	ZMAT1	zinc finger matrin-type 1 [Source:HGNC Symbol;Acc:HGNC:29377]	protein_coding	chrX	101882288	101932079	-	ZMAT1	NA	84460	NA	chrX	101137260	101187052	-	8.35667	3.29812	8.3071	20.1297	90.803	13.0973	23.9986	2.61648	0.818046	3.19845	0.00138168	0.0211594	8.33333	NA	NA	NA	NA	7	13	9	3
ENSG00000166510	CCDC68	ENSG00000166510.13	80323	CCDC68	coiled-coil domain containing 68 [Source:HGNC Symbol;Acc:HGNC:24350]	protein_coding	chr18	54901509	54959461	-	CCDC68	NA	80323	NA	chr18	52568740	52626692	-	105.503	32.9812	49.8426	86.4391	447.411	135.339	142.919	1.82453	0.625597	2.91646	0.00354029	0.0402243	18	NA	NA	3	7	13	19	18	17
ENSG00000166689	PLEKHA7	ENSG00000166689.15	144100	PLEKHA7	pleckstrin homology domain containing A7 [Source:HGNC Symbol;Acc:HGNC:27049]	protein_coding	chr11	16777297	17014414	-	PLEKHA7	NA	144100	NA	chr11	16798844	17035961	-	155.643	166.555	141.221	329.179	175.002	449.674	236.212	1.04117	0.455197	2.28729	0.0221788	0.132047	104.667	NA	NA	8	27	118	113	123	78
ENSG00000166762	CATSPER2	ENSG00000166762.16	117155	CATSPER2	cation channel sperm associated 2 [Source:HGNC Symbol;Acc:HGNC:18810]	protein_coding	chr15	43628503	43668118	-	CATSPER2	NA	117155	NA	chr15	43920701	43960316	-	17.7579	11.5434	14.2408	48.548	53.9315	40.0195	31.0069	1.69618	0.566578	2.99373	0.00275589	0.03402	30.6667	NA	NA	3	9	34	31	36	25
ENSG00000166831	RBPMS2	ENSG00000166831.8	348093	RBPMS2	RNA binding protein, mRNA processing factor 2 [Source:HGNC Symbol;Acc:HGNC:19098]	protein_coding	chr15	64739891	64775589	-	RBPMS2	NA	348093	NA	chr15	65032090	65067788	-	168.178	98.9437	118.673	174.062	782.006	159.351	250.202	1.53178	0.591044	2.59164	0.00955191	0.0772245	27	NA	NA	3	11	35	31	25	25
ENSG00000166833	NAV2	ENSG00000166833.19	89797	NAV2	neuron navigator 2 [Source:HGNC Symbol;Acc:HGNC:15997]	protein_coding	chr11	19350724	20121601	+	NAV2	NA	89797	NA	chr11	19372271	20143147	+	287.261	314.971	342.965	872.68	265.255	1399.23	580.393	1.42424	0.531105	2.68165	0.00732591	0.0642426	60	NA	NA	14	26	74	59	80	41
ENSG00000166889	PATL1	ENSG00000166889.13	219988	PATL1	PAT1 homolog 1, processing body mRNA decay factor [Source:HGNC Symbol;Acc:HGNC:26721]	protein_coding	chr11	59636716	59669037	-	PATL1	NA	219988	3018	chr11	59404189	59436510	-	1393.48	964.701	698.984	2459.37	4085.03	1592.05	1865.6	1.41213	0.464729	3.0386	0.00237678	0.0307245	22	NA	NA	12	3	27	14	33	19
ENSG00000166963	MAP1A	ENSG00000166963.12	4130	MAP1A	microtubule associated protein 1A [Source:HGNC Symbol;Acc:HGNC:6835]	protein_coding	chr15	43510958	43531620	+	MAP1A	NA	4130	NA	chr15	43803156	43823818	+	621.527	395.775	445.023	2150.32	281.214	1871.46	960.887	1.55608	0.58871	2.64321	0.00821249	0.0696702	3	NA	NA	1	NA	3	2	5	2
ENSG00000166987	MBD6	ENSG00000166987.14	114785	MBD6	methyl-CpG binding domain protein 6 [Source:HGNC Symbol;Acc:HGNC:20445]	protein_coding	chr12	57520710	57530148	+	MBD6	NA	114785	NA	chr12	57914493	57923931	+	300.84	270.446	202.931	396.673	1258.03	414.748	473.945	1.41971	0.508164	2.7938	0.00520926	0.0517454	23	NA	NA	4	5	28	33	17	19
ENSG00000167081	PBX3	ENSG00000167081.16	5090	PBX3	PBX homeobox 3 [Source:HGNC Symbol;Acc:HGNC:8634]	protein_coding	chr9	125747345	125967377	+	PBX3	PF00046	5090	NA	chr9	128509624	128729656	+	192.203	178.099	93.7516	344.572	449.062	200.098	242.964	1.09963	0.472506	2.32723	0.0199528	0.123557	103	NA	NA	18	23	132	92	147	70
ENSG00000167110	GOLGA2	ENSG00000167110.17	2801	GOLGA2	golgin A2 [Source:HGNC Symbol;Acc:HGNC:4425]	protein_coding	chr9	128255829	128275995	-	GOLGA2	PF15070	2801	NA	chr9	131018108	131038274	-	1514.65	991.086	973.118	5474.08	765.497	5163.98	2480.4	1.71244	0.583253	2.93601	0.00332459	0.0387321	35.6667	NA	NA	8	13	41	26	47	34
ENSG00000167182	SP2	ENSG00000167182.14	6668	SP2	Sp2 transcription factor [Source:HGNC Symbol;Acc:HGNC:11207]	protein_coding	chr17	47896150	47928957	+	SP2	PF00096	6668	NA	chr17	45973516	46006323	+	480.509	418.862	326.351	1204.23	753.39	566.095	624.905	1.04087	0.429733	2.42212	0.0154302	0.104839	37.3333	NA	NA	4	4	37	29	45	38
ENSG00000167232	ZNF91	ENSG00000167232.13	7644	ZNF91	zinc finger protein 91 [Source:HGNC Symbol;Acc:HGNC:13166]	protein_coding	chr19	23304991	23395471	-	ZNF91	NA	7644	NA	chr19	23487793	23578273	-	110.726	51.1209	45.0957	331.547	404.486	571.188	252.361	2.65174	0.480627	5.51724	3.44e-08	8.24e-06	12	NA	NA	2	3	16	10	15	11
ENSG00000167257	RNF214	ENSG00000167257.10	257160	RNF214	ring finger protein 214 [Source:HGNC Symbol;Acc:HGNC:25335]	protein_coding	chr11	117232625	117286454	+	RNF214	NA	257160	NA	chr11	117103341	117157170	+	536.916	357.846	404.675	1429.21	515.651	825.13	678.237	1.09004	0.460414	2.36752	0.0179076	0.115569	40.6667	NA	NA	10	8	60	43	61	18
ENSG00000167306	MYO5B	ENSG00000167306.19	4645	MYO5B	myosin VB [Source:HGNC Symbol;Acc:HGNC:7603]	protein_coding	chr18	49822789	50195147	-	MYO5B	NA	4645	NA	chr18	47349159	47721517	-	931.769	1436.33	1044.32	3993.96	935.546	2324.04	1777.66	1.08779	0.507423	2.14375	0.0320528	0.166345	209.667	NA	NA	39	49	211	209	241	179
ENSG00000167380	ZNF226	ENSG00000167380.16	7769	ZNF226	zinc finger protein 226 [Source:HGNC Symbol;Acc:HGNC:13019]	protein_coding	chr19	44165073	44178381	+	ZNF226	NA	7769	NA	chr19	44669226	44682534	+	228.764	143.468	147.154	480.743	570.133	315.063	314.221	1.39265	0.431855	3.22482	0.00126053	0.0198622	13	NA	NA	3	4	22	9	19	11
ENSG00000167524	SGK494	ENSG00000167524.14	124923	RSKR	ribosomal protein S6 kinase related [Source:HGNC Symbol;Acc:HGNC:26314]	protein_coding	chr17	28601827	28614197	-	SGK494	NA	124923	NA	chr17	26928845	26941215	-	74.1655	92.3475	72.3905	269.974	134.278	158.623	133.63	1.23512	0.454971	2.71473	0.00663303	0.0601541	12.3333	NA	NA	NA	3	18	12	16	9
ENSG00000167549	CORO6	ENSG00000167549.18	84940	CORO6	coronin 6 [Source:HGNC Symbol;Acc:HGNC:21356]	protein_coding	chr17	29614756	29622907	-	CORO6	NA	84940	NA	chr17	27941774	27949925	-	71.0317	47.8228	86.6312	86.4391	217.927	148.436	109.715	1.13952	0.494444	2.30464	0.0211865	0.12817	17.3333	NA	NA	3	6	7	26	13	13
ENSG00000167670	CHAF1A	ENSG00000167670.15	10036	CHAF1A	chromatin assembly factor 1 subunit A [Source:HGNC Symbol;Acc:HGNC:1910]	protein_coding	chr19	4402640	4445018	+	CHAF1A	NA	10036	NA	chr19	4402637	4445015	+	2678.31	2099.26	1953.36	12465	2496.26	6279.43	4661.93	1.65773	0.522175	3.17467	0.00150008	0.0225291	104.333	NA	22	16	24	131	103	136	74
ENSG00000167702	KIFC2	ENSG00000167702.11	90990	KIFC2	kinesin family member C2 [Source:HGNC Symbol;Acc:HGNC:29530]	protein_coding	chr8	144466043	144474202	+	KIFC2	NA	90990	NA	chr8	145691426	145699585	+	513.935	456.79	569.63	783.872	1742.87	876.792	823.981	1.14416	0.435186	2.62913	0.00856044	0.0716321	47.6667	NA	NA	17	9	68	53	59	31
ENSG00000167748	KLK1	ENSG00000167748.10	3816	KLK1	kallikrein 1 [Source:HGNC Symbol;Acc:HGNC:6357]	protein_coding	chr19	50819146	50823787	-	KLK1	PF00089	3816	NA	chr19	51322402	51327043	-	3.13375	3.29812	4.74692	7.10458	35.7709	7.27628	10.2218	2.18665	0.965237	2.2654	0.0234882	0.136494	1	NA	NA	NA	NA	NA	1	NA	NA
ENSG00000167766	ZNF83	ENSG00000167766.18	55769	ZNF83	zinc finger protein 83 [Source:HGNC Symbol;Acc:HGNC:13158]	protein_coding	chr19	52594060	52690496	-	ZNF83	NA	55769	NA	chr19	53097313	53193749	-	396.942	314.971	265.827	781.504	1129.26	806.94	615.907	1.47477	0.39803	3.70517	0.000211247	0.00580654	109.333	NA	NA	16	37	126	155	115	58
ENSG00000167785	ZNF558	ENSG00000167785.8	148156	ZNF558	zinc finger protein 558 [Source:HGNC Symbol;Acc:HGNC:26422]	protein_coding	chr19	8806170	8832314	-	ZNF558	NA	148156	NA	chr19	8916846	8942990	-	587.056	433.703	494.866	781.504	1307.01	1004.13	768.045	1.02885	0.397279	2.58974	0.00960496	0.0774153	7.33333	NA	NA	3	2	22	7	10	5
ENSG00000167992	VWCE	ENSG00000167992.12	220001	VWCE	von Willebrand factor C and EGF domains [Source:HGNC Symbol;Acc:HGNC:26487]	protein_coding	chr11	61258286	61295316	-	VWCE	NA	220001	NA	chr11	61025758	61062788	-	17.7579	11.5434	26.108	41.4434	106.212	43.6577	41.1204	1.7825	0.603057	2.95577	0.00311891	0.0370055	13.6667	NA	NA	2	4	17	13	14	14
ENSG00000168014	C2CD3	ENSG00000168014.16	26005	C2CD3	C2 domain containing 3 centriole elongation regulator [Source:HGNC Symbol;Acc:HGNC:24564]	protein_coding	chr11	74012714	74171210	-	C2CD3	NA	26005	NA	chr11	73723759	73882255	-	1576.28	1302.76	1142.82	2740	2472.04	3196.47	2071.73	1.06384	0.374579	2.84009	0.0045101	0.0472309	66.6667	NA	NA	29	14	66	53	91	56
ENSG00000168026	TTC21A	ENSG00000168026.18	199223	TTC21A	tetratricopeptide repeat domain 21A [Source:HGNC Symbol;Acc:HGNC:30761]	protein_coding	chr3	39107704	39138903	+	TTC21A	NA	199223	NA	chr3	39149195	39180394	+	51.1846	51.1209	54.5895	69.8617	88.0514	163.716	79.7541	1.03859	0.492471	2.10894	0.0349502	0.175953	6.66667	NA	NA	1	NA	10	9	8	3
ENSG00000168137	SETD5	ENSG00000168137.15	55209	SETD5	SET domain containing 5 [Source:HGNC Symbol;Acc:HGNC:25566]	protein_coding	chr3	9397615	9479240	+	SETD5	NA	55209	NA	chr3	9439299	9520924	+	3595.46	2584.08	2493.32	13019.1	8530.53	9085.89	6551.4	1.82044	0.392753	4.63507	3.57e-06	0.00033302	327	NA	NA	77	81	356	349	391	241
ENSG00000168143	FAM83B	ENSG00000168143.8	222584	FAM83B	family with sequence similarity 83 member B [Source:HGNC Symbol;Acc:HGNC:21357]	protein_coding	chr6	54846771	54945099	+	FAM83B	NA	222584	NA	chr6	54711569	54809897	+	338.445	197.887	187.503	563.63	346.152	902.987	422.767	1.32253	0.47342	2.79356	0.00521318	0.051754	43.6667	NA	NA	8	3	53	42	61	28
ENSG00000168259	DNAJC7	ENSG00000168259.14	7266	DNAJC7	DnaJ heat shock protein family (Hsp40) member C7 [Source:HGNC Symbol;Acc:HGNC:12392]	protein_coding	chr17	41976435	42021376	-	DNAJC7	NA	7266	NA	chr17	40128453	40173394	-	2405.68	1627.62	1217.58	7519.02	1382.41	4100.91	3042.2	1.3078	0.546845	2.39153	0.0167784	0.110538	67.6667	NA	NA	13	12	81	61	89	53
ENSG00000168280	KIF5C	ENSG00000168280.16	3800	KIF5C	kinesin family member 5C [Source:HGNC Symbol;Acc:HGNC:6325]	protein_coding	chr2	148875227	149026759	+	KIF5C	PF00225	3800	NA	chr2	149632796	149883273	+	523.337	186.344	365.513	1032.53	390.728	1262.43	626.815	1.31829	0.522636	2.5224	0.0116558	0.0876817	17	NA	NA	3	2	26	27	15	9
ENSG00000168310	IRF2	ENSG00000168310.10	3660	IRF2	interferon regulatory factor 2 [Source:HGNC Symbol;Acc:HGNC:6117]	protein_coding	chr4	184387729	184474550	-	IRF2	PF00605	3660	NA	chr4	185308883	185395704	-	161.911	95.6456	104.432	349.309	123.272	294.689	188.21	1.07773	0.492417	2.18866	0.0286217	0.154633	22.3333	NA	NA	1	6	27	27	26	14
ENSG00000168404	MLKL	ENSG00000168404.12	197259	MLKL	mixed lineage kinase domain like pseudokinase [Source:HGNC Symbol;Acc:HGNC:26617]	protein_coding	chr16	74671855	74700960	-	MLKL	NA	197259	NA	chr16	74705753	74734858	-	227.719	249.008	195.81	1085.82	378.621	302.693	406.612	1.39231	0.511629	2.72132	0.00650213	0.0592517	9	NA	NA	4	NA	9	6	12	9
ENSG00000168491	CCDC110	ENSG00000168491.9	256309	CCDC110	coiled-coil domain containing 110 [Source:HGNC Symbol;Acc:HGNC:28504]	protein_coding	chr4	185445182	185471752	-	CCDC110	NA	256309	NA	chr4	186366336	186392906	-	41.7834	8.24531	9.49383	65.1253	106.212	91.6811	53.7568	2.11474	0.626056	3.37788	0.000730475	0.0134139	5.33333	NA	NA	NA	1	8	2	7	7
ENSG00000168538	TRAPPC11	ENSG00000168538.15	60684	TRAPPC11	trafficking protein particle complex 11 [Source:HGNC Symbol;Acc:HGNC:25751]	protein_coding	chr4	183659267	183713594	+	TRAPPC11	NA	60684	NA	chr4	184580420	184634747	+	571.387	390.828	385.687	635.86	473.827	1591.32	674.819	1.00235	0.49853	2.0106	0.0443674	0.203024	15.3333	NA	NA	4	2	20	14	16	16
ENSG00000168556	ING2	ENSG00000168556.6	3622	ING2	inhibitor of growth family member 2 [Source:HGNC Symbol;Acc:HGNC:6063]	protein_coding	chr4	183505058	183512429	+	ING2	PF12998	3622	NA	chr4	184426211	184433582	+	110.726	61.0153	35.6019	312.602	266.355	137.522	153.97	1.78287	0.523091	3.40833	0.000653611	0.0124744	3.66667	NA	NA	1	1	2	4	6	1
ENSG00000168631	DPCR1	ENSG00000168631.12	135656	MUCL3	mucin like 3 [Source:HGNC Symbol;Acc:HGNC:21666]	protein_coding	chr6	30934523	30954221	+	MUCL3	NA	135656	NA	chr6	30902300	30921998	+	5.22292	0	0	23.6819	10.4561	18.1907	9.59195	3.16178	1.08407	2.91659	0.00353878	0.0402243	1.5	NA	NA	NA	NA	NA	NA	2	1
ENSG00000168724	DNAJC21	ENSG00000168724.14	134218	DNAJC21	DnaJ heat shock protein family (Hsp40) member C21 [Source:HGNC Symbol;Acc:HGNC:27030]	protein_coding	chr5	34929559	34958964	+	DNAJC21	NA	134218	NA	chr5	34929664	34959069	+	915.056	392.477	335.844	4246.17	1651.51	1761.59	1550.44	2.21918	0.520897	4.26031	2.04e-05	0.00112629	23.3333	NA	NA	10	3	35	23	31	16
ENSG00000168769	TET2	ENSG00000168769.13	54790	TET2	tet methylcytosine dioxygenase 2 [Source:HGNC Symbol;Acc:HGNC:25941]	protein_coding	chr4	105145875	105279816	+	TET2	NA	54790	NA	chr4	106067032	106200973	+	757.323	603.557	348.898	1300.14	1757.18	908.808	945.983	1.21397	0.446088	2.72138	0.00650102	0.0592517	78.6667	NA	NA	10	10	78	67	97	72
ENSG00000168779	SHOX2	ENSG00000168779.19	6474	SHOX2	short stature homeobox 2 [Source:HGNC Symbol;Acc:HGNC:10854]	protein_coding	chr3	158095954	158106503	-	SHOX2	PF03826	6474	NA	chr3	157813743	157824292	-	265.324	98.9437	123.42	468.903	588.844	205.191	291.771	1.36888	0.522833	2.61821	0.00883935	0.0732773	3.33333	NA	NA	NA	1	4	4	3	3
ENSG00000168916	ZNF608	ENSG00000168916.15	57507	ZNF608	zinc finger protein 608 [Source:HGNC Symbol;Acc:HGNC:29238]	protein_coding	chr5	124636913	124748807	-	ZNF608	NA	57507	NA	chr5	123972606	124084500	-	129.528	49.4719	85.4445	248.66	157.942	379.094	175.024	1.56281	0.503536	3.10368	0.00191132	0.0265684	40	NA	NA	4	5	36	33	60	27
ENSG00000168944	CEP120	ENSG00000168944.15	153241	CEP120	centrosomal protein 120 [Source:HGNC Symbol;Acc:HGNC:26690]	protein_coding	chr5	123344885	123423592	-	CEP120	NA	153241	NA	chr5	122680579	122759286	-	549.451	400.722	364.326	966.223	1548.6	1054.33	813.943	1.44086	0.405457	3.55367	0.0003799	0.00861546	61.3333	NA	NA	8	14	86	64	73	47
ENSG00000169031	COL4A3	ENSG00000169031.18	1285	COL4A3	collagen type IV alpha 3 chain [Source:HGNC Symbol;Acc:HGNC:2204]	protein_coding	chr2	227164624	227314792	+	COL4A3	PF01391	1285	NA	chr2	228029340	228179508	+	58.4967	31.3322	46.2824	54.4685	93.5546	132.428	69.4271	1.03876	0.515749	2.01409	0.044	0.201886	21.3333	NA	NA	1	1	18	19	27	18
ENSG00000169062	UPF3A	ENSG00000169062.14	65110	UPF3A	UPF3A regulator of nonsense mediated mRNA decay [Source:HGNC Symbol;Acc:HGNC:20332]	protein_coding	chr13	114281601	114305817	+	UPF3A	NA	65110	3013	chr13	115047076	115071292	+	273.681	164.906	140.034	677.304	509.047	260.491	337.577	1.31927	0.478762	2.75558	0.00585884	0.0555565	37.6667	NA	NA	8	6	37	43	40	30
ENSG00000169126	ARMC4	ENSG00000169126.15	55130	ARMC4	armadillo repeat containing 4 [Source:HGNC Symbol;Acc:HGNC:25583]	protein_coding	chr10	27775186	27999079	-	ARMC4	NA	55130	NA	chr10	28064115	28288008	-	364.56	131.925	226.665	621.651	321.938	1107.45	462.365	1.50105	0.528727	2.83899	0.00452565	0.0472481	59	NA	NA	20	5	74	46	83	48
ENSG00000169131	ZNF354A	ENSG00000169131.11	6940	ZNF354A	zinc finger protein 354A [Source:HGNC Symbol;Acc:HGNC:11628]	protein_coding	chr5	178711512	178730659	-	ZNF354A	NA	6940	NA	chr5	178138513	178157660	-	205.783	49.4719	60.5232	197.744	649.379	204.464	227.894	1.73117	0.616226	2.80932	0.00496466	0.049919	12	NA	NA	2	2	14	10	17	9
ENSG00000169231	THBS3	ENSG00000169231.13	7059	THBS3	thrombospondin 3 [Source:HGNC Symbol;Acc:HGNC:11787]	protein_coding	chr1	155195588	155209051	-	THBS3	NA	7059	4145	chr1	155165379	155178842	-	96.1017	64.3134	121.046	82.8868	264.705	251.759	146.802	1.09078	0.519097	2.10131	0.0356136	0.17766	14.6667	NA	NA	2	NA	18	19	17	8
ENSG00000169246	NPIPB3	ENSG00000169246.16	23117	NPIPB3	nuclear pore complex interacting protein family member B3 [Source:HGNC Symbol;Acc:HGNC:28989]	protein_coding	chr16	21402237	21448567	-	NPIPB3	NA	23117	NA	chr16	21413558	21459888	-	4.17834	9.89437	2.37346	107.753	49.5289	51.6616	37.5649	3.73345	0.701476	5.32228	1.02e-07	2e-05	5.33333	NA	NA	NA	2	6	7	6	3
ENSG00000169306	IL1RAPL1	ENSG00000169306.9	11141	IL1RAPL1	interleukin 1 receptor accessory protein like 1 [Source:HGNC Symbol;Acc:HGNC:5996]	protein_coding	chrX	28587446	29956718	+	IL1RAPL1	NA	11141	NA	chrX	28605563	29974835	+	37.605	24.7359	26.108	47.3639	102.91	49.4787	48.0336	1.17559	0.544193	2.16025	0.0307535	0.161785	285	NA	NA	62	33	346	253	399	203
ENSG00000169330	KIAA1024	ENSG00000169330.8	23251	MINAR1	membrane integral NOTCH2 associated receptor 1 [Source:HGNC Symbol;Acc:HGNC:29172]	protein_coding	chr15	79432336	79472304	+	MINAR1	NA	23251	NA	chr15	79724678	79764646	+	81.4776	52.77	62.8967	137.355	312.032	113.51	126.674	1.51238	0.506358	2.98677	0.0028194	0.0345529	10.3333	NA	NA	4	3	6	10	13	8
ENSG00000169375	SIN3A	ENSG00000169375.15	25942	SIN3A	SIN3 transcription regulator family member A [Source:HGNC Symbol;Acc:HGNC:19353]	protein_coding	chr15	75369379	75455842	-	SIN3A	NA	25942	5016	chr15	75661720	75748183	-	2987.51	2745.69	2213.25	10073.1	2555.69	7503.3	4679.76	1.34098	0.492228	2.7243	0.00644384	0.0590569	88.6667	NA	NA	15	25	109	81	111	74
ENSG00000169607	CKAP2L	ENSG00000169607.12	150468	CKAP2L	cytoskeleton associated protein 2 like [Source:HGNC Symbol;Acc:HGNC:26877]	protein_coding	chr2	112736349	112764664	-	CKAP2L	NA	150468	NA	chr2	113493926	113522241	-	1172.02	659.625	429.596	2982.74	1367.55	1826.35	1406.31	1.44882	0.481767	3.00729	0.00263586	0.0329919	15.3333	NA	NA	3	5	18	16	14	16
ENSG00000169629	RGPD8	ENSG00000169629.11	727851	RGPD8	RANBP2 like and GRIP domain containing 8 [Source:HGNC Symbol;Acc:HGNC:9849]	protein_coding	chr2	112368369	112434488	-	RGPD8	PF07719	727851	NA	chr2	113125946	113192065	-	14.6242	8.24531	17.8009	41.4434	26.4154	77.8562	31.0642	1.82109	0.635676	2.8648	0.00417269	0.0447176	9	NA	NA	2	4	6	9	9	9
ENSG00000170085	SIMC1	ENSG00000170085.17	375484	SIMC1	SUMO interacting motifs containing 1 [Source:HGNC Symbol;Acc:HGNC:24779]	protein_coding	chr5	176238367	176345991	+	SIMC1	NA	375484	NA	chr5	175665370	175772994	+	312.331	288.586	206.491	671.383	647.178	539.172	444.19	1.20212	0.392457	3.06306	0.00219084	0.0293483	65.3333	NA	NA	12	13	72	60	76	60
ENSG00000170190	SLC16A5	ENSG00000170190.15	9121	SLC16A5	solute carrier family 16 member 5 [Source:HGNC Symbol;Acc:HGNC:10926]	protein_coding	chr17	75087727	75106162	+	SLC16A5	NA	9121	NA	chr17	73083822	73102257	+	636.152	272.095	739.332	535.212	1675.73	1181.67	840.031	1.04161	0.514912	2.02289	0.0430843	0.199577	62	NA	NA	4	38	100	76	64	46
ENSG00000170242	USP47	ENSG00000170242.17	55031	USP47	ubiquitin specific peptidase 47 [Source:HGNC Symbol;Acc:HGNC:20076]	protein_coding	chr11	11841423	11961887	+	USP47	NA	55031	NA	chr11	11862970	11983434	+	1123.97	826.18	606.419	2344.51	1355.99	3830.23	1681.22	1.55831	0.468987	3.32271	0.000891463	0.0155153	156.333	NA	NA	33	32	198	160	170	139
ENSG00000170248	PDCD6IP	ENSG00000170248.13	10015	PDCD6IP	programmed cell death 6 interacting protein [Source:HGNC Symbol;Acc:HGNC:8766]	protein_coding	chr3	33798571	33869707	+	PDCD6IP	NA	10015	4144	chr3	33840063	33911199	+	3504.58	4541.52	2771.01	10143	2382.89	10218.8	5593.63	1.07221	0.52257	2.0518	0.0401888	0.191647	82.6667	NA	NA	25	16	108	87	88	73
ENSG00000170390	DCLK2	ENSG00000170390.15	166614	DCLK2	doublecortin like kinase 2 [Source:HGNC Symbol;Acc:HGNC:19002]	protein_coding	chr4	150078445	150257438	+	DCLK2	NA	166614	NA	chr4	150999597	151178590	+	106.548	65.9625	80.6976	162.221	216.827	180.452	135.451	1.13997	0.42955	2.65388	0.00795722	0.0680571	38.6667	NA	NA	12	7	43	35	45	36
ENSG00000170396	ZNF804A	ENSG00000170396.7	91752	ZNF804A	zinc finger protein 804A [Source:HGNC Symbol;Acc:HGNC:21711]	protein_coding	chr2	184598529	184939492	+	ZNF804A	PF12171	91752	NA	chr2	185463256	185804219	+	35.5159	74.2078	11.8673	166.958	123.822	48.7511	76.8537	1.4941	0.636622	2.34693	0.018929	0.119305	193.667	NA	NA	53	31	262	168	267	146
ENSG00000170448	NFXL1	ENSG00000170448.11	152518	NFXL1	nuclear transcription factor, X-box binding like 1 [Source:HGNC Symbol;Acc:HGNC:18726]	protein_coding	chr4	47847233	47914667	-	NFXL1	NA	152518	NA	chr4	47849250	47916684	-	777.17	692.606	436.716	1837.72	760.544	2010.44	1085.87	1.27313	0.467326	2.72428	0.0064442	0.0590569	68	NA	NA	20	11	74	66	90	48
ENSG00000170485	NPAS2	ENSG00000170485.16	4862	NPAS2	neuronal PAS domain protein 2 [Source:HGNC Symbol;Acc:HGNC:7895]	protein_coding	chr2	100820139	100996829	+	NPAS2	NA	4862	4710	chr2	101436601	101613291	+	516.024	399.073	341.778	671.383	1533.19	574.826	672.713	1.14534	0.469675	2.43857	0.0147455	0.101486	173.667	NA	NA	27	43	187	181	205	135
ENSG00000170681	CAVIN4	ENSG00000170681.6	347273	CAVIN4	caveolae associated protein 4 [Source:HGNC Symbol;Acc:HGNC:33742]	protein_coding	chr9	100578079	100588389	+	CAVIN4	NA	347273	NA	chr9	103340361	103350671	+	16.7133	14.8416	7.12038	35.5229	40.1734	27.6499	23.6703	1.42131	0.623762	2.27862	0.0226899	0.134056	2.66667	NA	NA	1	1	2	3	3	2
ENSG00000170703	TTLL6	ENSG00000170703.15	284076	TTLL6	tubulin tyrosine ligase like 6 [Source:HGNC Symbol;Acc:HGNC:26664]	protein_coding	chr17	48762235	48817214	-	TTLL6	NA	284076	NA	chr17	46839597	46894576	-	41.7834	11.5434	24.9213	39.0752	109.514	72.0352	49.8121	1.48151	0.597917	2.47779	0.0132198	0.0949077	6.33333	NA	NA	2	NA	6	9	5	5
ENSG00000170776	AKAP13	ENSG00000170776.21	11214	AKAP13	A-kinase anchoring protein 13 [Source:HGNC Symbol;Acc:HGNC:371]	protein_coding	chr15	85380571	85749358	+	AKAP13	NA	11214	NA	chr15	85923802	86292589	+	2032.76	2422.47	1885.71	8160.8	1668.57	10683	4475.56	1.69373	0.552935	3.06317	0.00219007	0.0293483	406.333	NA	NA	60	109	427	449	476	294
ENSG00000170921	TANC2	ENSG00000170921.15	26115	TANC2	tetratricopeptide repeat, ankyrin repeat and coiled-coil containing 2 [Source:HGNC Symbol;Acc:HGNC:30212]	protein_coding	chr17	63009556	63427699	+	TANC2	PF13181	26115	NA	chr17	61086917	61505060	+	1863.54	1723.27	1720.76	3546.37	2410.96	4844.55	2684.91	1.02506	0.402972	2.54374	0.0109673	0.0843709	359.333	NA	NA	54	93	428	365	438	275
ENSG00000171163	ZNF692	ENSG00000171163.15	55657	ZNF692	zinc finger protein 692 [Source:HGNC Symbol;Acc:HGNC:26049]	protein_coding	chr1	248850006	248859144	-	ZNF692	NA	55657	NA	chr1	249144205	249153343	-	408.432	359.495	342.965	818.211	1255.83	488.966	612.317	1.20628	0.441619	2.73149	0.00630483	0.0582032	21.3333	NA	NA	7	3	31	19	33	12
ENSG00000171316	CHD7	ENSG00000171316.11	55636	CHD7	chromodomain helicase DNA binding protein 7 [Source:HGNC Symbol;Acc:HGNC:20626]	protein_coding	chr8	60678740	60868028	+	CHD7	NA	55636	NA	chr8	61591299	61780587	+	811.642	976.245	636.087	6448.59	1520.54	5570.72	2660.64	2.48189	0.512526	4.84246	1.28e-06	0.000150225	241.667	NA	NA	45	47	255	253	299	173
ENSG00000171435	KSR2	ENSG00000171435.13	283455	KSR2	kinase suppressor of ras 2 [Source:HGNC Symbol;Acc:HGNC:18610]	protein_coding	chr12	117453012	117968990	-	KSR2	NA	283455	NA	chr12	117890817	118406795	-	850.291	456.79	605.232	1334.48	1334.53	1470.54	1008.64	1.11302	0.398692	2.79167	0.00524375	0.051909	178	NA	NA	32	44	196	178	219	137
ENSG00000171456	ASXL1	ENSG00000171456.16	171023	ASXL1	ASXL transcriptional regulator 1 [Source:HGNC Symbol;Acc:HGNC:18318]	protein_coding	chr20	32358330	32439319	+	ASXL1	NA	171023	NA	chr20	30946133	31027122	+	2230.19	3331.1	2269.03	8378.67	2992.65	5892.33	4182.33	1.14061	0.455422	2.50452	0.0122617	0.0903194	160	NA	NA	39	39	212	148	196	136
ENSG00000171467	ZNF318	ENSG00000171467.15	24149	ZNF318	zinc finger protein 318 [Source:HGNC Symbol;Acc:HGNC:13578]	protein_coding	chr6	43307134	43369647	-	ZNF318	NA	24149	NA	chr6	43274872	43337385	-	1340.2	989.437	963.624	3726.35	1890.9	4233.34	2190.64	1.58029	0.42981	3.67672	0.000236254	0.00621924	24	NA	NA	5	2	25	21	27	24
ENSG00000171681	ATF7IP	ENSG00000171681.12	55729	ATF7IP	activating transcription factor 7 interacting protein [Source:HGNC Symbol;Acc:HGNC:20092]	protein_coding	chr12	14365632	14502935	+	ATF7IP	NA	55729	NA	chr12	14518566	14655869	+	1963.82	1715.02	1178.42	7873.06	2130.84	5441.93	3383.85	1.66881	0.492321	3.38968	0.000699731	0.0130751	91.6667	NA	NA	25	8	110	82	123	70
ENSG00000171806	METTL18	ENSG00000171806.11	92342	METTL18	methyltransferase like 18 [Source:HGNC Symbol;Acc:HGNC:28793]	protein_coding	chr1	169792529	169794963	-	METTL18	NA	92342	NA	chr1	169761670	169764104	-	121.172	61.0153	68.8303	124.33	214.075	166.627	126.008	1.00512	0.468051	2.14745	0.0317576	0.165369	1.5	NA	NA	NA	NA	1	2	1	NA
ENSG00000171811	CFAP46	ENSG00000171811.13	54777	CFAP46	cilia and flagella associated protein 46 [Source:HGNC Symbol;Acc:HGNC:25247]	protein_coding	chr10	132808392	132942823	-	CFAP46	NA	54777	NA	chr10	134621896	134756327	-	19.8471	32.9812	15.4275	50.9162	64.3876	53.8445	39.5673	1.33271	0.538849	2.47325	0.0133891	0.0957751	8.33333	NA	NA	4	3	14	10	11	4
ENSG00000171914	TLN2	ENSG00000171914.16	83660	TLN2	talin 2 [Source:HGNC Symbol;Acc:HGNC:15447]	protein_coding	chr15	62390526	62844631	+	TLN2	NA	83660	4510	chr15	62682725	63136830	+	343.668	420.511	340.591	1126.08	190.411	1565.86	664.519	1.38344	0.586544	2.35863	0.0183425	0.117261	86.6667	NA	NA	6	10	107	82	111	67
ENSG00000171951	SCG2	ENSG00000171951.4	7857	SCG2	secretogranin II [Source:HGNC Symbol;Acc:HGNC:10575]	protein_coding	chr2	223596940	223602361	-	SCG2	NA	7857	NA	chr2	224461658	224467079	-	180.713	113.785	129.353	785.056	793.563	615.573	436.341	2.36833	0.402959	5.87735	4.17e-09	1.42e-06	1	NA	NA	1	2	1	1	1	NA
ENSG00000171988	JMJD1C	ENSG00000171988.18	221037	JMJD1C	jumonji domain containing 1C [Source:HGNC Symbol;Acc:HGNC:12313]	protein_coding	chr10	63167221	63521850	-	JMJD1C	NA	221037	NA	chr10	64926981	65281610	-	2966.62	1870.04	1168.93	6382.28	4114.75	11408.5	4651.85	1.86678	0.492964	3.78684	0.000152573	0.00463536	614.667	NA	40	174	130	825	602	742	500
ENSG00000172262	ZNF131	ENSG00000172262.11	7690	ZNF131	zinc finger protein 131 [Source:HGNC Symbol;Acc:HGNC:12915]	protein_coding	chr5	43065176	43192021	+	ZNF131	NA	7690	NA	chr5	43065278	43192123	+	826.266	666.221	506.733	1681.42	1844.13	1136.56	1110.22	1.22132	0.406188	3.0068	0.00264017	0.0329919	115.333	NA	11	27	26	175	127	136	83
ENSG00000172350	ABCG4	ENSG00000172350.9	64137	ABCG4	ATP binding cassette subfamily G member 4 [Source:HGNC Symbol;Acc:HGNC:13884]	protein_coding	chr11	119149052	119162653	+	ABCG4	NA	64137	2010	chr11	119019762	119033362	+	73.1209	54.419	74.7639	86.4391	247.094	87.3154	103.859	1.05881	0.527009	2.00909	0.0445275	0.203537	5.33333	NA	NA	3	NA	6	6	5	5
ENSG00000172361	CFAP53	ENSG00000172361.5	220136	CFAP53	cilia and flagella associated protein 53 [Source:HGNC Symbol;Acc:HGNC:26530]	protein_coding	chr18	50227193	50266495	-	CFAP53	NA	220136	NA	chr18	47753563	47792865	-	24.0254	8.24531	13.054	71.0458	121.071	72.7628	51.7007	2.51844	0.569126	4.42509	9.64e-06	0.000662951	18.3333	NA	NA	4	3	17	24	22	9
ENSG00000172493	AFF1	ENSG00000172493.20	4299	AFF1	AF4/FMR2 family member 1 [Source:HGNC Symbol;Acc:HGNC:7135]	protein_coding	chr4	86935002	87141054	+	AFF1	NA	4299	NA	chr4	87856154	88062206	+	1655.67	1340.69	1140.45	3702.67	1815.51	3235.76	2148.46	1.08106	0.41838	2.58391	0.00976882	0.0783073	236.667	NA	NA	33	40	271	227	294	189
ENSG00000172661	WASHC2C	ENSG00000172661.17	253725	WASHC2C	WASH complex subunit 2C [Source:HGNC Symbol;Acc:HGNC:23414]	protein_coding	chr10	45727200	45792961	+	WASHC2C	NA	253725	NA	chr10	46222648	46288409	+	348.891	244.061	238.533	1298.95	338.998	964.107	572.257	1.64399	0.501732	3.27663	0.00105055	0.017456	7.66667	NA	NA	2	2	14	8	10	5
ENSG00000172766	NAA16	ENSG00000172766.18	79612	NAA16	N(alpha)-acetyltransferase 16, NatA auxiliary subunit [Source:HGNC Symbol;Acc:HGNC:26164]	protein_coding	chr13	41311267	41377030	+	NAA16	NA	79612	NA	chr13	41885403	41951166	+	410.522	257.254	163.769	808.738	995.531	804.029	573.307	1.64823	0.440363	3.74288	0.000181921	0.00522862	71	NA	20	22	16	78	66	94	53
ENSG00000172771	EFCAB12	ENSG00000172771.11	90288	EFCAB12	EF-hand calcium binding domain 12 [Source:HGNC Symbol;Acc:HGNC:28061]	protein_coding	chr3	129401321	129428651	-	EFCAB12	NA	90288	NA	chr3	129120164	129147494	-	8.35667	3.29812	0	28.4183	34.1199	14.5526	14.7909	2.68464	0.882246	3.04296	0.0023426	0.030633	5.33333	NA	NA	1	2	2	4	10	2
ENSG00000172775	FAM192A	ENSG00000172775.16	80011	PSME3IP1	proteasome activator subunit 3 interacting protein 1 [Source:HGNC Symbol;Acc:HGNC:29856]	protein_coding	chr16	57152466	57186116	-	FAM192A	NA	80011	NA	chr16	57186378	57220028	-	1055.03	822.882	777.308	4434.44	1087.99	1667.72	1640.9	1.43651	0.512797	2.80132	0.00508944	0.0508226	84	NA	NA	29	16	119	81	103	68
ENSG00000172869	DMXL1	ENSG00000172869.14	1657	DMXL1	Dmx like 1 [Source:HGNC Symbol;Acc:HGNC:2937]	protein_coding	chr5	119037772	119249138	+	DMXL1	NA	1657	NA	chr5	118373467	118584833	+	1161.58	811.338	748.826	1231.46	1143.57	4601.52	1616.38	1.35788	0.540728	2.51121	0.0120316	0.0893223	80.3333	NA	NA	12	21	100	81	96	64
ENSG00000172901	LVRN	ENSG00000172901.19	206338	LVRN	laeverin [Source:HGNC Symbol;Acc:HGNC:26904]	protein_coding	chr5	115962454	116027619	+	LVRN	NA	206338	NA	chr5	115298151	115363316	+	10.4458	18.1397	10.6806	33.1547	34.6702	24.7394	21.9717	1.26026	0.621645	2.02729	0.0426323	0.198398	8.66667	NA	NA	NA	NA	9	5	9	12
ENSG00000172915	NBEA	ENSG00000172915.18	26960	NBEA	neurobeachin [Source:HGNC Symbol;Acc:HGNC:7648]	protein_coding	chr13	34942287	35673022	+	NBEA	PF14844	26960	NA	chr13	35516424	36247159	+	218.318	113.785	169.702	258.133	291.67	1275.53	387.857	1.86134	0.587925	3.16595	0.00154579	0.0230852	117	NA	NA	18	16	119	124	135	92
ENSG00000173261	PLAC8L1	ENSG00000173261.8	153770	PLAC8L1	PLAC8 like 1 [Source:HGNC Symbol;Acc:HGNC:31746]	protein_coding	chr5	146084313	146105577	-	PLAC8L1	NA	153770	NA	chr5	145463876	145485140	-	19.8471	23.0869	16.6142	43.8116	60.5353	48.7511	35.441	1.37477	0.537003	2.56009	0.0104646	0.0819135	12.3333	NA	NA	2	3	11	11	20	6
ENSG00000173295	FAM86B3P	ENSG00000173295.7	NA	FAM86B3P	family with sequence similarity 86 member B3, pseudogene [Source:HGNC Symbol;Acc:HGNC:44371]	transcribed_unprocessed_pseudogene	chr8	8228595	8244865	+	FAM86B3P	NA	286042	NA	chr8	8086117	8102387	+	44.9171	18.1397	48.6559	47.3639	156.842	70.5799	64.4163	1.29337	0.58497	2.21101	0.0270352	0.149049	15	NA	NA	3	6	16	15	13	17
ENSG00000173320	STOX2	ENSG00000173320.11	56977	STOX2	storkhead box 2 [Source:HGNC Symbol;Acc:HGNC:25450]	protein_coding	chr4	183797692	184023526	+	STOX2	NA	56977	NA	chr4	184718845	184944679	+	303.974	173.151	147.154	382.463	424.298	446.764	312.967	1.00364	0.428798	2.34058	0.0192536	0.120769	119	NA	NA	13	15	132	110	154	93
ENSG00000173531	MST1	ENSG00000173531.15	4485	MST1	macrophage stimulating 1 [Source:HGNC Symbol;Acc:HGNC:7380]	protein_coding	chr3	49683947	49689501	-	MST1	NA	4485	NA	chr3	49721380	49726934	-	14.6242	8.24531	10.6806	23.6819	55.0321	21.8288	22.3488	1.57752	0.671549	2.34908	0.01882	0.118814	1	NA	NA	NA	NA	1	1	NA	NA
ENSG00000173575	CHD2	ENSG00000173575.20	1106	CHD2	chromodomain helicase DNA binding protein 2 [Source:HGNC Symbol;Acc:HGNC:1917]	protein_coding	chr15	92900189	93027996	+	CHD2	PF13907	1106	NA	chr15	93443419	93571226	+	1993.07	1954.14	1078.74	11823.2	2434.07	8449.22	4622.07	2.17559	0.534001	4.07414	4.62e-05	0.00199113	345.333	NA	76	70	56	420	301	459	276
ENSG00000173581	CCDC106	ENSG00000173581.7	29903	CCDC106	coiled-coil domain containing 106 [Source:HGNC Symbol;Acc:HGNC:30181]	protein_coding	chr19	55641062	55653161	+	CCDC106	NA	29903	NA	chr19	56152428	56164527	+	3.13375	3.29812	8.3071	14.2092	33.0193	8.00391	11.6619	1.90788	0.879911	2.16826	0.0301387	0.15968	9	NA	NA	1	2	11	11	12	4
ENSG00000173588	CEP83	ENSG00000173588.14	51134	CEP83	centrosomal protein 83 [Source:HGNC Symbol;Acc:HGNC:17966]	protein_coding	chr12	94306449	94459988	-	CEP83	NA	51134	NA	chr12	94700225	94853764	-	360.381	209.431	90.1914	938.989	769.899	400.195	461.515	1.6744	0.529907	3.15979	0.00157882	0.0234013	142.667	NA	10	27	38	152	124	172	132
ENSG00000173681	BCLAF3	ENSG00000173681.16	256643	BCLAF3	BCLAF1 and THRAP3 family member 3 [Source:HGNC Symbol;Acc:HGNC:27413]	protein_coding	chrX	19912860	19970298	-	BCLAF3	PF15440	256643	NA	chrX	19930978	19988416	-	160.866	54.419	42.7223	209.585	330.193	218.288	169.346	1.54854	0.53708	2.88325	0.00393591	0.0431046	31	NA	NA	7	10	47	39	33	21
ENSG00000173757	STAT5B	ENSG00000173757.9	6777	STAT5B	signal transducer and activator of transcription 5B [Source:HGNC Symbol;Acc:HGNC:11367]	protein_coding	chr17	42199177	42276707	-	STAT5B	PF01017	6777	4012	chr17	40351195	40428725	-	99.2355	82.4531	66.4568	202.481	326.34	181.179	159.691	1.51741	0.445788	3.40389	0.000664333	0.0126015	33.6667	NA	NA	5	11	39	28	54	19
ENSG00000173821	RNF213	ENSG00000173821.19	57674	RNF213	ring finger protein 213 [Source:HGNC Symbol;Acc:HGNC:14539]	protein_coding	chr17	80260866	80398786	+	RNF213	NA	57674	NA	chr17	78234665	78372586	+	3822.13	3454.78	4476.34	10526.6	2670.16	24689.9	8273.32	1.6886	0.594148	2.84205	0.00448251	0.0470581	145.333	NA	NA	23	29	179	156	185	95
ENSG00000173905	GOLIM4	ENSG00000173905.8	27333	GOLIM4	golgi integral membrane protein 4 [Source:HGNC Symbol;Acc:HGNC:15448]	protein_coding	chr3	168008689	168095924	-	GOLIM4	NA	27333	NA	chr3	167726477	167813712	-	333.222	136.872	113.926	2007.04	371.467	788.021	625.092	2.4356	0.595943	4.08696	4.37e-05	0.00191832	41.3333	NA	NA	6	3	43	37	53	34
ENSG00000174197	MGA	ENSG00000174197.16	23269	MGA	MAX dimerization protein MGA [Source:HGNC Symbol;Acc:HGNC:14010]	protein_coding	chr15	41621224	41773081	+	MGA	NA	23269	NA	chr15	41913422	42065279	+	2278.24	3708.74	2081.52	10694.8	1877.15	12360.2	5500.11	1.62772	0.573727	2.83709	0.00455264	0.0473982	99.3333	NA	NA	28	32	142	100	130	68
ENSG00000174373	RALGAPA1	ENSG00000174373.16	253959	RALGAPA1	Ral GTPase activating protein catalytic alpha subunit 1 [Source:HGNC Symbol;Acc:HGNC:17770]	protein_coding	chr14	35538352	35809304	-	RALGAPA1	NA	253959	NA	chr14	36007558	36278510	-	400.076	343.005	288.375	666.647	415.493	1435.61	591.534	1.28727	0.489818	2.62806	0.00858743	0.0717139	129.667	NA	NA	36	33	210	131	151	107
ENSG00000174501	ANKRD36C	ENSG00000174501.14	400986	ANKRD36C	ankyrin repeat domain 36C [Source:HGNC Symbol;Acc:HGNC:32946]	protein_coding	chr2	95836919	95991831	-	ANKRD36C	NA	400986	NA	chr2	96502667	96657579	-	171.312	67.6115	86.6312	716.379	512.899	449.674	334.084	2.35886	0.466998	5.0511	4.39e-07	6.72e-05	67	NA	NA	23	13	83	64	87	50
ENSG00000174718	KIAA1551	ENSG00000174718.11	55196	RESF1	retroelement silencing factor 1 [Source:HGNC Symbol;Acc:HGNC:25559]	protein_coding	chr12	31959370	31993107	+	KIAA1551	NA	55196	NA	chr12	32112304	32146041	+	1826.98	615.1	505.547	1896.92	3902.88	4413.79	2193.54	1.79233	0.536253	3.34232	0.000830824	0.0148084	79	NA	NA	9	17	118	84	94	59
ENSG00000174720	LARP7	ENSG00000174720.15	51574	LARP7	La ribonucleoprotein 7, transcriptional regulator [Source:HGNC Symbol;Acc:HGNC:24912]	protein_coding	chr4	112637107	112657592	+	LARP7	NA	51574	NA	chr4	113558263	113578748	+	892.075	252.306	199.371	6696.07	1286.1	2512.5	1973.07	2.9638	0.634089	4.67411	2.95e-06	0.000283317	25.3333	NA	NA	7	2	26	32	26	18
ENSG00000174780	SRP72	ENSG00000174780.15	6731	SRP72	signal recognition particle 72 [Source:HGNC Symbol;Acc:HGNC:11303]	protein_coding	chr4	56467617	56503681	+	SRP72	PF17004	6731	3060	chr4	57333783	57369847	+	3501.45	3693.9	2579.95	12637.9	2916.7	6416.95	5291.14	1.16831	0.506597	2.30619	0.0210999	0.127894	46	NA	NA	21	10	64	50	49	39
ENSG00000174799	CEP135	ENSG00000174799.10	9662	CEP135	centrosomal protein 135 [Source:HGNC Symbol;Acc:HGNC:29086]	protein_coding	chr4	55948871	56033361	+	CEP135	NA	9662	NA	chr4	56815037	56899527	+	494.088	219.325	116.299	957.935	780.906	781.473	558.338	1.60077	0.509474	3.14201	0.00167791	0.0242367	39	NA	NA	14	15	34	47	43	27
ENSG00000174891	RSRC1	ENSG00000174891.12	51319	RSRC1	arginine and serine rich coiled-coil 1 [Source:HGNC Symbol;Acc:HGNC:24152]	protein_coding	chr3	158105855	158545730	+	RSRC1	NA	51319	NA	chr3	157823644	158263519	+	579.744	235.816	212.425	1889.82	587.193	516.616	670.269	1.53963	0.569485	2.70355	0.00686023	0.0614275	288	NA	NA	72	39	337	261	369	234
ENSG00000174953	DHX36	ENSG00000174953.13	170506	DHX36	DEAH-box helicase 36 [Source:HGNC Symbol;Acc:HGNC:14410]	protein_coding	chr3	154272546	154324487	-	DHX36	NA	170506	3018	chr3	153990335	154042276	-	974.597	885.546	452.144	2468.84	1180.44	2265.83	1371.23	1.35491	0.457941	2.9587	0.00308937	0.0367995	69	NA	12	18	14	91	60	89	58
ENSG00000175147	TMEM51-AS1	ENSG00000175147.11	NA	TMEM51-AS1	TMEM51 antisense RNA 1 [Source:HGNC Symbol;Acc:HGNC:26301]	lncRNA	chr1	15111815	15153618	-	TMEM51-AS1	NA	200197	NA	chr1	15438311	15480114	-	26.1146	37.9284	49.8426	86.4391	67.6895	95.3193	60.5556	1.13246	0.491389	2.30461	0.0211882	0.12817	11.3333	NA	NA	1	2	7	13	15	6
ENSG00000175455	CCDC14	ENSG00000175455.14	64770	CCDC14	coiled-coil domain containing 14 [Source:HGNC Symbol;Acc:HGNC:25766]	protein_coding	chr3	123897305	123961408	-	CCDC14	NA	64770	NA	chr3	123616152	123680255	-	907.743	592.013	335.844	2290.04	3267.26	1874.37	1544.55	2.01712	0.460007	4.38498	1.16e-05	0.000746323	135	NA	NA	40	24	160	146	160	99
ENSG00000175505	CLCF1	ENSG00000175505.10	23529	CLCF1	cardiotrophin like cytokine factor 1 [Source:HGNC Symbol;Acc:HGNC:17412]	protein_coding	chr11	67364168	67374177	-	CLCF1	NA	23529	4060	chr11	67131639	67141648	-	147.286	135.223	106.806	303.129	385.225	137.522	202.532	1.08526	0.47508	2.28437	0.0223496	0.132784	4.33333	NA	NA	NA	2	6	4	5	4
ENSG00000175564	UCP3	ENSG00000175564.12	7352	UCP3	uncoupling protein 3 [Source:HGNC Symbol;Acc:HGNC:12519]	protein_coding	chr11	74000277	74009085	-	UCP3	NA	7352	NA	chr11	73711322	73720130	-	17.7579	9.89437	13.054	55.6526	133.728	42.9301	45.5028	2.50134	0.6167	4.05601	4.99e-05	0.0021092	5.33333	NA	NA	NA	NA	5	5	10	1
ENSG00000175727	MLXIP	ENSG00000175727.13	22877	MLXIP	MLX interacting protein [Source:HGNC Symbol;Acc:HGNC:17055]	protein_coding	chr12	122078756	122147344	+	MLXIP	NA	22877	NA	chr12	122516662	122631891	+	2336.73	2369.7	2361.59	7032.35	3821.43	5692.96	3935.8	1.22703	0.392087	3.12949	0.00175107	0.0251426	131.333	NA	NA	23	23	162	121	159	114
ENSG00000175785	PRIMA1	ENSG00000175785.12	145270	PRIMA1	proline rich membrane anchor 1 [Source:HGNC Symbol;Acc:HGNC:18319]	protein_coding	chr14	93718298	93788485	-	PRIMA1	NA	145270	NA	chr14	94184644	94254831	-	65.8088	24.7359	32.0417	75.7822	141.433	90.9535	71.7924	1.31998	0.529987	2.49058	0.0127534	0.0925769	11.3333	NA	NA	NA	NA	10	11	12	11
ENSG00000175820	CCDC168	ENSG00000175820.3	643677	CCDC168	coiled-coil domain containing 168 [Source:HGNC Symbol;Acc:HGNC:26851]	protein_coding	chr13	102729367	102759072	-	CCDC168	NA	643677	NA	chr13	103381717	103411422	-	10.4458	4.94719	2.37346	8.28868	29.167	27.6499	13.812	1.86583	0.830667	2.24618	0.0246922	0.141036	1.33333	NA	NA	NA	NA	NA	2	1	1
ENSG00000176208	ATAD5	ENSG00000176208.8	79915	ATAD5	ATPase family AAA domain containing 5 [Source:HGNC Symbol;Acc:HGNC:25752]	protein_coding	chr17	30831966	30895869	+	ATAD5	NA	79915	NA	chr17	29158984	29222887	+	676.89	425.458	231.412	1515.64	1180.99	1596.42	937.802	1.6857	0.457249	3.68662	0.000227257	0.00607902	55.3333	NA	NA	17	12	68	49	61	56
ENSG00000176225	RTTN	ENSG00000176225.13	25914	RTTN	rotatin [Source:HGNC Symbol;Acc:HGNC:18654]	protein_coding	chr18	70003031	70205726	-	RTTN	NA	25914	NA	chr18	67670267	67872962	-	891.03	1579.8	1292.35	1959.68	2171.57	3597.39	1915.3	1.03885	0.425708	2.44029	0.0146754	0.101252	166	NA	NA	51	37	181	158	202	138
ENSG00000176542	USF3	ENSG00000176542.9	205717	USF3	upstream transcription factor family member 3 [Source:HGNC Symbol;Acc:HGNC:30494]	protein_coding	chr3	113648385	113696646	-	USF3	NA	205717	NA	chr3	113367232	113415493	-	1075.92	593.662	458.078	1275.27	3442.26	2393.17	1539.73	1.74048	0.486705	3.57606	0.000348818	0.0080503	23.3333	NA	NA	3	5	27	29	20	21
ENSG00000176681	LRRC37A	ENSG00000176681.14	9884	LRRC37A	leucine rich repeat containing 37A [Source:HGNC Symbol;Acc:HGNC:29069]	protein_coding	chr17	46292733	46337794	+	LRRC37A	NA	9884	NA	chr17	44370099	44415160	+	0	0	4.74692	13.0251	12.6574	9.45917	6.64809	2.83436	1.19027	2.38128	0.0172526	0.112756	2.33333	NA	NA	NA	2	2	2	2	3
ENSG00000176714	CCDC121	ENSG00000176714.9	79635	CCDC121	coiled-coil domain containing 121 [Source:HGNC Symbol;Acc:HGNC:25833]	protein_coding	chr2	27625639	27629012	-	CCDC121	NA	79635	NA	chr2	27848506	27851879	-	63.7196	28.0341	29.6682	91.1755	102.36	66.2142	63.5285	1.08452	0.516387	2.1002	0.035711	0.177937	1	NA	NA	1	NA	NA	1	1	NA
ENSG00000176783	RUFY1	ENSG00000176783.14	80230	RUFY1	RUN and FYVE domain containing 1 [Source:HGNC Symbol;Acc:HGNC:19760]	protein_coding	chr5	179550554	179610012	+	RUFY1	NA	80230	4144	chr5	178977555	179037013	+	803.285	460.088	590.991	3271.66	809.522	1771.77	1284.55	1.65703	0.508435	3.25907	0.00111779	0.018189	48.3333	NA	NA	7	7	68	54	51	40
ENSG00000176809	LRRC37A3	ENSG00000176809.10	374819	LRRC37A3	leucine rich repeat containing 37 member A3 [Source:HGNC Symbol;Acc:HGNC:32427]	protein_coding	chr17	64854312	64919480	-	LRRC37A3	PF13855	374819	NA	chr17	62850430	62915598	-	49.0954	16.4906	21.3611	74.5981	150.238	62.576	62.3932	1.7108	0.577904	2.96035	0.00307291	0.0366548	6.66667	NA	NA	2	NA	10	7	6	7
ENSG00000176927	EFCAB5	ENSG00000176927.15	374786	EFCAB5	EF-hand calcium binding domain 5 [Source:HGNC Symbol;Acc:HGNC:24801]	protein_coding	chr17	29929200	30108452	+	EFCAB5	NA	374786	NA	chr17	28256218	28435470	+	1.04458	0	0	5.92049	6.05353	3.63814	2.77612	3.51441	1.7197	2.04362	0.0409912	NA	3.66667	NA	NA	1	NA	6	5	3	3
ENSG00000176945	MUC20	ENSG00000176945.16	200958	MUC20	mucin 20, cell surface associated [Source:HGNC Symbol;Acc:HGNC:23282]	protein_coding	chr3	195720884	195741123	+	MUC20	NA	200958	NA	chr3	195447755	195467994	+	10.4458	9.89437	11.8673	30.7865	73.1927	36.3814	28.7614	2.13076	0.631003	3.37679	0.00073337	0.0134525	2.5	NA	NA	NA	NA	6	NA	1	4
ENSG00000177197	PCNPP5	ENSG00000177197.7	NA	PCNPP5	PEST containing nuclear protein pseudogene 5 [Source:HGNC Symbol;Acc:HGNC:41977]	processed_pseudogene	chr13	48328084	48328564	-	NA	NA	NA	NA	chr13	48902220	48902700	-	2.08917	0	0	15.3933	4.40257	5.82103	4.61767	3.40513	1.49803	2.27308	0.0230213	0.135003	2	NA	NA	NA	NA	NA	2	NA	NA
ENSG00000177200	CHD9	ENSG00000177200.16	80205	CHD9	chromodomain helicase DNA binding protein 9 [Source:HGNC Symbol;Acc:HGNC:25701]	protein_coding	chr16	53055033	53329150	+	CHD9	NA	80205	NA	chr16	53088945	53363062	+	1191.87	1413.25	611.166	6707.91	1828.17	7274.1	3171.08	2.29757	0.531664	4.32146	1.55e-05	0.000925332	204.333	NA	NA	42	54	274	204	256	153
ENSG00000177483	RBM44	ENSG00000177483.11	375316	RBM44	RNA binding motif protein 44 [Source:HGNC Symbol;Acc:HGNC:24756]	protein_coding	chr2	237798389	237842808	+	RBM44	PF00076	375316	NA	chr2	238707032	238751451	+	11.4904	1.64906	4.74692	11.841	47.8779	34.9262	18.7552	2.3565	0.801858	2.9388	0.00329487	0.0385711	5	NA	NA	NA	2	8	3	5	7
ENSG00000177943	MAMDC4	ENSG00000177943.13	158056	MAMDC4	MAM domain containing 4 [Source:HGNC Symbol;Acc:HGNC:24083]	protein_coding	chr9	136850943	136860799	+	MAMDC4	NA	158056	NA	chr9	139745395	139755251	+	35.5159	29.6831	36.7886	97.096	318.636	123.697	106.903	2.40385	0.542547	4.43068	9.39e-06	0.000654042	12	NA	NA	4	4	9	14	17	5
ENSG00000178150	ZNF114	ENSG00000178150.9	163071	ZNF114	zinc finger protein 114 [Source:HGNC Symbol;Acc:HGNC:12894]	protein_coding	chr19	48270081	48287608	+	ZNF114	NA	163071	NA	chr19	48773338	48790865	+	125.35	103.891	84.2578	336.284	124.373	192.821	161.163	1.05441	0.480671	2.19362	0.0282627	0.153241	6	NA	NA	3	2	15	8	6	4
ENSG00000178295	GEN1	ENSG00000178295.14	348654	GEN1	GEN1 Holliday junction 5' flap endonuclease [Source:HGNC Symbol;Acc:HGNC:26881]	protein_coding	chr2	17753858	17788946	+	GEN1	NA	348654	NA	chr2	17935125	17970213	+	817.909	631.591	366.699	1090.55	2016.93	1337.38	1043.51	1.29147	0.44622	2.89424	0.00380072	0.0421679	39.3333	NA	NA	14	7	34	37	49	32
ENSG00000178338	ZNF354B	ENSG00000178338.10	117608	ZNF354B	zinc finger protein 354B [Source:HGNC Symbol;Acc:HGNC:17197]	protein_coding	chr5	178859953	178888122	+	ZNF354B	NA	117608	NA	chr5	178286954	178315123	+	116.993	59.3662	65.2701	230.899	446.31	171.72	181.76	1.80881	0.502274	3.60125	0.000316693	0.00758724	14.6667	NA	NA	7	1	13	11	21	12
ENSG00000179046	TRIML2	ENSG00000179046.8	205860	TRIML2	tripartite motif family like 2 [Source:HGNC Symbol;Acc:HGNC:26378]	protein_coding	chr4	188091273	188109603	-	TRIML2	NA	205860	NA	chr4	189012427	189030757	-	59.5413	59.3662	59.3365	161.037	154.64	149.891	107.302	1.38464	0.419713	3.29902	0.000970227	0.0165133	8.33333	NA	NA	1	2	11	7	11	7
ENSG00000179397	CATSPERE	ENSG00000179397.17	257044	CATSPERE	catsper channel auxiliary subunit epsilon [Source:HGNC Symbol;Acc:HGNC:28491]	protein_coding	chr1	244454377	244641177	+	CATSPERE	PF15020	257044	NA	chr1	244617679	244804479	+	2.08917	1.64906	3.56019	5.92049	23.6638	12.3697	8.20873	2.52584	1.02234	2.47065	0.0134866	0.0959713	12.3333	NA	NA	1	4	8	14	13	10
ENSG00000179456	ZBTB18	ENSG00000179456.10	10472	ZBTB18	zinc finger and BTB domain containing 18 [Source:HGNC Symbol;Acc:HGNC:13030]	protein_coding	chr1	244048939	244057476	+	ZBTB18	NA	10472	NA	chr1	244212241	244220778	+	120.127	65.9625	84.2578	201.297	261.403	245.938	163.164	1.38513	0.431611	3.20922	0.00133096	0.0206463	6.33333	NA	NA	NA	NA	2	5	7	7
ENSG00000179532	DNHD1	ENSG00000179532.12	144132	DNHD1	dynein heavy chain domain 1 [Source:HGNC Symbol;Acc:HGNC:26532]	protein_coding	chr11	6497260	6593758	+	DNHD1	NA	144132	NA	chr11	6518490	6614988	+	78.3438	85.7512	61.7099	267.606	289.469	314.335	182.869	1.95163	0.40898	4.77195	1.82e-06	0.000202962	58.3333	NA	NA	6	9	67	59	62	54
ENSG00000179571	NBPF17P	ENSG00000179571.10	NA	NBPF17P	NBPF member 17, pseudogene [Source:HGNC Symbol;Acc:HGNC:31997]	unprocessed_pseudogene	chr1	143595216	143635641	-	NA	NA	NA	NA	chr1	149089875	149130302	-	7.31209	3.29812	4.74692	80.5186	8.80514	37.109	23.6317	2.99263	0.834929	3.5843	0.000337989	0.00794065	1	NA	NA	NA	NA	3	1	1	NA
ENSG00000179841	AKAP5	ENSG00000179841.8	9495	AKAP5	A-kinase anchoring protein 5 [Source:HGNC Symbol;Acc:HGNC:375]	protein_coding	chr14	64465499	64474503	+	AKAP5	NA	9495	NA	chr14	64932217	64941221	+	21.9363	11.5434	10.6806	49.7321	57.2334	19.646	28.462	1.50258	0.643177	2.33618	0.019482	0.121434	3.33333	NA	NA	1	NA	1	3	5	2
ENSG00000179912	R3HDM2	ENSG00000179912.20	22864	R3HDM2	R3H domain containing 2 [Source:HGNC Symbol;Acc:HGNC:29167]	protein_coding	chr12	57253762	57431005	-	R3HDM2	NA	22864	NA	chr12	57647545	57824788	-	378.139	103.891	232.599	628.756	1139.72	697.068	530.028	1.78346	0.502334	3.55034	0.000384735	0.00870188	227	NA	NA	39	64	339	198	285	198
ENSG00000179981	TSHZ1	ENSG00000179981.9	10194	TSHZ1	teashirt zinc finger homeobox 1 [Source:HGNC Symbol;Acc:HGNC:10669]	protein_coding	chr18	75210755	75289950	+	TSHZ1	NA	10194	NA	chr18	72922710	73001905	+	254.878	169.853	185.13	528.107	375.869	395.83	318.278	1.08838	0.405569	2.68359	0.00728361	0.0639377	17.6667	NA	NA	8	1	23	18	22	13
ENSG00000180071	ANKRD18A	ENSG00000180071.19	253650	ANKRD18A	ankyrin repeat domain 18A [Source:HGNC Symbol;Acc:HGNC:23643]	protein_coding	chr9	38571358	38620596	-	ANKRD18A	NA	253650	NA	chr9	38571355	38620593	-	171.312	100.593	53.4028	1348.69	461.169	933.547	511.452	3.07276	0.527045	5.83016	5.54e-09	1.84e-06	28	NA	NA	13	5	31	21	37	26
ENSG00000180113	TDRD6	ENSG00000180113.15	221400	TDRD6	tudor domain containing 6 [Source:HGNC Symbol;Acc:HGNC:21339]	protein_coding	chr6	46687875	46704319	+	TDRD6	NA	221400	NA	chr6	46655612	46672056	+	0	0	0	2.36819	7.7045	6.54865	2.77022	4.58926	1.77733	2.58211	0.00981974	NA	3	NA	NA	1	1	4	4	4	1
ENSG00000180229	HERC2P3	ENSG00000180229.12	NA	HERC2P3	hect domain and RLD 2 pseudogene 3 [Source:HGNC Symbol;Acc:HGNC:4871]	transcribed_unprocessed_pseudogene	chr15	20379495	20506180	-	HERC2P3	NA	283755	NA	chr15	20584748	20711433	-	20.8917	16.4906	21.3611	198.928	161.794	96.7745	86.0401	2.94981	0.507966	5.80709	6.36e-09	2.08e-06	8.66667	NA	NA	2	2	14	11	7	8
ENSG00000180263	FGD6	ENSG00000180263.13	55785	FGD6	FYVE, RhoGEF and PH domain containing 6 [Source:HGNC Symbol;Acc:HGNC:21740]	protein_coding	chr12	95076749	95217482	-	FGD6	NA	55785	NA	chr12	95470525	95611258	-	406.343	272.095	333.471	545.869	487.585	1051.42	516.131	1.04192	0.442077	2.35687	0.0184296	0.117422	58	NA	NA	10	27	50	77	57	40
ENSG00000180316	PNPLA1	ENSG00000180316.12	285848	PNPLA1	patatin like phospholipase domain containing 1 [Source:HGNC Symbol;Acc:HGNC:21246]	protein_coding	chr6	36243203	36312229	+	PNPLA1	NA	285848	NA	chr6	36210980	36280006	+	0	1.64906	0	5.92049	7.7045	2.91051	3.03076	3.60272	1.70138	2.11752	0.0342155	NA	2.33333	NA	NA	NA	NA	3	3	1	3
ENSG00000180357	ZNF609	ENSG00000180357.9	23060	ZNF609	zinc finger protein 609 [Source:HGNC Symbol;Acc:HGNC:29003]	protein_coding	chr15	64460742	64686068	+	ZNF609	NA	23060	NA	chr15	64752941	64978267	+	2431.79	2183.36	2054.23	6468.72	2714.18	4757.23	3434.92	1.06338	0.424208	2.50675	0.0121847	0.0899863	342.333	NA	NA	49	88	484	324	441	262
ENSG00000180385	EMC3-AS1	ENSG00000180385.8	NA	EMC3-AS1	EMC3 antisense RNA 1 [Source:HGNC Symbol;Acc:HGNC:49223]	transcribed_unprocessed_pseudogene	chr3	9986893	10006990	+	NA	NA	NA	NA	chr3	10028577	10048674	+	152.509	199.536	112.739	494.953	298.824	149.164	234.621	1.02055	0.500214	2.04023	0.0413274	0.194888	46	NA	NA	17	8	47	41	62	35
ENSG00000180626	ZNF594	ENSG00000180626.9	84622	ZNF594	zinc finger protein 594 [Source:HGNC Symbol;Acc:HGNC:29392]	protein_coding	chr17	5179535	5191868	-	ZNF594	NA	84622	NA	chr17	5082830	5095163	-	228.764	90.6984	74.7639	255.765	650.48	194.277	249.125	1.47884	0.568358	2.60195	0.00926961	0.0757717	22.6667	NA	NA	5	6	21	23	27	18
ENSG00000180806	HOXC9	ENSG00000180806.4	3225	HOXC9	homeobox C9 [Source:HGNC Symbol;Acc:HGNC:5130]	protein_coding	chr12	53994895	54003337	+	HOXC9	PF04617	3225	NA	chr12	54388679	54397121	+	105.503	44.5247	62.8967	241.556	148.587	115.693	119.793	1.23603	0.498058	2.48169	0.013076	0.0942336	7.33333	NA	NA	NA	NA	7	8	9	5
ENSG00000180914	OXTR	ENSG00000180914.10	5021	OXTR	oxytocin receptor [Source:HGNC Symbol;Acc:HGNC:8529]	protein_coding	chr3	8750408	8769628	-	OXTR	PF00001	5021	4020	chr3	8792094	8811314	-	25.07	21.4378	10.6806	58.0208	112.266	49.4787	46.1589	1.94861	0.579223	3.36419	0.000767696	0.0139466	6.66667	NA	NA	2	NA	5	8	6	6
ENSG00000181090	EHMT1	ENSG00000181090.20	79813	EHMT1	euchromatic histone lysine methyltransferase 1 [Source:HGNC Symbol;Acc:HGNC:24650]	protein_coding	chr9	137618992	137870016	+	EHMT1	NA	79813	310	chr9	140513444	140764468	+	1969.04	2447.21	2115.94	7746.36	1633.9	4891.84	3467.38	1.12743	0.511409	2.20455	0.0274856	0.150701	404.667	NA	NA	91	96	555	354	506	354
ENSG00000181097	AC105219.1	ENSG00000181097.5	NA		breast cancer estrogen-induced apoptosis 2 (BREA2)	lncRNA	chr8	143696154	143698413	+	BREA2	NA	286076	NA	NA	NA	NA	NA	17.7579	23.0869	18.9877	43.8116	45.6767	44.3853	32.2843	1.17158	0.538037	2.1775	0.0294432	0.157222	3	NA	NA	1	2	2	3	1	5
ENSG00000181143	MUC16	ENSG00000181143.15	94025	MUC16	mucin 16, cell surface associated [Source:HGNC Symbol;Acc:HGNC:15582]	protein_coding	chr19	8848844	8981342	-	MUC16	PF01390	94025	NA	chr19	8959520	9092018	-	1.04458	9.89437	5.93365	47.3639	15.409	49.4787	21.5207	2.79889	0.797916	3.50775	0.00045192	0.00974152	1.5	NA	NA	NA	NA	1	1	2	NA
ENSG00000181240	SLC25A41	ENSG00000181240.13	284427	SLC25A41	solute carrier family 25 member 41 [Source:HGNC Symbol;Acc:HGNC:28533]	protein_coding	chr19	6426037	6433779	-	SLC25A41	NA	284427	NA	chr19	6426048	6433790	-	9.40126	6.59625	5.93365	20.1297	38.5225	18.1907	16.4623	1.80775	0.723535	2.49849	0.0124722	0.0911983	2.33333	NA	NA	1	NA	4	2	1	4
ENSG00000181404	WASHC1	ENSG00000181404.15	100287171	WASHC1	WASH complex subunit 1 [Source:HGNC Symbol;Acc:HGNC:24361]	protein_coding	chr9	14475	73865	-	WASHC1	NA	100287171	NA	chr9	14475	73865	-	55.363	64.3134	51.0294	168.142	238.289	77.1286	109.044	1.50605	0.506497	2.97347	0.00294452	0.035649	1.66667	NA	NA	NA	NA	5	1	2	2
ENSG00000181450	ZNF678	ENSG00000181450.17	339500	ZNF678	zinc finger protein 678 [Source:HGNC Symbol;Acc:HGNC:28652]	protein_coding	chr1	227563543	227677443	+	ZNF678	NA	339500	NA	chr1	227751244	227865144	+	510.802	230.869	160.208	592.049	626.816	748.002	478.124	1.12308	0.479314	2.3431	0.0191241	0.120137	61	NA	NA	16	13	77	57	74	52
ENSG00000181555	SETD2	ENSG00000181555.20	29072	SETD2	SET domain containing 2, histone lysine methyltransferase [Source:HGNC Symbol;Acc:HGNC:18420]	protein_coding	chr3	47016429	47163967	-	SETD2	NA	29072	310	chr3	47057919	47205457	-	2475.66	1906.32	1179.61	10883	3528.66	10637.9	5101.87	2.17109	0.495962	4.37754	1.2e-05	0.000763588	179.333	NA	NA	46	56	265	182	221	135
ENSG00000181619	GPR135	ENSG00000181619.11	64582	GPR135	G protein-coupled receptor 135 [Source:HGNC Symbol;Acc:HGNC:19991]	protein_coding	chr14	59429022	59465342	-	GPR135	NA	64582	NA	chr14	59895740	59932060	-	33.4267	23.0869	10.6806	68.6776	123.822	34.9262	49.1034	1.75862	0.619436	2.83907	0.00452447	0.0472481	58.3333	NA	NA	11	6	68	67	72	36
ENSG00000181626	ANKRD62	ENSG00000181626.11	342850	ANKRD62	ankyrin repeat domain 62 [Source:HGNC Symbol;Acc:HGNC:35241]	protein_coding	chr18	12093843	12129764	+	ANKRD62	NA	342850	NA	chr18	12093842	12129763	+	7.31209	1.64906	3.56019	14.2092	28.0664	40.0195	15.8027	2.66144	0.815837	3.26222	0.00110544	0.0180895	3	NA	NA	NA	NA	2	2	4	3
ENSG00000181652	ATG9B	ENSG00000181652.19	285973	ATG9B	autophagy related 9B [Source:HGNC Symbol;Acc:HGNC:21899]	protein_coding	chr7	151012209	151024499	-	ATG9B	NA	285973	NA	chr7	150709297	150721586	-	1.04458	1.64906	3.56019	3.55229	22.5632	11.6421	7.33522	2.62058	1.11259	2.35538	0.0185039	0.11763	4	NA	NA	2	2	8	5	2	5
ENSG00000181773	GPR3	ENSG00000181773.6	2827	GPR3	G protein-coupled receptor 3 [Source:HGNC Symbol;Acc:HGNC:4484]	protein_coding	chr1	27392622	27395814	+	GPR3	PF00001	2827	NA	chr1	27719126	27722318	+	119.083	163.257	102.059	281.815	566.831	98.2298	221.879	1.30405	0.563899	2.31256	0.0207466	0.126715	4	NA	NA	1	NA	2	3	4	5
ENSG00000181827	RFX7	ENSG00000181827.14	64864	RFX7	regulatory factor X7 [Source:HGNC Symbol;Acc:HGNC:25777]	protein_coding	chr15	56087280	56245082	-	RFX7	NA	64864	NA	chr15	56379478	56537280	-	921.323	659.625	513.854	1510.91	1823.21	1064.52	1082.24	1.06994	0.417808	2.56083	0.0104423	0.0818657	156.667	NA	NA	20	26	194	161	196	113
ENSG00000182141	ZNF708	ENSG00000182141.10	7562	ZNF708	zinc finger protein 708 [Source:HGNC Symbol;Acc:HGNC:12945]	protein_coding	chr19	21291160	21329425	-	ZNF708	NA	7562	NA	chr19	21473962	21512227	-	181.758	80.804	62.8967	266.422	310.931	313.608	202.737	1.44793	0.480924	3.01072	0.00260631	0.0327931	22.6667	NA	NA	1	4	28	17	33	18
ENSG00000182179	UBA7	ENSG00000182179.12	7318	UBA7	ubiquitin like modifier activating enzyme 7 [Source:HGNC Symbol;Acc:HGNC:12471]	protein_coding	chr3	49805209	49813953	-	UBA7	NA	7318	4120	chr3	49842642	49851386	-	8.35667	3.29812	5.93365	1.1841	53.3812	13.8249	14.3298	1.95584	0.981415	1.99288	0.0462749	0.20855	3.5	NA	NA	1	1	1	3	4	NA
ENSG00000182253	SYNM	ENSG00000182253.14	23336	SYNM	synemin [Source:HGNC Symbol;Acc:HGNC:24466]	protein_coding	chr15	99098217	99135593	+	SYNM	NA	23336	NA	chr15	99638420	99675798	+	216.229	117.083	123.42	357.597	234.987	605.387	275.784	1.38791	0.481888	2.88016	0.00397478	0.0433905	14.3333	NA	NA	2	8	23	14	19	10
ENSG00000182472	CAPN12	ENSG00000182472.8	147968	CAPN12	calpain 12 [Source:HGNC Symbol;Acc:HGNC:13249]	protein_coding	chr19	38730187	38769904	-	CAPN12	NA	147968	NA	chr19	39220827	39260544	-	3.13375	3.29812	8.3071	5.92049	34.6702	15.2802	11.7683	1.93519	0.897027	2.15734	0.0309794	0.162412	6	NA	NA	1	2	7	4	7	7
ENSG00000182568	SATB1	ENSG00000182568.16	6304	SATB1	SATB homeobox 1 [Source:HGNC Symbol;Acc:HGNC:10541]	protein_coding	chr3	18345377	18445588	-	SATB1	NA	6304	NA	chr3	18386869	18487080	-	9.40126	9.89437	13.054	26.0501	72.0921	35.6538	27.6909	2.05885	0.646693	3.18365	0.00145428	0.0220164	1.33333	NA	NA	1	1	3	1	1	2
ENSG00000182585	EPGN	ENSG00000182585.9	255324	EPGN	epithelial mitogen [Source:HGNC Symbol;Acc:HGNC:17470]	protein_coding	chr4	74308470	74316789	+	EPGN	NA	255324	NA	chr4	75174187	75182506	+	0	0	0	4.73639	7.15418	2.18288	2.34557	4.33487	1.85226	2.34032	0.0192674	NA	1	NA	NA	NA	NA	NA	NA	NA	1
ENSG00000182600	C2orf82	ENSG00000182600.9	389084	SNORC	secondary ossification center associated regulator of chondrocyte maturation [Source:HGNC Symbol;Acc:HGNC:33763]	protein_coding	chr2	232857270	232878708	+	SNORC	PF15756	389084	NA	chr2	233721980	233743418	+	39.6942	29.6831	35.6019	112.489	110.064	90.9535	69.7477	1.5705	0.462258	3.39746	0.000680142	0.0128072	40	NA	14	7	6	48	43	41	36
ENSG00000182685	BRICD5	ENSG00000182685.7	283870	BRICD5	BRICHOS domain containing 5 [Source:HGNC Symbol;Acc:HGNC:28309]	protein_coding	chr16	2209253	2211950	-	BRICD5	NA	283870	NA	chr16	2259254	2261951	-	30.2929	26.385	23.7346	44.9957	106.762	34.1985	44.3948	1.21632	0.580457	2.09546	0.0361304	0.179238	2.66667	NA	NA	NA	NA	4	1	6	1
ENSG00000182796	TMEM198B	ENSG00000182796.13	NA	TMEM198B	transmembrane protein 198B (pseudogene) [Source:HGNC Symbol;Acc:HGNC:43629]	transcribed_unitary_pseudogene	chr12	55829608	55836246	+	TMEM198B	NA	440104	NA	chr12	56223392	56230030	+	87.7451	77.5059	97.3118	118.41	372.567	104.051	142.932	1.18297	0.539386	2.19318	0.0282947	0.153306	23.3333	NA	NA	6	7	24	19	35	16
ENSG00000182827	ACBD3	ENSG00000182827.8	64746	ACBD3	acyl-CoA binding domain containing 3 [Source:HGNC Symbol;Acc:HGNC:15453]	protein_coding	chr1	226144679	226186741	-	ACBD3	NA	64746	NA	chr1	226332380	226374442	-	1286.93	816.286	745.266	4973.21	660.385	1953.68	1739.29	1.41272	0.586415	2.40907	0.0159931	0.106952	38.6667	NA	20	11	13	51	32	51	33
ENSG00000182873	PRKCZ-AS1	ENSG00000182873.5	NA	PRKCZ-AS1	PRKCZ antisense RNA 1 [Source:HGNC Symbol;Acc:HGNC:40477]	lncRNA	chr1	2181794	2184389	-	PRKCZ-AS1	NA	100506504	NA	chr1	2113233	2115828	-	18.8025	8.24531	2.37346	35.5229	33.0193	18.9183	19.4803	1.54579	0.741876	2.08363	0.0371941	0.181964	1.5	NA	NA	NA	NA	NA	NA	1	2
ENSG00000182957	SPATA13	ENSG00000182957.15	221178	SPATA13	spermatogenesis associated 13 [Source:HGNC Symbol;Acc:HGNC:23222]	protein_coding	chr13	23979805	24307074	+	SPATA13	NA	221178	NA	chr13	24553944	24881212	+	546.317	521.104	469.945	1355.79	704.961	1180.94	796.51	1.07561	0.406952	2.64308	0.00821555	0.0696702	6.33333	NA	NA	1	3	10	6	7	6
ENSG00000183091	NEB	ENSG00000183091.19	4703	NEB	nebulin [Source:HGNC Symbol;Acc:HGNC:7720]	protein_coding	chr2	151485336	151734487	-	NEB	NA	4703	NA	chr2	152341850	152591001	-	17.7579	8.24531	5.93365	200.112	70.4411	129.518	72.0014	3.61444	0.61037	5.92173	3.19e-09	1.1e-06	5.66667	NA	NA	2	NA	9	8	5	4
ENSG00000183137	CEP57L1	ENSG00000183137.14	285753	CEP57L1	centrosomal protein 57 like 1 [Source:HGNC Symbol;Acc:HGNC:21561]	protein_coding	chr6	109095110	109163932	+	CEP57L1	NA	285753	NA	chr6	109416313	109485135	+	359.337	141.819	111.553	920.044	396.782	574.826	417.393	1.62236	0.522723	3.10367	0.00191137	0.0265684	49	NA	NA	9	8	57	40	71	36
ENSG00000183199	AC093768.1	ENSG00000183199.6	NA	HSP90AB3P	heat shock protein 90 alpha family class B member 3, pseudogene [Source:HGNC Symbol;Acc:HGNC:5259]	processed_pseudogene	chr4	87891843	87894015	+	NA	NA	NA	NA	chr4	88812995	88815167	+	82.5221	131.925	106.806	692.697	31.3683	357.265	233.764	1.75055	0.703395	2.48872	0.0128205	0.0929446	1.33333	NA	NA	NA	NA	2	2	1	1
ENSG00000183354	KIAA2026	ENSG00000183354.11	158358	KIAA2026	KIAA2026 [Source:HGNC Symbol;Acc:HGNC:23378]	protein_coding	chr9	5881596	6008482	-	KIAA2026	NA	158358	NA	chr9	5881596	6008482	-	622.572	344.654	232.599	1401.97	1320.77	1441.43	894	1.79398	0.444492	4.03602	5.44e-05	0.0022306	88	NA	NA	15	25	108	92	98	74
ENSG00000183423	LRIT3	ENSG00000183423.11	345193	LRIT3	leucine rich repeat, Ig-like and transmembrane domains 3 [Source:HGNC Symbol;Acc:HGNC:24783]	protein_coding	chr4	109848107	109872315	+	LRIT3	NA	345193	NA	chr4	110769263	110793471	+	5.22292	8.24531	9.49383	17.7615	59.985	11.6421	18.7251	1.98628	0.788937	2.51766	0.0118136	0.0883469	1	NA	NA	1	2	4	1	NA	1
ENSG00000183458	AC138932.1	ENSG00000183458.13	NA		polycystic kidney disease 1 (autosomal dominant) (PKD1) pseudogene	transcribed_unprocessed_pseudogene	chr16	14911551	14935708	+	NA	NA	NA	NA	NA	NA	NA	NA	47.0063	80.804	30.855	264.054	95.2056	163.716	113.607	1.7272	0.533137	3.2397	0.00119657	0.0191203	9	NA	NA	3	2	21	14	8	5
ENSG00000183495	EP400	ENSG00000183495.13	57634	EP400	E1A binding protein p400 [Source:HGNC Symbol;Acc:HGNC:11958]	protein_coding	chr12	131949942	132080460	+	EP400	NA	57634	NA	chr12	132434487	132565005	+	2987.51	4483.8	2748.47	16518.2	2510.57	17194.6	7740.51	1.8256	0.578761	3.15433	0.0016087	0.0236486	210	NA	NA	44	57	245	215	240	175
ENSG00000183506	PI4KAP2	ENSG00000183506.17	NA	PI4KAP2	phosphatidylinositol 4-kinase alpha pseudogene 2 [Source:HGNC Symbol;Acc:HGNC:33577]	transcribed_unitary_pseudogene	chr22	21473000	21517533	-	PI4KAP2	NA	375133	NA	chr22	21827289	21871822	-	32.3821	31.3322	28.4815	73.414	145.285	42.9301	58.9708	1.50984	0.557996	2.70583	0.00681334	0.0612012	8	NA	NA	NA	NA	9	12	6	6
ENSG00000183520	UTP11	ENSG00000183520.11	51118	UTP11	UTP11 small subunit processome component [Source:HGNC Symbol;Acc:HGNC:24329]	protein_coding	chr1	38009258	38024820	+	UTP11	NA	51118	NA	chr1	38474930	38490492	+	1154.27	883.897	689.49	4526.8	662.036	1325.74	1540.37	1.25535	0.586553	2.14022	0.0323371	0.16731	14.6667	NA	NA	8	4	22	10	16	18
ENSG00000183530	PRR14L	ENSG00000183530.13	253143	PRR14L	proline rich 14 like [Source:HGNC Symbol;Acc:HGNC:28738]	protein_coding	chr22	31676256	31750140	-	PRR14L	NA	253143	NA	chr22	32072242	32146126	-	3386.54	4020.41	2555.03	8963.62	3760.9	13144.6	5971.85	1.37677	0.481261	2.86075	0.00422637	0.045122	122	NA	NA	21	45	199	117	160	89
ENSG00000183604	SMG1P5	ENSG00000183604.14	NA	SMG1P5	SMG1 pseudogene 5 [Source:HGNC Symbol;Acc:HGNC:49862]	transcribed_unprocessed_pseudogene	chr16	30267553	30335374	-	SMG1P5	NA	595101	NA	chr16	30278874	30346695	-	22.9808	51.1209	33.2284	114.857	86.4004	43.6577	58.7076	1.19978	0.548339	2.18803	0.0286676	0.154763	21.3333	NA	NA	7	5	36	20	25	19
ENSG00000183621	ZNF438	ENSG00000183621.15	220929	ZNF438	zinc finger protein 438 [Source:HGNC Symbol;Acc:HGNC:21029]	protein_coding	chr10	30820207	31031937	-	ZNF438	NA	220929	NA	chr10	31109136	31320866	-	55.363	16.4906	29.6682	59.2049	124.373	77.1286	60.3713	1.34761	0.561025	2.40205	0.0163035	0.108643	41	NA	NA	6	13	61	46	45	32
ENSG00000183638	RP1L1	ENSG00000183638.5	94137	RP1L1	RP1 like 1 [Source:HGNC Symbol;Acc:HGNC:15946]	protein_coding	chr8	10606349	10712187	-	RP1L1	PF03607	94137	NA	chr8	10463859	10569697	-	9.40126	8.24531	7.12038	40.2593	6.05353	40.0195	18.5166	1.78494	0.791222	2.25593	0.0240751	0.138366	6.33333	NA	NA	1	1	10	6	9	4
ENSG00000183718	TRIM52	ENSG00000183718.5	84851	TRIM52	tripartite motif containing 52 [Source:HGNC Symbol;Acc:HGNC:19024]	protein_coding	chr5	181254417	181261139	-	TRIM52	NA	84851	NA	chr5	180681417	180688140	-	256.968	204.484	126.98	529.291	1475.96	286.685	480.062	1.96221	0.563669	3.48114	0.000499286	0.0102756	7.66667	NA	NA	2	1	6	10	5	8
ENSG00000183773	AIFM3	ENSG00000183773.15	150209	AIFM3	apoptosis inducing factor mitochondria associated 3 [Source:HGNC Symbol;Acc:HGNC:26398]	protein_coding	chr22	20965108	20981360	+	AIFM3	NA	150209	NA	chr22	21319396	21335649	+	14.6242	13.1925	33.2284	59.2049	124.373	62.576	51.1998	2.00769	0.578648	3.46963	0.000521172	0.0106274	4.66667	NA	NA	3	NA	7	8	3	3
ENSG00000183778	B3GALT5	ENSG00000183778.17	10317	B3GALT5	beta-1,3-galactosyltransferase 5 [Source:HGNC Symbol;Acc:HGNC:920]	protein_coding	chr21	39556442	39673137	+	B3GALT5	NA	10317	601	chr21	40928369	41045064	+	84.6113	61.0153	60.5232	107.753	158.493	177.541	108.323	1.10545	0.447681	2.46928	0.0135387	0.0961451	43	NA	NA	3	20	30	49	36	44
ENSG00000183793	NPIPA5	ENSG00000183793.13	100288332	NPIPA5	nuclear pore complex interacting protein family member A5 [Source:HGNC Symbol;Acc:HGNC:41980]	protein_coding	chr16	15363628	15381047	-	NPIPA5	NA	100288332	NA	chr16	15457485	15474904	-	7.31209	0	0	33.1547	38.5225	34.1985	18.8646	3.70351	0.8976	4.12602	3.69e-05	0.00170365	1.33333	NA	NA	NA	NA	3	1	1	2
ENSG00000183955	KMT5A	ENSG00000183955.12	387893	KMT5A	lysine methyltransferase 5A [Source:HGNC Symbol;Acc:HGNC:29489]	protein_coding	chr12	123383773	123409353	+	KMT5A	PF00856	387893	310	chr12	123868320	123893900	+	699.871	418.862	327.537	2398.98	1152.92	1146.01	1024.03	1.69834	0.468498	3.62507	0.000288882	0.0071844	31.3333	NA	NA	9	11	57	41	27	26
ENSG00000184100	NA	NA	NA	NA	NA	NA	chrNA	NA	NA	NA	NA	NA	NA	NA	NA	NA	NA	NA	1.04458	1.64906	1.18673	20.1297	8.25482	10.1868	7.07527	3.32818	1.18689	2.80413	0.00504531	0.0505006	NA	NA	NA	NA	NA	NA	NA	NA	NA
ENSG00000184205	TSPYL2	ENSG00000184205.14	64061	TSPYL2	TSPY like 2 [Source:HGNC Symbol;Acc:HGNC:24358]	protein_coding	chrX	53082367	53088540	+	TSPYL2	NA	64061	NA	chrX	53111549	53117722	+	496.177	201.186	331.097	2229.66	646.077	1246.43	858.437	2.00037	0.515576	3.87989	0.000104506	0.00348066	21.6667	NA	NA	6	2	14	23	21	21
ENSG00000184208	C22orf46	ENSG00000184208.10	NA	C22orf46	chromosome 22 open reading frame 46 [Source:HGNC Symbol;Acc:HGNC:26294]	transcribed_unitary_pseudogene	chr22	41688877	41698136	+	C22orf46	NA	79640	NA	chr22	42084881	42094140	+	318.598	72.5587	110.366	412.066	887.668	507.157	384.736	1.84499	0.554028	3.33013	0.000868052	0.0152809	21.6667	NA	NA	4	4	38	33	21	11
ENSG00000184220	CMSS1	ENSG00000184220.11	84319	CMSS1	cms1 ribosomal small subunit homolog [Source:HGNC Symbol;Acc:HGNC:28666]	protein_coding	chr3	99817837	100181732	+	CMSS1	NA	84319	NA	chr3	99536681	99900576	+	723.897	653.028	579.124	3369.94	504.645	1087.8	1153.07	1.34231	0.572005	2.34667	0.0189419	0.119343	365.667	NA	NA	108	77	424	371	473	253
ENSG00000184384	MAML2	ENSG00000184384.13	84441	MAML2	mastermind like transcriptional coactivator 2 [Source:HGNC Symbol;Acc:HGNC:16259]	protein_coding	chr11	95976598	96343195	-	MAML2	NA	84441	4330	chr11	95709762	96076359	-	181.758	52.77	77.1374	204.849	248.195	295.417	176.688	1.25673	0.506893	2.47928	0.013165	0.0946929	172.667	NA	NA	27	25	229	158	231	129
ENSG00000184465	WDR27	ENSG00000184465.15	253769	WDR27	WD repeat domain 27 [Source:HGNC Symbol;Acc:HGNC:21248]	protein_coding	chr6	169457212	169702067	-	WDR27	NA	253769	NA	chr6	169857307	170102163	-	215.184	257.254	295.496	550.605	565.73	557.363	406.939	1.1245	0.380518	2.95519	0.00312473	0.0370354	219	NA	NA	35	46	274	221	257	179
ENSG00000184677	ZBTB40	ENSG00000184677.16	9923	ZBTB40	zinc finger and BTB domain containing 40 [Source:HGNC Symbol;Acc:HGNC:29045]	protein_coding	chr1	22428838	22531157	+	ZBTB40	NA	9923	NA	chr1	22755331	22857650	+	1310.95	1807.37	1343.38	4157.37	1127.06	3764.75	2251.81	1.02015	0.494082	2.06474	0.0389479	0.187737	61	NA	NA	14	9	52	57	77	49
ENSG00000184949	FAM227A	ENSG00000184949.15	646851	FAM227A	family with sequence similarity 227 member A [Source:HGNC Symbol;Acc:HGNC:44197]	protein_coding	chr22	38578120	38656629	-	FAM227A	PF14922	646851	NA	chr22	38974125	39052634	-	61.6305	57.7172	53.4028	105.385	234.437	123.697	106.045	1.42818	0.478101	2.98719	0.00281551	0.0345302	25.3333	NA	NA	10	3	33	25	31	20
ENSG00000184995	IFNE	ENSG00000184995.7	338376	IFNE	interferon epsilon [Source:HGNC Symbol;Acc:HGNC:18163]	protein_coding	chr9	21480839	21482313	-	IFNE	NA	338376	4060	chr9	21480838	21482312	-	1.04458	0	0	15.3933	9.35546	0.727628	4.42016	4.20486	1.67719	2.50709	0.0121728	0.0899773	2	NA	NA	NA	NA	1	2	NA	NA
ENSG00000185158	LRRC37B	ENSG00000185158.12	114659	LRRC37B	leucine rich repeat containing 37B [Source:HGNC Symbol;Acc:HGNC:29070]	protein_coding	chr17	32007872	32053504	+	LRRC37B	NA	114659	NA	chr17	30334891	30380523	+	77.2992	110.487	53.4028	235.635	266.355	126.607	144.965	1.38799	0.480159	2.8907	0.00384388	0.0425079	16	NA	NA	3	4	19	20	10	18
ENSG00000185404	SP140L	ENSG00000185404.16	93349	SP140L	SP140 nuclear body protein like [Source:HGNC Symbol;Acc:HGNC:25105]	protein_coding	chr2	230327184	230403732	+	SP140L	PF03172	93349	NA	chr2	231191899	231268447	+	411.566	206.133	202.931	1233.83	669.741	836.772	593.495	1.73664	0.453294	3.83115	0.000127548	0.00406912	69.6667	NA	NA	13	15	76	60	95	54
ENSG00000185418	TARSL2	ENSG00000185418.15	123283	TARS3	threonyl-tRNA synthetase 3 [Source:HGNC Symbol;Acc:HGNC:24728]	protein_coding	chr15	101653596	101724473	-	TARSL2	NA	123283	970	chr15	102193799	102264676	-	280.993	141.819	169.702	486.664	203.069	585.013	311.21	1.10166	0.493874	2.23064	0.0257048	0.144652	23	NA	NA	5	7	27	26	23	20
ENSG00000185485	SDHAP1	ENSG00000185485.14	NA	SDHAP1	succinate dehydrogenase complex flavoprotein subunit A pseudogene 1 [Source:HGNC Symbol;Acc:HGNC:32455]	transcribed_unprocessed_pseudogene	chr3	195959748	195990318	-	SDHAP1	NA	255812	NA	chr3	195686619	195717189	-	74.1655	80.804	58.1497	223.794	480.43	146.253	177.266	2.00064	0.509181	3.92913	8.53e-05	0.00307175	27	NA	NA	5	3	25	26	31	24
ENSG00000185621	LMLN	ENSG00000185621.11	89782	LMLN	leishmanolysin like peptidase [Source:HGNC Symbol;Acc:HGNC:15991]	protein_coding	chr3	197960200	198043720	+	LMLN	NA	89782	NA	chr3	197687071	197770591	+	296.662	230.869	168.516	580.208	752.289	542.811	428.559	1.42961	0.410554	3.48214	0.000497419	0.0102756	23.3333	NA	NA	2	2	12	19	29	22
ENSG00000185658	BRWD1	ENSG00000185658.13	54014	BRWD1	bromodomain and WD repeat domain containing 1 [Source:HGNC Symbol;Acc:HGNC:12760]	protein_coding	chr21	39184176	39321559	-	BRWD1	PF00400	54014	NA	chr21	40556102	40693485	-	1784.15	1823.86	1282.85	2507.92	2149	6030.58	2596.4	1.1279	0.470398	2.39774	0.0164964	0.109584	178.333	NA	NA	41	38	216	165	221	149
ENSG00000185684	EP400NL	ENSG00000185684.13	NA	EP400P1	EP400 pseudogene 1 [Source:HGNC Symbol;Acc:HGNC:26602]	transcribed_unprocessed_pseudogene	chr12	132084283	132131639	+	EP400P1	NA	347918	NA	chr12	132568828	132616184	+	162.955	168.204	109.179	384.832	641.124	284.503	291.799	1.57554	0.452783	3.47967	0.000502031	0.0102865	49.3333	NA	NA	5	10	63	49	61	38
ENSG00000185697	MYBL1	ENSG00000185697.16	4603	MYBL1	MYB proto-oncogene like 1 [Source:HGNC Symbol;Acc:HGNC:7547]	protein_coding	chr8	66562175	66614247	-	MYBL1	NA	4603	NA	chr8	67474410	67526482	-	418.878	219.325	149.528	582.576	547.57	457.678	395.926	1.00914	0.460999	2.18902	0.0285954	0.15456	27.3333	NA	NA	8	5	38	25	26	31
ENSG00000185946	RNPC3	ENSG00000185946.15	55599	RNPC3	RNA binding region (RNP1, RRM) containing 3 [Source:HGNC Symbol;Acc:HGNC:18666]	protein_coding	chr1	103525691	103555239	+	RNPC3	NA	55599	NA	chr1	104068313	104097861	+	111.77	64.3134	53.4028	306.681	277.362	184.818	166.391	1.73797	0.463686	3.74817	0.000178126	0.00518979	19.6667	NA	NA	9	3	17	25	21	13
ENSG00000185947	ZNF267	ENSG00000185947.14	10308	ZNF267	zinc finger protein 267 [Source:HGNC Symbol;Acc:HGNC:13060]	protein_coding	chr16	31873807	31917357	+	ZNF267	NA	10308	NA	chr16	31885128	31928678	+	476.33	293.533	163.769	876.232	642.775	750.185	533.804	1.27981	0.459911	2.78274	0.00539019	0.052715	34	NA	NA	9	5	48	29	36	37
ENSG00000185986	SDHAP3	ENSG00000185986.11	NA	SDHAP3	succinate dehydrogenase complex flavoprotein subunit A pseudogene 3 [Source:HGNC Symbol;Acc:HGNC:18781]	transcribed_unprocessed_pseudogene	chr5	1567495	1594620	-	NA	NA	NA	NA	chr5	1567610	1594735	-	81.4776	72.5587	26.108	132.619	443.559	80.0391	139.394	1.86905	0.631069	2.96171	0.00305933	0.0365184	32.3333	NA	NA	9	13	26	35	38	24
ENSG00000186301	MST1P2	ENSG00000186301.8	NA	MST1P2	macrophage stimulating 1 pseudogene 2 [Source:HGNC Symbol;Acc:HGNC:7383]	unprocessed_pseudogene	chr1	16645622	16650289	+	MST1P2	NA	11209	NA	chr1	16972117	16976784	+	13.5796	16.4906	13.054	36.707	64.3876	43.6577	31.3128	1.76397	0.577056	3.05685	0.00223677	0.0298139	3.33333	NA	NA	NA	NA	5	4	3	3
ENSG00000186364	NUDT17	ENSG00000186364.11	200035	NUDT17	nudix hydrolase 17 [Source:HGNC Symbol;Acc:HGNC:26618]	protein_coding	chr1	145845630	145848954	+	NUDT17	NA	200035	NA	chr1	145586113	145589437	-	20.8917	11.5434	7.12038	59.2049	169.499	41.4748	51.6223	2.76372	0.662572	4.1712	3.03e-05	0.00151378	1.33333	NA	NA	1	NA	2	1	2	1
ENSG00000186409	CCDC30	ENSG00000186409.14	728621	CCDC30	coiled-coil domain containing 30 [Source:HGNC Symbol;Acc:HGNC:26103]	protein_coding	chr1	42463221	42657190	+	CCDC30	PF15742	728621	NA	chr1	42928892	43122861	+	20.8917	9.89437	8.3071	63.9413	92.454	53.8445	41.5555	2.40583	0.586693	4.10066	4.12e-05	0.00185033	13.3333	NA	NA	3	1	16	10	16	14
ENSG00000186472	PCLO	ENSG00000186472.19	27445	PCLO	piccolo presynaptic cytomatrix protein [Source:HGNC Symbol;Acc:HGNC:13406]	protein_coding	chr7	82754012	83162930	-	PCLO	NA	27445	NA	chr7	82383328	82792246	-	268.458	128.627	74.7639	1334.48	1105.6	1121.27	672.199	2.91262	0.486038	5.99257	2.07e-09	7.67e-07	60.6667	NA	NA	10	21	79	66	67	49
ENSG00000186522	2010-09-01	ENSG00000186522.14	151011	SEPTIN10	septin 10 [Source:HGNC Symbol;Acc:HGNC:14349]	protein_coding	chr2	109542799	109614143	-	2010-09-01	NA	151011	NA	chr2	110300376	110371720	-	2018.14	1273.08	1217.58	5077.41	1586.58	3027.66	2366.74	1.10345	0.479127	2.30305	0.0212761	0.128565	122.333	NA	NA	27	33	161	148	131	88
ENSG00000186566	GPATCH8	ENSG00000186566.12	23131	GPATCH8	G-patch domain containing 8 [Source:HGNC Symbol;Acc:HGNC:29066]	protein_coding	chr17	44395281	44503430	-	GPATCH8	NA	23131	NA	chr17	42472649	42580798	-	1302.6	1198.87	816.47	7183.92	2161.11	3444.59	2684.59	1.94638	0.484573	4.0167	5.9e-05	0.00236992	165.333	NA	NA	39	36	261	139	221	136
ENSG00000186567	CEACAM19	ENSG00000186567.12	56971	CEACAM19	CEA cell adhesion molecule 19 [Source:HGNC Symbol;Acc:HGNC:31951]	protein_coding	chr19	44662278	44684359	+	CEACAM19	NA	56971	NA	chr19	45165545	45187631	+	19.8471	13.1925	7.12038	56.8367	106.212	39.2919	40.4168	2.32924	0.622258	3.74321	0.000181687	0.00522862	18.6667	NA	NA	3	3	22	23	17	16
ENSG00000186715	MST1L	ENSG00000186715.10	11223	MST1L	macrophage stimulating 1 like [Source:HGNC Symbol;Acc:HGNC:7390]	transcribed_unprocessed_pseudogene	chr1	16754910	16770237	-	MST1L	NA	11223	NA	chr1	17081405	17096732	-	7.31209	1.64906	0	10.6569	33.5696	8.00391	10.1986	2.49316	1.04137	2.39412	0.0166604	0.110249	NA	NA	NA	NA	NA	1	NA	NA	NA
ENSG00000186871	ERCC6L	ENSG00000186871.6	54821	ERCC6L	ERCC excision repair 6 like, spindle assembly checkpoint helicase [Source:HGNC Symbol;Acc:HGNC:20794]	protein_coding	chrX	72204657	72239027	-	ERCC6L	NA	54821	NA	chrX	71424507	71458877	-	986.087	963.052	536.402	3510.85	1031.3	3167.37	1699.18	1.63295	0.500451	3.26296	0.00110256	0.0180598	8.66667	NA	NA	2	4	9	10	11	5
ENSG00000187240	DYNC2H1	ENSG00000187240.13	79659	DYNC2H1	dynein cytoplasmic 2 heavy chain 1 [Source:HGNC Symbol;Acc:HGNC:2962]	protein_coding	chr11	103109410	103479863	+	DYNC2H1	NA	79659	4145	chr11	102980139	103350591	+	178.624	97.2946	73.5772	363.518	183.257	1097.26	332.256	2.23165	0.600596	3.71573	0.000202621	0.00561456	28	NA	NA	3	8	42	32	34	18
ENSG00000187257	RSBN1L	ENSG00000187257.15	222194	RSBN1L	round spermatid basic protein 1 like [Source:HGNC Symbol;Acc:HGNC:24765]	protein_coding	chr7	77696459	77783022	+	RSBN1L	NA	222194	NA	chr7	77325776	77412339	+	825.221	770.112	580.311	2732.9	755.041	1695.37	1226.49	1.25186	0.484818	2.58213	0.00981927	0.0785267	58.6667	NA	NA	12	10	86	50	84	42
ENSG00000187555	USP7	ENSG00000187555.14	7874	USP7	ubiquitin specific peptidase 7 [Source:HGNC Symbol;Acc:HGNC:12630]	protein_coding	chr16	8892097	8975328	-	USP7	NA	7874	NA	chr16	8985954	9069185	-	4716.3	4422.78	3582.74	10633.2	2737.3	14783.9	6812.71	1.14601	0.530373	2.16077	0.030713	0.161714	119.333	NA	NA	32	27	143	111	152	95
ENSG00000187605	TET3	ENSG00000187605.15	200424	TET3	tet methylcytosine dioxygenase 3 [Source:HGNC Symbol;Acc:HGNC:28313]	protein_coding	chr2	73986404	74108176	+	TET3	NA	200424	NA	chr2	74213531	74335303	+	1503.16	2067.92	1227.08	5624.46	1421.48	3951.02	2632.52	1.19654	0.501744	2.38475	0.0170906	0.111955	180	NA	NA	27	27	229	143	244	153
ENSG00000187790	FANCM	ENSG00000187790.10	57697	FANCM	FA complementation group M [Source:HGNC Symbol;Acc:HGNC:23168]	protein_coding	chr14	45135930	45200890	+	FANCM	NA	57697	NA	chr14	45605133	45670093	+	587.056	705.798	280.068	973.328	548.12	2212.72	884.515	1.24796	0.540509	2.30886	0.0209515	0.127324	31	NA	NA	13	8	35	29	44	20
ENSG00000187800	PEAR1	ENSG00000187800.13	375033	PEAR1	platelet endothelial aggregation receptor 1 [Source:HGNC Symbol;Acc:HGNC:33631]	protein_coding	chr1	156893698	156916434	+	PEAR1	PF00053	375033	NA	chr1	156863490	156886226	+	134.751	115.434	93.7516	245.108	503.544	250.304	223.816	1.53977	0.455051	3.38373	0.000715079	0.0132313	12.3333	NA	NA	5	4	8	14	13	10
ENSG00000187801	ZFP69B	ENSG00000187801.14	65243	ZFP69B	ZFP69 zinc finger protein B [Source:HGNC Symbol;Acc:HGNC:28053]	protein_coding	chr1	40450102	40463718	+	ZFP69B	NA	65243	NA	chr1	40915774	40929390	+	9.40126	3.29812	4.74692	21.3138	30.818	13.0973	13.7792	1.86614	0.786153	2.37376	0.017608	0.114182	1	NA	NA	1	NA	2	1	1	NA
ENSG00000187951	ARHGAP11B	ENSG00000187951.10	NA		novel transcript	lncRNA	chr15	30658717	30772993	+	LOC100288637	NA	100288637	NA	NA	NA	NA	NA	244.433	201.186	113.926	397.857	573.435	508.612	339.908	1.40387	0.43455	3.23063	0.00123518	0.0196082	197.333	NA	NA	49	54	263	206	231	155
ENSG00000187953	PMS2CL	ENSG00000187953.10	NA	PMS2CL	PMS2 C-terminal like pseudogene [Source:HGNC Symbol;Acc:HGNC:30061]	transcribed_unprocessed_pseudogene	chr7	6710128	6753862	+	PMS2CL	NA	441194	NA	chr7	6749759	6793493	+	160.866	131.925	135.287	342.204	276.261	256.853	217.233	1.02912	0.398316	2.58367	0.00977541	0.0783231	19	NA	NA	4	7	21	12	23	22
ENSG00000187961	KLHL17	ENSG00000187961.13	339451	KLHL17	kelch like family member 17 [Source:HGNC Symbol;Acc:HGNC:24023]	protein_coding	chr1	960584	965719	+	KLHL17	NA	339451	NA	chr1	895964	901099	+	291.439	286.937	313.297	614.546	1198.6	694.157	566.496	1.49231	0.416674	3.58147	0.000341668	0.0079693	53	NA	16	19	8	79	57	72	30
ENSG00000188158	NHS	ENSG00000188158.14	4810	NHS	NHS actin remodeling regulator [Source:HGNC Symbol;Acc:HGNC:7820]	protein_coding	chrX	17375420	17735994	+	NHS	NA	4810	NA	chrX	17393543	17754114	+	358.292	382.582	231.412	998.194	462.82	974.294	567.933	1.32459	0.446893	2.964	0.00303667	0.036299	297.333	NA	NA	46	80	317	345	356	191
ENSG00000188177	ZC3H6	ENSG00000188177.13	376940	ZC3H6	zinc finger CCCH-type containing 6 [Source:HGNC Symbol;Acc:HGNC:24762]	protein_coding	chr2	112275597	112340063	+	ZC3H6	PF00642	376940	NA	chr2	113033174	113097640	+	224.586	108.838	138.847	294.84	302.677	563.184	272.162	1.294	0.465523	2.77966	0.00544156	0.0530599	22.6667	NA	NA	6	5	23	25	28	15
ENSG00000188219	POTEE	ENSG00000188219.14	445582	POTEE	POTE ankyrin domain family member E [Source:HGNC Symbol;Acc:HGNC:33895]	protein_coding	chr2	131218067	131265278	+	POTEE	PF14915	445582	NA	chr2	131975640	132022851	+	6.2675	1.64906	3.56019	39.0752	11.0064	26.1946	14.6255	2.65477	0.851091	3.11926	0.00181307	0.0256632	1	NA	NA	NA	1	1	1	NA	1
ENSG00000188234	AGAP4	ENSG00000188234.13	119016	AGAP4	ArfGAP with GTPase domain, ankyrin repeat and PH domain 4 [Source:HGNC Symbol;Acc:HGNC:23459]	protein_coding	chr10	45825594	45853875	-	AGAP4	NA	119016	NA	chr10	46321042	46349323	-	12.535	8.24531	8.3071	48.548	68.7902	26.1946	28.77	2.29086	0.643754	3.55859	0.000372845	0.0084781	7.66667	NA	NA	1	1	4	5	8	10
ENSG00000188315	C3orf62	ENSG00000188315.7	375341	C3orf62	chromosome 3 open reading frame 62 [Source:HGNC Symbol;Acc:HGNC:24771]	protein_coding	chr3	49268596	49277232	-	C3orf62	PF15830	375341	NA	chr3	49306029	49314665	-	104.458	103.891	54.5895	343.388	412.191	269.222	214.623	1.96499	0.443499	4.43064	9.4e-06	0.000654042	9.66667	NA	NA	4	2	10	7	12	10
ENSG00000188322	SBK1	ENSG00000188322.4	388228	SBK1	SH3 domain binding kinase 1 [Source:HGNC Symbol;Acc:HGNC:17699]	protein_coding	chr16	28259246	28323849	+	SBK1	PF00069	388228	NA	chr16	28270567	28335170	+	735.387	466.685	560.136	1304.88	1244.28	1093.63	900.831	1.04655	0.385488	2.71488	0.00663002	0.0601541	41.6667	NA	NA	6	10	43	26	66	33
ENSG00000188559	RALGAPA2	ENSG00000188559.13	57186	RALGAPA2	Ral GTPase activating protein catalytic alpha subunit 2 [Source:HGNC Symbol;Acc:HGNC:16207]	protein_coding	chr20	20389530	20712644	-	RALGAPA2	NA	57186	NA	chr20	20370174	20693287	-	775.081	334.76	525.721	948.462	618.561	1802.33	834.153	1.04148	0.495122	2.10349	0.035423	0.177108	111.667	NA	NA	16	22	123	121	132	82
ENSG00000188599	NPIPP1	ENSG00000188599.17	NA	NPIPP1	nuclear pore complex interacting protein pseudogene 1 [Source:HGNC Symbol;Acc:HGNC:35407]	transcribed_unprocessed_pseudogene	chr16	15104312	15123498	-	NA	NA	NA	NA	chr16	15198169	15217355	-	32.3821	4.94719	0	94.7278	228.934	86.5877	74.5964	3.44698	1.49062	2.31244	0.0207536	0.126715	2	NA	NA	NA	NA	2	2	3	1
ENSG00000188687	SLC4A5	ENSG00000188687.17	57835	SLC4A5	solute carrier family 4 member 5 [Source:HGNC Symbol;Acc:HGNC:18168]	protein_coding	chr2	74216242	74343414	-	SLC4A5	NA	57835	4976	chr2	74443369	74570541	-	1.04458	4.94719	3.56019	11.841	36.8715	18.1907	12.7425	2.89487	0.910114	3.18078	0.00146882	0.0221872	1.33333	NA	NA	NA	NA	3	1	1	2
ENSG00000188779	SKOR1	ENSG00000188779.10	390598	SKOR1	SKI family transcriptional corepressor 1 [Source:HGNC Symbol;Acc:HGNC:21326]	protein_coding	chr15	67819704	67834582	+	SKOR1	NA	390598	NA	chr15	68112042	68126920	+	5.22292	8.24531	0	18.9456	20.3619	17.4631	11.7065	2.13049	0.881469	2.41698	0.01565	0.105828	6.33333	NA	NA	NA	NA	9	8	7	4
ENSG00000188818	ZDHHC11	ENSG00000188818.12	79844	ZDHHC11	zinc finger DHHC-type containing 11 [Source:HGNC Symbol;Acc:HGNC:19158]	protein_coding	chr5	795606	850986	-	ZDHHC11	NA	79844	NA	chr5	795721	851101	-	26.1146	28.0341	33.2284	216.69	139.782	104.778	91.4378	2.39603	0.489729	4.89256	9.95e-07	0.000126168	17.3333	NA	NA	4	1	26	19	18	15
ENSG00000188827	SLX4	ENSG00000188827.10	84464	SLX4	SLX4 structure-specific endonuclease subunit [Source:HGNC Symbol;Acc:HGNC:23845]	protein_coding	chr16	3581181	3611606	-	SLX4	NA	84464	NA	chr16	3631182	3661607	-	522.292	585.417	568.443	1747.73	622.413	1716.47	960.461	1.2854	0.459589	2.79685	0.00516027	0.0514694	15.6667	NA	NA	2	8	23	15	19	13
ENSG00000188994	ZNF292	ENSG00000188994.12	23036	ZNF292	zinc finger protein 292 [Source:HGNC Symbol;Acc:HGNC:18410]	protein_coding	chr6	87152833	87265943	+	ZNF292	NA	23036	NA	chr6	87862551	87975661	+	1363.18	994.384	556.576	2273.47	2555.14	3800.4	1923.86	1.56605	0.446944	3.50391	0.000458473	0.00979575	271.333	NA	NA	37	56	359	234	354	226
ENSG00000189042	ZNF567	ENSG00000189042.13	163081	ZNF567	zinc finger protein 567 [Source:HGNC Symbol;Acc:HGNC:28696]	protein_coding	chr19	36687612	36727701	+	ZNF567	NA	163081	NA	chr19	37178514	37218603	+	164	84.1022	73.5772	383.648	356.608	221.199	213.856	1.57415	0.46984	3.35041	0.000806931	0.0145043	13.6667	NA	NA	2	3	14	17	18	6
ENSG00000189045	ANKDD1B	ENSG00000189045.13	728780	ANKDD1B	ankyrin repeat and death domain containing 1B [Source:HGNC Symbol;Acc:HGNC:32525]	protein_coding	chr5	75611182	75681773	+	ANKDD1B	PF12796	728780	NA	chr5	74907007	74977598	+	3.13375	8.24531	0	4.73639	27.5161	11.6421	9.21226	2.04873	1.04346	1.9634	0.0496001	0.217702	15	NA	NA	2	5	19	18	16	11
ENSG00000189057	FAM111B	ENSG00000189057.10	374393	FAM111B	family with sequence similarity 111 member B [Source:HGNC Symbol;Acc:HGNC:24200]	protein_coding	chr11	59107185	59127412	+	FAM111B	NA	374393	NA	chr11	58874658	58894885	+	484.687	250.657	117.486	1501.44	726.424	872.426	658.853	1.86016	0.52635	3.53407	0.000409208	0.00909859	11.3333	NA	NA	3	2	22	11	14	9
ENSG00000189079	ARID2	ENSG00000189079.15	196528	ARID2	AT-rich interaction domain 2 [Source:HGNC Symbol;Acc:HGNC:18037]	protein_coding	chr12	45729706	45908040	+	ARID2	NA	196528	NA	chr12	46123489	46301823	+	1983.66	2011.86	1276.92	4564.69	2270.63	4472.73	2763.42	1.10075	0.429395	2.56348	0.0103628	0.0814162	167.333	NA	NA	62	33	220	156	209	137
ENSG00000189180	ZNF33A	ENSG00000189180.15	7581	ZNF33A	zinc finger protein 33A [Source:HGNC Symbol;Acc:HGNC:13096]	protein_coding	chr10	38010650	38065088	+	ZNF33A	NA	7581	NA	chr10	38299578	38354016	+	715.54	272.095	310.923	590.865	1001.58	1239.88	688.481	1.12392	0.488254	2.30192	0.0213397	0.12881	52.3333	NA	NA	16	8	70	44	74	39
ENSG00000189190	ZNF600	ENSG00000189190.9	162966	ZNF600	zinc finger protein 600 [Source:HGNC Symbol;Acc:HGNC:30951]	protein_coding	chr19	52749942	52786807	-	ZNF600	NA	162966	NA	chr19	53253195	53290060	-	238.165	128.627	135.287	363.518	629.567	375.456	311.77	1.44461	0.448936	3.21786	0.00129151	0.0202475	8.66667	NA	NA	1	3	7	9	7	10
ENSG00000189195	AC104836.1	ENSG00000189195.11	23285	BTBD8	BTB domain containing 8 [Source:HGNC Symbol;Acc:HGNC:21019]	protein_coding	chr1	92080305	92184725	+	KIAA1107	NA	23285	NA	chr1	92545862	92650282	+	159.821	49.4719	72.3905	183.535	273.51	527.53	211.043	1.79929	0.545829	3.29644	0.00097918	0.0165228	21	NA	NA	4	4	27	25	21	17
ENSG00000189269	DRICH1	ENSG00000189269.12	51233	DRICH1	aspartate rich 1 [Source:HGNC Symbol;Acc:HGNC:28031]	protein_coding	chr22	23608452	23632321	-	DRICH1	NA	51233	NA	chr22	23950639	23974508	-	11.4904	3.29812	7.12038	26.0501	40.7238	34.9262	20.6015	2.17312	0.688029	3.15848	0.00158595	0.0234252	7	NA	NA	NA	1	6	5	9	7
ENSG00000189423	USP32P3	ENSG00000189423.11	NA	USP32P3	ubiquitin specific peptidase 32 pseudogene 3 [Source:HGNC Symbol;Acc:HGNC:43576]	transcribed_unprocessed_pseudogene	chr17	20408311	20434286	+	NA	NA	NA	NA	chr17	20311624	20337599	+	4.17834	4.94719	0	13.0251	26.9657	6.54865	9.2775	2.39728	1.02067	2.34874	0.0188371	0.118814	2	NA	NA	NA	NA	1	2	2	2
ENSG00000196074	SYCP2	ENSG00000196074.12	10388	SYCP2	synaptonemal complex protein 2 [Source:HGNC Symbol;Acc:HGNC:11490]	protein_coding	chr20	59863564	59933655	-	SYCP2	NA	10388	NA	chr20	58438619	58508710	-	0	0	0	1.1841	5.50321	4.36577	1.84218	4.0053	1.99578	2.00689	0.0447616	NA	2	NA	NA	1	NA	2	1	3	NA
ENSG00000196081	ZNF724	ENSG00000196081.9	440519	ZNF724	zinc finger protein 724 [Source:HGNC Symbol;Acc:HGNC:32460]	protein_coding	chr19	23221599	23250390	-	ZNF724	NA	440519	NA	chr19	23404401	23433192	-	97.1463	37.9284	33.2284	131.435	84.7495	157.895	90.3971	1.14061	0.534191	2.13522	0.0327434	0.168795	1.33333	NA	NA	NA	NA	NA	2	1	1
ENSG00000196118	CCDC189	ENSG00000196118.11	90835	CCDC189	coiled-coil domain containing 189 [Source:HGNC Symbol;Acc:HGNC:28078]	protein_coding	chr16	30757423	30762221	-	CCDC189	NA	90835	NA	chr16	30768744	30773542	-	85.6559	79.155	78.3241	114.857	295.522	87.3154	123.472	1.03716	0.523051	1.9829	0.0473781	0.211669	3.33333	NA	NA	1	1	3	4	4	2
ENSG00000196123	KIAA0895L	ENSG00000196123.12	653319	KIAA0895L	KIAA0895 like [Source:HGNC Symbol;Acc:HGNC:34408]	protein_coding	chr16	67175599	67184040	-	KIAA0895L	PF08014	653319	NA	chr16	67209502	67217943	-	384.407	344.654	378.567	802.818	1174.94	403.834	581.536	1.10446	0.455539	2.42452	0.0153285	0.104399	19	NA	NA	6	6	30	17	26	14
ENSG00000196199	MPHOSPH8	ENSG00000196199.13	54737	MPHOSPH8	M-phase phosphoprotein 8 [Source:HGNC Symbol;Acc:HGNC:29810]	protein_coding	chr13	19633659	19673441	+	MPHOSPH8	PF12796	54737	NA	chr13	20207799	20247581	+	552.585	560.681	435.53	4432.08	748.437	2053.37	1463.78	2.22328	0.545471	4.07589	4.58e-05	0.00198122	34	NA	NA	9	7	57	31	46	25
[truncated: 2,606 more rows]

## Sheet: HC ORC1-RNAs
Gene ID																			ORC1 RIP-seq												ORC1 iCLIP
[truncated: 318 more rows]
