# Supplementary material for: ORC1 binds to cis-transcribed RNAs for efficient activation of replication origins
Source: Nat Commun. 2023 Jul 24;14:4447. doi: 10.1038/s41467-023-40105-3 (PMC10366126; doi:10.1038/s41467-023-40105-3)
Supplement: Supplementary file 6 — Supplementary Data 3 [file 41467_2023_40105_MOESM6_ESM.xlsx]

## Sheet: Sheet1
Sample Name	ScanF	z	Reference	Gene Symbol	ModScore Peptide_A	Site 1 Position_A	Site 1 Score_A	ModScore Peptide_B	Site 1 Position_B	Site 1 Score_B
mutORC1-ASOC	22139	2	sp|Q13415|ORC1_HUMAN	ORC1	K.LLELFEDDS#DPPPK.K	76	1000	K.LLELFEDDS#DPPPK.K	76	1000
mutORC1-ASOC	11259	2	sp|Q13415|ORC1_HUMAN	ORC1	K.SAESPS#WTPAEHVAK.R	201	30.835	K.SAES#PSWTPAEHVAK.R	199	22.851
mutORC1-ASOC	13718	3	sp|Q13415|ORC1_HUMAN	ORC1	R.KRLELGNLGNPQM*SQQTS#CASLDSPGR.I	252	0	R.KRLELGNLGNPQM*SQQTS#CASLDSPGR.I	252	0
mutORC1-ASOC	16106	3	sp|Q13415|ORC1_HUMAN	ORC1	K.RLELGNLGNPQM*SQQTSCASLDS#PGR.I	258	20.167	K.RLELGNLGNPQM*SQQTSCASLDS#PGR.I	258	3.746
mutORC1-ASOC	11032	3	sp|Q13415|ORC1_HUMAN	ORC1	R.KVAFSEIT#SPSKR.S	272	6.591	R.KVAFSEIT#SPSKR.S	272	0
mutORC1-ASOC	12466	2	sp|Q13415|ORC1_HUMAN	ORC1	K.VAFSEITS#PSKR.S	273	6.591	K.VAFSEITS#PSKR.S	273	12.284
mutORC1-ASOC	14078	3	sp|Q13415|ORC1_HUMAN	ORC1	R.SQPDKLQTLS#PALKAPEK.T	287	11.015	R.SQPDKLQTLS#PALKAPEK.T	287	0
mutORC1-ASOC	28135	2	sp|Q13415|ORC1_HUMAN	ORC1	R.SQPDKLQTLS#PALKAPEK.T	287	6.591	R.SQPDKLQTLS#PALKAPEK.T	287	9.404
mutORC1-ASOC	15046	2	sp|Q13415|ORC1_HUMAN	ORC1	K.LQTLS#PALK.A	287	30.835	K.LQTLS#PALK.A	287	39.765
mutORC1-ASOC	6872	3	sp|Q13415|ORC1_HUMAN	ORC1	R.ETGLSYTEDDKKAS#PEHR.I	311	19.607	R.ETGLSYTEDDKKAS#PEHR.I	311	11.533
mutORC1-ASOC	6558	3	sp|Q13415|ORC1_HUMAN	ORC1	K.TRETGLSYTEDDKKAS#PEHR.I	311	17.167	K.TRETGLSYTEDDKKAS#PEHR.I	311	16.533
mutORC1-ASOanti-GAA	22728	3	sp|Q13415|ORC1_HUMAN	ORC1	K.FRPLS#SELFAELNKPQESAAK.C	169	17.009	K.FRPLS#SELFAELNKPQESAAK.C	169	22.851
mutORC1-ASOanti-GAA	11679	2	sp|Q13415|ORC1_HUMAN	ORC1	K.SAES#PSWTPAEHVAK.R	199	30.835	K.SAES#PSWTPAEHVAK.R	199	39.765
mutORC1-ASOanti-GAA	17928	3	sp|Q13415|ORC1_HUMAN	ORC1	R.LELGNLGNPQM*SQQTSCASLDS#PGR.I	258	20.167	R.LELGNLGNPQM*SQQTSCASLDS#PGR.I	258	28.697
mutORC1-ASOanti-GAA	17989	3	sp|Q13415|ORC1_HUMAN	ORC1	R.LELGNLGNPQM*SQQTSCASLDS#PGR.I	258	20.167	R.LELGNLGNPQM*SQQTSCASLDS#PGR.I	258	16.509
mutORC1-ASOanti-GAA	16554	3	sp|Q13415|ORC1_HUMAN	ORC1	K.RLELGNLGNPQM*SQQTSCASLDS#PGR.I	258	11.015	K.RLELGNLGNPQM*SQQTSCASLDS#PGR.I	258	6.65
mutORC1-ASOanti-GAA	13125	2	sp|Q13415|ORC1_HUMAN	ORC1	R.KVAFSEITS#PSK.R	273	24.437	R.KVAFSEITS#PSK.R	273	30.458
mutORC1-ASOanti-GAA	12918	2	sp|Q13415|ORC1_HUMAN	ORC1	K.VAFSEITS#PSKR.S	273	0	K.VAFSEITS#PSKR.S	273	0
mutORC1-ASOanti-GAA	14497	2	sp|Q13415|ORC1_HUMAN	ORC1	R.SQPDKLQT#LSPALKAPEK.T	285	0	R.SQPDKLQT#LSPALKAPEK.T	285	0
mutORC1-ASOanti-GAA	14470	3	sp|Q13415|ORC1_HUMAN	ORC1	R.SQPDKLQTLS#PALKAPEK.T	287	31.275	R.SQPDKLQTLS#PALKAPEK.T	287	42.886
mutORC1-ASOanti-GAA	14967	2	sp|Q13415|ORC1_HUMAN	ORC1	R.SQPDKLQTLS#PALK.A	287	30.835	R.SQPDKLQTLS#PALK.A	287	9.404
mutORC1-ASOanti-GAA	7238	3	sp|Q13415|ORC1_HUMAN	ORC1	R.ETGLSYTEDDKKAS#PEHR.I	311	9.107	R.ETGLSYTEDDKKAS#PEHR.I	311	11.533
mutORC1-ASOanti-GAA	6869	4	sp|Q13415|ORC1_HUMAN	ORC1	K.TRETGLSYTEDDKKAS#PEHR.I	311	10.752	K.TRETGLSYTEDDKKAS#PEHR.I	311	6.888
wtORC1 ASOC	98293	3	sp|Q13415|ORC1_HUMAN	ORC1	K.LLELFEDDS#DPPPKKR.A	76	1000	K.LLELFEDDS#DPPPKKR.A	76	1000
wtORC1 ASOC	98293	3	sp|Q13415|ORC1_HUMAN	ORC1	K.FRPLS#SELFAELNKPQESAAK.C	169	0	K.FRPLS#SELFAELNKPQESAAK.C	169	0
wtORC1 ASOC	98293	3	sp|Q13415|ORC1_HUMAN	ORC1	K.FRPLSS#ELFAELNKPQESAAK.C	170	0	K.FRPLSS#ELFAELNKPQESAAK.C	170	0
wtORC1 ASOC	98293	3	sp|Q13415|ORC1_HUMAN	ORC1	K.S#KSAESPSWTPAEHVAK.R	194	0	K.SKSAES#PSWTPAEHVAK.R	199	0
wtORC1 ASOC	98293	3	sp|Q13415|ORC1_HUMAN	ORC1	K.SKSAES#PSWTPAEHVAK.R	199	4.085	K.SKSAES#PSWTPAEHVAK.R	199	6.65
wtORC1 ASOC	98293	2	sp|Q13415|ORC1_HUMAN	ORC1	K.SAES#PSWTPAEHVAK.R	199	0	K.SAES#PSWTPAEHVAK.R	199	0
wtORC1 ASOC	98293	2	sp|Q13415|ORC1_HUMAN	ORC1	K.SAES#PSWTPAEHVAK.R	199	0	K.SAES#PSWTPAEHVAK.R	199	0
wtORC1 ASOC	98293	3	sp|Q13415|ORC1_HUMAN	ORC1	K.SKSAESPS#WTPAEHVAK.R	201	4.085	K.SKSAES#PSWTPAEHVAK.R	199	6.65
wtORC1 ASOC	98293	3	sp|Q13415|ORC1_HUMAN	ORC1	K.SKSAESPSWT#PAEHVAK.R	203	11.721	K.SKSAESPS#WTPAEHVAK.R	201	0
wtORC1 ASOC	98293	2	sp|Q13415|ORC1_HUMAN	ORC1	R.QTPTHPLT#PR.A	230	4.085	R.QTPTHPLT#PR.A	230	6.65
wtORC1 ASOC	98293	3	sp|Q13415|ORC1_HUMAN	ORC1	K.SRQTPTHPLT#PR.A	230	26.105	K.SRQTPTHPLT#PR.A	230	31.934
wtORC1 ASOC	98293	3	sp|Q13415|ORC1_HUMAN	ORC1	R.LELGNLGNPQM*SQQT#SCASLDSPGRIK.R	251	6.294	R.LELGNLGNPQM*S#QQTSCASLDSPGRIK.R	248	0
wtORC1 ASOC	98293	3	sp|Q13415|ORC1_HUMAN	ORC1	R.LELGNLGNPQM*SQQTSCASLDS#PGR.I	258	31.275	R.LELGNLGNPQM*SQQTSCASLDS#PGR.I	258	28.697
wtORC1 ASOC	98293	3	sp|Q13415|ORC1_HUMAN	ORC1	R.LELGNLGNPQM*SQQTSCASLDS#PGR.I	258	0	R.LELGNLGNPQM*SQQTSCASLDS#PGR.I	258	0
wtORC1 ASOC	98293	4	sp|Q13415|ORC1_HUMAN	ORC1	R.KRLELGNLGNPQM*SQQTSCASLDS#PGRIK.R	258	0	R.KRLELGNLGNPQM*SQQTSCASLDS#PGRIK.R	258	0
wtORC1 ASOC	98293	4	sp|Q13415|ORC1_HUMAN	ORC1	R.KRLELGNLGNPQM*SQQTSCASLDS#PGR.I	258	28.934	R.KRLELGNLGNPQM*SQQTSCASLDS#PGR.I	258	15.504
wtORC1 ASOC	98293	4	sp|Q13415|ORC1_HUMAN	ORC1	R.KRLELGNLGNPQM*SQQTSCASLDS#PGR.I	258	28.934	R.KRLELGNLGNPQM*SQQTSCASLDS#PGR.I	258	15.504
wtORC1 ASOC	98293	4	sp|Q13415|ORC1_HUMAN	ORC1	K.RLELGNLGNPQM*SQQTSCASLDS#PGRIK.R	258	18.603	K.RLELGNLGNPQM*SQQTSCASLDS#PGRIK.R	258	9.788
wtORC1 ASOC	98293	3	sp|Q13415|ORC1_HUMAN	ORC1	R.KVAFSEIT#SPSKR.S	272	6.591	R.KVAFSEIT#SPSKR.S	272	0
wtORC1 ASOC	98293	2	sp|Q13415|ORC1_HUMAN	ORC1	K.VAFSEIT#SPSKR.S	272	0	K.VAFSEIT#SPSKR.S	272	0
wtORC1 ASOC	98293	3	sp|Q13415|ORC1_HUMAN	ORC1	K.RKVAFSEITS#PSKR.S	273	6.591	K.RKVAFSEITS#PSKR.S	273	9.404
wtORC1 ASOC	98293	3	sp|Q13415|ORC1_HUMAN	ORC1	R.SQPDKLQTLS#PALKAPEK.T	287	11.015	R.SQPDKLQTLS#PALKAPEK.T	287	6.65
wtORC1 ASOC	98293	2	sp|Q13415|ORC1_HUMAN	ORC1	R.SQPDKLQTLS#PALK.A	287	17.009	R.SQPDKLQTLS#PALK.A	287	22.851
wtORC1 ASOC	98293	2	sp|Q13415|ORC1_HUMAN	ORC1	K.LQTLS#PALKAPEK.T	287	6.591	K.LQTLS#PALKAPEK.T	287	9.404
wtORC1 ASOC	98293	2	sp|Q13415|ORC1_HUMAN	ORC1	K.LQTLS#PALKAPEK.T	287	17.009	K.LQTLS#PALKAPEK.T	287	22.851
wtORC1 ASOC	98293	3	sp|Q13415|ORC1_HUMAN	ORC1	R.ETGLSYTEDDKKAS#PEHRIILR.T	311	2.949	R.ETGLSYTEDDKKAS#PEHRIILR.T	311	2.412
wtORC1 ASOC	98293	3	sp|Q13415|ORC1_HUMAN	ORC1	R.ETGLSYTEDDKKAS#PEHR.I	311	6.294	R.ETGLSYTEDDKKAS#PEHR.I	311	11.533
wtORC1 ASOC	98293	3	sp|Q13415|ORC1_HUMAN	ORC1	R.ETGLSYTEDDKKAS#PEHR.I	311	9.107	R.ETGLSYTEDDKKAS#PEHR.I	311	2.412
wtORC1 ASOC	98293	4	sp|Q13415|ORC1_HUMAN	ORC1	K.TRETGLSYTEDDKKAS#PEHR.I	311	6.294	K.TRETGLSYTEDDKKAS#PEHR.I	311	12.956
wtORC1 ASOC	98293	3	sp|Q13415|ORC1_HUMAN	ORC1	K.TRETGLSYTEDDKKAS#PEHR.I	311	37.549	K.TRETGLSYTEDDKKAS#PEHR.I	311	59.245
wtORC1 ASOC	98293	2	sp|Q13415|ORC1_HUMAN	ORC1	R.TLT#PISGGQR.S	337	24.243	R.TLT#PISGGQR.S	337	32.972
wtORC1 ASOC	98293	2	sp|Q13415|ORC1_HUMAN	ORC1	R.TLT#PISGGQR.S	337	19.843	R.TLT#PISGGQR.S	337	25.774
wtORC1 ASOC	98293	3	sp|Q13415|ORC1_HUMAN	ORC1	R.SRS#LAAQEPASVLEEAR.L	478	0	R.SRS#LAAQEPASVLEEAR.L	478	0
wtORC1 ASOanti-GAA	98294	3	sp|Q13415|ORC1_HUMAN	ORC1	K.LLELFEDDS#DPPPKKR.A	76	1000	K.LLELFEDDS#DPPPKKR.A	76	1000
wtORC1 ASOanti-GAA	98294	3	sp|Q13415|ORC1_HUMAN	ORC1	K.LLELFEDDS#DPPPKKR.A	76	1000	K.LLELFEDDS#DPPPKKR.A	76	1000
wtORC1 ASOanti-GAA	98294	2	sp|Q13415|ORC1_HUMAN	ORC1	K.LLELFEDDS#DPPPK.K	76	1000	K.LLELFEDDS#DPPPK.K	76	1000
wtORC1 ASOanti-GAA	98294	2	sp|Q13415|ORC1_HUMAN	ORC1	K.LLELFEDDS#DPPPK.K	76	1000	K.LLELFEDDS#DPPPK.K	76	1000
wtORC1 ASOanti-GAA	98294	3	sp|Q13415|ORC1_HUMAN	ORC1	K.SKS#AESPSWTPAEHVAK.R	196	2.806	K.SKS#AESPSWTPAEHVAK.R	196	5.141
wtORC1 ASOanti-GAA	98294	3	sp|Q13415|ORC1_HUMAN	ORC1	K.SKS#AESPSWTPAEHVAK.R	196	2.806	K.SKSAES#PSWTPAEHVAK.R	199	0
wtORC1 ASOanti-GAA	98294	2	sp|Q13415|ORC1_HUMAN	ORC1	K.SAES#PSWTPAEHVAK.R	199	6.591	K.SAES#PSWTPAEHVAK.R	199	9.404
wtORC1 ASOanti-GAA	98294	2	sp|Q13415|ORC1_HUMAN	ORC1	K.SAES#PSWTPAEHVAK.R	199	17.009	K.SAES#PSWTPAEHVAK.R	199	22.851
wtORC1 ASOanti-GAA	98294	2	sp|Q13415|ORC1_HUMAN	ORC1	R.QTPT#HPLTPR.A	226	11.015	R.QTPT#HPLTPR.A	226	6.65
wtORC1 ASOanti-GAA	98294	2	sp|Q13415|ORC1_HUMAN	ORC1	R.QTPTHPLT#PR.A	230	20.167	R.QTPTHPLT#PR.A	230	6.65
wtORC1 ASOanti-GAA	98294	3	sp|Q13415|ORC1_HUMAN	ORC1	K.RLELGNLGNPQM*SQQTS#CASLDSPGR.I	252	5.659	K.RLELGNLGNPQM*SQQTS#CASLDSPGR.I	252	10.414
wtORC1 ASOanti-GAA	98294	3	sp|Q13415|ORC1_HUMAN	ORC1	R.LELGNLGNPQM*SQQTSCASLDS#PGR.I	258	20.167	R.LELGNLGNPQM*SQQTSCASLDS#PGR.I	258	16.509
wtORC1 ASOanti-GAA	98294	4	sp|Q13415|ORC1_HUMAN	ORC1	R.KRLELGNLGNPQM*SQQTSCASLDS#PGRIK.R	258	16.144	R.KRLELGNLGNPQM*SQQTSCASLDS#PGRIK.R	258	10.61
wtORC1 ASOanti-GAA	98294	3	sp|Q13415|ORC1_HUMAN	ORC1	R.KRLELGNLGNPQM*SQQTSCASLDS#PGR.I	258	4.757	R.KRLELGNLGNPQM*SQQTSCASLDS#PGR.I	258	1.904
wtORC1 ASOanti-GAA	98294	3	sp|Q13415|ORC1_HUMAN	ORC1	K.RLELGNLGNPQM*SQQTSCASLDS#PGR.I	258	44.278	K.RLELGNLGNPQM*SQQTSCASLDS#PGR.I	258	58.992
wtORC1 ASOanti-GAA	98294	3	sp|Q13415|ORC1_HUMAN	ORC1	K.RLELGNLGNPQM*SQQTSCASLDS#PGR.I	258	5.31	K.RLELGNLGNPQM*SQQTSCASLDS#PGR.I	258	9.987
wtORC1 ASOanti-GAA	98294	2	sp|Q13415|ORC1_HUMAN	ORC1	K.VAFS#EITSPSKR.S	269	5.085	K.VAFS#EITSPSKR.S	269	7.772
wtORC1 ASOanti-GAA	98294	3	sp|Q13415|ORC1_HUMAN	ORC1	R.KVAFSEITS#PSKR.S	273	6.591	R.KVAFSEITS#PSKR.S	273	0
wtORC1 ASOanti-GAA	98294	2	sp|Q13415|ORC1_HUMAN	ORC1	K.VAFSEITS#PSKR.S	273	0	K.VAFSEITS#PSKR.S	273	0
wtORC1 ASOanti-GAA	98294	3	sp|Q13415|ORC1_HUMAN	ORC1	R.SQPDKLQTLS#PALKAPEK.T	287	11.015	R.SQPDKLQTLS#PALKAPEK.T	287	16.509
wtORC1 ASOanti-GAA	98294	3	sp|Q13415|ORC1_HUMAN	ORC1	R.SQPDKLQTLS#PALKAPEK.T	287	0	R.SQPDKLQTLS#PALKAPEK.T	287	0
wtORC1 ASOanti-GAA	98294	2	sp|Q13415|ORC1_HUMAN	ORC1	R.SQPDKLQTLS#PALK.A	287	17.009	R.SQPDKLQTLS#PALK.A	287	22.851
wtORC1 ASOanti-GAA	98294	2	sp|Q13415|ORC1_HUMAN	ORC1	K.LQTLS#PALKAPEK.T	287	6.591	K.LQTLS#PALKAPEK.T	287	9.404
wtORC1 ASOanti-GAA	98294	2	sp|Q13415|ORC1_HUMAN	ORC1	K.LQTLS#PALK.A	287	6.591	K.LQTLS#PALK.A	287	9.404
wtORC1 ASOanti-GAA	98294	4	sp|Q13415|ORC1_HUMAN	ORC1	K.TRETGLSYT#EDDKKASPEHR.I	304	6.294	K.TRETGLSYT#EDDKKASPEHR.I	304	9.404
wtORC1 ASOanti-GAA	98294	3	sp|Q13415|ORC1_HUMAN	ORC1	R.ETGLSYTEDDKKAS#PEHR.I	311	22.529	R.ETGLSYTEDDKKAS#PEHR.I	311	18.268
wtORC1 ASOanti-GAA	98294	3	sp|Q13415|ORC1_HUMAN	ORC1	R.ETGLSYTEDDKKAS#PEHR.I	311	16.198	R.ETGLSYTEDDKKAS#PEHR.I	311	20.304
wtORC1 ASOanti-GAA	98294	3	sp|Q13415|ORC1_HUMAN	ORC1	K.TRETGLSYTEDDKKAS#PEHR.I	311	6.753	K.TRETGLSYTEDDKKAS#PEHR.I	311	12.555
wtORC1 ASOanti-GAA	98294	2	sp|Q13415|ORC1_HUMAN	ORC1	R.TLT#PISGGQR.S	337	24.243	R.TLT#PISGGQR.S	337	32.972
wtORC1 ASOanti-GAA	98294	2	sp|Q13415|ORC1_HUMAN	ORC1	R.TLT#PISGGQR.S	337	19.843	R.TLT#PISGGQR.S	337	25.774
