# Supplementary material for: ORC1 binds to cis-transcribed RNAs for efficient activation of replication origins
Source: Nat Commun. 2023 Jul 24;14:4447. doi: 10.1038/s41467-023-40105-3 (PMC10366126; doi:10.1038/s41467-023-40105-3)
Supplement: Supplementary file 7 — Supplementary Data 4 [file 41467_2023_40105_MOESM7_ESM.xlsx]

## Sheet: Oligonucleotides
Target	Forward	Reverse	Appl.
Halo_	AGAGCGATAACAGATCTATGGCACATTATCCTACAAGACTGA	ACAGGGTCGACTGCATCACTCATCCTTCAGGGCGTACAG	DNA amplification (cloning)
ORC1
Fragment1_	TAATACGACTCACTATAGGAATTCGCCACCATGTTGG	ATCTAGTTCAGAAAGCCGCTGA	DNA amplification
CEP95			(for in vitro transcription)
Fragment2_	TAATACGACTCACTATAGTGGATGTTAAAAAGTGCTCTGGG	GCTTCTTTCTTAAGCTGTTCAACC	DNA amplification
CEP95			(for in vitro transcription)
Fragment3_	TAATACGACTCACTATAGATCGATCAAAGAAGAAACTCCAAGAT	GGGAGGGACTTTTACTGTACTG	DNA amplification (for in vitro transcription)
CEP95
CDC7	TGCTATGCAACAGATAAAGTTTGTAG	TCCTGGTGTACCTGCCCTA	cDNA amplification
CDK2	CCTCCTGGGCTGCAAATA	CAGAATCTCCAGGGAATAGGG	cDNA amplification
HPRT	TGACACTGGCAAAACAATGC	GGTCCTTTTCACCAGCAAGC	cDNA amplification
GAPDH	AGCCACATCGCTCAGACAC	GCCCAATACGACCAAATCC	cDNA amplification
MALAT1	GACGGAGGTTGAGATGAAGC	ATTCGGGGCTCTGTAGTCCT	cDNA amplification
CENPE	TCAAGTTTAGGCCTTTGTCCA	ACCTGGCTGAGAATCCACAC	cDNA amplification
CEP152	GCAAGCACCTAAACAGTTTGC	GCCTCCTTCACCTTCACAAG	cDNA amplification
CEP290	GAGGCTGAGAGAACAGCTGAA	CCTCTTCAGAGCCTCAACTAATTC	cDNA amplification
KMT2C	ACCACGAAAACAAAGAGGACA	TGGGTGCTTACACTTACACAAGA	cDNA amplification
OIL1	TGTTATTCAGGGTCTCCATCTGTTG	AGGATCGCTTCAGCCTGGAA	cDNA amplification
OIL5	GGCTCAAGGGATCCTCCTAT	TGCTTCTTATAACCAAAGTTTCTGTTC	cDNA amplification
WDR52	AGCAAATTGGACAGGTTTGAA	TGATTCTTCTTGTATGGTAACACTCC	cDNA amplification
MKI67	AATTTGCTTGGAAAACAGTTTCA	TGCACTGAAGAACACATTTCCT	cDNA amplification
ORC2	GCATATTAATGGCTGGCTGTAA	TCAGGAGGTTTGAAATCATCAC	cDNA amplification
OIL14	GCCACAAAGAAATCCGACAT	CCTGACTTCACGCCTGTTACT	cDNA amplification
MYH3	TGCGGGAACAGTATGAGGA	CCTCACTATTGGCCTTGGAC	cDNA amplification
OIL3	ACTACCCAAAGCAGTCCTTCAC	TGCAGTTCACTCTGCTGCTT	cDNA amplification
VPS13A	GCATCCACCTAATTATAAAAAGCCAG	CAGCTCCATGACTACCAACAGTA	cDNA amplification
LINC00174	CAGGCTCAAGCTATCCTTCTG	CAGGCTCAAGCTATCCTTCTG	cDNA amplification
GOLGA4	ACCAAGAAGCTTCAGACCCG	CTTGCTGAAGGTCCCGAAGT	cDNA amplification
HSP90B1	AAGCACAAGCGTACCAAACG	ATACCCTGACCGAAGCGTTG	cDNA amplification
NCL	CACAGAACCGACTACGGCTT	TCCAACGCTTTCTCCAGGTC	cDNA amplification
HSP90AA1	CGGAGAATTCTATAAGAGCTTGACC	AGGGCTCTGAATTCCAACTG	cDNA amplification
DDX5	GCCATGTCGGGTTATTCG	GGTTTCCAAACTTCTTTCCAGA	cDNA amplification
CEP95	AAGCCAAATAAAGCAGTTCCAA	TGTTGGGCCAGAAACATAAA	cDNA amplification
PMFBP1	GTCTCGAAGAGGCCAAGCAG	GTCCAGGAGGAGACCCTTCTG	cDNA amplification
U6	CTCGCTTCGGCAGCACA	AACGCTTCACGAATTTGCGT	cDNA amplification
HSP90#1	ATACAGTGTGTGTCCTTCTGTG	CTGACACATGCTACGACATGG	DNA amplification
HSP90#2	CTCCGGGGCTCAAGAGA	CTGGGAAGGAGATATCCAGACTG	DNA amplification
HSP90#3	TGGTGTAGGCCACTTCCTGA	GCCAGGACTCTTTCATCTGC	DNA amplification
HSP90#4	CCTCCTGTATATTATCGAAGGGG	CAGGGAGAGACCTTGTCTCAG	DNA amplification
HSP90#5	AGCAGCAAGCAGGACAAG	CCCCAGACACATGCTAACAG	DNA amplification
HSP90#6	GTCATTCCAAGGACAAAACTGG	CGTCCCATCATCTTCAGGT	DNA amplification
HSP90#7	TGATCAATGACATCAACTGGGC	TGGAATTTCGTGTTGCCTCTGT	DNA amplification
HSP90#8	GGCTTTCCTACAGCTGCA	GTCGCCAGGGAAGACCTT	DNA amplification
CEP95#1	CCTTACCTGAACCTCTGTCT	CTACCCTAACTCCTCAGAGG	DNA amplification
CEP95#2	TGCCAGCACCAAACACTAAG	AGCTCACCCTATTCAGCTGG	DNA amplification
CEP95#3	ACACCAGCCGAAGCTGC	TCATAGAGCGGCTCCCAGC	DNA amplification
CEP95#4	GATTACAAGCGTGAGCTCCC	TGTGAATTATGGTTCGTCCACG	DNA amplification
CEP95#5	CAGAGCTACAGCCTCATCCT	CTCACTTAACCCATGGGAATCTC	DNA amplification
CEP95#6	AGCTAAGCCATGGTGCTG	CCCACTGTTTCCTCCTCCT	DNA amplification
CEP95#7	GCAGCTTCCTGGTGGCA	AGCTCCAATAACACCCCACT	DNA amplification
MYC_Neg	GGGAAAGACGCTTTGCAGC	TTTGCCGCAAACGCG	DNA amplification
MYC_Ori	TTGTGTGCCCCGCTCC	TTCCTGTTGGTGAAGCTAACGTT	DNA amplification
MCM4_Neg	CCAAACCAGGTACCCTCTGA	CCCCAAAGTGGCTTAGAGAA	DNA amplification
MCM4_Ori	TAGGCCCCTCGCTTGTTT	TTGGGTGGCTACTTGGTGTT	DNA amplification
LMNB2_Neg	GAGCTTCCCCTCAGGAATAAAC	TGTACAACACTCCAATAAACATTTTG	DNA amplification
LMNB2_Ori	ATGGTCCCCAGGATACACAA	CAGTTCAGCCCCTGCTTG	DNA amplification
MECP2_Neg	CAGCTTGCCTCCCTACCC	GGGCAAGGCACAAACCAC	DNA amplification
MECP2_Ori	TCCGCCCACTAAACCAGTCCC	TTCGGCCAGGGAAAAGGGGG	DNA amplification
Background_1	AGGGCTGAGCCATAATTCTTCT	CTGCAATGCACTCACAACAAC	DNA amplification
Background_2	TCCCACTCATTGCTCAGGGCT	AACCAGCAGAGAACTTTGTAACCCC	DNA amplification
NCL_Ori	CATCAGCACATGTAGAGCTGC	CCCTAACTATCCAGCAATGGTG	DNA amplification
NCL_Neg	CCAGTAAGTCCAGCCCCAC	CAGAAGCCTGGAGTTTAACATGC	DNA amplification
MKI67_Ori	TCAAGTCGCACCCAAAGTCC	GGTGCAGCGAACGCGA	DNA amplification
MKI67_Neg	GTGGTGATCAAAAGGGTGTTCAC	GCAGAGGGAGGTTGACCTTG	DNA amplification
