# Supplementary material for: ORC1 binds to cis-transcribed RNAs for efficient activation of replication origins
Source: Nat Commun. 2023 Jul 24;14:4447. doi: 10.1038/s41467-023-40105-3 (PMC10366126; doi:10.1038/s41467-023-40105-3)
Supplement: Supplementary file 8 — Supplementary Data 5 [file 41467_2023_40105_MOESM8_ESM.xlsx]

## Sheet: Hoja1
Species	Species Uniprot ID	Organism ID	Taxon identifier	Taxonomy	Number of proteins	DB	Download date	Status
Homo sapiens	HUMAN	Hsa	9606	Metazoa › Chordata › Craniata › Vertebrata › Euteleostomi › Mammalia › Eutheria › Euarchontoglires › Primates › Haplorrhini › Catarrhini › Hominidae › Homo	42163	UniProt	Jun. 2017	Reference proteome set
Mus musculus	MOUSE	Mus	10090	Metazoa › Chordata › Craniata › Vertebrata › Euteleostomi › Mammalia › Eutheria › Euarchontoglires › Glires › Rodentia › Sciurognathi › Muroidea › Muridae › Murinae › Mus	25469	UniProt	Jun. 2017	Reference proteome set
Monodelphis domestica	MONDO	Mdo	13616	Metazoa › Chordata › Craniata › Vertebrata › Euteleostomi › Mammalia › Metatheria › Didelphimorphia › Didelphidae › Monodelphis	22243	UniProt	Jun. 2017	Reference proteome set
Ornithorhynchus anatinus	ORNAN	Oan	9258	Metazoa › Chordata › Craniata › Vertebrata › Euteleostomi › Mammalia › Monotremata › Ornithorhynchidae › Ornithorhynchus	23552	UniProt	Jun. 2017	Reference proteome set
Gallus gallus	CHICK	Gga	9031	Metazoa › Chordata › Craniata › Vertebrata › Euteleostomi › Testudines + Archosauria group › Archosauria › Dinosauria › Saurischia › Theropoda › Coelurosauria › Aves › Neognathae › Galliformes › Phasianidae › Phasianinae › Gallus	26068	UniProt	Jun. 2017	Reference proteome set
Taeniopygia guttata	TAEGU	Tgu	59729	Metazoa › Chordata › Craniata › Vertebrata › Euteleostomi › Testudines + Archosauria group › Archosauria › Dinosauria › Saurischia › Theropoda › Coelurosauria › Aves › Neognathae › Passeriformes › Passeroidea › Estrildidae › Estrildinae › Taeniopygia	18141	UniProt	Jun. 2017	Reference proteome set
Alligator mississippiensis	ALLMI	Ami	8496	Metazoa › Chordata › Craniata › Vertebrata › Euteleostomi › Testudines + Archosauria group › Archosauria › Crocodylia › Alligatoridae › Alligatorinae › Alligator	31974	UniProt	Jun. 2017	Reference proteome set
Chelonia mydas	CHEMY	Cmy	8469	Metazoa › Chordata › Craniata › Vertebrata › Euteleostomi › Testudines + Archosauria group › Testudines › Cryptodira › Chelonioidea › Cheloniidae › Chelonia	18960	UniProt	Jun. 2017	Reference proteome set
Pelodiscus sinensis	PELSI	Psi	13735	Metazoa › Chordata › Craniata › Vertebrata › Euteleostomi › Testudines + Archosauria group › Testudines › Cryptodira › Trionychoidea › Trionychidae › Pelodiscus	20509	UniProt	Jun. 2017	Reference proteome set
Anolis carolinensis	ANOCA	Aca	28377	Metazoa › Chordata › Craniata › Vertebrata › Euteleostomi › Lepidosauria › Squamata › Bifurcata › Unidentata › Episquamata › Toxicofera › Iguania › Iguanidae › Polychrotinae › Anolis	19108	UniProt	Jun. 2017	Reference proteome set
Ophiophagus hannah	OPHHA	Oha	8665	Metazoa › Chordata › Craniata › Vertebrata › Euteleostomi › Lepidosauria › Squamata › Bifurcata › Unidentata › Episquamata › Toxicofera › Serpentes › Colubroidea › Elapidae › Elapinae › Ophiophagus	18387	UniProt	Jun. 2017	Reference proteome set
Xenopus tropicalis	XENTR	Xtr	8364	Metazoa › Chordata › Craniata › Vertebrata › Euteleostomi › Amphibia › Batrachia › Anura › Pipoidea › Pipidae › Xenopodinae › Xenopus › Silurana	29625	UniProt	Jun. 2017	Reference proteome set
Latimeria chalumnae	LATCH	Lch	7897	Metazoa › Chordata › Craniata › Vertebrata › Euteleostomi › Coelacanthiformes › Coelacanthidae › Latimeria	23429	UniProt	Jun. 2017	Reference proteome set
Danio rerio	DANRE	Dre	7955	Metazoa › Chordata › Craniata › Vertebrata › Euteleostomi › Actinopterygii › Neopterygii › Teleostei › Ostariophysi › Cypriniformes › Cyprinidae › Danio	43418	UniProt	Jun. 2017	Reference proteome set
Oryzias latipes	ORYLA	Ola	8090	Metazoa › Chordata › Craniata › Vertebrata › Euteleostomi › Actinopterygii › Neopterygii › Teleostei › Euteleostei › Neoteleostei › Acanthomorpha › Acanthopterygii › Percomorpha › Atherinomorpha › Beloniformes › Adrianichthyidae › Oryziinae › Oryzias	24636	UniProt	Jun. 2017	Reference proteome set
Lepisosteus oculatus	LEPOC	Loc	7918	Metazoa › Chordata › Craniata › Vertebrata › Euteleostomi › Actinopterygii › Neopterygii › Semionotiformes › Lepisosteidae › Lepisosteus	22463	UniProt	Jun. 2017	Complete proteome set
Callorhinchus milii	CALMI	Cmi	7868	Metazoa › Chordata › Craniata › Vertebrata › Chondrichthyes › Holocephali › Chimaeriformes › Callorhinchidae › Callorhinchus	20019	UniProt	Jun. 2017	Draft
Petromyzon marinus	PETMA	Pma	7757	Metazoa › Chordata › Craniata › Vertebrata › Cyclostomata › Hyperoartia › Petromyzontiformes › Petromyzontidae › Petromyzon	13495	UniProt	Jun. 2017	Draft
Ciona intestinalis	CIOIN	Cin	7719	Metazoa › Chordata › Tunicata › Ascidiacea › Enterogona › Phlebobranchia › Cionidae › Ciona	17309	UniProt	Jun. 2017	Reference proteome set
Oikopleura dioica	OIKDI	Odi	34765	Metazoa › Chordata › Tunicata › Appendicularia › Oikopleuridae › Oikopleura	17050	UniProt	Jun. 2017	Complete proteome set
Branchiostoma floridae	BRAFL	Bfl	7739	Metazoa › Chordata › Cephalochordata › Branchiostomidae › Branchiostoma	28544	UniProt	Jun. 2017	Reference proteome set
Saccoglossus kowalevskii	SACKO	Sko	10224	Metazoa › Hemichordata › Enteropneusta › Harrimaniidae › Saccoglossus	22113	NCBI RefSeq	Jun. 2017	Scaffolds
Strongylocentrotus purpuratus	STRPU	Spu	7668	Metazoa › Echinodermata › Eleutherozoa › Echinozoa › Echinoidea › Euechinoidea › Echinacea › Echinoida › Strongylocentrotidae › Strongylocentrotus	28593	UniProt	Jun. 2017	Reference proteome set
Caenorhabditis elegans	CAEEL	Cel	6239	Metazoa › Ecdysozoa › Nematoda › Chromadorea › Rhabditida › Rhabditoidea › Rhabditidae › Peloderinae › Caenorhabditis	26725	UniProt	Jun. 2017	Reference proteome set
Trichinella spiralis	TRISP	Tsp	6334	Metazoa › Ecdysozoa › Nematoda › Enoplea › Dorylaimia › Trichocephalida › Trichinellidae › Trichinella	16041	UniProt	Jun. 2017	Reference proteome set
Drosophila melanogaster	DROME	Dme	7227	Metazoa › Ecdysozoa › Arthropoda › Hexapoda › Insecta › Pterygota › Neoptera › Endopterygota › Diptera › Brachycera › Muscomorpha › Ephydroidea › Drosophilidae › Drosophila › Sophophora	22005	UniProt	Jun. 2017	Reference proteome set
Apis mellifera	APIME	Ame	7461	Metazoa › Ecdysozoa › Arthropoda › Hexapoda › Insecta › Pterygota › Neoptera › Endopterygota › Hymenoptera › Apocrita › Aculeata › Apoidea › Apidae › Apis	15323	UniProt	Jun. 2017	Reference proteome set
Tribolium castaneum	TRICA	Tca	7070	Metazoa › Ecdysozoa › Arthropoda › Hexapoda › Insecta › Pterygota › Neoptera › Endopterygota › Coleoptera › Polyphaga › Cucujiformia › Tenebrionidae › Tenebrionidae incertae sedis › Tribolium	18505	UniProt	Jun. 2017	Reference proteome set
Ixodes scapularis	IXOSC	Isc	6945	Metazoa › Ecdysozoa › Arthropoda › Chelicerata › Arachnida › Acari › Parasitiformes › Ixodida › Ixodoidea › Ixodidae › Ixodinae › Ixodes	20473	UniProt	Jun. 2017	Reference proteome set
Daphnia pulex	DAPPU	Dpu	6669	Metazoa › Ecdysozoa › Arthropoda › Crustacea › Branchiopoda › Diplostraca › Cladocera › Anomopoda › Daphniidae › Daphnia	30137	UniProt	Jun. 2017	Reference proteome set
Strigamia maritima	STRMM	Sma	126957	Metazoa › Ecdysozoa › Arthropoda › Myriapoda › Chilopoda › Pleurostigmophora › Geophilomorpha › Linotaeniidae › Strigamia	14972	UniProt	Jun. 2017	Reference proteome set
Helobdella robusta	HELRO	Hro	6412	Metazoa › Lophotrochozoa › Annelida › Clitellata › Hirudinida › Hirudinea › Rhynchobdellida › Glossiphoniidae › Helobdella	23328	UniProt	Jun. 2017	Reference proteome set
Capitella teleta	CAPTE	Cte	283909	Metazoa › Lophotrochozoa › Annelida › Polychaeta › Scolecida › Capitellida › Capitellidae › Capitella	32109	UniProt	Jun. 2017	Draft
Lottia gigantea	LOTGI	Lgi	225164	Metazoa › Lophotrochozoa › Mollusca › Gastropoda › Patellogastropoda › Lottioidea › Lottiidae › Lottia	23675	UniProt	Jun. 2017	Reference proteome set
Crassostrea gigas	CRAGI	Cgi	29159	Metazoa › Lophotrochozoa › Mollusca › Bivalvia › Pteriomorphia › Ostreoida › Ostreoidea › Ostreidae › Crassostrea	25982	UniProt	Jun. 2017	Reference proteome set
Schistosoma mansoni	SCHMA	Smn	212216	Metazoa › Platyhelminthes › Trematoda › Digenea › Strigeidida › Schistosomatoidea › Schistosomatidae › Schistosoma	11723	UniProt	Jun. 2017	Reference proteome set
Hymenolepis microstoma	HYMMI	Hmi	85433	Metazoa › Platyhelminthes › Cestoda › Eucestoda › Cyclophyllidea › Hymenolepididae › Hymenolepis	12000	UniProt	Jun. 2017	Reference proteome set
Nematostella vectensis	NEMVE	Nve	45351	Metazoa › Cnidaria › Anthozoa › Hexacorallia › Actiniaria › Edwardsiidae › Nematostella	24435	UniProt	Jun. 2017	Reference proteome set
Hydra vulgaris (Hydra) (Hydra attenuata)	HYDVU	Hvu	6087	Metazoa › Cnidaria › Hydrozoa › Hydroidolina › Anthoathecata › Aplanulata › Hydridae › Hydra	22051	NCBI RefSeq	Jun. 2017	Scaffolds
Mnemiopsis leidyi	MNELE	Mle	27924	Metazoa › Ctenophora › Cyclocoela › Lobata › Bolinopsidae › Mnemiopsis	16548	NHGRI	Jun. 2017	Scaffolds	http://research.nhgri.nih.gov/mnemiopsis/download/download.cgi?dl=proteome
Trichoplax adhaerens	TRIAD	Tad	10228	Metazoa › Placozoa › Trichoplax	11520	UniProt	Jun. 2017	Reference proteome set
Amphimedon queenslandica	AMPQE	Aqu	400682	Metazoa › Porifera › Demospongiae › Ceractinomorpha › Haplosclerida › Niphatidae › Amphimedon	29758	UniProt	Jun. 2017	Reference proteome set
Oscarella carmela	OSCCA	Oca	386100	Metazoa › Porifera › Homoscleromorpha › Homosclerophorida › Plakinidae › Oscarella	29220	Compagen	Jun. 2017	Scaffolds	http://www.compagen.org
Sycon ciliatum	SYCCI	Sci	27933	Metazoa › Porifera › Calcarea › Calcaronea › Leucosolenida › Sycettidae › Sycon	50722	Compagen	Jun. 2017	Scaffolds	http://www.compagen.org
Monosiga brevicollis	MONBE	Mbr	81824	Choanoflagellida › Codonosigidae › Monosiga	9188	UniProt	Jun. 2017	Reference proteome set
Salpingoeca rosetta (strain ATCC 50818 / BSB-021)	SALR5	Sro	946362	Choanoflagellida › Salpingoecidae › Salpingoeca	11698	UniProt	Jun. 2017	Reference proteome set
Capsaspora owczarzaki ATCC 30864	CAPO3	Cow	595528	Filasterea › Capsaspora	9794	UniProt	Jun. 2017	Reference proteome set
Sphaeroforma arctica JP610	SPHAR	Sar	667725	Ichthyosporea › Ichthyophonida › Sphaeroforma	18649	UniProt	Jun. 2017	Reference proteome set
Creolimax fragrantissima	CREFR	Cfr	470921	Ichthyosporea › Ichthyophonida › Creolimax	8694	Multicellgenome	Feb. 2017	Scaffolds	http://multicellgenome.com/resources/genomic-resources
Abeoforma whisleri		Awh	749232	Ichthyosporea › Abeoforma	21845	Multicellgenome	Jun. 2017	Scaffolds	http://multicellgenome.com/resources/genomic-resources
Pirum gemmata		Pge	749231	Ichthyosporea › Pirum	22256	Multicellgenome	Jun. 2017	Scaffolds	http://multicellgenome.com/resources/genomic-resources
Saccharomyces cerevisiae (strain ATCC 204508 / S288c)	YEAST	Sce	559292	Fungi › Dikarya › Ascomycota › Saccharomycotina › Saccharomycetes › Saccharomycetales › Saccharomycetaceae › Saccharomyces	6724	UniProt	Jun. 2017	Reference proteome set
Schizosaccharomyces pombe (strain 972 / ATCC 24843)	SCHPO	Spo	284812	Fungi › Dikarya › Ascomycota › Taphrinomycotina › Schizosaccharomycetes › Schizosaccharomycetales › Schizosaccharomycetaceae › Schizosaccharomyces	5142	UniProt	Jun. 2017	Reference proteome set
Cryptococcus neoformans var. neoformans serotype D	CRYNJ	Cne	214684	Fungi › Dikarya › Basidiomycota › Agaricomycotina › Tremellomycetes › Tremellales › Tremellaceae › Filobasidiella › Filobasidiella/Cryptococcus neoformans species complex	6743	UniProt	Jun. 2017	Reference proteome set
Encephalitozoon cuniculi (strain GB-M1)	ENCCU	Ecu	284813	Fungi › Microsporidia › Unikaryonidae › Encephalitozoon	2008	UniProt	Jun. 2017	Reference proteome set
Batrachochytrium dendrobatidis (strain JAM81 / FGSC 10211)	BATDJ	Bde	684364	Fungi › Chytridiomycota › Chytridiomycetes › Rhizophydiales › Rhizophydiales incertae sedis › Batrachochytrium	8610	UniProt	Jun. 2017	Reference proteome set
Rhizophagus irregularis (strain DAOM 181602 / DAOM 197198 / MUCL 43194)	RHIID	Rir	747089	Fungi › Glomeromycota › Glomeromycetes › Glomerales › Glomeraceae › Rhizophagus	29846	UniProt	Jun. 2017	Reference proteome set
Fonticula alba	9EUKA	Fal	691883	Nucleariidae and Fonticula group › Fonticula	6244	UniProt	Jun. 2017	Scaffolds
Nutomonas longa CCAP 1958/5	NUTLO	Nlo	1246795	Apusozoa › Nutomonas	24493	Multicellgenome	Jun. 2017	Scaffolds	https://figshare.com/articles/Transcriptome_-_Nutomonas_longa/4560862
Dictyostelium discoideum	DICDI	Ddi	44689	Amoebozoa › Mycetozoa › Dictyosteliida › Dictyostelium	12745	UniProt	Jun. 2017	Reference proteome set
Entamoeba histolytica	ENTHI	Ehi	5759	Amoebozoa › Archamoebae › Entamoebidae › Entamoeba	7959	UniProt	Jun. 2017	Reference proteome set
Arabidopsis thaliana	ARATH	Ath	3702	Viridiplantae › Streptophyta › Embryophyta › Tracheophyta › Spermatophyta › Magnoliophyta › eudicotyledons › core eudicotyledons › rosids › malvids › Brassicales › Brassicaceae › Camelineae › Arabidopsis	31387	UniProt	Jun. 2017	Reference proteome set
Physcomitrella patens subsp. patens	PHYPA	Ppa	3218	Viridiplantae › Streptophyta › Embryophyta › Bryophyta › Bryophytina › Bryopsida › Funariidae › Funariales › Funariaceae › Physcomitrella	34837	UniProt	Jun. 2017	Reference proteome set
Chlamydomonas reinhardtii	CHLRE	Cre	3055	Viridiplantae › Chlorophyta › Chlorophyceae › Chlamydomonadales › Chlamydomonadaceae › Chlamydomonas	14337	UniProt	Jun. 2017	Reference proteome set
Micromonas pusilla (strain CCMP1545)	MICPC	Mpu	564608	Viridiplantae › Chlorophyta › Mamiellophyceae › Mamiellales › Micromonas	10250	UniProt	Jun. 2017	Complete proteome set
Galdieria sulphuraria	GALSU	Gsu	130081	Rhodophyta › Bangiophyceae › Cyanidiales › Cyanidiaceae › Galdieria	7035	UniProt	Jun. 2017	Reference proteome set
Guillardia theta CCMP2712	GUITH	Gth	905079	Cryptophyta › Pyrenomonadales › Geminigeraceae › Guillardia	24590	NCBI RefSeq	Jun. 2017	Reference proteome set
Cyanophora paradoxa	CYAPA	Cpa	2762	Glaucocystophyceae › Cyanophoraceae › Cyanophora	476	UniProt	Jun. 2017	Scaffolds
Emiliania huxleyi	EMIHU	Ehu	2903	Haptophyceae › Isochrysidales › Noelaerhabdaceae › Emiliania	35700	UniProt	Jun. 2017	Reference proteome set
Aureococcus anophagefferens	AURAN	Ano	44056	Stramenopiles › Pelagophyceae › Pelagomonadales › Aureococcus	11501	UniProt	Jun. 2017	Draft
Phaeodactylum tricornutum (strain CCAP 1055/1)	PHATC	Ptr	556484	Stramenopiles › Bacillariophyta › Bacillariophyceae › Bacillariophycidae › Naviculales › Phaeodactylaceae › Phaeodactylum	10465	UniProt	Jun. 2017	Reference proteome set
Ectocarpus siliculosus	ECTSI	Esi	2880	Stramenopiles › PX clade › Phaeophyceae › Ectocarpales › Ectocarpaceae › Ectocarpus	16334	UniProt	Jun. 2017	Reference proteome set
Plasmodium falciparum (isolate 3D7)	PLAF7	Pfa	36329	Alveolata › Apicomplexa › Aconoidasida › Haemosporida › Plasmodium › Plasmodium (Laverania)	5369	UniProt	Jun. 2017	Reference proteome set
Ichthyophthirius multifiliis (strain G5)	ICHMG	Imu	857967	Alveolata › Ciliophora › Intramacronucleata › Oligohymenophorea › Hymenostomatida › Ophryoglenina › Ichthyophthirius	8049	UniProt	Jun. 2017	Reference proteome set
Bigelowiella natans (Pedinomonas minutissima) (Chlorarachnion sp. (strain CCMP621)) (nucleomorph)	BIGNA	Bna	227086	Rhizaria › Cercozoa › Chlorarachniophyceae › Bigelowiella	575	UniProt	Jun. 2017	Complete proteome set
Trichomonas vaginalis	TRIVA	Tva	5722	Parabasalia › Trichomonadida › Trichomonadidae › Trichomonas	46581	UniProt	Jun. 2017	Scaffolds
Naegleria gruberi	NAEGR	Ngr	5762	Heterolobosea › Schizopyrenida › Vahlkampfiidae › Naegleria	15636	UniProt	Jun. 2017	Scaffolds
Trypanosoma cruzi Dm28c	TRYCR	Tcr	5693	Euglenozoa › Kinetoplastida › Trypanosomatidae › Trypanosoma › Schizotrypanum	11346	UniProt	Jun. 2017	Reference proteome set
Giardia intestinalis	GIAIN	Gin	5741	Diplomonadida › Hexamitidae › Giardiinae › Giardia	6085	UniProt	Jun. 2017	Complete proteome set
Lokiarchaeum sp. GC14_75	Lok	Lok	1538547	Archaea › Lokiarchaeota	5378	UniProt	Jun. 2017	Scaffolds
Pyrolobus fumarii 1A	PYRF1	Pfu	694429	Archaea › Crenarchaeota › Thermoprotei › Desulfurococcales › Pyrodictiaceae › Pyrolobus	1967	UniProt	Jun. 2017	Complete proteome set
Sulfolobus solfataricus P2	SULSO	Sso	273057	Archaea › Crenarchaeota › Thermoprotei › Sulfolobales › Sulfolobaceae › Sulfolobus	2938	UniProt	Jun. 2017	Complete proteome set
Haloferax mediterranei ATCC 33500	HALMT	Hme	523841	Archaea › Euryarchaeota › Halobacteria › Haloferacales › Haloferacaceae › Haloferax	3826	UniProt	Jun. 2017	Complete proteome set
Methanothermobacter thermautotrophicus Delta H	METTH	Mth	187420	Archaea › Euryarchaeota › Methanobacteria › Methanobacteriales › Methanobacteriaceae › Methanothermobacter	1868	UniProt	Jun. 2017	Complete proteome set
Methanosarcina acetivorans C2A	METAC	Mac	188937	Archaea › Euryarchaeota › Methanomicrobia › Methanosarcinales › Methanosarcinaceae › Methanosarcina	4468	UniProt	Jun. 2017	Complete proteome set
Korarchaeum cryptofilum OPF8	KORCO	Kcr	374847	Archaea › Korarchaeota › Candidatus Korarchaeum	1602	UniProt	Jun. 2017	Complete proteome set
Nanoarchaeum equitans Kin4-M	NANEQ	Neq	228908	Archaea › Nanoarchaeota › Nanoarchaeales › Nanoarchaeaceae › Nanoarchaeum	536	UniProt	Jun. 2017	Complete proteome set
Cenarchaeum symbiosum A	CENSY	Csy	414004	Archaea › Thaumarchaeota › Cenarchaeales › Cenarchaeaceae › Cenarchaeum	2022	UniProt	Jun. 2017	Complete proteome set
Nitrosopumilus maritimus SCM1	NITMS	Nma	436308	Archaea › Thaumarchaeota › Nitrosopumilales › Nitrosopumilaceae › Nitrosopumilus	1795	UniProt	Jun. 2017	Complete proteome set
Granulicella mallensis MP5ACTX8	GRAMM	Gma	682795	Bacteria › Acidobacteria › Acidobacteriales › Acidobacteriaceae › Granulicella	4804	UniProt	Jun. 2017	Complete proteome set
Gardnerella vaginalis ATCC 14019	GARV3	Gva	525284	Bacteria › Actinobacteria › Bifidobacteriales › Bifidobacteriaceae › Gardnerella	1365	UniProt	Jun. 2017	Complete proteome set
Frankia alni ACN14a	FRAAA	Fra	326424	Bacteria › Actinobacteria › Frankiales › Frankiaceae › Frankia	6710	UniProt	Jun. 2017	Complete proteome set
Streptomyces coelicolor A3(2)	STRCO	Sco	100226	Bacteria › Actinobacteria › Streptomycetales › Streptomycetaceae › Streptomyces › Streptomyces albidoflavus group	8038	UniProt	Jun. 2017	Complete proteome set
Persephonella marina EX-H1	PERMH	Pma	123214	Bacteria › Aquificae › Aquificales › Hydrogenothermaceae › Persephonella	2048	UniProt	Jun. 2017	Complete proteome set
Chthonomonas calidirosea T49	CHTCT	Cca	1303518	Bacteria › Armatimonadetes › Chthonomonadetes › Chthonomonadales › Chthonomonadaceae › Chthonomonas	2809	UniProt	Jun. 2017	Complete proteome set
Aequorivita sublithincola DSM 14238	AEQSU	Asu	746697	Bacteria › Bacteroidetes › Flavobacteriia › Flavobacteriales › Flavobacteriaceae › Aequorivita	3134	UniProt	Jun. 2017	Complete proteome set
Caldisericum exile DSM 21853	CALEA	Cex	511051	Bacteria › Caldiserica › Caldisericia › Caldisericales › Caldisericaceae › Caldisericum	1566	UniProt	Jun. 2017	Complete proteome set
Chlamydia pneumoniae CWL029	CHLPP	Cpn	83558	Bacteria › Chlamydiae › Chlamydiales › Chlamydiaceae › Chlamydia/Chlamydophila group › Chlamydia	1052	UniProt	Jun. 2017	Complete proteome set
Simkania negevensis ATCC VR-1471	SIMNZ	Sne	331113	Bacteria › Chlamydiae › Parachlamydiales › Simkaniaceae › Simkania	2516	UniProt	Jun. 2017	Complete proteome set
Chloroflexus aurantiacus ATCC 29366	CHLAA	Cau	324602	Bacteria › Chloroflexi › Chloroflexia › Chloroflexales › Chloroflexineae › Chloroflexaceae › Chloroflexus	3850	UniProt	Jun. 2017	Complete proteome set
Desulfurispirillum indicum S5	DESIS	Din	653733	Bacteria › Chrysiogenetes › Chrysiogenales › Chrysiogenaceae › Desulfurispirillum	2551	UniProt	Jun. 2017	Complete proteome set
Anabaena variabilis ATCC 29413	ANAVT	Ava	240292	Bacteria › Cyanobacteria › Nostocales › Nostocaceae › Anabaena	5634	UniProt	Jun. 2017	Complete proteome set
Calothrix sp. PCC 6303	9CYAN	Cal	1170562	Bacteria › Cyanobacteria › Nostocales › Rivulariaceae › Calothrix	5484	UniProt	Jun. 2017	Complete proteome set
Deferribacter desulfuricans SSM1	DEFDS	Dde	639282	Bacteria › Deferribacteres › Deferribacterales › Deferribacteraceae › Deferribacter	2338	UniProt	Jun. 2017	Complete proteome set
Deinococcus radiodurans R1	DEIRA	Dra	243230	Bacteria › Deinococcus-Thermus › Deinococci › Deinococcales › Deinococcaceae › Deinococcus	3085	UniProt	Jun. 2017	Complete proteome set
Dictyoglomus turgidum DSM 6724	DICTD	Dtu	515635	Bacteria › Dictyoglomi › Dictyoglomales › Dictyoglomaceae › Dictyoglomus	1743	UniProt	Jun. 2017	Complete proteome set
Elusimicrobium minutum Pei191	ELUMP	Emi	445932	Bacteria › Elusimicrobia › Elusimicrobia › Elusimicrobiales › Elusimicrobiaceae › Elusimicrobium	1528	UniProt	Jun. 2017	Complete proteome set
Bacillus subtilis (strain 168)	BACSU	Bsu	224308	Bacteria › Firmicutes › Bacilli › Bacillales › Bacillaceae › Bacillus	4197	UniProt	Jun. 2017	Complete proteome set
Clostridium botulinum Type A	CLOBO	Cbo	441771	Bacteria › Firmicutes › Clostridia › Clostridiales › Clostridiaceae › Clostridium	3590	UniProt	Jun. 2017	Complete proteome set
Fusobacterium nucleatum subsp. nucleatum ATCC 25586	FUSNN	Fnu	190304	Bacteria › Fusobacteria › Fusobacteriales › Fusobacteriaceae › Fusobacterium	2046	UniProt	Jun. 2017	Complete proteome set
Gemmatimonas aurantiaca T-27	GEMAT	Gau	379066	Bacteria › Gemmatimonadetes › Gemmatimonadales › Gemmatimonadaceae › Gemmatimonas	3932	UniProt	Jun. 2017	Complete proteome set
Thermodesulfovibrio yellowstonii ATCC 51303	THEYD	Tye	289376	Bacteria › Nitrospirae › Nitrospirales › Nitrospiraceae › Thermodesulfovibrio	1982	UniProt	Jun. 2017	Complete proteome set
Phycisphaera mikurensis NBRC 102666	PHYMF	Pmi	1142394	Bacteria › Planctomycetes › Phycisphaerae › Phycisphaerales › Phycisphaeraceae › Phycisphaera	3269	UniProt	Jun. 2017	Complete proteome set
Isosphaera pallida ATCC 43644	ISOPI	Ipa	575540	Bacteria › Planctomycetes › Planctomycetia › Planctomycetales › Isosphaeraceae › Isosphaera	3721	UniProt	Jun. 2017	Complete proteome set
Singulisphaera acidiphila DSM 18658	SINAD	Sac	886293	Bacteria › Planctomycetes › Planctomycetia › Planctomycetales › Isosphaeraceae › Singulisphaera	7126	UniProt	Jun. 2017	Complete proteome set
Gemmata obscuriglobus UQM 2246	9PLAN	Gob	214688	Bacteria › Planctomycetes › Planctomycetia › Planctomycetales › Planctomycetaceae › Gemmata	6832	NCBI RefSeq	Jun. 2017	Scaffolds
Pirellula staleyi DSM 6068	PIRSD	Pst	530564	Bacteria › Planctomycetes › Planctomycetia › Planctomycetales › Planctomycetaceae › Pirellula	4711	UniProt	Jun. 2017	Complete proteome set
Planctomyces limnophilus DSM 3776	PLAL2	Pli	521674	Bacteria › Planctomycetes › Planctomycetia › Planctomycetales › Planctomycetaceae › Planctopirus	4258	UniProt	Jun. 2017	Complete proteome set
Rhodopirellula baltica SH 1	RHOBT	Rba	243090	Bacteria › Planctomycetes › Planctomycetia › Planctomycetales › Planctomycetaceae › Rhodopirellula	7271	UniProt	Jun. 2017	Complete proteome set
Caulobacter crescentus CB15	CAUCR	Ccr	190650	Bacteria › Proteobacteria › Alphaproteobacteria › Caulobacterales › Caulobacteraceae › Caulobacter	3720	UniProt	Jun. 2017	Complete proteome set
Rhizobium tropici CIAT 899	RHITR	Rtr	698761	Bacteria › Proteobacteria › Alphaproteobacteria › Rhizobiales › Rhizobiaceae › Rhizobium/Agrobacterium group › Rhizobium	6230	UniProt	Jun. 2017	Complete proteome set
Neisseria meningitidis serogroup B MC58	NEIMB	Nme	122586	Bacteria › Proteobacteria › Betaproteobacteria › Neisseriales › Neisseriaceae › Neisseria	2001	UniProt	Jun. 2017	Complete proteome set
Myxococcus xanthus DK 1622	MYXXD	Mxa	246197	Bacteria › Proteobacteria › Deltaproteobacteria › Myxococcales › Cystobacterineae › Myxococcaceae › Myxococcus	7314	UniProt	Jun. 2017	Complete proteome set
Escherichia coli K12	ECOLI	Eco	316385	Bacteria › Proteobacteria › Gammaproteobacteria › Enterobacteriales › Enterobacteriaceae › Escherichia	4306	UniProt	Jun. 2017	Complete proteome set
Haemophilus influenzae ATCC 51907	HAEIN	Hin	71421	Bacteria › Proteobacteria › Gammaproteobacteria › Pasteurellales › Pasteurellaceae › Haemophilus	1707	UniProt	Jun. 2017	Complete proteome set
Pseudomonas putida GB-1	PSEPG	Ppu	76869	Bacteria › Proteobacteria › Gammaproteobacteria › Pseudomonadales › Pseudomonadaceae › Pseudomonas	5396	UniProt	Jun. 2017	Complete proteome set
Spirochaeta thermophila ATCC 49972	SPITD	Sth	665571	Bacteria › Spirochaetes › Spirochaetales › Spirochaetaceae › Spirochaeta	2199	UniProt	Jun. 2017	Complete proteome set
Aminobacterium colombiense DSM 12261	AMICL	Aco	572547	Bacteria › Synergistetes › Synergistia › Synergistales › Synergistaceae › Aminobacterium	1872	UniProt	Jun. 2017	Complete proteome set
Mycoplasma genitalium G37	MYCGE	Mge	243273	Bacteria › Tenericutes › Mollicutes › Mycoplasmataceae › Mycoplasma	483	UniProt	Jun. 2017	Reference proteome set
Thermodesulfobacterium geofontis OPF15	THEGP	Tge	795359	Bacteria › Thermodesulfobacteria › Thermodesulfobacteriales › Thermodesulfobacteriaceae › Thermodesulfobacterium	1594	UniProt	Jun. 2017	Complete proteome set
Marinitoga piezophila KA3	MARPK	Mpi	443254	Bacteria › Thermotogae › Petrotogales › Petrotogaceae › Marinitoga	2044	UniProt	Jun. 2017	Complete proteome set
Methylacidiphilum infernorum V4	METI4	Min	481448	Bacteria › Verrucomicrobia › Methylacidiphilae › Methylacidiphilales › Methylacidiphilaceae › Methylacidiphilum	2470	UniProt	Jun. 2017	Complete proteome set
