# Supplementary material for: ORC1 binds to cis-transcribed RNAs for efficient activation of replication origins
Source: Nat Commun. 2023 Jul 24;14:4447. doi: 10.1038/s41467-023-40105-3 (PMC10366126; doi:10.1038/s41467-023-40105-3)
Supplement: Supplementary file 10 — Source Data [file 41467_2023_40105_MOESM10_ESM.zip]

Archive with 2 entries (2 files):
- SourceData_mainfigures.xlsx
- SourceData_SupplementaryInformation_ESM.xlsx
