# Supplementary material for: ORC1 binds to cis-transcribed RNAs for efficient activation of replication origins
Source: Nat Commun. 2023 Jul 24;14:4447. doi: 10.1038/s41467-023-40105-3 (PMC10366126; doi:10.1038/s41467-023-40105-3)
Supplement: Supplementary file 10 — Source Data [file 41467_2023_40105_MOESM10_ESM.zip › SourceData_mainfigures.xlsx]

## Sheet: 1b
1	1rnd	2	2rnd	3	3rnd	4	4rnd	5	5rnd	6	6rnd		Data	N total	Mean	Standard Deviation	Sum	Minimum	Median	Maximum	Interquartile Range (Q3 - Q1)
-2.16175	-0.0389065	-2.88649	-0.559957	-0.646969	-0.765103	0.132356	-4.32518	-1.52465	-0.416971	-0.423855	-0.794958		Descriptive Statistics	Descriptive Statistics	Descriptive Statistics	Descriptive Statistics	Descriptive Statistics	Descriptive Statistics	Descriptive Statistics	Descriptive Statistics	Descriptive Statistics
0.335638	0.434553	-0.825824	-0.843784	-0.339504	-1.54762	-4.97976	-0.357476	-0.760876	-0.946729	-0.197863	-0.584409		[Acorrelati]Sheet1
-0.281556	-0.272662	-0.559737	-0.948693	-0.579269	-0.452336	-3.30415	0.193653	-0.636501	-0.773168	-2.8493	-0.649888		1	113	-0.86554	1.95159	-97.806	-13.6536	-0.18307	0.896796	0.756998
-3.35525	-0.216289	-0.947268	-0.789173	-0.199317	-0.838572	-0.765306	-0.298708	-0.149979	-0.968713	-0.641095	-0.59979		1rnd	113	-0.736586	1.90928	-83.2342	-13.6536	-0.184004	0.849247	0.569803
-0.154716	-0.148088	-3.03192	-0.114565	-0.313864	-6.39873	-5.70655	-0.19614	-0.915817	-0.66364	-1.11198	-0.407968		2	243	-0.753112	0.923596	-183.006	-6.17977	-0.544576	0.998107	0.417245
-0.292822	-0.510365	-0.928413	-0.360932	-0.393318	-1.12994	-0.664703	0.162236	-3.02094	-0.722299	-0.551928	-0.778664		2rnd	243	-0.970241	1.56208	-235.769	-13.6536	-0.53996	0.347779	0.574103
0.072066	-0.512579	-0.541121	-3.60815	-0.486649	-1.381	-2.51373	-0.160371	-3.30947	-2.88028	-0.64668	-2.54301		3	237	-0.732316	1.30565	-173.559	-13.6432	-0.550583	0.229861	0.428972
-0.224011	0.269466	-0.723975	-0.223023	-0.236864	-0.403128	-13.6535	-4.5461	-3.34352	-0.426734	-0.923432	-0.858174		3rnd	237	-1.22538	1.69261	-290.414	-13.6485	-0.7075	0.985979	0.714162
0.342719	-0.051768	-0.660092	-0.382601	-0.476956	-2.01613	-0.107021	-0.39462	-1.2193	-3.1325	-0.717174	-1.16655		4	95	-0.881394	1.97091	-83.7324	-13.6535	-0.26038	0.999774	0.808834
-0.259645	-2.91126	-1.06294	-0.70781	-1.23598	-0.764472	-0.0673639	-4.0093	-0.159737	-0.303268	-0.910519	-0.768225		4rnd	95	-0.76134	1.88589	-72.3273	-13.6536	-0.197685	0.711976	0.69461
0.22549	-0.204405	-0.306036	-0.65267	-0.670074	-1.55658	0.281306	-0.404713	-0.637442	-0.271549	-0.666432	-1.35667		5	205	-0.920424	0.98476	-188.687	-6.85468	-0.636087	0.139186	0.41792
-0.302823	0.456639	-0.887831	-0.448782	-0.400106	0.985979	-0.897155	0.0574759	-0.34978	-0.285385	-1.02297	-1.49096		5rnd	205	-0.89434	1.16993	-183.34	-11.3688	-0.60005	0.315235	0.455956
-0.190359	-2.32118	-1.31264	-0.44636	-0.654548	-1.15385	-0.26038	-6.3378	-0.868253	-0.439543	-3.41695	-4.32395		6	169	-1.0322	1.4058	-174.442	-11.0966	-0.660887	-0.0243798	0.533055
0.144574	-0.131908	-0.231806	-0.590828	-0.826377	-1.40647	0.255875	-2.54954	-0.756268	-0.662181	-0.493955	-0.857955		6rnd	169	-1.31231	1.7593	-221.78	-12.0616	-0.744607	0.0324576	0.631612
-0.225717	-2.88857	-0.54543	-0.748776	-0.791397	-5.4056	-0.105939	-0.23029	-0.741387	-0.499325	-0.414652	-0.608395
-0.923797	-0.228935	-1.21159	-5.18757	-0.374945	-0.799998	-0.135275	-2.38443	-0.573099	-0.437457	-0.660887	-2.12885
0.547701	0.0479754	-0.649752	-2.56613	-0.34515	-0.891435	0.0174924	-0.302771	-2.24965	-0.218237	-0.977365	-0.636839
0.269303	0.638699	-0.552873	-0.850873	-0.423198	-1.76756	-2.59707	-0.0803833	-0.669079	-0.34729	-0.402371	-0.665586
-0.989022	-0.810987	-0.858927	-0.744052	-0.386253	-1.28979	-0.752272	0.408952	-0.269097	-0.349537	-0.894456	-1.04706
-0.160139	-0.492927	-0.391399	-2.67788	-1.1893	0.700063	0.189294	-0.353694	-0.108368	-4.84037	-0.390747	-0.42344
-0.666754	-7.54041	-0.723975	-0.680478	-0.101204	-0.803023	-1.92078	-0.220858	-0.927309	-0.388362	-0.442733	-0.372102
-0.387301	-0.297561	-0.580871	-0.674546	-0.416949	-0.995507	-0.00784871	-0.613911	-0.623186	-1.13835	-0.730557	-0.453235
-5.1839	0.0285713	-0.767436	-0.399604	-0.348334	-0.626849	0.489621	-0.307744	-0.275519	-0.340074	-0.392513	-1.48921
-13.6536	-0.641703	-2.31041	-0.556862	-0.589037	-1.41254	-4.14567	0.0339462	-0.746904	-0.615503	-0.800931	-0.303617
0.323108	-0.0774354	-0.55247	-0.441064	-0.980261	-4.68723	-0.15162	0.0599797	-0.378024	-0.519777	-0.66912	-0.256969
0.136974	-0.00163167	-0.622803	-0.522763	-0.550583	-0.883326	-0.622421	0.181071	-0.559138	-0.871278	-0.212306	-0.7498
-2.24407	-0.0273807	-1.0721	0.15415	-1.24963	-0.619228	-0.818242	-0.292668	-0.451034	-0.751242	-0.659239	-0.32338
-2.90668	0.474027	-3.90805	-0.415522	-0.554894	-0.511336	-0.70058	0.535256	-0.377506	-0.155343	-0.442336	-4.21379
0.563991	-3.58813	-0.652982	-0.273958	-0.379042	-0.972161	-0.691927	-0.909601	-0.617299	-0.260871	-1.11853	-0.475773
-0.573245	-0.757682	-6.17977	-2.356	-0.131885	-2.19099	-0.37845	0.0652809	-0.925549	-0.848845	-6.50206	-4.21313
-0.0595931	0.0947156	-0.781254	-1.09715	-0.413368	-0.901425	0.0565619	-0.200563	-0.776063	-0.465657	-0.47107	-0.323105
-0.140471	-0.634026	-2.71525	-0.519289	-0.243988	-0.885156	-4.0808	-0.0361602	-0.652943	-0.188324	-3.22868	-0.781359
-0.277045	-0.29034	-0.740908	-0.475708	-0.437779	-4.55357	0.191619	-0.702218	-0.517384	-0.00272723	-0.749629	-0.648126
-0.168002	-0.311322	-0.38074	-0.217721	-0.315972	-2.51478	-0.163037	-4.396	-0.700493	-0.812338	-0.994305	-1.00963
-0.0534397	-0.572206	0.128529	0.240225	-0.621221	-0.522127	-0.14476	-3.99063	-0.798521	-5.07808	-0.614019	-0.937042
0.404046	-0.336073	-0.765407	-0.404019	-0.649229	-0.895615	-0.287763	-0.0219063	-0.337261	0.101025	-0.518027	-0.972284
-0.0540245	0.119388	0.0209824	-3.01796	-0.403084	-0.614019	-0.456143	-0.164417	-0.746395	-0.256475	-0.894899	-0.385841
-0.270633	-0.246004	-0.560257	-0.613626	-0.596982	-1.17403	0.315004	0.129303	-1.33166	-0.423866	-0.421475	-0.479805
-0.105828	-0.402228	-2.46917	-0.120331	-0.872701	-0.748143	0.156579	-0.182078	-0.408601	-0.732758	-0.991868	-1.07963
-3.72446	0.00655161	-0.311242	-0.472641	-0.324423	-2.16316	-0.156531	0.0633334	-0.920891	-0.280163	-0.804322	-0.266161
-0.178336	-3.2136	-0.464124	-0.318768	-0.852788	-1.41434	-0.615647	0.403155	-0.135382	-11.3688	-0.559532	-0.580028
-0.470724	0.849247	-0.808857	-4.2025	-0.464896	-0.471006	-0.069489	-0.317485	-0.573765	-0.546773	-0.114271	-0.1934
-2.9268	-2.89269	-0.586717	0.170232	-0.738309	-0.842181	0.50199	-0.517884	-0.850812	-0.409872	-1.11142	-0.668128
0.13634	-5.80449	-0.126244	-0.920746	-0.394232	-0.614483	-0.154369	-0.325837	-1.19189	-0.760851
0.406336	-0.431282	-0.56899	0.122052	-0.676748	-0.845637	-0.440788	-0.326076			-0.491551	-2.20519
-3.27624	-13.6536	-0.222609	-0.574596	-0.845667	-1.07029	-0.450433	-0.495869	-0.618145	-0.53666	-1.23422	0.0324576
0.0494506	-3.02745	-0.464985	-0.489361	-1.02713	-1.28823	-0.126209	-0.651754	-0.593068	-0.612237	-0.586248	-0.931147
-0.258636	-0.322293	-0.640867	-0.520871	-0.672518	-1.13615	0.216852	-13.6536	-0.472486	0.315235	-2.29533	-0.382853
0.267406	-0.665205	-0.68666	-0.369898	-0.63498	-1.05682	0.283595	0.168173	-0.534275	-0.392888	-3.33047	-2.55444
-0.0309943	0.345315	-0.287552	-8.42998	-0.999349	-0.63162	-0.6034	-0.233394	-0.678629	-0.509438	-4.53955	-0.615091
0.414539	-0.623715	-0.100864	-0.481368	-0.710879	-0.948577	0.409155	0.040721	-0.570232	-0.685164	-5.27133	-0.708898
-0.100524	-1.13405	-1.05491	-0.980676	-0.565176	-1.07846	-0.209433	-0.464301	-0.272564	-0.402919	-0.701016	-0.651539
-2.84463	-0.368637	-0.684912	-0.328466	-0.467794	-1.66298	-0.273648	-0.336638	-0.52054	-0.451451	-1.0469	-0.360723
0.624736	-0.227832	-0.901876	-1.24035	-0.909284	-10.5985	0.0466122	-0.30622	-3.63861	-0.0431691	-1.26886	-0.113002
-0.799259	-3.19662	-0.104461	-3.47833	-0.620876	-1.2874	-0.128579	0.277586	-0.78513	-0.203141	-2.8707	-0.501359
-0.531667	0.135896	-0.768378	-0.905005	-0.884323	-1.16721	-0.707146	-0.737146	-0.618903	-0.60005	-1.00648	-0.299383
-0.251386	-0.0389398	-0.702108	-0.261418	-0.365241	-1.11343	-0.275487	-0.289696	-0.861255	-0.373629	-0.769168	-1.05534
-3.42267	-0.184004	-0.96393	-0.29084	-0.541392	-0.685017			-0.966657	-2.60105	-0.277276	-3.90108
0.145227	0.359304	-0.898494	-0.747438	-0.590219	-0.584159	-2.76288	-0.0321713	-0.830061	-0.565463	-0.665446	-1.08758
		-1.71865	-0.895376	-0.764295	-2.21655	0.106497	-3.81029	-0.917035	-0.775079	-0.831856	-0.261846
-2.937	0.0504958	-0.40759	-1.9575	-0.749507	-2.41457	-0.106577	-0.954364	-0.448611	-0.723561	-3.10446	-1.20323
0.0755105	-0.762456	-0.572092	-2.63935	-0.6378	-0.862171	-5.33251	-1.99861	-0.58506	-0.366491	-0.869152	-0.933562
-0.0195467	-0.539749	-0.521881	-0.781622	-0.434884	-0.760225	-5.96585	-0.0126466	-0.638518	-0.414426	-0.622584	-1.44889
-0.411056	0.355222	-0.376503	-1.05021	-0.829093	-0.679148	0.259618	-0.131749	-3.06726	-0.54711	-2.24563	-0.361331
-0.494809	0.00864275	-0.271963	-1.29837	-0.799259	-0.765331	-0.775778	0.0111897	-3.6407	-0.867997	-1.0482	-0.619698
-0.298285	0.189799	-0.716631	-1.1252	-0.857235	-1.033	0.784168	0.0806986	-0.781517	-0.358685	-0.548352	-2.84695
0.395187	-0.278981	-0.871342	-1.07415	-0.72409	-2.24903	-0.291239	0.381043	-0.495597	-3.21167	-1.02274	-11.8617
0.207688	-0.308512	-0.258281	-0.693532	-0.817129	-0.676789	0.0348289	-3.15217	-0.624245	-4.29684	-0.655274	-0.583376
-3.97667	-4.92449	-1.17484	-0.569425	-1.28633	-0.650548	-0.046163	0.118628	-5.22406	-1.0071	-0.23419	-5.0077
-5.27339	-0.472692	-0.524547	-0.661424	-0.576295	-0.197281	-0.748873	-0.0584091	-0.417448	-0.788212	-0.597223	-0.495013
0.896796	-0.0479781	-0.24105	-0.417312	-0.955539	-13.6485	-2.7593	0.624426	-0.430696	-0.31086	-0.904761	-0.67158
-0.240884	0.275081	-0.403579	-0.509157	-1.22226	-2.49484	-0.272239	-3.0128	-2.76853	-0.59556	-0.650101	-0.671722
-0.399201	-4.66124	-0.353195	-0.274709	-0.905739	-1.13677	0.234163	0.225258	-0.425251	-0.632886	-0.228405	-0.17564
0.166992	-0.493711	0.080951	-0.674628	-0.218762	-0.920674	-2.77812	0.283482	-0.561046	-0.503832	-0.533295	-1.08023
-0.620024	0.0220983	-1.19579	-0.998916	-0.676129	-4.01432	0.252027	0.281533	-0.523748	-3.45985	-0.478156	-0.881041
0.279872	-0.120342			-1.04797	-0.690838	0.574714	0.0858255	-0.43072	-0.0135015	-0.763337	-0.77984
-0.210871	-0.410129	-3.08884	-0.653725			-3.59995	-0.0803519	-0.544135	-0.540547	-0.591913	-0.720059
0.00328816	0.0158206	-0.344333	-0.742513	-0.577706	-3.59846	-0.862931	0.257942	-0.813609	-0.797403	-0.355581	-2.54265
-0.1852	-0.0581756	-0.0603959	-1.87634	-3.07544	-1.12312	0.999774	0.263115	-0.230645	-1.57592	-1.14518	-2.12335
0.0591846	-0.530428	-0.400805	-1.21829	-0.262179	-0.312801	-2.61957	-0.0363208	-0.189519	-0.882795	-0.8173	-4.23655
-2.83594	-0.0170417	-3.45156	-4.29472	-0.32558	-0.607233	-0.200866	0.120508	-0.556455	-0.584793	-0.331707	-10.1476
-4.8544	-0.0298717	-0.205958	-0.699861	-2.06408	-0.512593	-0.561885	-0.197685	-0.760976	-0.854524	-0.0352408	-0.381136
-0.0527477	0.493834	-0.534811	-0.597653	-0.051587	-0.936029	0.108666	-3.04983	-0.503029	-0.524445	-0.704345	-0.664141
-0.0549699	-0.12966	-0.364335	-0.521867	-0.633465	-4.20638	0.105749	-1.43717	-0.174373	-0.67648	-1.48937	-0.768301
-0.103849	0.461844	-0.235876	-0.441147	-0.682208	-0.499667	-0.0314377	0.165986	0.0697051	-0.576377	-0.349692	-0.91066
0.465398	-0.0305375	-0.576426	-0.4245	-0.196727	-0.693125	-0.293018	0.069224	-1.27879	-0.369206	-1.23508	-0.864231
0.0680374	0.245439	-1.22067	-0.849336	0.00864275	-0.496563	-0.689243	-0.167344	-0.762708	-1.12504	-0.374543	-0.427198
-0.571622	0.0393745	-0.950317	-0.168258	-1.12824	-0.382842	0.580046	-0.143682	-0.610196	-0.172805	-0.968592	-0.887462
-5.43335	-0.0735598	-2.48629	-4.13796	-0.793741	-0.396672	-1.93603	0.711976	-0.290968	-0.324487	-0.675203	-0.835053
-0.18307	-0.035335	-0.947768	-0.071599	-0.137231	-10.6409	-0.0355754	0.0894105	-0.501276	-0.545292	-0.648107	-0.552749
-2.65187	-2.56599	-0.586499	0.347779	-0.412952	-0.316143	-0.26504	-1.09551	-0.434447	-0.258336	-0.867004	-0.902257
-0.00434287	0.312516	-0.463063	-0.293419	-0.419189	-3.31028	-0.385018	-0.343461	-0.782937	-0.15556	-0.668877	-0.764952
-0.462811	-0.368374	-0.603313	-2.238	-0.911262	-0.0607854	-2.8655	-0.722872	-0.660727	-2.2845	-1.16092	-3.5488
0.601147	0.274181	-0.559973	-1.05138	-2.49601	-0.524024	-0.151238	-0.36209	-3.13478	-0.315038	-1.10174	-0.0529537
0.11284	0.16838	-0.5781	-0.283262	-0.021135	-0.185992	0.852437	-0.633036	-0.577164	-0.696113	-0.842483	-4.16496
-5.49442	-0.569119	-0.492158	0.080915	-0.475461	-0.196925	-0.540728	0.181043	-0.360793	-0.913961	-0.483399	-3.46843
-5.1732	-0.0147487	0.468864	-2.9613	-0.892281	-0.169906			-0.542164	-0.494633	-0.304081	-3.58626
-0.191769	0.557712	-0.568588	-0.557567	-0.719308	-0.971063			-0.186886	-0.786589	-0.533177	-0.088933
0.314668	-0.165325	-0.482791	-3.94854	-13.5583	-3.91289			-0.349197	-0.423417	-0.398668	-0.273265
-0.249276	-0.375739	-0.544576	-0.232785	-0.255253	-0.558352			-0.291019	0.186448	-0.0243798	-0.28383
0.0130901	-7.15751	-0.567688	-0.427442	-0.452471	-0.315235			-0.452939	-0.929888	-1.03739	-0.276643
0.00560945	-0.171766	-0.230556	0.23477	-0.0258292	-0.0933041			-0.764472	-0.488585	-0.596433	-0.66619
0.174932	-0.210687	-0.463189	-0.557175	-0.685543	-0.587069			-2.9818	-0.572368	-0.384408	-0.10212
-0.0533709	0.0998877	-0.800629	-0.225541	-0.981924	-0.823301			-0.796206	-0.690285	-0.473247	-0.582694
-2.867	0.118033	-0.906859	-0.628969	-0.789655	-0.726721			-0.700014	-0.865122	-2.71613	-0.376079
-0.578034	-1.3378	-0.105761	-0.965091	-0.881372	-0.312774			-0.542481	-1.10961	-0.422497	-0.949311
-3.5476	-0.475539	-1.29704	-0.410911	-0.698167	-2.7932			-0.689137	-3.18815	-0.831974	-0.686491
0.226703	-0.826319	-0.841487	-0.560794	-2.01767	-0.540185			-0.258108	-0.220512
0.570473	0.322819	-0.191418	-0.189788	-0.3202	-0.677161			-1.36955	-0.551557	-0.568202	-2.51651
-0.64776	0.135005	0.266749	-0.435879	-0.57605	-0.960824			-0.751512	-3.09322	-0.52777	-1.20572
0.197308	-0.0947818	-0.652163	-1.52262	0.0282051	-0.272654			-0.757061	-0.241406	-0.295506	-0.87215
0.202951	-0.253638	-6.17111	0.23124	-0.78199	-0.308282			-3.57536	-0.450298	-0.693361	-2.51451
0.244772	0.0913504	-0.530841	-0.721384	-1.01663	-0.610639			-1.87299	-0.0661585	-0.464314	-0.699165
-2.33726	0.0295055	-0.83289	-0.458333	-0.200984	-0.954951			-0.444978	-0.691286	-0.85736	-0.487663
		-0.179923	-2.9696	-0.426989	-0.697085			-0.742201	-0.440596	-0.535436	-0.977489
-2.76288	-0.0321713	-0.399735	-0.879986	-0.391902	-0.0992288			-3.27602	-0.369226	-0.577016	-2.06147
0.106497	-3.81029	-0.125286	-0.343203	-0.129286	-0.435192			-1.51664	-0.304448	-0.0276999	-0.97265
-0.106577	-0.954364	-0.560588	-0.258281	-0.244743	-0.189976			-0.918617	-4.60685	-2.6173	-0.338168
-5.33251	-1.99861	0.62846	0.0549576	-0.131485	-0.75269			-0.59872	-2.92581	-0.487049	-2.38093
-5.96585	-0.0126466	-0.752125	-0.311812	-0.515159	-0.335151			-2.22246	-0.908017	-0.492117	-0.674772
0.259618	-0.131749	-0.43659	-0.181972	0.0956923	0.0217267			-5.16832	-0.604866	-0.249276	-1.04876
-0.775778	0.0111897	-2.96698	-0.53996	-1.08338	-7.82565			-0.393887	-0.569167	-0.985732	-1.08339
0.784168	0.0806986	-1.04868	-0.406636	-2.3819	-3.39489			-0.436887	-1.07966	-0.274007	-3.29412
-0.291239	0.381043	-0.758404	-0.00947912	-0.374574	-0.595645			-3.83884	-0.835826	-1.44857	-0.527419
0.0348289	-3.15217	-1.69484	-2.64635	-0.171192	-0.333201			-0.43518	-2.47488	-4.23725	-0.352813
-0.046163	0.118628	-0.139734	-0.194621	-0.595406	-0.940777					-0.791639	-12.0616
-0.748873	-0.0584091	-1.95086	-0.317891	-0.563965	-0.282912			-1.15634	-0.204468	-0.73304	-1.1183
-2.7593	0.624426	-0.500299	-0.433256	-0.0525712	-0.0481964			-0.578084	-0.463757	-1.16555	-2.23717
-0.272239	-3.0128	-0.183507	-0.676418	-0.78423	-0.0605357			-1.6106	-0.198487	-0.8177	-0.747001
0.234163	0.225258	-0.66368	-0.357189	-0.850042	-0.558635			-0.761753	-0.762758	-0.971876	-0.448111
-2.77812	0.283482	-0.501896	-0.171031	-0.589105	-0.125489			-1.31013	-0.625857	-0.325313	-0.605794
0.252027	0.281533	-2.78241	-0.761879	-0.384492	-0.347212			-2.45778	-0.938774	-0.431869	-0.658348
0.574714	0.0858255	-0.565112	-0.487796	-0.716134	-0.928781			-1.56201	-1.01996	-0.712736	-2.62784
-3.59995	-0.0803519	0.117304	-0.513768	-0.758354	-1.25077			-6.85468	-1.37544	-0.39449	-0.0783395
-0.862931	0.257942	-0.617299	-2.28	-0.840493	-0.840132			-0.271622	-0.56607	-0.0873741	-0.712646
0.999774	0.263115	-0.329402	-0.32337	-0.589358	-0.417653			-0.22506	-0.284749	-0.37201	-0.780861
-2.61957	-0.0363208	-0.828625	-0.86595	-1.49356	-0.155181			-0.256028	-3.40477	-0.656749	-0.728832
-0.200866	0.120508	-0.350149	-0.332734	-0.546177	-2.08072			-2.71919	-0.00437797	-0.71688	-2.31753
-0.561885	-0.197685	-0.499709	-0.356222	-0.0929704	-0.98632			-0.558808	-0.767996	-0.58321	-1.02675
0.108666	-3.04983	-0.0997039	-0.441267	-0.411224	-1.03369			-0.120044	-0.637461	-0.27355	-0.368323
0.105749	-1.43717	-0.325525	-0.943781	-0.117555	-0.544151			-0.65665	-0.395796	-0.991102	-0.434802
-0.0314377	0.165986	-0.405464	-0.461866	-1.10865	-0.880612			-0.877719	-0.385092	-0.843239	-0.784495
-0.293018	0.069224	-0.28013	-13.6536	-0.124262	-2.8135			-0.422141	-0.836839	-0.37819	-0.639899
-0.689243	-0.167344	-2.54341	-0.475059	-0.605356	-0.201598			-0.636087	-1.03151	-0.239932	-3.16644
0.580046	-0.143682	-4.89248	-0.450372	-2.43696	-0.0663356			-0.290094	-0.765103	-0.609772	-0.711639
-1.93603	0.711976	-0.812507	-0.605461	-0.100426	-0.484272			-0.696847	-3.99576	-11.0966	-1.00911
-0.0355754	0.0894105	-0.705269	-0.732242	-3.78125	-0.29073			-1.01332	-1.04887	-0.458047	-0.608677
-0.26504	-1.09551	-0.1802	0.085576	-0.487409	-0.332528			-0.721246	-0.674587	-10.1309	-0.759975
-0.385018	-0.343461	-3.59578	-0.31158	-1.41865	-0.622985			-1.16062	-0.644817	-0.59093	-0.686766
-2.8655	-0.722872	0.998107	-0.54826	-0.428373	-0.282679			-0.5981	-0.391656	-2.67203	-1.37777
-0.151238	-0.36209	0.0522321	-0.284297	-0.690498	-1.117			-0.792824	-0.638423	-0.25227	-2.30626
0.852437	-0.633036	0.24981	-0.796505	-0.249168	-0.328281			-0.621929	-0.758155	-0.487222	-0.508722
-0.540728	0.181043	-0.0777626	-0.695962	-0.261957	-0.52821			-0.531623	-0.870955	-0.365674	-0.302439
		-0.131361	-0.572303	-0.62593	-0.432139			-0.830267	-0.660688	-0.389649	-0.334325
		-0.36203	-1.4952	-0.507323	-0.728995			-1.31197	-0.431787	-0.0934279	-0.609931
		-0.649306	-0.447648	-0.583959	-3.42831			-0.785527	-2.66997	-0.47766	-0.762833
		-0.849581	-2.68909	-0.655922	-2.46391			-0.638197	-0.28208	-0.793606	-0.210596
		-0.356913	0.0307616	-2.16745	-0.734522			-0.818871	-0.180555	-1.18903	-6.41063
		-0.678484	-0.98788					-0.472679	-0.317061	-0.630877	-0.694111
		-0.402623	-2.71359	-0.25929	-0.900285			-0.651345	-0.817842	-2.14704	-3.9971
		-0.45927	-0.511492	-0.689817	-0.630487			-0.659695	-0.643534	-0.736269	-0.755772
		-0.168297	-0.84863	-0.0744816	-0.21704			-0.421464	-0.66304	-2.55342	-0.504719
		-0.292481	-0.80568	-0.796858	-0.105839			-0.611739	-1.01811	-0.208906	-2.08066
		-0.501814	-0.300587	-0.521131	-0.653451			-0.885723	-0.258171	-0.87296	-0.891469
		-0.452311	-0.379396	-0.615521	-4.02077			-0.116628	-0.67471	-0.991954	-0.486689
		-0.378689	-0.100579	-0.330367	-0.627511			-0.680457	-0.669769	-0.789789	-0.358685
		-0.620459	-0.438612	-0.667703	0.0513841			-0.528151	-0.615933	-0.515472	-0.400401
		-0.32468	-0.123817	-0.608783	-2.68424			-3.95644	-3.72193	-1.06043	-3.8572
		-0.49065	-0.400095	-0.649403	-3.93648			-0.204356	-0.674916	-0.566278	-0.744607
		-0.430521	-0.591557	-0.651423	-0.654391			-0.584509	-0.784019	-0.623697	-0.393898
		-0.403216	-0.373013	-0.372143	-0.482184			-0.554411	-0.736269	-0.294547	-0.543558
		-0.682564	-0.0515626	-0.469685	-2.44063			-0.527697	-0.597618
		0.032377	-2.27122	-0.283012	-0.162052			0.139186	-0.991357
		-0.5724	-0.276495	-0.768327	-0.702043			-0.172017	-2.80189
		-0.159894	-0.704983	-0.519246	0.132804			-0.239947	-0.621021
		-1.10245	-0.743066	-0.355916	-0.192316			-3.0319	-0.598152
		-0.580805	-0.743836	-0.613983	-0.793822			-0.786775	-1.3762
		-0.541891	-0.960864	-0.494307	-1.08242			-0.752837	-0.176278
		-0.58665	-0.495094	-0.0765746	-0.572579			-0.533755	-0.242096
		-0.729857	-0.295661	-0.774122	-0.233067			-0.357189	-0.989107
		-0.488117	-0.760275	-0.763816	-0.396012			-0.648726	-0.848722
		-0.677739	-0.339647	-0.0252213	-6.19309			-0.29627	-0.314106
		-0.788106	-3.90686	-0.962295	-4.14696			-0.887261	-1.36698
		-0.335885	-0.0151982	-0.546009	-0.515657			-0.99974	-0.648397
		-0.455684	-0.429095	-0.273305	-0.4196			-0.754537	-0.463391
		-0.118946	-1.32506	-2.15531	-0.635693			-0.874389	-1.1875
		-0.245254	-0.180029	-0.629746	-0.583343			-0.731001	-0.534736
		-0.584743	-1.19637	-0.151214	-0.533904			-0.559847	-0.44788
		-0.425113	-0.168533	0.229861	-0.276273			-0.404967	-0.813581
		-0.422118	-0.443601	-0.555861	-0.400423			-0.425078	-0.704147
		-0.366491	-0.344765	-0.456578	-0.357061			-0.803713	-0.187488
		-0.351133	-0.99285	-0.222356	-2.10315			-0.963531	-0.802003
		-0.417812	-0.538997	-0.126865	-0.40145			-0.578413	-0.929445
		-0.766395	-0.397799	-0.995163	-1.01361			-0.279179	-0.442312
		-0.581782	-0.617227	-1.02124	-0.770523			-0.261957	-0.545979
		-3.66352	-1.00281	-0.478862	-0.678236			-0.210927	-0.170085
		-0.545597	-1.01897	-0.540698	-3.90595			-0.779578	-0.488317
		-0.655431	-0.951403	-1.3717	-0.28562			-0.539117	-2.33015
		-0.512819	-0.918869	-0.48629	-0.505358			-0.56406	-0.358873
				-13.6432	-0.578117			-0.402744	-0.483676
		-0.442914	-0.404096	-0.280163	-0.731516			-0.533251	-0.560525
		0.150756	-3.53966	-0.60239	-0.7075			-0.80707	-0.504942
		-0.491578	-0.490838	-0.723308	-0.820736			-1.07986	-0.48117
		-0.412716	-0.183421	-0.262044	-0.110457			-0.432679	-0.51021
		-0.368901	-0.560873	-0.817956	-0.243463			-0.448001	-0.983217
		-0.427268	-12.8223	-0.345429	-0.332267			-0.443336	-0.453618
		-0.608148	-0.582944	-0.511083	-0.70248			-0.542239	-0.665788
		-0.539704	-0.0715683	-0.493536	-0.92856
		-0.669099	-0.173737	-0.273607	-1.01483
		-0.345294	0.0827854	-0.106083	-2.67272
		-0.872928	-0.395461	-0.320073	-0.537138
		-0.400444	-1.11976	-0.0570846	-0.434908
		-0.239849	-0.367877	-0.458371	-0.593954
		-0.784204	-2.10496	-0.538546	-2.53696
		-0.719308	-0.250171	0.0509595	-0.702108
		-0.301117	-0.0558432	-0.351474	-0.562297
		-0.192824	-0.348402	-0.430041	-0.230881
		-0.325727	0.0174924	-0.0244763	-0.942905
		-0.478287	-0.188197	-0.512635	-0.421991
		-0.0195603	-0.366602	-0.43627	-0.213327
		-0.293359	-1.06449	-0.972121	-0.747875
		-0.311616	-2.62244	-0.604691	-0.598324
		-0.407801	-0.761001	-0.440848	-0.974407
		-0.141878	-0.356834	-0.109914	-0.720447
		-0.859115	-0.488866	0.0245678	-1.14086
		-0.481105	-0.123303	0.162296	-2.77098
		-0.503361	-6.28488	-0.512339	-2.60593
		-0.660032	-0.359717	-0.761603	-0.699339
		-0.521434	-0.637009	-0.165783	-0.819673
		-0.855862	-0.515657	-0.754932	-3.60845
		-0.542179	-0.133087	-0.691841	-0.265112
		-0.881934	-3.04155	-0.266169	-0.420571
		-0.542497	-0.867965	-3.75392	-0.369003
		-0.50202	-0.531298	-0.788906	-0.2851
		-0.570587	-0.775312	-0.404978	-2.76856
		-0.659219	-0.398179	-0.416212	-0.303967
		-0.644913	-0.726281	0.0421028	-0.685985
		-0.55917	-0.822089	-0.929482	-2.3299
		-0.464035	-2.6391	-0.482751	-0.824082
		-3.26003	-0.582611
		0.111834	-0.980759
		-0.312953	-0.546131
		-3.42678	-0.434601
		-2.56127	-0.388893
		-0.448623	-2.38159
		-0.345294	0.0827854
		-0.872928	-0.395461
		-0.400444	-1.11976
		-0.239849	-0.367877
		-0.784204	-2.10496
		-0.719308	-0.250171
		-0.301117	-0.0558432
		-0.192824	-0.348402
		-0.325727	0.0174924
		-0.478287	-0.188197
		-0.0195603	-0.366602
		-0.293359	-1.06449
		-0.311616	-2.62244
		-0.407801	-0.761001
		-0.141878	-0.356834
		-0.859115	-0.488866
		-0.481105	-0.123303
		-0.503361	-6.28488
		-0.660032	-0.359717
		-0.521434	-0.637009
		-0.855862	-0.515657
		-0.542179	-0.133087
		-0.881934	-3.04155
		-0.542497	-0.867965
		-0.50202	-0.531298
		-0.570587	-0.775312
		-0.659219	-0.398179
		-0.644913	-0.726281
		-0.55917	-0.822089
		-0.464035	-2.6391
		-3.26003	-0.582611
		0.111834	-0.980759
		-0.312953	-0.546131
		-3.42678	-0.434601
		-2.56127	-0.388893
		-0.448623	-2.38159

## Sheet: 1c
Gene ID																			ORC1 RIP-seq												ORC1 iCLIP
																			Normalized counts (3 replicates: Inputs and IP)						Mean counts (Replicate 1, 2, 3)	Others					Total crosslinks	Total peaks		Crosslinks (3 Replicates ORC13xFLAG Transfected, 0.4U RNAse)
ensembl	Gene_name.symbol	Gene_name.ensembl	entrez	hgnc_symbol	description	gene_biotype	chromosome	start_position	end_position	strand	symbol	PFAM	ENTREZID	KEGG	chr_hg19	start_hg19	end_hg19	strand_hg19	Replicate 1 INP	Replicate 2 INP	Replicate 3 INP	Replicate 1 ORC1 IP	Replicate 2 ORC1 IP	Replicate 3 ORC1 IP	baseMean	log2FoldChange (IP vs Input)	lfcSE	stat	pvalue	padj	Mean xlsites (Replicate 1, 2, 3)	peak_count	paraclu_peaks	Control Untransfected	Control 1U RNAse Replicate 1	Control 1U RNAse Replicate 2	Replicate 1	Replicate 2	Replicate 3
ENSG00000131016	AKAP12	ENSG00000131016.16	9590	AKAP12	A-kinase anchoring protein 12 [Source:HGNC Symbol;Acc:HGNC:370]	protein_coding	chr6	151239967	151358559	+	AKAP12	NA	9590	NA	chr6	151561102	151679694	+	55119.6	45362.4	34149.3	363420	56019.4	225947	130003	2.26114	0.555864	4.0678	4.75e-05	0.0020306	1068	1530	389	181	452	1187	1236	1182	786
ENSG00000115053	NCL	ENSG00000115053.15	4691	NCL	nucleolin [Source:HGNC Symbol;Acc:HGNC:7667]	protein_coding	chr2	231453531	231483641	-	NCL	NA	4691	5130	chr2	232318242	232348352	-	25314.4	21040.4	12820.2	298963	10721.4	67954.6	72802.4	2.67394	0.733205	3.64692	0.000265399	0.00676143	393.333	1056	710	140	111	468	423	455	302
ENSG00000166012	TAF1D	ENSG00000166012.16	79101	TAF1D	TATA-box binding protein associated factor, RNA polymerase I subunit D [Source:HGNC Symbol;Acc:HGNC:28759]	protein_coding	chr11	93729948	93784391	-	TAF1D	NA	79101	NA	chr11	93463114	93517557	-	2375.38	2048.13	1507.15	5380.54	5291.34	2460.11	3177.11	1.14674	0.436172	2.62911	0.00856077	0.0716321	396.667	1010	524	95	115	474	447	412	331
ENSG00000124942	AHNAK	ENSG00000124942.13	79026	AHNAK	AHNAK nucleoprotein [Source:HGNC Symbol;Acc:HGNC:347]	protein_coding	chr11	62433542	62556235	-	AHNAK	NA	79026	NA	chr11	62201014	62323707	-	10689.2	65650.8	33336.4	173970	13805.4	285729	97196.7	2.11014	0.746931	2.82508	0.00472691	0.0486025	759.667	753	188	74	295	942	835	794	650
ENSG00000080824	HSP90AA1	ENSG00000080824.18	3320	HSP90AA1	heat shock protein 90 alpha family class A member 1 [Source:HGNC Symbol;Acc:HGNC:5253]	protein_coding	chr14	102080738	102139699	-	HSP90AA1	PF00183	3320	4141	chr14	102547075	102606036	-	63026	47504.5	34739.1	507945	30429.5	255881	156588	2.45087	0.662204	3.70108	0.000214687	0.00586336	338.667	729	1673	194	77	394	361	394	261
ENSG00000101361	NOP56	ENSG00000101361.16	10528	NOP56	NOP56 ribonucleoprotein [Source:HGNC Symbol;Acc:HGNC:15911]	protein_coding	chr20	2652593	2658393	+	NOP56	NA	10528	3008	chr20	2633239	2639039	+	5601.06	9181.98	6524.64	27935.2	20774.6	8900.35	13153	1.43499	0.471993	3.04028	0.00236355	0.0307245	416	624	1895	58	103	601	455	445	348
ENSG00000148737	TCF7L2	ENSG00000148737.16	6934	TCF7L2	transcription factor 7 like 2 [Source:HGNC Symbol;Acc:HGNC:11641]	protein_coding	chr10	112950247	113167678	+	TCF7L2	NA	6934	4310	chr10	114710006	114927437	+	3533.83	3807.68	2409.06	13715.4	4817.51	6864.44	5857.99	1.38105	0.464871	2.97083	0.00296999	0.0357895	3201.67	569	1115	554	274	3919	2408	4353	2844
ENSG00000166598	HSP90B1	ENSG00000166598.14	7184	HSP90B1	heat shock protein 90 beta family member 1 [Source:HGNC Symbol;Acc:HGNC:12028]	protein_coding	chr12	103930107	103953645	+	HSP90B1	NA	7184	4141	chr12	104323885	104347423	+	23165.7	8655.93	10464.6	102776	19518.2	75350.3	39988.5	2.2246	0.570986	3.89607	9.78e-05	0.00334649	286.333	457	1180	86	74	289	308	318	233
ENSG00000151914	DST	ENSG00000151914.19	667	DST	dystonin [Source:HGNC Symbol;Acc:HGNC:1090]	protein_coding	chr6	56457987	56954649	-	DST	PF00307	667	NA	chr6	56322785	56819447	-	6548.5	9081.38	4089.47	65048.4	13728.3	88425.7	31153.6	3.08396	0.573177	5.38047	7.43e-08	1.58e-05	1458.67	419	486	352	251	1770	1405	1871	1100
ENSG00000167522	ANKRD11	ENSG00000167522.14	29123	ANKRD11	ankyrin repeat domain 11 [Source:HGNC Symbol;Acc:HGNC:21316]	protein_coding	chr16	89267630	89490561	-	ANKRD11	NA	29123	NA	chr16	89334038	89556969	-	5197.85	3814.28	2819.67	46391.7	4588.58	23796.4	14434.7	2.65985	0.611248	4.35151	1.35e-05	0.000832072	1782.67	411	214	213	597	2046	1847	1969	1532
ENSG00000096384	HSP90AB1	ENSG00000096384.19	3326	HSP90AB1	heat shock protein 90 alpha family class B member 1 [Source:HGNC Symbol;Acc:HGNC:5258]	protein_coding	chr6	44246166	44253888	+	HSP90AB1	PF02518	3326	4141	chr6	44213903	44221625	+	78406.5	102619	89107.9	592673	25753.9	317983	201091	1.79347	0.686045	2.61421	0.00894341	0.0738875	281.333	374	499	97	60	384	284	327	233
ENSG00000070756	PABPC1	ENSG00000070756.15	26986	PABPC1	poly(A) binding protein cytoplasmic 1 [Source:HGNC Symbol;Acc:HGNC:8554]	protein_coding	chr8	100685816	100722809	-	PABPC1	PF00658	26986	3013	chr8	101698044	101735037	-	30064.2	23857	19095.7	46989.7	92231.1	78794.1	48505.3	1.57813	0.415826	3.79518	0.000147538	0.00451546	313.333	252	479	114	76	371	362	344	234
ENSG00000251022	THAP9-AS1	ENSG00000251022.6	NA	THAP9-AS1	THAP9 antisense RNA 1 [Source:HGNC Symbol;Acc:HGNC:44172]	lncRNA	chr4	82893009	82900960	-	THAP9-AS1	NA	100499177	NA	chr4	83814162	83822113	-	762.546	280.341	287.188	920.044	1904.11	569.733	787.327	1.35047	0.543482	2.48484	0.0129608	0.0936819	23.6667	251	264	14	7	25	19	28	24
ENSG00000055044	NOP58	ENSG00000055044.10	51602	NOP58	NOP58 ribonucleoprotein [Source:HGNC Symbol;Acc:HGNC:29926]	protein_coding	chr2	202265736	202303661	+	NOP58	NA	51602	3008	chr2	203130459	203168384	+	2636.53	2175.11	1399.15	16959.8	2706.48	5535.79	5235.48	2.02054	0.57511	3.51331	0.000442563	0.00959198	165	247	288	50	45	220	174	191	130
ENSG00000148773	MKI67	ENSG00000148773.13	4288	MKI67	marker of proliferation Ki-67 [Source:HGNC Symbol;Acc:HGNC:7107]	protein_coding	chr10	128096659	128126423	-	MKI67	NA	4288	NA	chr10	129894923	129924687	-	19142	17061.2	7593.88	285680	53791.7	131666	85822.4	3.42724	0.563305	6.08417	1.17e-09	5.38e-07	420.333	201	141	132	108	541	448	510	303
ENSG00000108848	LUC7L3	ENSG00000108848.15	51747	LUC7L3	LUC7 like 3 pre-mRNA splicing factor [Source:HGNC Symbol;Acc:HGNC:24309]	protein_coding	chr17	50719565	50756219	+	LUC7L3	PF03194	51747	NA	chr17	48796926	48833580	+	1735.05	808.04	576.75	6037.71	3448.31	2177.06	2463.82	1.90175	0.516274	3.68361	0.000229955	0.00613189	319	195	607	102	56	378	369	357	231
ENSG00000167978	SRRM2	ENSG00000167978.16	23524	SRRM2	serine/arginine repetitive matrix 2 [Source:HGNC Symbol;Acc:HGNC:16639]	protein_coding	chr16	2752626	2772538	+	SRRM2	NA	23524	NA	chr16	2802627	2822539	+	21592.6	32351.3	15172.3	151232	17936.1	110999	58213.8	2.0192	0.601255	3.35831	0.000784211	0.0141558	522.333	194	499	112	106	593	575	599	393
ENSG00000108654	DDX5	ENSG00000108654.13	1655	DDX5	DEAD-box helicase 5 [Source:HGNC Symbol;Acc:HGNC:2746]	protein_coding	chr17	64498254	64508199	-	DDX5	NA	1655	3040	chr17	62494372	62504317	-	13898.2	18667.4	11332.1	40963.8	13804.3	37441.6	22684.6	1.07078	0.471473	2.27113	0.0231389	0.135297	217.667	188	406	103	47	224	224	251	178
ENSG00000107581	EIF3A	ENSG00000107581.12	8661	EIF3A	eukaryotic translation initiation factor 3 subunit A [Source:HGNC Symbol;Acc:HGNC:3271]	protein_coding	chr10	119033670	119080823	-	EIF3A	NA	8661	3013	chr10	120793182	120840335	-	14465.4	16883.1	9827.31	125558	9375.82	59691.7	39300.2	2.24083	0.638738	3.50822	0.000451119	0.00973697	327.667	186	223	106	96	439	354	389	240
ENSG00000151718	WWC2	ENSG00000151718.15	80014	WWC2	WW and C2 domain containing 2 [Source:HGNC Symbol;Acc:HGNC:24148]	protein_coding	chr4	183099257	183320777	+	WWC2	NA	80014	NA	chr4	184020410	184241930	+	580.789	420.511	339.405	1464.73	1338.38	1031.78	862.598	1.51537	0.402503	3.76486	0.000166643	0.00492279	286.333	177	166	84	73	349	293	342	224
ENSG00000011454	RABGAP1	ENSG00000011454.16	2844	RABGAP1	RAB GTPase activating protein 1 [Source:HGNC Symbol;Acc:HGNC:17155]	protein_coding	chr9	122940833	123104866	+	GPR21	PF00001	2844	NA	chr9	125703112	125867145	+	1080.1	816.286	706.104	2931.82	1536.5	2815.19	1647.67	1.48422	0.419473	3.5383	0.000402706	0.00897708	250	169	169	56	38	276	254	329	167
ENSG00000122406	RPL5	ENSG00000122406.12	6125	RPL5	ribosomal protein L5 [Source:HGNC Symbol;Acc:HGNC:10360]	protein_coding	chr1	92832013	92841924	+	RPL5	NA	6125	3010	chr1	93297570	93307481	+	13198.3	12524.6	11492.3	48042.4	22703	21925.6	21647.7	1.31619	0.429535	3.06422	0.00218242	0.0293047	124	169	282	18	44	180	149	125	98
ENSG00000114867	EIF4G1	ENSG00000114867.20	1981	EIF4G1	eukaryotic translation initiation factor 4 gamma 1 [Source:HGNC Symbol;Acc:HGNC:3296]	protein_coding	chr3	184314495	184335358	+	EIF4G1	NA	1981	3013	chr3	184032283	184053146	+	19484.6	31576.2	24114.3	141560	7859.14	100745	54223.3	1.73455	0.669886	2.58932	0.00961653	0.0774153	185	151	301	49	51	236	208	200	147
ENSG00000198242	RPL23A	ENSG00000198242.13	6147	RPL23A	ribosomal protein L23a [Source:HGNC Symbol;Acc:HGNC:10317]	protein_coding	chr17	28719985	28724359	+	RPL23A	NA	6147	3010	chr17	27047003	27051377	+	2018.14	2650.04	2245.29	8224.74	3980.47	1797.24	3485.99	1.01809	0.5114	1.99079	0.0465039	0.209249	122.667	151	698	10	26	134	113	130	125
ENSG00000187514	PTMA	ENSG00000187514.16	5757	PTMA	prothymosin alpha [Source:HGNC Symbol;Acc:HGNC:9623]	protein_coding	chr2	231706895	231713541	+	PTMA	PF03247	5757	NA	chr2	232571605	232578251	+	11161.4	6400.01	7914.3	36011.9	6466.27	13587	13590.2	1.13788	0.552135	2.06088	0.0393145	0.18891	159	138	229	33	30	184	170	177	130
ENSG00000205339	IPO7	ENSG00000205339.9	10527	IPO7	importin 7 [Source:HGNC Symbol;Acc:HGNC:9852]	protein_coding	chr11	9384652	9448127	+	IPO7	NA	10527	NA	chr11	9406199	9469674	+	5912.35	7659.89	4558.23	15021.5	5406.91	17426.7	9330.92	1.06209	0.480221	2.21167	0.0269897	0.148895	248.667	137	223	73	83	351	245	280	221
ENSG00000116560	SFPQ	ENSG00000116560.10	6421	SFPQ	splicing factor proline and glutamine rich [Source:HGNC Symbol;Acc:HGNC:10774]	protein_coding	chr1	35176378	35193145	-	SFPQ	NA	6421	NA	chr1	35641979	35658746	-	9227.85	10245.6	6620.76	66797.3	7825.02	27005.2	21287	1.96147	0.591053	3.31861	0.000904678	0.0156805	309.667	135	356	69	52	341	299	390	240
ENSG00000162669	HFM1	ENSG00000162669.15	164045	HFM1	helicase for meiosis 1 [Source:HGNC Symbol;Acc:HGNC:20193]	protein_coding	chr1	91260766	91404856	-	HFM1	NA	164045	NA	chr1	91726323	91870413	-	7.31209	0	0	16.5774	28.0664	13.0973	10.8422	2.85827	1.03037	2.77403	0.00553674	0.0535618	55	130	122	5	16	76	60	59	46
ENSG00000117425	PTCH2	ENSG00000117425.13	8643	PTCH2	patched 2 [Source:HGNC Symbol;Acc:HGNC:9586]	protein_coding	chr1	44819844	44843253	-	PTCH2	NA	8643	4340	chr1	45285516	45308925	-	13.5796	24.7359	23.7346	59.2049	72.6424	40.7472	39.1074	1.49073	0.55225	2.69938	0.00694683	0.0620476	61	119	154	16	48	116	61	56	66
ENSG00000138640	FAM13A	ENSG00000138640.14	10144	FAM13A	family with sequence similarity 13 member A [Source:HGNC Symbol;Acc:HGNC:19367]	protein_coding	chr4	88725955	89111398	-	FAM13A	NA	10144	NA	chr4	89647106	90032549	-	399.031	387.53	325.164	1459.99	698.908	1012.13	713.792	1.5114	0.417707	3.61833	0.000296516	0.00724525	232	115	115	50	22	294	207	295	194
ENSG00000137073	UBAP2	ENSG00000137073.21	55833	UBAP2	ubiquitin associated protein 2 [Source:HGNC Symbol;Acc:HGNC:14185]	protein_coding	chr9	33921693	34048949	-	UBAP2	NA	55833	NA	chr9	33921691	34048947	-	1716.25	2257.57	1284.04	7780.7	2697.12	4367.22	3350.48	1.49746	0.467788	3.20116	0.00136878	0.0210408	294.333	110	58	52	90	393	291	368	224
ENSG00000150760	DOCK1	ENSG00000150760.12	1793	DOCK1	dedicator of cytokinesis 1 [Source:HGNC Symbol;Acc:HGNC:2987]	protein_coding	chr10	126905409	127452517	+	DOCK1	NA	1793	4510	NA	NA	NA	NA	2548.78	2005.26	1956.92	5286.99	2513.32	6323.09	3439.06	1.11695	0.437741	2.55162	0.0107224	0.0831651	905.333	103	13	127	170	1049	785	1131	800
ENSG00000151276	MAGI1	ENSG00000151276.23	9223	MAGI1	membrane associated guanylate kinase, WW and PDZ domain containing 1 [Source:HGNC Symbol;Acc:HGNC:946]	protein_coding	chr3	65353525	66038834	-	MAGI1	NA	9223	4530	chr3	65339200	66024509	-	1505.25	585.417	1059.75	1983.36	987.827	3951.75	1678.89	1.13521	0.532912	2.13021	0.0331545	0.169832	2809.67	101	87	300	278	3486	2266	3823	2340
ENSG00000187164	SHTN1	ENSG00000187164.19	57698	SHTN1	shootin 1 [Source:HGNC Symbol;Acc:HGNC:29319]	protein_coding	chr10	116881477	117126586	-	SHTN1	NA	57698	NA	chr10	118640988	118886097	-	1791.46	933.369	777.308	9472.78	2765.36	4338.85	3346.52	2.24233	0.517504	4.33297	1.47e-05	0.000889281	419	100	75	79	86	500	425	543	289
ENSG00000119707	RBM25	ENSG00000119707.13	58517	RBM25	RNA binding motif protein 25 [Source:HGNC Symbol;Acc:HGNC:23244]	protein_coding	chr14	73058532	73123899	+	RBM25	NA	58517	3040	chr14	73525240	73590607	+	2546.7	2664.88	1140.45	19056.9	2840.76	4941.32	5531.83	2.07899	0.60883	3.41473	0.000638453	0.0122956	181.333	96	178	64	52	242	190	223	131
ENSG00000163938	GNL3	ENSG00000163938.16	26354	GNL3	G protein nucleolar 3 [Source:HGNC Symbol;Acc:HGNC:29931]	protein_coding	chr3	52681156	52694497	+	GNL3	PF01926	26354	3008	chr3	52715172	52728513	+	2913.34	2338.37	1844.18	7871.88	3414.74	5054.83	3906.22	1.20325	0.433915	2.773	0.00555417	0.0536345	71.3333	92	107	26	10	83	79	85	50
ENSG00000166004	CEP295	ENSG00000166004.14	85459	CEP295	centrosomal protein 295 [Source:HGNC Symbol;Acc:HGNC:29366]	protein_coding	chr11	93661682	93730358	+	CEP295	NA	85459	NA	chr11	93394848	93463524	+	636.152	539.243	246.84	3604.39	3689.35	2293.48	1834.91	2.75302	0.454312	6.05976	1.36e-09	5.94e-07	86	89	13	25	14	105	89	111	58
ENSG00000026508	CD44	ENSG00000026508.17	960	CD44	CD44 molecule (Indian blood group) [Source:HGNC Symbol;Acc:HGNC:1681]	protein_coding	chr11	35138870	35232402	+	CD44	PF00193	960	4512	chr11	35160417	35253949	+	11107.1	14745.9	10356.6	58270.6	10041.7	20530.8	20842.1	1.29487	0.5525	2.34365	0.0190958	0.12007	537.667	85	370	96	68	600	535	680	398
ENSG00000198677	TTC37	ENSG00000198677.10	9652	TTC37	tetratricopeptide repeat domain 37 [Source:HGNC Symbol;Acc:HGNC:23639]	protein_coding	chr5	95461755	95555007	-	TTC37	NA	9652	3018	chr5	94797459	94890711	-	614.215	448.545	367.886	711.642	1000.48	1252.98	732.625	1.05138	0.416575	2.52386	0.0116074	0.0875118	86	81	81	27	21	114	77	117	64
ENSG00000060339	CCAR1	ENSG00000060339.13	55749	CCAR1	cell division cycle and apoptosis regulator 1 [Source:HGNC Symbol;Acc:HGNC:24236]	protein_coding	chr10	68721012	68792377	+	CCAR1	NA	55749	NA	chr10	70480769	70552134	+	2019.18	1546.82	973.118	10963.6	3431.8	5894.52	4138.17	2.16006	0.490938	4.39985	1.08e-05	0.000718752	175.333	78	209	60	42	269	185	203	138
ENSG00000144674	GOLGA4	ENSG00000144674.16	2803	GOLGA4	golgin A4 [Source:HGNC Symbol;Acc:HGNC:4427]	protein_coding	chr3	37243177	37366751	+	GOLGA4	PF01465	2803	NA	chr3	37284668	37408242	+	2539.38	1390.16	840.204	12602.3	9868.36	11195.3	6405.96	2.819	0.457543	6.16117	7.22e-10	3.8e-07	307.667	74	45	52	83	377	372	341	210
ENSG00000183337	BCOR	ENSG00000183337.16	54880	BCOR	BCL6 corepressor [Source:HGNC Symbol;Acc:HGNC:20893]	protein_coding	chrX	40049815	40177329	-	BCOR	NA	54880	NA	chrX	39909068	40036582	-	1041.45	1057.05	854.445	3989.22	3152.79	2815.92	2151.81	1.75367	0.375994	4.6641	3.1e-06	0.000294648	264.667	71	66	47	59	360	222	311	261
ENSG00000069869	NEDD4	ENSG00000069869.15	4734	NEDD4	NEDD4 E3 ubiquitin protein ligase [Source:HGNC Symbol;Acc:HGNC:7727]	protein_coding	chr15	55826922	55993746	-	NEDD4	NA	4734	4120	chr15	56119120	56285944	-	776.126	588.715	478.252	2542.26	525.557	2373.52	1214.07	1.56122	0.536991	2.90735	0.003645	0.0409513	82.3333	68	68	42	24	123	106	85	56
ENSG00000198786	MT-ND5	ENSG00000198786.2	4540	MT-ND5	mitochondrially encoded NADH:ubiquinone oxidoreductase core subunit 5 [Source:HGNC Symbol;Acc:HGNC:7461]	protein_coding	chrM	12337	14148	+	ND5	NA	4540	190	chrM	12338	14149	+	7063.48	5123.64	4983.08	10881.9	47110.8	2055.55	12869.7	1.80623	0.708277	2.55017	0.010767	0.0833582	205.333	67	155	34	46	179	279	178	159
ENSG00000100888	CHD8	ENSG00000100888.12	57680	CHD8	chromodomain helicase DNA binding protein 8 [Source:HGNC Symbol;Acc:HGNC:20153]	protein_coding	chr14	21385194	21456126	-	CHD8	NA	57680	4310	chr14	21853353	21924285	-	2401.5	3580.11	2337.86	14640.2	3381.17	13756.5	6682.89	1.93353	0.52026	3.71647	0.000202026	0.00561456	115	66	10	23	33	174	112	143	90
ENSG00000196367	TRRAP	ENSG00000196367.12	8295	TRRAP	transformation/transcription domain associated protein [Source:HGNC Symbol;Acc:HGNC:12347]	protein_coding	chr7	98877933	99050831	+	TRRAP	PF00454	8295	NA	chr7	98475556	98648454	+	6025.16	11663.8	7185.65	21440.4	4821.91	32143.7	13880.1	1.23148	0.570103	2.16011	0.0307644	0.161785	162	65	NA	37	26	195	143	190	153
ENSG00000100941	PNN	ENSG00000100941.8	5411	PNN	pinin, desmosome associated protein [Source:HGNC Symbol;Acc:HGNC:9162]	protein_coding	chr14	39175183	39183220	+	PNN	PF04696	5411	3013	chr14	39644387	39652424	+	2351.36	953.158	602.858	3827	7117.85	1820.53	2778.79	1.70767	0.573229	2.97904	0.00289152	0.0352284	102.333	64	10	46	27	134	134	108	65
ENSG00000134884	ARGLU1	ENSG00000134884.13	55082	ARGLU1	arginine and glutamate rich 1 [Source:HGNC Symbol;Acc:HGNC:25482]	protein_coding	chr13	106541673	106568137	-	ARGLU1	NA	55082	NA	chr13	107194021	107220485	-	1630.6	991.086	917.342	5144.9	2640.99	1918.76	2207.28	1.45471	0.469763	3.0967	0.00195688	0.0270901	94.3333	62	127	23	19	106	103	112	68
ENSG00000198408	MGEA5	ENSG00000198408.13	10724	OGA	O-GlcNAcase [Source:HGNC Symbol;Acc:HGNC:7056]	protein_coding	chr10	101784443	101818465	-	OGA	NA	10724	NA	chr10	103544200	103578222	-	4836.42	5582.07	3725.14	15119.7	5776.17	13269.8	8051.55	1.27238	0.448759	2.83534	0.00457773	0.0475609	268.333	60	91	80	77	367	281	323	201
ENSG00000181163	NPM1	ENSG00000181163.13	4869	NPM1	nucleophosmin 1 [Source:HGNC Symbol;Acc:HGNC:7910]	protein_coding	chr5	171387116	171411137	+	NPM1	NA	4869	NA	chr5	170814120	170838141	+	11020.4	7318.54	6896.08	69494.7	6227.99	28322.2	21546.6	2.04366	0.621754	3.28692	0.00101288	0.0169173	165.667	59	92	64	43	186	183	184	130
ENSG00000182095	TNRC18	ENSG00000182095.14	84629	TNRC18	trinucleotide repeat containing 18 [Source:HGNC Symbol;Acc:HGNC:11962]	protein_coding	chr7	5306790	5425414	-	TNRC18	NA	84629	NA	chr7	5346421	5465045	-	5045.34	5448.5	5202.62	17612.3	1739.57	18225.6	8878.99	1.25939	0.617747	2.03868	0.0414817	0.195399	435.333	56	57	46	116	617	392	503	411
ENSG00000102908	NFAT5	ENSG00000102908.20	10725	NFAT5	nuclear factor of activated T cells 5 [Source:HGNC Symbol;Acc:HGNC:7774]	protein_coding	chr16	69565094	69704666	+	NFAT5	NA	10725	4310	chr16	69598997	69738569	+	6446.13	5349.56	3257.57	14369	17434.2	10485.8	9557.05	1.49021	0.420419	3.54458	0.000393236	0.008823	670	55	87	150	116	985	597	857	556
ENSG00000126777	KTN1	ENSG00000126777.17	3895	KTN1	kinectin 1 [Source:HGNC Symbol;Acc:HGNC:6467]	protein_coding	chr14	55559072	55701526	+	KTN1	NA	3895	NA	chr14	56025790	56168244	+	3624.71	972.946	792.735	14319.3	8560.25	11652.2	6653.69	2.679	0.550792	4.8639	1.15e-06	0.000136842	222.333	55	190	65	43	266	208	283	176
ENSG00000153187	HNRNPU	ENSG00000153187.18	3192	HNRNPU	heterogeneous nuclear ribonucleoprotein U [Source:HGNC Symbol;Acc:HGNC:5048]	protein_coding	chr1	244840638	244864560	-	HNRNPU	PF02037	3192	3040	chr1	245003940	245027862	-	21677.2	20116.9	15012.1	97517.5	9419.3	52026.9	35961.7	1.48456	0.605911	2.45013	0.0142805	0.0992503	202.667	52	285	60	44	212	227	237	144
ENSG00000065526	SPEN	ENSG00000065526.10	23013	SPEN	spen family transcriptional repressor [Source:HGNC Symbol;Acc:HGNC:17575]	protein_coding	chr1	15836095	15940456	+	SPEN	NA	23013	NA	chr1	16162590	16266951	+	3732.3	4836.7	2276.15	33112.1	7366.05	28961.1	13380.7	2.67877	0.535241	5.00479	5.59e-07	7.79e-05	219.333	50	NA	40	56	341	233	241	184
ENSG00000111642	CHD4	ENSG00000111642.14	1108	CHD4	chromodomain helicase DNA binding protein 4 [Source:HGNC Symbol;Acc:HGNC:1919]	protein_coding	chr12	6570082	6614524	-	CHD4	PF08074	1108	NA	chr12	6679248	6723690	-	1067.56	1467.67	1202.16	5291.73	722.572	4991.53	2457.2	1.55814	0.580285	2.68513	0.00725007	0.0637318	174.667	50	81	30	31	199	162	211	151
ENSG00000047410	TPR	ENSG00000047410.13	7175	TPR	translocated promoter region, nuclear basket protein [Source:HGNC Symbol;Acc:HGNC:12017]	protein_coding	chr1	186311652	186375693	-	TPR	NA	7175	3013	chr1	186280784	186344825	-	4294.28	5550.74	2362.78	75756.2	4991.96	42024.2	22496.7	3.33015	0.663277	5.02075	5.15e-07	7.36e-05	160.333	49	184	83	34	163	180	179	122
ENSG00000064393	HIPK2	ENSG00000064393.15	28996	HIPK2	homeodomain interacting protein kinase 2 [Source:HGNC Symbol;Acc:HGNC:14402]	protein_coding	chr7	139561570	139777998	-	HIPK2	NA	28996	NA	chr7	139246316	139477797	-	4814.49	3083.75	2517.05	10829.8	6104.71	10507	6309.45	1.39749	0.429007	3.25749	0.00112401	0.018218	309.333	47	47	60	65	331	307	360	261
ENSG00000116754	SRSF11	ENSG00000116754.13	9295	SRSF11	serine and arginine rich splicing factor 11 [Source:HGNC Symbol;Acc:HGNC:10782]	protein_coding	chr1	70205682	70253052	+	SRSF11	NA	9295	NA	chr1	70671365	70718735	+	2870.52	2122.34	1373.05	18867.4	3407.04	5852.31	5748.78	2.14333	0.570435	3.75737	0.000171712	0.00504618	199.333	47	206	55	45	236	181	254	163
ENSG00000130702	LAMA5	ENSG00000130702.15	3911	LAMA5	laminin subunit alpha 5 [Source:HGNC Symbol;Acc:HGNC:6485]	protein_coding	chr20	62307955	62367312	-	LAMA5	PF02210	3911	4510	chr20	60883011	60942368	-	2367.03	3093.64	1903.51	11164.9	7114.55	9947.4	5931.83	1.93863	0.398511	4.86467	1.15e-06	0.000136842	331.333	46	146	72	84	436	419	360	215
ENSG00000139618	BRCA2	ENSG00000139618.14	675	BRCA2	BRCA2 DNA repair associated [Source:HGNC Symbol;Acc:HGNC:1101]	protein_coding	chr13	32315086	32400266	+	BRCA2	PF09169	675	3440	chr13	32889223	32974403	+	1006.98	600.259	308.55	1924.16	1931.08	4717.94	1748.16	2.16155	0.52267	4.1356	3.54e-05	0.00165663	76.6667	46	46	21	18	78	102	81	47
ENSG00000196782	MAML3	ENSG00000196782.12	55534	MAML3	mastermind like transcriptional coactivator 3 [Source:HGNC Symbol;Acc:HGNC:16272]	protein_coding	chr4	139716753	140154184	-	MAML3	NA	55534	4330	chr4	140637907	141075338	-	67.898	28.0341	59.3365	100.648	84.7495	203.008	90.6124	1.31255	0.529616	2.47831	0.0132008	0.0948413	181	45	40	21	46	205	197	215	131
ENSG00000140575	IQGAP1	ENSG00000140575.12	8826	IQGAP1	IQ motif containing GTPase activating protein 1 [Source:HGNC Symbol;Acc:HGNC:6110]	protein_coding	chr15	90388242	90502239	+	IQGAP1	NA	8826	4520	chr15	90931474	91045471	+	6042.92	15735.3	8753.32	58933.7	3561.68	59055.8	25347.1	1.99322	0.692809	2.87701	0.00401458	0.0436566	195.667	44	166	39	42	204	209	242	136
ENSG00000180747	SMG1P3	ENSG00000180747.15	NA	SMG1P3	SMG1 pseudogene 3 [Source:HGNC Symbol;Acc:HGNC:49860]	transcribed_unprocessed_pseudogene	chr16	21446683	21520444	-	SMG1P3	NA	100271836	NA	chr16	21458004	21531765	-	20.8917	75.8568	59.3365	213.138	115.567	108.417	98.8678	1.49406	0.54441	2.74437	0.00606278	0.0568335	115.333	43	29	17	37	129	104	132	110
ENSG00000145833	DDX46	ENSG00000145833.15	9879	DDX46	DEAD-box helicase 46 [Source:HGNC Symbol;Acc:HGNC:18681]	protein_coding	chr5	134758771	134855133	+	DDX46	NA	9879	3040	chr5	134094461	134190823	+	3873.32	3540.54	1948.61	10629.6	2418.66	6317.27	4788.01	1.0484	0.523499	2.00269	0.045211	0.20539	166	42	38	50	52	245	165	201	132
ENSG00000152795	HNRNPDL	ENSG00000152795.17	9987	HNRNPDL	heterogeneous nuclear ribonucleoprotein D like [Source:HGNC Symbol;Acc:HGNC:5037]	protein_coding	chr4	82422564	82430408	-	HNRNPDL	NA	9987	NA	chr4	83343717	83351561	-	3933.9	2539.56	1896.39	13375.6	5580.26	8109.42	5905.85	1.69295	0.46041	3.67706	0.000235942	0.00621924	95	42	112	32	18	95	94	125	66
ENSG00000132424	PNISR	ENSG00000132424.14	25957	PNISR	PNN interacting serine and arginine rich protein [Source:HGNC Symbol;Acc:HGNC:21222]	protein_coding	chr6	99398050	99425331	-	PNISR	NA	25957	NA	chr6	99845926	99873207	-	1244.1	900.388	551.829	6897.37	2734	2447.01	2462.45	2.16295	0.500752	4.31941	1.56e-05	0.000925332	142	41	223	46	19	174	179	150	97
ENSG00000198363	ASPH	ENSG00000198363.17	444	ASPH	aspartate beta-hydroxylase [Source:HGNC Symbol;Acc:HGNC:757]	protein_coding	chr8	61500556	61714640	-	ASPH	PF05279	444	NA	chr8	62413115	62627199	-	10251.5	6485.76	5659.51	22568.9	10927.2	12589.4	11413.7	1.04091	0.441169	2.35943	0.018303	0.117054	694.333	41	183	137	152	731	710	853	520
ENSG00000230445	LRRC37A6P	ENSG00000230445.4	NA	LRRC37A6P	leucine rich repeat containing 37 member A6, pseudogene [Source:HGNC Symbol;Acc:HGNC:33746]	transcribed_processed_pseudogene	chr10	27246350	27259455	-	LRRC37A6P	NA	387646	NA	chr10	27535279	27548384	-	28.2038	23.0869	14.2408	33.1547	106.212	29.8328	39.1218	1.37797	0.636687	2.16429	0.0304422	0.160737	13.3333	40	40	NA	8	4	16	12	12
ENSG00000130723	PRRC2B	ENSG00000130723.18	84726	PRRC2B	proline rich coiled-coil 2B [Source:HGNC Symbol;Acc:HGNC:28121]	protein_coding	chr9	131373636	131500197	+	PRRC2B	NA	84726	NA	chr9	134249023	134375584	+	7082.28	8260.15	7371.96	31982.5	4611.69	23901.9	13868.4	1.41321	0.559567	2.52553	0.0115523	0.0872895	480	39	61	87	111	607	438	596	406
ENSG00000038427	VCAN	ENSG00000038427.15	1462	VCAN	versican [Source:HGNC Symbol;Acc:HGNC:2464]	protein_coding	chr5	83471618	83582303	+	VCAN	PF00193	1462	4514	chr5	82767437	82878122	+	8016.14	16325.7	8106.55	49790.1	7963.7	30527.6	20121.6	1.44399	0.570252	2.53219	0.0113353	0.086468	209	34	41	40	59	229	252	222	153
ENSG00000096696	DSP	ENSG00000096696.13	1832	DSP	desmoplakin [Source:HGNC Symbol;Acc:HGNC:3052]	protein_coding	chr6	7541617	7586714	+	DSP	NA	1832	5412	chr6	7541850	7586947	+	7378.94	9371.62	5906.35	58540.6	5789.93	55547.9	23755.9	2.40356	0.619292	3.88115	0.000103966	0.00348066	190.667	34	46	38	48	197	196	215	161
ENSG00000185842	DNAH14	ENSG00000185842.15	127602	DNAH14	dynein axonemal heavy chain 14 [Source:HGNC Symbol;Acc:HGNC:2945]	protein_coding	chr1	224896262	225399292	+	DNAH14	NA	127602	NA	chr1	225083964	225586994	+	313.375	130.276	118.673	627.572	873.36	649.772	452.171	1.93204	0.471939	4.09384	4.24e-05	0.00188046	541.667	34	10	77	135	680	543	604	478
ENSG00000073792	IGF2BP2	ENSG00000073792.15	10644	IGF2BP2	insulin like growth factor 2 mRNA binding protein 2 [Source:HGNC Symbol;Acc:HGNC:28867]	protein_coding	chr3	185643739	185825056	-	IGF2BP2	NA	10644	NA	chr3	185361527	185542844	-	2766.06	1866.74	1772.97	5877.86	3992.03	2988.37	3210.67	1.00491	0.420216	2.39142	0.0167831	0.110538	722.333	33	77	120	180	828	748	856	563
ENSG00000171634	BPTF	ENSG00000171634.16	2186	BPTF	bromodomain PHD finger transcription factor [Source:HGNC Symbol;Acc:HGNC:3581]	protein_coding	chr17	67825503	67984378	+	BPTF	NA	2186	NA	chr17	65821619	65980494	+	3449.22	2394.44	1365.93	23549.3	6540.02	19603.8	9483.78	2.78495	0.520132	5.35431	8.59e-08	1.72e-05	251.667	32	117	64	36	321	228	302	225
ENSG00000153157	SYCP2L	ENSG00000153157.12	221711	SYCP2L	synaptonemal complex protein 2 like [Source:HGNC Symbol;Acc:HGNC:21537]	protein_coding	chr6	10886831	10979320	+	SYCP2L	NA	221711	NA	chr6	10887064	10979553	+	17.7579	6.59625	9.49383	86.4391	145.835	93.1364	59.8764	3.23041	0.56928	5.67456	1.39e-08	3.75e-06	27.3333	31	NA	4	9	41	32	34	16
ENSG00000155093	PTPRN2	ENSG00000155093.17	5799	PTPRN2	protein tyrosine phosphatase receptor type N2 [Source:HGNC Symbol;Acc:HGNC:9677]	protein_coding	chr7	157539056	158587823	-	PTPRN2	PF00102	5799	4940	chr7	157331750	158380515	-	75.21	65.9625	54.5895	145.644	258.651	82.9496	113.834	1.31741	0.508288	2.59186	0.00954583	0.0772245	246.667	30	NA	31	72	267	298	259	183
ENSG00000198900	TOP1	ENSG00000198900.5	7150	TOP1	DNA topoisomerase I [Source:HGNC Symbol;Acc:HGNC:11986]	protein_coding	chr20	41028822	41124487	+	TOP1	NA	7150	NA	chr20	39657462	39753127	+	7762.3	4368.36	3011.92	59249.9	4270.49	26968.8	17605.3	2.57906	0.661175	3.90073	9.59e-05	0.00331105	249.667	30	199	70	87	270	284	305	160
ENSG00000137962	ARHGAP29	ENSG00000137962.12	9411	ARHGAP29	Rho GTPase activating protein 29 [Source:HGNC Symbol;Acc:HGNC:30207]	protein_coding	chr1	94148988	94275068	-	ARHGAP29	NA	9411	NA	chr1	94614544	94740624	-	9169.36	5403.98	3572.06	13717.8	9400.04	15462.8	9454.34	1.08819	0.449614	2.42027	0.015509	0.105206	496.667	29	143	135	137	555	499	610	381
ENSG00000147454	SLC25A37	ENSG00000147454.13	51312	SLC25A37	solute carrier family 25 member 37 [Source:HGNC Symbol;Acc:HGNC:29786]	protein_coding	chr8	23528956	23575463	+	SLC25A37	NA	51312	NA	chr8	23386469	23432976	+	2330.47	1894.77	1577.16	3644.65	6254.95	2043.91	2957.65	1.04155	0.464088	2.2443	0.024813	0.141434	101.667	28	19	20	21	124	107	119	79
ENSG00000067798	NAV3	ENSG00000067798.14	89795	NAV3	neuron navigator 3 [Source:HGNC Symbol;Acc:HGNC:15998]	protein_coding	chr12	77324641	78213010	+	NAV3	NA	89795	NA	chr12	77718421	78606790	+	177.579	397.424	319.23	825.316	243.792	796.753	460.016	1.06183	0.51983	2.04265	0.0410874	0.194026	207	27	NA	34	39	237	199	285	137
ENSG00000092201	SUPT16H	ENSG00000092201.9	11198	SUPT16H	SPT16 homolog, facilitates chromatin remodeling subunit [Source:HGNC Symbol;Acc:HGNC:11465]	protein_coding	chr14	21351476	21384019	-	SUPT16H	NA	11198	NA	chr14	21819635	21852178	-	8886.28	11799	6574.48	66818.6	5783.33	34349.9	22368.6	1.97212	0.624196	3.15945	0.00158068	0.0234084	75.6667	27	12	33	17	57	79	97	51
ENSG00000175216	CKAP5	ENSG00000175216.14	9793	CKAP5	cytoskeleton associated protein 5 [Source:HGNC Symbol;Acc:HGNC:28959]	protein_coding	chr11	46743048	46846308	-	CKAP5	NA	9793	NA	chr11	46764598	46867859	-	8566.63	10728.8	5775.81	32395.7	5998.5	44300.2	17960.9	1.72177	0.579724	2.96998	0.00297814	0.0357928	156	27	NA	48	39	195	156	196	116
ENSG00000196586	MYO6	ENSG00000196586.13	4646	MYO6	myosin VI [Source:HGNC Symbol;Acc:HGNC:7605]	protein_coding	chr6	75749192	75919537	+	MYO6	NA	4646	NA	chr6	76458909	76629254	+	1842.65	1997.01	1377.79	12140.5	1243.73	10409.4	4835.2	2.18914	0.609472	3.59186	0.000328326	0.00781446	211.333	27	34	26	48	264	213	262	159
ENSG00000168702	LRP1B	ENSG00000168702.17	53353	LRP1B	LDL receptor related protein 1B [Source:HGNC Symbol;Acc:HGNC:6693]	protein_coding	chr2	140231423	142131016	-	LRP1B	PF00008	53353	NA	chr2	140988992	142888585	-	19.8471	49.4719	49.8426	118.41	22.5632	274.316	89.075	1.8065	0.697667	2.58935	0.00961586	0.0774153	35.6667	26	21	13	11	39	37	33	37
ENSG00000188846	RPL14	ENSG00000188846.13	9045	RPL14	ribosomal protein L14 [Source:HGNC Symbol;Acc:HGNC:10305]	protein_coding	chr3	40457292	40468587	+	RPL14	NA	9045	3010	chr3	40498783	40510078	+	5648.07	5441.9	6014.34	24041.9	5606.12	6705.82	8909.69	1.08764	0.531425	2.04664	0.0406935	0.19294	37.6667	26	22	17	8	37	50	41	22
ENSG00000072071	ADGRL1	ENSG00000072071.16	22859	ADGRL1	adhesion G protein-coupled receptor L1 [Source:HGNC Symbol;Acc:HGNC:20973]	protein_coding	chr19	14147743	14206187	-	ADGRL1	NA	22859	NA	chr19	14258555	14316999	-	3469.06	2569.24	3630.2	9945.23	4579.22	7309.02	5250.33	1.17493	0.42065	2.79314	0.00521987	0.0517901	192	25	34	27	43	274	199	232	145
ENSG00000188897	AC099489.1	ENSG00000188897.8	400499		novel lipoprotein amino terminal region containing protein	protein_coding	chr16	11359845	11527245	-	LOC400499	NA	400499	NA	NA	NA	NA	NA	16.7133	8.24531	22.5479	37.8911	41.2741	96.0469	37.1198	1.86542	0.61987	3.00938	0.00261784	0.0328716	37.3333	25	25	4	7	55	39	43	30
ENSG00000104375	STK3	ENSG00000104375.15	6788	STK3	serine/threonine kinase 3 [Source:HGNC Symbol;Acc:HGNC:11406]	protein_coding	chr8	98371228	98942827	-	STK3	PF00069	6788	4010	chr8	99383456	99955055	-	921.323	537.594	619.473	2403.72	740.182	1782.69	1167.5	1.24397	0.483222	2.57431	0.0100439	0.0799089	587	23	65	94	146	698	613	732	416
ENSG00000117713	ARID1A	ENSG00000117713.18	8289	ARID1A	AT-rich interaction domain 1A [Source:HGNC Symbol;Acc:HGNC:11110]	protein_coding	chr1	26693236	26782104	+	ARID1A	PF12031	8289	NA	chr1	27019727	27108595	+	3336.4	4130.9	2957.33	13531.9	3254.05	10480.8	6281.88	1.38712	0.501014	2.76862	0.00562945	0.054146	263.333	23	11	40	70	339	257	301	232
ENSG00000185567	AHNAK2	ENSG00000185567.6	113146	AHNAK2	AHNAK nucleoprotein 2 [Source:HGNC Symbol;Acc:HGNC:20125]	protein_coding	chr14	104937244	104978374	-	AHNAK2	NA	113146	NA	chr14	105403581	105444711	-	1097.86	1744.71	1567.67	6323.08	1001.03	12433	4027.89	2.16355	0.629391	3.43753	0.000587045	0.0116218	191.667	23	NA	8	96	252	232	188	155
ENSG00000111676	ATN1	ENSG00000111676.14	1822	ATN1	atrophin 1 [Source:HGNC Symbol;Acc:HGNC:3033]	protein_coding	chr12	6924463	6942321	+	ATN1	NA	1822	NA	chr12	7033626	7051484	+	2415.08	2811.65	1751.61	9060.71	2721.34	3976.49	3789.48	1.17507	0.487439	2.41069	0.0159222	0.106649	90	22	20	32	16	136	99	104	67
ENSG00000133030	MPRIP	ENSG00000133030.20	23164	MPRIP	myosin phosphatase Rho interacting protein [Source:HGNC Symbol;Acc:HGNC:30321]	protein_coding	chr17	17042545	17217679	+	MPRIP	NA	23164	NA	chr17	16945859	17120993	+	4315.18	5849.22	5467.26	19561.3	3154.44	15472.3	8969.95	1.28862	0.550878	2.33921	0.0193245	0.12099	341.333	22	32	43	98	391	313	427	284
ENSG00000153201	RANBP2	ENSG00000153201.15	5903	RANBP2	RAN binding protein 2 [Source:HGNC Symbol;Acc:HGNC:9848]	protein_coding	chr2	108719482	108785809	+	RANBP2	PF00160	5903	3013	chr2	109335938	109402265	+	3443.99	6292.82	2636.91	15079.5	3203.42	29914.2	10095.1	1.96177	0.617753	3.17565	0.00149499	0.0224725	114	22	32	44	23	160	115	144	83
ENSG00000085224	ATRX	ENSG00000085224.21	546	ATRX	ATRX chromatin remodeler [Source:HGNC Symbol;Acc:HGNC:886]	protein_coding	chrX	77504878	77786233	-	ATRX	PF00176	546	NA	chrX	76760356	77041719	-	1749.68	1182.38	751.2	6375.18	3240.29	10087.1	3897.64	2.41913	0.494823	4.88888	1.01e-06	0.000126661	282	21	62	65	51	371	276	347	223
ENSG00000101104	PABPC1L	ENSG00000101104.12	80336	PABPC1L	poly(A) binding protein cytoplasmic 1 like [Source:HGNC Symbol;Acc:HGNC:15797]	protein_coding	chr20	44910062	44959035	+	PABPC1L	NA	80336	3013	chr20	43538703	43587676	+	352.025	290.235	236.159	966.223	1792.4	431.483	678.087	1.86074	0.508435	3.65973	0.000252481	0.00653757	91	21	NA	17	36	81	123	94	56
ENSG00000104067	TJP1	ENSG00000104067.16	7082	TJP1	tight junction protein 1 [Source:HGNC Symbol;Acc:HGNC:11827]	protein_coding	chr15	29699367	29968865	-	TJP1	NA	7082	4520	chr15	29991571	30261068	-	4530.36	3390.47	2790	15869.3	3511.05	16620.5	7785.27	1.74887	0.532273	3.28565	0.00101746	0.0169769	226.667	21	20	52	67	254	236	266	178
ENSG00000117724	CENPF	ENSG00000117724.12	1063	CENPF	centromere protein F [Source:HGNC Symbol;Acc:HGNC:1857]	protein_coding	chr1	214603195	214664571	+	CENPF	PF10481	1063	NA	chr1	214776538	214837914	+	8556.19	4830.1	2443.48	39918.3	32099.7	44471.2	22053.2	2.87941	0.476425	6.04378	1.51e-09	6.09e-07	168	21	86	58	53	220	181	209	114
ENSG00000122257	RBBP6	ENSG00000122257.18	5930	RBBP6	RB binding protein 6, ubiquitin ligase [Source:HGNC Symbol;Acc:HGNC:9889]	protein_coding	chr16	24537693	24572863	+	RBBP6	PF13696	5930	NA	chr16	24549014	24584184	+	1700.58	1639.17	886.487	16997.7	2626.13	8171.26	5336.89	2.71734	0.568476	4.78005	1.75e-06	0.000197144	78.3333	21	11	20	7	103	87	94	54
ENSG00000127914	AKAP9	ENSG00000127914.16	10142	AKAP9	A-kinase anchoring protein 9 [Source:HGNC Symbol;Acc:HGNC:379]	protein_coding	chr7	91940867	92110673	+	AKAP9	NA	10142	NA	chr7	91570181	91739987	+	1462.42	832.776	446.21	7528.49	2939.27	10730.3	3989.92	2.95059	0.541744	5.44647	5.14e-08	1.15e-05	130.333	21	54	37	19	133	139	158	94
ENSG00000131051	RBM39	ENSG00000131051.22	9584	RBM39	RNA binding motif protein 39 [Source:HGNC Symbol;Acc:HGNC:15923]	protein_coding	chr20	35701347	35742312	-	RBM39	NA	9584	NA	chr20	34289269	34330234	-	3090.92	2814.95	1845.36	8262.63	4546.75	4596.43	4192.84	1.16694	0.425006	2.74571	0.00603809	0.0566959	217.333	21	126	47	63	279	215	287	150
ENSG00000144893	MED12L	ENSG00000144893.12	116931	MED12L	mediator complex subunit 12L [Source:HGNC Symbol;Acc:HGNC:16050]	protein_coding	chr3	151085697	151437072	+	MED12L	NA	116931	NA	chr3	150803484	151154860	+	171.312	196.238	178.009	592.049	488.685	531.169	359.577	1.56351	0.380159	4.11277	3.91e-05	0.00177553	119	21	29	24	30	148	117	143	97
ENSG00000151150	ANK3	ENSG00000151150.21	288	ANK3	ankyrin 3 [Source:HGNC Symbol;Acc:HGNC:494]	protein_coding	chr10	60026298	60733490	-	ANK3	PF00531	288	NA	chr10	61786056	62493248	-	250.7	97.2946	303.803	249.845	159.593	1401.41	410.441	1.47267	0.678464	2.1706	0.0299615	0.159139	191.667	21	18	33	14	220	173	256	146
ENSG00000173230	GOLGB1	ENSG00000173230.15	2804	GOLGB1	golgin B1 [Source:HGNC Symbol;Acc:HGNC:4429]	protein_coding	chr3	121663199	121749767	-	GOLGB1	NA	2804	NA	chr3	121382046	121468614	-	2286.59	948.211	859.192	6660.55	4408.62	10031.1	4199.04	2.36519	0.493557	4.79213	1.65e-06	0.000186871	137.333	21	NA	29	43	177	138	159	115
ENSG00000182903	ZNF721	ENSG00000182903.15	170960	ZNF721	zinc finger protein 721 [Source:HGNC Symbol;Acc:HGNC:29425]	protein_coding	chr4	425815	499156	-	ZNF721	NA	170960	NA	chr4	419604	492945	-	758.368	219.325	173.262	3205.35	1433.04	3487.52	1546.14	2.81776	0.567169	4.96811	6.76e-07	9.04e-05	234.667	21	NA	41	42	306	217	286	201
ENSG00000187109	NAP1L1	ENSG00000187109.13	4673	NAP1L1	nucleosome assembly protein 1 like 1 [Source:HGNC Symbol;Acc:HGNC:7637]	protein_coding	chr12	76036585	76084958	-	NAP1L1	NA	4673	NA	chr12	76430365	76478738	-	6745.92	3392.12	3108.04	33556.1	6883.42	17666.8	11892.1	2.13299	0.54632	3.90428	9.45e-05	0.00328281	139.333	21	101	51	35	191	136	174	108
ENSG00000104714	ERICH1	ENSG00000104714.13	157697	ERICH1	glutamate rich 1 [Source:HGNC Symbol;Acc:HGNC:27234]	protein_coding	chr8	614746	738106	-	ERICH1	NA	157697	NA	chr8	564746	688106	-	286.216	125.329	163.769	889.257	337.347	351.444	358.894	1.45084	0.510806	2.8403	0.00450711	0.0472287	167	20	NA	19	37	215	144	216	141
ENSG00000196504	PRPF40A	ENSG00000196504.15	55660	PRPF40A	pre-mRNA processing factor 40 homolog A [Source:HGNC Symbol;Acc:HGNC:16463]	protein_coding	chr2	152651593	152717997	-	PRPF40A	NA	55660	3040	chr2	153508107	153574511	-	5469.44	4945.54	3068.88	39618.7	4610.59	21813.6	13254.5	2.29213	0.592826	3.86645	0.000110429	0.00364932	160.667	20	130	64	23	194	164	204	114
ENSG00000196591	HDAC2	ENSG00000196591.11	3066	HDAC2	histone deacetylase 2 [Source:HGNC Symbol;Acc:HGNC:4853]	protein_coding	chr6	113933028	114011308	-	HDAC2	PF00850	3066	4110	chr6	114254192	114332472	-	2774.42	2387.84	2082.71	10275.6	1578.87	7210.79	4385.04	1.39573	0.553245	2.52281	0.0116423	0.0876576	55	20	16	23	6	76	58	70	37
ENSG00000100796	PPP4R3A	ENSG00000100796.17	55671	PPP4R3A	protein phosphatase 4 regulatory subunit 3A [Source:HGNC Symbol;Acc:HGNC:20219]	protein_coding	chr14	91457611	91510554	-	PPP4R3A	NA	55671	NA	chr14	91923955	91976898	-	2471.49	2279	1528.51	7739.26	2226.6	5719.16	3660.67	1.32063	0.484807	2.72403	0.00644903	0.0590569	75.6667	19	12	29	19	94	72	101	54
ENSG00000104517	UBR5	ENSG00000104517.12	51366	UBR5	ubiquitin protein ligase E3 component n-recognin 5 [Source:HGNC Symbol;Acc:HGNC:16806]	protein_coding	chr8	102252273	102412759	-	UBR5	NA	51366	4120	chr8	103264501	103424987	-	5725.36	10255.5	6739.44	21222.6	5624.28	34659.8	14037.8	1.4368	0.555845	2.5849	0.0097408	0.0781922	481.667	19	62	112	108	553	461	612	372
ENSG00000108395	TRIM37	ENSG00000108395.13	4591	TRIM37	tripartite motif containing 37 [Source:HGNC Symbol;Acc:HGNC:7523]	protein_coding	chr17	58982638	59106921	-	TRIM37	NA	4591	4120	chr17	57059999	57184282	-	2504.91	1756.25	1673.29	6146.65	2960.73	5550.35	3432.03	1.30417	0.425236	3.06692	0.00216276	0.0290868	139	19	11	54	31	197	149	175	93
ENSG00000117523	PRRC2C	ENSG00000117523.15	23215	PRRC2C	proline rich coiled-coil 2C [Source:HGNC Symbol;Acc:HGNC:24903]	protein_coding	chr1	171485551	171593511	+	PRRC2C	NA	23215	NA	chr1	171454690	171562650	+	10403	8740.03	4109.64	85638.6	8799.64	49076.3	27794.6	2.62571	0.62324	4.213	2.52e-05	0.00130104	321.333	19	17	93	71	380	321	385	258
ENSG00000127603	MACF1	ENSG00000127603.24	23499	MACF1	microtubule actin crosslinking factor 1 [Source:HGNC Symbol;Acc:HGNC:13664]	protein_coding	chr1	39081316	39487177	+	MACF1	NA	23499	NA	chr1	39546988	39952849	+	4044.63	7274.01	5240.6	30585.2	3645.33	51813.7	17100.6	2.37749	0.646411	3.67798	0.000235086	0.00621023	360.667	19	13	71	67	418	367	440	275
ENSG00000170759	KIF5B	ENSG00000170759.10	3799	KIF5B	kinesin family member 5B [Source:HGNC Symbol;Acc:HGNC:6324]	protein_coding	chr10	32009015	32056425	-	KIF5B	PF00225	3799	NA	chr10	32297943	32345353	-	8257.44	4031.96	3059.39	31948.1	7550.41	18029.9	12146.2	1.90602	0.54446	3.50076	0.00046394	0.00984724	98	19	63	31	25	108	108	114	72
ENSG00000198586	TLK1	ENSG00000198586.13	9874	TLK1	tousled like kinase 1 [Source:HGNC Symbol;Acc:HGNC:11841]	protein_coding	chr2	170990823	171231314	-	TLK1	NA	9874	NA	chr2	171847333	172087824	-	1365.27	636.538	384.5	1311.98	2517.72	1204.22	1236.71	1.07658	0.516194	2.0856	0.0370147	0.181597	174.667	19	20	38	38	232	153	230	141
ENSG00000065548	ZC3H15	ENSG00000065548.17	55854	ZC3H15	zinc finger CCCH-type containing 15 [Source:HGNC Symbol;Acc:HGNC:29528]	protein_coding	chr2	186486253	186509361	+	ZC3H15	NA	55854	NA	chr2	187350980	187374088	+	2002.47	654.678	478.252	3822.27	1817.16	1714.29	1748.19	1.22893	0.555072	2.21401	0.0268281	0.148379	41.3333	18	36	14	8	33	43	42	39
ENSG00000115504	EHBP1	ENSG00000115504.14	23301	EHBP1	EH domain binding protein 1 [Source:HGNC Symbol;Acc:HGNC:29144]	protein_coding	chr2	62673851	63046487	+	EHBP1	NA	23301	NA	chr2	62900986	63273622	+	1347.51	834.425	665.755	3643.47	3019.61	3316.53	2137.88	1.80864	0.410123	4.40999	1.03e-05	0.000696815	807	18	55	120	176	994	870	939	612
ENSG00000132849	PATJ	ENSG00000132849.19	10207	PATJ	PATJ crumbs cell polarity complex component [Source:HGNC Symbol;Acc:HGNC:28881]	protein_coding	chr1	61742406	62178675	+	PATJ	NA	10207	4530	chr1	62208078	62644347	+	1346.47	1160.94	1295.91	2695.01	1314.17	5023.54	2139.34	1.24775	0.485736	2.56878	0.0102058	0.0806695	396.333	18	18	61	106	559	400	471	318
ENSG00000136938	ANP32B	ENSG00000136938.8	10541	ANP32B	acidic nuclear phosphoprotein 32 family member B [Source:HGNC Symbol;Acc:HGNC:16677]	protein_coding	chr9	97983341	98015943	+	ANP32B	NA	10541	NA	chr9	100745623	100778225	+	1900.1	834.425	661.008	20412.7	2578.25	3329.63	4952.68	2.95407	0.667792	4.42363	9.71e-06	0.000664752	97.3333	18	78	29	23	117	85	132	75
ENSG00000255152	MSH5-SAPCD1	ENSG00000255152.8	NA	MSH5-SAPCD1	MSH5-SAPCD1 readthrough (NMD candidate) [Source:HGNC Symbol;Acc:HGNC:41994]	protein_coding	chr6	31740020	31764851	+	MSH5-SAPCD1	NA	100532732	NA	chr6	31707797	31732628	+	6.2675	4.94719	4.74692	33.1547	58.334	18.1907	20.9402	2.77713	0.747756	3.71396	0.000204041	0.00563552	113	18	48	22	47	210	120	134	85
ENSG00000100813	ACIN1	ENSG00000100813.14	22985	ACIN1	apoptotic chromatin condensation inducer 1 [Source:HGNC Symbol;Acc:HGNC:17066]	protein_coding	chr14	23058564	23095614	-	ACIN1	NA	22985	3013	chr14	23527773	23564823	-	4446.79	4328.79	2951.4	22911.1	5095.97	9432.24	8194.38	1.67465	0.520445	3.21772	0.00129214	0.0202475	126.333	17	24	29	27	163	116	165	98
ENSG00000112305	SMAP1	ENSG00000112305.14	60682	SMAP1	small ArfGAP 1 [Source:HGNC Symbol;Acc:HGNC:19651]	protein_coding	chr6	70667776	70862011	+	SMAP1	NA	60682	4144	chr6	71377479	71571714	+	65.8088	47.8228	37.9753	113.673	208.572	72.0352	90.9812	1.37898	0.52268	2.63828	0.00833271	0.0703323	137	17	17	19	24	162	144	151	116
ENSG00000134440	NARS	ENSG00000134440.11	4677	NARS1	asparaginyl-tRNA synthetase 1 [Source:HGNC Symbol;Acc:HGNC:7643]	protein_coding	chr18	57600656	57622213	-	NARS	NA	4677	970	chr18	55267888	55289445	-	5293.95	3769.76	3382.18	13514.1	4465.86	11100.7	6921.09	1.22425	0.468295	2.61426	0.0089421	0.0738875	52	17	10	19	14	36	72	45	39
ENSG00000138119	MYOF	ENSG00000138119.16	26509	MYOF	myoferlin [Source:HGNC Symbol;Acc:HGNC:3656]	protein_coding	chr10	93306429	93482334	-	MYOF	PF08151	26509	NA	chr10	95066186	95242091	-	6402.26	10783.2	5418.61	30084.4	8329.11	33295.5	15718.8	1.66562	0.521766	3.19227	0.00141158	0.0215074	392	17	32	97	75	546	392	481	303
ENSG00000170004	CHD3	ENSG00000170004.16	1107	CHD3	chromodomain helicase DNA binding protein 3 [Source:HGNC Symbol;Acc:HGNC:1918]	protein_coding	chr17	7884796	7912760	+	CHD3	PF08074	1107	NA	chr17	7788114	7816078	+	2268.84	1030.66	2521.8	6453.33	2796.18	8622.39	3948.87	1.6179	0.502323	3.22082	0.00127823	0.0201223	50.3333	17	NA	11	11	52	54	67	30
ENSG00000257923	CUX1	ENSG00000257923.9	1523	CUX1	cut like homeobox 1 [Source:HGNC Symbol;Acc:HGNC:2557]	protein_coding	chr7	101815904	102283958	+	CUX1	NA	1523	NA	chr7	101459184	101927250	+	1846.82	1588.05	1355.24	6719.75	2081.31	3977.22	2928.07	1.41526	0.466864	3.03142	0.00243408	0.0312352	681	17	NA	104	167	880	640	846	557
ENSG00000054654	SYNE2	ENSG00000054654.16	23224	SYNE2	spectrin repeat containing nuclear envelope protein 2 [Source:HGNC Symbol;Acc:HGNC:17084]	protein_coding	chr14	63761899	64226433	+	SYNE2	NA	23224	NA	chr14	64228617	64693151	+	1346.47	2387.84	1942.68	16102.5	2385.09	37905.8	10345.1	3.31245	0.658978	5.02665	4.99e-07	7.26e-05	212.667	16	11	55	30	268	198	269	171
ENSG00000095564	BTAF1	ENSG00000095564.13	9044	BTAF1	B-TFIID TATA-box binding protein associated factor 1 [Source:HGNC Symbol;Acc:HGNC:17307]	protein_coding	chr10	91923770	92030325	+	BTAF1	NA	9044	NA	chr10	93683527	93790082	+	1947.1	2277.35	1439.5	3835.29	3032.27	6649.79	3196.89	1.25511	0.432968	2.89885	0.00374538	0.0417174	115	16	NA	47	22	132	88	167	90
ENSG00000101868	POLA1	ENSG00000101868.10	5422	POLA1	DNA polymerase alpha 1, catalytic subunit [Source:HGNC Symbol;Acc:HGNC:9173]	protein_coding	chrX	24693909	24996986	+	POLA1	PF08996	5422	230	chrX	24712026	25015103	+	1734.01	1947.54	1240.13	6500.69	1501.83	7890.4	3469.1	1.69117	0.537644	3.14552	0.00165792	0.024112	288.333	16	11	77	57	347	277	370	218
ENSG00000133226	SRRM1	ENSG00000133226.16	10250	SRRM1	serine and arginine repetitive matrix 1 [Source:HGNC Symbol;Acc:HGNC:16638]	protein_coding	chr1	24631716	24673281	+	SRRM1	NA	10250	3013	chr1	24958207	24999772	+	4625.42	4211.7	2475.52	56428.2	4363.5	13635.8	14290	2.71786	0.661123	4.11098	3.94e-05	0.00178457	100.667	16	83	28	25	138	106	113	83
ENSG00000150995	ITPR1	ENSG00000150995.18	3708	ITPR1	inositol 1,4,5-trisphosphate receptor type 1 [Source:HGNC Symbol;Acc:HGNC:6180]	protein_coding	chr3	4493345	4847840	+	ITPR1	PF01365	3708	4020	chr3	4535029	4889524	+	291.439	379.284	348.898	898.73	186.559	1619.7	620.768	1.40771	0.590717	2.38305	0.01717	0.112346	75	16	NA	13	25	84	89	84	52
ENSG00000155506	LARP1	ENSG00000155506.16	23367	LARP1	La ribonucleoprotein 1, translational regulator [Source:HGNC Symbol;Acc:HGNC:29531]	protein_coding	chr5	154712843	154817605	+	LARP1	NA	23367	NA	chr5	154092403	154197165	+	6435.68	8131.52	6112.84	25980.3	5958.88	19193.4	11968.8	1.30598	0.504327	2.58956	0.00960992	0.0774153	303.667	16	30	63	69	357	282	387	242
ENSG00000159140	SON	ENSG00000159140.19	6651	SON	SON DNA binding protein [Source:HGNC Symbol;Acc:HGNC:11183]	protein_coding	chr21	33543038	33577481	+	SON	PF01585	6651	NA	chr21	34915344	34949787	+	6709.36	28817.4	9207.83	75095.4	5334.81	44319.8	28247.4	1.47961	0.703314	2.10377	0.0353984	0.177108	139.333	16	36	36	28	159	131	174	113
ENSG00000173065	FAM222B	ENSG00000173065.13	55731	FAM222B	family with sequence similarity 222 member B [Source:HGNC Symbol;Acc:HGNC:25563]	protein_coding	chr17	28755978	28855232	-	FAM222B	NA	55731	NA	chr17	27082996	27182250	-	654.954	618.398	390.434	1186.47	2152.86	590.106	932.202	1.24031	0.497238	2.49439	0.0126172	0.0918236	141.667	16	NA	18	52	215	163	159	103
ENSG00000173209	AHSA2	ENSG00000173209.22	NA	AHSA2P	activator of HSP90 ATPase homolog 2, pseudogene [Source:HGNC Symbol;Acc:HGNC:20437]	transcribed_unitary_pseudogene	chr2	61177418	61191203	+	AHSA2P	NA	130872	NA	chr2	61404553	61418338	+	307.108	333.11	173.262	764.927	1218.41	437.305	539.021	1.57454	0.47877	3.28872	0.00100643	0.0168426	49.6667	16	11	7	4	47	55	56	38
ENSG00000173473	SMARCC1	ENSG00000173473.10	6599	SMARCC1	SWI/SNF related, matrix associated, actin dependent regulator of chromatin subfamily c member 1 [Source:HGNC Symbol;Acc:HGNC:11104]	protein_coding	chr3	47585269	47782106	-	SMARCC1	PF04433	6599	NA	chr3	47626759	47823596	-	7471.91	5664.53	4918.99	39733.6	4908.87	21567.6	14044.2	1.87455	0.579866	3.23273	0.00122612	0.0195025	338	16	49	75	59	482	295	434	285
ENSG00000176102	CSTF3	ENSG00000176102.11	1479	CSTF3	cleavage stimulation factor subunit 3 [Source:HGNC Symbol;Acc:HGNC:2485]	protein_coding	chr11	33077188	33162371	-	CSTF3	NA	1479	3015	chr11	33098734	33183917	-	929.68	1451.17	669.315	4629.82	582.79	3181.92	1907.45	1.46065	0.596614	2.44824	0.0143558	0.0996108	125	16	48	36	25	167	105	167	103
ENSG00000186834	HEXIM1	ENSG00000186834.3	10614	HEXIM1	HEXIM P-TEFb complex subunit 1 [Source:HGNC Symbol;Acc:HGNC:24953]	protein_coding	chr17	45148502	45152101	+	HEXIM1	NA	10614	NA	chr17	43225869	43229468	+	3200.61	1856.84	1695.84	5937.06	5194.48	3486.07	3561.82	1.11375	0.425868	2.61525	0.0089162	0.0738007	37	16	12	4	6	43	42	48	21
ENSG00000107554	DNMBP	ENSG00000107554.16	23268	DNMBP	dynamin binding protein [Source:HGNC Symbol;Acc:HGNC:30373]	protein_coding	chr10	99875577	100009947	-	DNMBP	NA	23268	NA	chr10	101635334	101769704	-	5514.36	6489.06	4999.69	14659.1	6850.95	14052.7	8760.98	1.06456	0.420975	2.52879	0.0114456	0.0868696	503	15	14	75	116	585	544	573	392
ENSG00000132466	ANKRD17	ENSG00000132466.18	26057	ANKRD17	ankyrin repeat domain 17 [Source:HGNC Symbol;Acc:HGNC:23575]	protein_coding	chr4	73073376	73258798	-	ANKRD17	NA	26057	NA	chr4	73939093	74124515	-	4676.6	4983.46	3014.29	20964.4	4929.78	18697.1	9544.29	1.81484	0.517223	3.50882	0.000450104	0.00973697	457.667	15	11	129	70	581	409	603	361
ENSG00000141367	CLTC	ENSG00000141367.11	1213	CLTC	clathrin heavy chain [Source:HGNC Symbol;Acc:HGNC:2092]	protein_coding	chr17	59619689	59696956	+	CLTC	PF01394	1213	4142	chr17	57697050	57774317	+	28870.2	52483	27350.5	99271.2	10379.1	159587	62990.2	1.30848	0.660557	1.98088	0.0476046	0.212172	267.333	15	98	80	42	315	243	334	225
ENSG00000152061	RABGAP1L	ENSG00000152061.23	9910	RABGAP1L	RAB GTPase activating protein 1 like [Source:HGNC Symbol;Acc:HGNC:24663]	protein_coding	chr1	174159410	174995308	+	RABGAP1L	NA	9910	NA	chr1	174128548	174964445	+	669.578	587.066	498.426	1444.6	714.867	1471.99	897.755	1.04841	0.424535	2.46954	0.0135287	0.0961451	645	15	15	119	123	822	574	848	513
ENSG00000163872	YEATS2	ENSG00000163872.15	55689	YEATS2	YEATS domain containing 2 [Source:HGNC Symbol;Acc:HGNC:25489]	protein_coding	chr3	183697797	183812624	+	YEATS2	NA	55689	NA	chr3	183415585	183530412	+	2036.94	2237.78	1759.92	5281.07	2331.71	5417.19	3177.44	1.11044	0.432787	2.56578	0.0102943	0.0811565	235.667	15	12	44	54	258	241	274	192
ENSG00000214783	POLR2J4	ENSG00000214783.9	NA	POLR2J4	RNA polymerase II subunit J4, pseudogene [Source:HGNC Symbol;Acc:HGNC:28195]	lncRNA	chr7	43940895	44019175	-	POLR2J4	NA	84820	NA	chr7	43980494	44058774	-	17.7579	8.24531	7.12038	15.3933	66.5889	40.0195	25.8542	1.87431	0.703625	2.66379	0.00772647	0.0667218	76.6667	15	NA	7	26	124	76	94	60
ENSG00000258890	CEP95	ENSG00000258890.6	90799	CEP95	centrosomal protein 95 [Source:HGNC Symbol;Acc:HGNC:25141]	protein_coding	chr17	64506865	64542461	+	CEP95	NA	90799	NA	chr17	62502983	62538579	+	1200.23	836.074	649.141	6653.44	2447.83	3253.95	2506.78	2.20137	0.472017	4.66375	3.11e-06	0.000294648	128.333	15	35	37	33	147	123	166	96
ENSG00000035928	RFC1	ENSG00000035928.15	5981	RFC1	replication factor C subunit 1 [Source:HGNC Symbol;Acc:HGNC:9969]	protein_coding	chr4	39287456	39366375	-	RFC1	NA	5981	3030	chr4	39289076	39367995	-	3080.48	1906.32	1438.32	15403.9	3012.46	12408.2	6208.29	2.2621	0.54949	4.11672	3.84e-05	0.00175476	88.6667	14	11	27	18	87	91	117	58
ENSG00000125351	UPF3B	ENSG00000125351.11	65109	UPF3B	UPF3B regulator of nonsense mediated mRNA decay [Source:HGNC Symbol;Acc:HGNC:20439]	protein_coding	chrX	119805311	119852998	-	UPF3B	NA	65109	3013	chrX	118939274	118986961	-	435.592	196.238	105.619	1571.3	439.707	352.9	516.892	1.67792	0.616256	2.72277	0.00647377	0.0591499	45.3333	14	24	5	8	49	53	47	36
ENSG00000157741	UBN2	ENSG00000157741.14	254048	UBN2	ubinuclein 2 [Source:HGNC Symbol;Acc:HGNC:21931]	protein_coding	chr7	139230356	139308236	+	UBN2	NA	254048	NA	chr7	138915102	138992982	+	814.776	695.904	445.023	2258.07	1216.21	1664.09	1182.35	1.39317	0.426456	3.26686	0.00108746	0.0178562	82.3333	14	16	12	15	106	87	92	68
ENSG00000158417	EIF5B	ENSG00000158417.10	9669	EIF5B	eukaryotic translation initiation factor 5B [Source:HGNC Symbol;Acc:HGNC:30793]	protein_coding	chr2	99337371	99401326	+	EIF5B	NA	9669	3013	chr2	99953834	100017789	+	3435.64	1616.08	791.548	12993.1	2788.48	6959.76	4764.1	1.96018	0.59207	3.31072	0.000930553	0.0160146	134	14	64	44	29	141	142	162	98
ENSG00000182272	B4GALNT4	ENSG00000182272.11	338707	B4GALNT4	beta-1,4-N-acetyl-galactosaminyltransferase 4 [Source:HGNC Symbol;Acc:HGNC:26315]	protein_coding	chr11	369499	382117	+	B4GALNT4	NA	338707	NA	chr11	369499	382117	+	155.643	225.921	187.503	955.566	465.021	561.729	425.231	1.80119	0.433983	4.15037	3.32e-05	0.00158829	41.3333	14	15	12	12	84	46	54	24
ENSG00000198752	CDC42BPB	ENSG00000198752.10	9578	CDC42BPB	CDC42 binding protein kinase beta [Source:HGNC Symbol;Acc:HGNC:1738]	protein_coding	chr14	102932380	103057549	-	CDC42BPB	NA	9578	NA	chr14	103398717	103523886	-	3381.32	2298.79	2425.67	10821.5	3418.6	10787.1	5522.16	1.62628	0.481274	3.3791	0.000727223	0.0133938	190.667	14	NA	39	56	255	177	232	163
ENSG00000204256	BRD2	ENSG00000204256.12	6046	BRD2	bromodomain containing 2 [Source:HGNC Symbol;Acc:HGNC:1103]	protein_coding	chr6	32968594	32981505	+	BRD2	NA	6046	NA	chr6	32936371	32949282	+	6898.43	6766.1	5767.5	23112.4	10272.8	10839.5	10609.5	1.18635	0.433867	2.73436	0.00625025	0.0580146	137	14	NA	23	33	154	126	176	109
ENSG00000205531	NAP1L4	ENSG00000205531.12	4676	NAP1L4	nucleosome assembly protein 1 like 4 [Source:HGNC Symbol;Acc:HGNC:7640]	protein_coding	chr11	2944431	2992377	-	NAP1L4	NA	4676	NA	chr11	2965661	3013607	-	3749.01	4127.6	3394.05	12667.5	2934.86	7700.49	5762.25	1.04783	0.498402	2.10238	0.0355202	0.177298	161.667	14	NA	33	30	186	142	209	134
ENSG00000278540	ACACA	ENSG00000278540.4	31	ACACA	acetyl-CoA carboxylase alpha [Source:HGNC Symbol;Acc:HGNC:84]	protein_coding	chr17	37084992	37406836	-	ACACA	PF02785	31	61	chr17	35441927	35766927	-	3784.53	7509.83	5517.1	11118.7	4290.3	20289.9	8751.72	1.08651	0.529597	2.05157	0.0402114	0.191701	669.667	14	NA	122	84	921	523	936	550
ENSG00000065613	SLK	ENSG00000065613.13	9748	SLK	STE20 like kinase [Source:HGNC Symbol;Acc:HGNC:11088]	protein_coding	chr10	103967140	104029233	+	SLK	NA	9748	4114	chr10	105726898	105788991	+	3796.02	1398.4	998.039	10568.1	6173.5	7430.54	5060.76	1.96437	0.513952	3.82209	0.000132324	0.0041778	198.667	13	62	42	38	239	195	248	153
ENSG00000116731	PRDM2	ENSG00000116731.22	7799	PRDM2	PR/SET domain 2 [Source:HGNC Symbol;Acc:HGNC:9347]	protein_coding	chr1	13700198	13825079	+	PRDM2	NA	7799	NA	chr1	14026693	14151574	+	543.184	354.548	325.164	2074.54	2021.33	887.706	1034.41	2.02589	0.454755	4.45491	8.39e-06	0.000606644	101.667	13	NA	15	16	109	89	125	91
ENSG00000151461	UPF2	ENSG00000151461.19	26019	UPF2	UPF2 regulator of nonsense mediated mRNA decay [Source:HGNC Symbol;Acc:HGNC:17854]	protein_coding	chr10	11920022	12043170	-	UPF2	NA	26019	3013	chr10	11962021	12085169	-	1401.83	827.829	493.679	8582.34	2691.07	5125.41	3187.03	2.58966	0.515993	5.01879	5.2e-07	7.36e-05	136.667	13	22	39	32	163	139	175	96
ENSG00000157212	PAXIP1	ENSG00000157212.18	22976	PAXIP1	PAX interacting protein 1 [Source:HGNC Symbol;Acc:HGNC:8624]	protein_coding	chr7	154943687	155003124	-	PAXIP1	NA	22976	NA	chr7	154735397	154794834	-	881.629	686.01	536.402	1930.08	1556.86	1465.44	1176.07	1.23444	0.392163	3.14778	0.00164517	0.0239869	66	13	NA	11	12	70	68	82	48
ENSG00000173064	HECTD4	ENSG00000173064.12	283450	HECTD4	HECT domain E3 ubiquitin protein ligase 4 [Source:HGNC Symbol;Acc:HGNC:26611]	protein_coding	chr12	112160188	112382439	-	HECTD4	NA	283450	NA	chr12	112597992	112820243	-	1136.51	1431.39	1359.99	5453.95	1845.23	7760.88	3164.66	1.93895	0.498261	3.89143	9.97e-05	0.00336524	147	13	12	29	37	195	148	181	112
ENSG00000077232	DNAJC10	ENSG00000077232.17	54431	DNAJC10	DnaJ heat shock protein family (Hsp40) member C10 [Source:HGNC Symbol;Acc:HGNC:24637]	protein_coding	chr2	182716041	182794464	+	DNAJC10	PF00085	54431	4141	chr2	183580768	183659191	+	1840.56	791.55	740.519	2085.2	4265.54	2515.41	2039.8	1.39406	0.482053	2.89193	0.00382882	0.0423965	69.3333	12	NA	21	16	62	64	81	63
ENSG00000088538	DOCK3	ENSG00000088538.12	1795	DOCK3	dedicator of cytokinesis 3 [Source:HGNC Symbol;Acc:HGNC:2989]	protein_coding	chr3	50674927	51384198	+	DOCK3	NA	1795	NA	chr3	50712358	51421629	+	227.719	159.959	176.823	506.794	610.306	878.247	426.641	1.82016	0.41396	4.39694	1.1e-05	0.000720971	499.667	12	NA	84	172	557	561	554	384
ENSG00000130477	UNC13A	ENSG00000130477.15	23025	UNC13A	unc-13 homolog A [Source:HGNC Symbol;Acc:HGNC:23150]	protein_coding	chr19	17601328	17688365	-	UNC13A	NA	23025	NA	chr19	17712137	17799174	-	2039.03	2034.94	2077.96	5498.95	1873.84	6139.73	3277.41	1.13504	0.470113	2.41441	0.0157608	0.106235	174.667	12	NA	21	36	225	177	227	120
ENSG00000138326	RPS24	ENSG00000138326.18	6229	RPS24	ribosomal protein S24 [Source:HGNC Symbol;Acc:HGNC:10411]	protein_coding	chr10	78033760	78056813	+	RPS24	NA	6229	3010	chr10	79793518	79816571	+	8174.91	5359.45	7205.82	37084.7	22799.8	13501.9	15687.8	1.82299	0.451114	4.04108	5.32e-05	0.00220964	74.3333	12	64	16	19	64	79	81	63
ENSG00000139218	SCAF11	ENSG00000139218.17	9169	SCAF11	SR-related CTD associated factor 11 [Source:HGNC Symbol;Acc:HGNC:10784]	protein_coding	chr12	45919131	45992120	-	SCAF11	NA	9169	NA	chr12	46312914	46385903	-	2770.24	2107.5	1428.82	8937.57	2881.48	9292.54	4569.69	1.74297	0.494885	3.52196	0.000428374	0.00942533	98.6667	12	NA	25	26	134	99	136	61
ENSG00000146776	ATXN7L1	ENSG00000146776.14	222255	ATXN7L1	ataxin 7 like 1 [Source:HGNC Symbol;Acc:HGNC:22210]	protein_coding	chr7	105605067	105876604	-	ATXN7L1	NA	222255	NA	chr7	105245514	105517050	-	242.343	199.536	124.607	753.086	328.542	277.954	321.011	1.26069	0.493729	2.5534	0.0106675	0.0828906	255.333	12	NA	48	27	329	224	351	191
ENSG00000146830	GIGYF1	ENSG00000146830.9	64599	GIGYF1	GRB10 interacting GYF protein 1 [Source:HGNC Symbol;Acc:HGNC:9126]	protein_coding	chr7	100679507	100694037	-	GIGYF1	NA	64599	NA	chr7	100277130	100291660	-	698.827	476.579	560.136	2345.7	2311.9	2341.51	1455.77	2.01087	0.374188	5.37396	7.7e-08	1.62e-05	61.3333	12	10	14	12	111	76	75	33
ENSG00000157985	AGAP1	ENSG00000157985.18	116987	AGAP1	ArfGAP with GTPase domain, ankyrin repeat and PH domain 1 [Source:HGNC Symbol;Acc:HGNC:16922]	protein_coding	chr2	235494043	236131800	+	AGAP1	NA	116987	4144	chr2	236402687	237040444	+	1857.27	1842	1478.66	5970.22	1626.75	4279.18	2842.35	1.19741	0.481386	2.48742	0.0128675	0.0931263	1235.67	12	10	177	354	1397	1269	1437	1001
ENSG00000165392	WRN	ENSG00000165392.9	7486	WRN	WRN RecQ like helicase [Source:HGNC Symbol;Acc:HGNC:12791]	protein_coding	chr8	31033788	31176138	+	WRN	NA	7486	NA	chr8	30891304	31033654	+	799.107	817.935	569.63	2168.08	865.105	2779.54	1333.23	1.41042	0.473591	2.97814	0.00290008	0.0352871	129.667	12	NA	47	22	167	146	156	87
ENSG00000187984	ANKRD19P	ENSG00000187984.12	NA	ANKRD19P	ankyrin repeat domain 19, pseudogene [Source:HGNC Symbol;Acc:HGNC:22567]	transcribed_unprocessed_pseudogene	chr9	92809568	92838457	+	ANKRD19P	NA	138649	NA	chr9	95571850	95600739	+	21.9363	1.64906	9.49383	50.9162	108.413	43.6577	39.3444	2.56837	0.694032	3.70065	0.000215052	0.00586336	91.3333	12	NA	15	18	100	92	134	48
ENSG00000134046	MBD2	ENSG00000134046.11	8932	MBD2	methyl-CpG binding domain protein 2 [Source:HGNC Symbol;Acc:HGNC:6917]	protein_coding	chr18	54151606	54224669	-	MBD2	NA	8932	NA	chr18	51677976	51751039	-	1029.96	404.02	501.986	2568.31	1354.34	1189.67	1174.71	1.39936	0.486279	2.87769	0.00400601	0.0435913	93.6667	11	NA	12	14	108	93	128	60
ENSG00000154358	OBSCN	ENSG00000154358.20	84033	OBSCN	obscurin, cytoskeletal calmodulin and titin-interacting RhoGEF [Source:HGNC Symbol;Acc:HGNC:15719]	protein_coding	chr1	228208063	228378876	+	OBSCN	NA	84033	NA	chr1	228395764	228566577	+	276.815	280.341	341.778	1396.05	212.974	1609.51	686.245	1.83948	0.58357	3.15212	0.0016209	0.0237045	146.667	11	NA	18	32	196	136	187	117
ENSG00000163714	U2SURP	ENSG00000163714.17	23350	U2SURP	U2 snRNP associated SURP domain containing [Source:HGNC Symbol;Acc:HGNC:30855]	protein_coding	chr3	142964497	143060725	+	U2SURP	NA	23350	3040	chr3	142683339	142779567	+	3720.81	2821.54	1763.48	21529.3	3712.47	12005.9	7592.24	2.16484	0.556181	3.89233	9.93e-05	0.00336524	103.333	11	46	44	22	107	110	123	77
ENSG00000169641	LUZP1	ENSG00000169641.13	7798	LUZP1	leucine zipper protein 1 [Source:HGNC Symbol;Acc:HGNC:14985]	protein_coding	chr1	23084023	23177808	-	LUZP1	NA	7798	NA	chr1	23410516	23504301	-	1533.45	1480.86	1161.81	5712.09	1492.47	3586.48	2494.53	1.36934	0.487167	2.81082	0.00494154	0.0499031	100.333	11	NA	15	29	133	105	113	83
ENSG00000169925	BRD3	ENSG00000169925.16	8019	BRD3	bromodomain containing 3 [Source:HGNC Symbol;Acc:HGNC:1104]	protein_coding	chr9	134030305	134068535	-	BRD3	NA	8019	NA	chr9	136895427	136933657	-	1252.46	516.156	709.664	3701.49	1455.05	2319.68	1659.08	1.59178	0.483052	3.29526	0.000983303	0.0165534	58.6667	11	NA	7	17	78	54	72	50
ENSG00000184110	EIF3C	ENSG00000184110.14	8663	EIF3C	eukaryotic translation initiation factor 3 subunit C [Source:HGNC Symbol;Acc:HGNC:3279]	protein_coding	chr16	28688558	28735730	+	EIF3C	NA	8663	3013	chr16	28699879	28747051	+	111.77	181.397	84.2578	1216.07	44.576	261.219	316.548	2.01173	0.750625	2.68008	0.00736052	0.0644463	6.33333	11	13	NA	3	9	8	7	4
ENSG00000228409	CCT6P1	ENSG00000228409.6	NA	CCT6P1	chaperonin containing TCP1 subunit 6 pseudogene 1 [Source:HGNC Symbol;Acc:HGNC:33094]	transcribed_unprocessed_pseudogene	chr7	65751142	65763354	+	CCT6P1	NA	643253	NA	chr7	65216129	65228341	+	52.2292	49.4719	43.909	107.753	229.484	83.6772	94.4207	1.5355	0.510408	3.00839	0.00262639	0.0328996	15	11	NA	6	4	17	11	19	15
ENSG00000047849	MAP4	ENSG00000047849.21	4134	MAP4	microtubule associated protein 4 [Source:HGNC Symbol;Acc:HGNC:6862]	protein_coding	chr3	47850690	48089272	-	MAP4	NA	4134	NA	chr3	47892180	48130762	-	7858.41	5842.63	5824.47	32161.3	3877.01	24714.6	13379.7	1.63753	0.585313	2.79771	0.00514668	0.051364	531	10	10	108	139	726	545	607	441
ENSG00000058272	PPP1R12A	ENSG00000058272.16	4659	PPP1R12A	protein phosphatase 1 regulatory subunit 12A [Source:HGNC Symbol;Acc:HGNC:7618]	protein_coding	chr12	79773563	79935460	-	PPP1R12A	NA	4659	4270	chr12	80167343	80329240	-	2426.57	1449.53	969.558	15332.9	2244.76	6381.3	4800.76	2.30553	0.590435	3.9048	9.43e-05	0.00328243	149	10	NA	34	23	191	156	173	118
ENSG00000080503	SMARCA2	ENSG00000080503.22	6595	SMARCA2	SWI/SNF related, matrix associated, actin dependent regulator of chromatin, subfamily a, member 2 [Source:HGNC Symbol;Acc:HGNC:11098]	protein_coding	chr9	1980290	2193624	+	SMARCA2	PF00439	6595	NA	chr9	1980290	2193624	+	298.751	222.623	265.827	1087	236.088	1097.26	534.592	1.61879	0.534247	3.03004	0.00244519	0.0313228	34.6667	10	NA	4	5	27	40	42	22
ENSG00000101126	ADNP	ENSG00000101126.15	23394	ADNP	activity dependent neuroprotector homeobox [Source:HGNC Symbol;Acc:HGNC:15766]	protein_coding	chr20	50888916	50931437	-	ADNP	NA	23394	NA	chr20	49505453	49547974	-	3979.86	3504.26	2191.89	7440.87	4321.67	9489	5154.59	1.13505	0.439134	2.58474	0.00974526	0.0781922	202	10	13	39	45	253	190	237	179
ENSG00000112739	PRPF4B	ENSG00000112739.16	8899	PRPF4B	pre-mRNA processing factor 4B [Source:HGNC Symbol;Acc:HGNC:17346]	protein_coding	chr6	4021267	4064983	+	PRPF4B	NA	8899	NA	chr6	4021501	4065217	+	2445.37	1259.88	975.491	11589.9	4410.27	6134.63	4469.27	2.24109	0.494515	4.5319	5.85e-06	0.000470587	104	10	71	36	12	130	102	131	79
ENSG00000135976	ANKRD36	ENSG00000135976.17	375248	ANKRD36	ankyrin repeat domain 36 [Source:HGNC Symbol;Acc:HGNC:24079]	protein_coding	chr2	97113218	97264434	+	ANKRD36	NA	375248	NA	chr2	97778955	97930171	+	110.726	153.363	58.1497	664.279	443.559	315.791	290.978	2.14711	0.483841	4.43763	9.1e-06	0.00064106	114	10	NA	35	19	111	110	151	81
ENSG00000142621	FHAD1	ENSG00000142621.19	114827	FHAD1	forkhead associated phosphopeptide binding domain 1 [Source:HGNC Symbol;Acc:HGNC:29408]	protein_coding	chr1	15247272	15400283	+	FHAD1	NA	114827	NA	chr1	15573768	15726779	+	202.649	150.065	153.088	921.228	435.304	423.48	380.969	1.81205	0.451749	4.01119	6.04e-05	0.00238971	39	10	10	12	8	54	39	45	33
ENSG00000178951	ZBTB7A	ENSG00000178951.8	51341	ZBTB7A	zinc finger and BTB domain containing 7A [Source:HGNC Symbol;Acc:HGNC:18078]	protein_coding	chr19	4043303	4066899	-	ZBTB7A	NA	51341	NA	chr19	4043301	4066897	-	1198.14	1004.28	809.349	3005.24	1035.15	2738.06	1631.7	1.16993	0.465555	2.51298	0.0119718	0.0890725	109.333	10	NA	20	26	150	118	123	87
ENSG00000204681	GABBR1	ENSG00000204681.10	2550	GABBR1	gamma-aminobutyric acid type B receptor subunit 1 [Source:HGNC Symbol;Acc:HGNC:4070]	protein_coding	chr6	29555629	29633976	-	GABBR1	PF01094	2550	4080	chr6	29523406	29601753	-	176.535	131.925	115.113	367.07	1078.08	363.086	371.968	2.09411	0.507006	4.13035	3.62e-05	0.00168104	87.6667	10	NA	17	19	113	89	112	62
ENSG00000253729	PRKDC	ENSG00000253729.7	5591	PRKDC	protein kinase, DNA-activated, catalytic subunit [Source:HGNC Symbol;Acc:HGNC:9413]	protein_coding	chr8	47773111	47960178	-	PRKDC	PF02260	5591	3450	chr8	48685672	48872738	-	24437	45778	25310.6	102813	12159.3	201956	68742.3	1.73021	0.666563	2.59572	0.00943933	0.076716	439.333	10	76	161	82	542	380	553	385
ENSG00000254093	PINX1	ENSG00000254093.8	54984	PINX1	PIN2 (TERF1) interacting telomerase inhibitor 1 [Source:HGNC Symbol;Acc:HGNC:30046]	protein_coding	chr8	10764961	10839884	-	PINX1	NA	54984	NA	chr8	10622471	10697394	-	295.617	244.061	328.724	1700.36	173.351	493.332	539.242	1.44475	0.622916	2.31933	0.0203772	0.125227	2.5	10	NA	NA	NA	5	2	3	NA
ENSG00000283486	FAM95C	ENSG00000283486.2	NA	FAM95C	family with sequence similarity 95 member C [Source:HGNC Symbol;Acc:HGNC:45272]	protein_coding	chr9	38540569	38577207	-	FAM95C	NA	100289137	NA	chr9	38540566	38577204	-	18.8025	24.7359	13.054	123.146	59.985	159.351	66.5124	2.60865	0.555566	4.69548	2.66e-06	0.000264513	54.6667	10	12	11	7	68	60	63	41
ENSG00000048707	VPS13D	ENSG00000048707.13	55187	VPS13D	vacuolar protein sorting 13 homolog D [Source:HGNC Symbol;Acc:HGNC:23595]	protein_coding	chr1	12230030	12512047	+	VPS13D	NA	55187	NA	chr1	12290087	12572099	+	1994.11	2783.62	2827.98	7102.22	1676.83	14949.8	5222.43	1.64153	0.591235	2.77644	0.00549581	0.0533173	144.333	9	11	30	40	181	155	158	120
ENSG00000062194	GPBP1	ENSG00000062194.15	65056	GPBP1	GC-rich promoter binding protein 1 [Source:HGNC Symbol;Acc:HGNC:29520]	protein_coding	chr5	57173948	57264679	+	GPBP1	NA	65056	NA	chr5	56469775	56560506	+	2008.73	1207.11	1186.73	4749.41	2872.68	4637.9	2777.09	1.47707	0.41811	3.53274	0.000411282	0.00912178	188.333	9	46	49	48	245	188	212	165
ENSG00000086758	HUWE1	ENSG00000086758.15	10075	HUWE1	HECT, UBA and WWE domain containing E3 ubiquitin protein ligase 1 [Source:HGNC Symbol;Acc:HGNC:30892]	protein_coding	chrX	53532096	53686728	-	HUWE1	NA	10075	4120	chrX	53559057	53713673	-	18949.8	29836.5	23379.8	80786.2	10238.7	130118	48884.8	1.6156	0.630743	2.56142	0.0104246	0.0818262	349.667	9	103	90	59	386	334	405	310
ENSG00000099904	ZDHHC8	ENSG00000099904.15	29801	ZDHHC8	zinc finger DHHC-type containing 8 [Source:HGNC Symbol;Acc:HGNC:18474]	protein_coding	chr22	20129456	20148007	+	ZDHHC8	NA	29801	NA	chr22	20116979	20135530	+	1092.63	1068.59	1128.58	1954.94	3458.77	1554.21	1709.62	1.08295	0.421776	2.56759	0.0102409	0.0808705	78.6667	9	NA	8	11	104	82	89	65
ENSG00000104885	DOT1L	ENSG00000104885.17	84444	DOT1L	DOT1 like histone lysine methyltransferase [Source:HGNC Symbol;Acc:HGNC:24948]	protein_coding	chr19	2163933	2232578	+	DOT1L	NA	84444	310	chr19	2163932	2232577	+	1510.47	2308.69	1712.45	6829.87	1551.36	3491.16	2900.67	1.10175	0.511438	2.15423	0.0312223	0.163437	195.667	9	10	37	63	264	206	232	149
ENSG00000105176	URI1	ENSG00000105176.17	8725	URI1	URI1 prefoldin like chaperone [Source:HGNC Symbol;Acc:HGNC:13236]	protein_coding	chr19	29923644	30016612	+	URI1	NA	8725	NA	chr19	30414551	30507519	+	929.68	606.855	558.949	2885.64	1718.1	2479.76	1529.83	1.75633	0.412759	4.2551	2.09e-05	0.00114127	110.667	9	NA	33	23	142	95	136	101
ENSG00000119335	SET	ENSG00000119335.16	6418	SET	SET nuclear proto-oncogene [Source:HGNC Symbol;Acc:HGNC:10760]	protein_coding	chr9	128683424	128696400	+	SET	NA	6418	NA	chr9	131445703	131458679	+	10209.8	6746.31	6306.28	32216.9	10616.2	14170.6	13377.7	1.29296	0.480249	2.69227	0.00709677	0.0628497	46.6667	9	12	20	19	58	54	50	36
ENSG00000135999	EPC2	ENSG00000135999.11	26122	EPC2	enhancer of polycomb homolog 2 [Source:HGNC Symbol;Acc:HGNC:24543]	protein_coding	chr2	148644440	148787569	+	EPC2	PF06752	26122	NA	chr2	149402009	149545138	+	583.922	286.937	204.117	912.939	1470.46	548.632	667.834	1.44662	0.510318	2.83475	0.0045862	0.0475878	131.333	9	NA	32	29	170	117	152	125
ENSG00000144824	PHLDB2	ENSG00000144824.20	90102	PHLDB2	pleckstrin homology like domain family B member 2 [Source:HGNC Symbol;Acc:HGNC:29573]	protein_coding	chr3	111732497	111976517	+	PHLDB2	NA	90102	NA	chr3	111451344	111695364	+	2659.51	2485.14	2537.23	10055.4	2247.51	8231.66	4702.73	1.41838	0.507246	2.79623	0.00517025	0.0514879	164.667	9	NA	57	59	169	224	179	91
ENSG00000151835	SACS	ENSG00000151835.14	26278	SACS	sacsin molecular chaperone [Source:HGNC Symbol;Acc:HGNC:10519]	protein_coding	chr13	23328826	23433740	-	SACS	PF00240	26278	NA	chr13	23902965	24007879	-	5523.76	5570.53	3430.83	24417.3	5486.7	42856.6	14547.6	2.32462	0.579658	4.01032	6.06e-05	0.00238971	88.3333	9	NA	23	20	131	102	105	58
ENSG00000164104	HMGB2	ENSG00000164104.11	3148	HMGB2	high mobility group box 2 [Source:HGNC Symbol;Acc:HGNC:5000]	protein_coding	chr4	173331376	173334432	-	HMGB2	PF09011	3148	NA	chr4	174252527	174255583	-	8569.77	2862.77	3474.74	25356.3	6657.79	13012.2	9988.92	1.59456	0.550805	2.89496	0.0037921	0.0420997	28.6667	9	74	21	7	37	33	32	21
ENSG00000171530	TBCA	ENSG00000171530.13	6902	TBCA	tubulin folding cofactor A [Source:HGNC Symbol;Acc:HGNC:11579]	protein_coding	chr5	77691166	77868780	-	TBCA	PF02970	6902	NA	chr5	76986991	77164604	-	1020.56	394.126	640.834	3173.38	1007.64	1517.83	1292.39	1.46967	0.513539	2.86185	0.00421171	0.0450504	123	9	NA	37	25	169	122	145	102
ENSG00000177084	POLE	ENSG00000177084.16	5426	POLE	DNA polymerase epsilon, catalytic subunit [Source:HGNC Symbol;Acc:HGNC:9177]	protein_coding	chr12	132623753	132687376	-	POLE	PF00136	5426	230	chr12	133200339	133263962	-	4080.15	9330.39	5365.2	17240.5	6694.66	15569.1	9713.32	1.07321	0.481139	2.23057	0.0257097	0.144652	176	9	12	66	24	232	176	218	134
ENSG00000197498	RPF2	ENSG00000197498.12	84154	RPF2	ribosome production factor 2 homolog [Source:HGNC Symbol;Acc:HGNC:20870]	protein_coding	chr6	110982015	111028263	+	RPF2	NA	84154	NA	chr6	111303218	111349466	+	1051.9	1005.93	666.942	7016.96	792.463	2850.12	2230.72	1.96769	0.598243	3.28912	0.00100502	0.0168356	45.3333	9	36	11	13	72	48	53	35
ENSG00000198589	LRBA	ENSG00000198589.10	987	LRBA	LPS responsive beige-like anchor protein [Source:HGNC Symbol;Acc:HGNC:1742]	protein_coding	chr4	150264435	151015727	-	LRBA	PF06469	987	NA	chr4	151185587	151936879	-	5895.63	9935.6	6321.71	14716	3001.45	34777.7	12441.3	1.24472	0.626915	1.98548	0.0470916	0.210888	821.667	9	NA	192	199	1041	806	1001	658
ENSG00000259205	PRKXP1	ENSG00000259205.2	NA	PRKXP1	PRKX pseudogene 1 [Source:HGNC Symbol;Acc:HGNC:9442]	processed_pseudogene	chr15	100553529	100558954	-	NA	NA	NA	NA	chr15	101093734	101099159	-	4.17834	8.24531	3.56019	61.5731	26.9657	31.288	22.6351	2.94281	0.732604	4.01692	5.9e-05	0.00236992	8.33333	9	NA	1	8	12	14	7	4
ENSG00000263001	GTF2I	ENSG00000263001.5	2969	GTF2I	general transcription factor IIi [Source:HGNC Symbol;Acc:HGNC:4659]	protein_coding	chr7	74650231	74760692	+	GTF2I	PF02946	2969	3022	chr7	74064571	74175022	+	1238.88	1637.52	1158.25	5946.54	702.76	4052.89	2456.14	1.40731	0.586592	2.39913	0.016434	0.109255	102	9	NA	38	16	128	91	125	90
ENSG00000052126	PLEKHA5	ENSG00000052126.14	54477	PLEKHA5	pleckstrin homology domain containing A5 [Source:HGNC Symbol;Acc:HGNC:30036]	protein_coding	chr12	19129752	19376400	+	PLEKHA5	PF00397	54477	NA	chr12	19282686	19529334	+	435.592	285.288	202.931	1716.94	988.377	1365.03	832.36	2.13801	0.438479	4.87597	1.08e-06	0.000133121	270.333	8	NA	64	55	367	281	325	205
ENSG00000072195	SPEG	ENSG00000072195.14	10290	SPEG	striated muscle enriched protein kinase [Source:HGNC Symbol;Acc:HGNC:16901]	protein_coding	chr2	219434843	219493629	+	SPEG	NA	10290	NA	chr2	220299565	220358351	+	728.075	628.293	661.008	2430.95	1915.12	1496.73	1310.03	1.53363	0.385262	3.98075	6.87e-05	0.00263522	79.6667	8	14	4	19	107	76	94	69
ENSG00000083097	DOPEY1	ENSG00000083097.14	23033	DOP1A	DOP1 leucine zipper like protein A [Source:HGNC Symbol;Acc:HGNC:21194]	protein_coding	chr6	83067666	83171350	+	DOP1A	NA	23033	NA	chr6	83777385	83881069	+	243.388	280.341	226.665	561.262	385.775	1114.73	468.693	1.4589	0.466431	3.1278	0.00176119	0.0251896	35.6667	8	NA	6	4	47	40	40	27
ENSG00000108465	CDK5RAP3	ENSG00000108465.14	80279	CDK5RAP3	CDK5 regulatory subunit associated protein 3 [Source:HGNC Symbol;Acc:HGNC:18673]	protein_coding	chr17	47967810	47981781	+	CDK5RAP3	NA	80279	NA	chr17	46045176	46059147	+	82.5221	125.329	100.872	240.372	361.011	106.961	169.511	1.20233	0.503534	2.38779	0.0169502	0.111455	58.3333	8	NA	16	9	82	53	75	47
ENSG00000130749	ZC3H4	ENSG00000130749.9	23211	ZC3H4	zinc finger CCCH-type containing 4 [Source:HGNC Symbol;Acc:HGNC:17808]	protein_coding	chr19	47064187	47113776	-	ZC3H4	NA	23211	NA	chr19	47567444	47617033	-	2099.61	2147.08	1837.06	8421.3	974.619	4941.32	3403.5	1.23656	0.582665	2.12224	0.0338172	0.172498	96	8	NA	16	30	114	86	117	85
ENSG00000130816	DNMT1	ENSG00000130816.14	1786	DNMT1	DNA methyltransferase 1 [Source:HGNC Symbol;Acc:HGNC:2976]	protein_coding	chr19	10133345	10231286	-	DNMT1	NA	1786	270	chr19	10244021	10341962	-	7922.12	8914.83	5854.14	55666.8	4734.41	27843.4	18489.3	1.95937	0.621305	3.15363	0.00161252	0.0236669	194.333	8	48	65	49	258	184	239	160
ENSG00000157106	SMG1	ENSG00000157106.16	23049	SMG1	SMG1 nonsense mediated mRNA decay associated PI3K related kinase [Source:HGNC Symbol;Acc:HGNC:30045]	protein_coding	chr16	18804853	18926454	-	SMG1	NA	23049	3015	chr16	18816175	18937776	-	4359.05	7074.48	3884.16	21001.1	8438.63	31164.3	12653.6	1.98431	0.49872	3.9788	6.93e-05	0.00264913	177.333	8	NA	69	42	242	181	214	137
ENSG00000157388	CACNA1D	ENSG00000157388.15	776	CACNA1D	calcium voltage-gated channel subunit alpha1 D [Source:HGNC Symbol;Acc:HGNC:1391]	protein_coding	chr3	53328963	53813733	+	CACNA1D	PF08763	776	4010	chr3	53362990	53847760	+	59.5413	59.3662	24.9213	177.615	160.694	103.323	97.5767	1.62078	0.499061	3.24767	0.00116356	0.0187694	79.3333	8	NA	4	12	87	67	109	62
ENSG00000158286	RNF207	ENSG00000158286.12	388591	RNF207	ring finger protein 207 [Source:HGNC Symbol;Acc:HGNC:32947]	protein_coding	chr1	6205475	6221299	+	RNF207	PF00643	388591	NA	chr1	6265535	6281359	+	256.968	298.48	289.562	471.271	1381.86	494.06	532.033	1.47544	0.48703	3.02947	0.00244984	0.0313587	59.6667	8	NA	16	7	73	53	86	40
ENSG00000165525	NEMF	ENSG00000165525.17	9147	NEMF	nuclear export mediator factor [Source:HGNC Symbol;Acc:HGNC:10663]	protein_coding	chr14	49782083	49852821	-	NEMF	NA	9147	NA	chr14	50248801	50319539	-	1066.52	582.119	277.695	7999.76	1687.84	4094.36	2618.05	2.83824	0.58223	4.87477	1.09e-06	0.000133121	122	8	NA	33	30	165	129	152	85
ENSG00000165733	BMS1	ENSG00000165733.7	9790	BMS1	BMS1 ribosome biogenesis factor [Source:HGNC Symbol;Acc:HGNC:23505]	protein_coding	chr10	42782795	42834937	+	BMS1	NA	9790	3008	chr10	43278243	43330385	+	4110.44	4041.85	2000.83	37411.6	2804.44	16447.3	11136.1	2.48047	0.649145	3.82113	0.000132839	0.00417853	78	8	12	31	9	89	81	81	72
ENSG00000178913	TAF7	ENSG00000178913.7	6879	TAF7	TATA-box binding protein associated factor 7 [Source:HGNC Symbol;Acc:HGNC:11541]	protein_coding	chr5	141260225	141320784	-	TAF7	PF04658	6879	3022	chr5	140639793	140700351	-	1482.26	963.052	827.15	5813.92	3671.74	2572.89	2555.17	1.8811	0.444788	4.2292	2.35e-05	0.00124139	46.6667	8	10	10	7	54	52	56	32
ENSG00000186976	EFCAB6	ENSG00000186976.14	64800	EFCAB6	EF-hand calcium binding domain 6 [Source:HGNC Symbol;Acc:HGNC:24204]	protein_coding	chr22	43528744	43812337	-	EFCAB6	NA	64800	NA	chr22	43924624	44208217	-	11.4904	4.94719	8.3071	18.9456	32.469	18.9183	15.8463	1.48643	0.714215	2.08121	0.0374147	0.182498	17.3333	8	NA	2	3	27	14	24	14
ENSG00000196247	ZNF107	ENSG00000196247.11	51427	ZNF107	zinc finger protein 107 [Source:HGNC Symbol;Acc:HGNC:12887]	protein_coding	chr7	64666083	64711582	+	ZNF107	NA	51427	NA	chr7	64126461	64171960	+	433.502	197.887	134.1	1493.15	1116.05	1452.35	804.506	2.40512	0.47921	5.01893	5.2e-07	7.36e-05	47.3333	8	NA	12	5	57	53	57	32
ENSG00000196498	NCOR2	ENSG00000196498.13	9612	NCOR2	nuclear receptor corepressor 2 [Source:HGNC Symbol;Acc:HGNC:7673]	protein_coding	chr12	124324415	124567589	-	NCOR2	NA	9612	4330	chr12	124808961	125052135	-	2667.87	2763.83	2875.45	11999.6	2071.41	6604.68	4830.48	1.31536	0.533929	2.46355	0.0137567	0.096919	435.667	8	10	65	118	566	445	492	370
ENSG00000005339	CREBBP	ENSG00000005339.14	1387	CREBBP	CREB binding protein [Source:HGNC Symbol;Acc:HGNC:2348]	protein_coding	chr16	3725054	3880713	-	CREBBP	PF02135	1387	4110	chr16	3775055	3930714	-	3170.31	3517.45	2131.37	21149.2	2590.36	10342.5	7150.19	1.95027	0.585016	3.3337	0.000857006	0.0151479	182.333	7	12	38	20	208	165	225	157
ENSG00000078618	NRDC	ENSG00000078618.21	4898	NRDC	nardilysin convertase [Source:HGNC Symbol;Acc:HGNC:7995]	protein_coding	chr1	51789191	51878937	-	NRDC	NA	4898	NA	chr1	52254863	52344609	-	4473.95	3469.63	3278.93	14475.6	4070.73	11446.3	6869.19	1.41808	0.481288	2.94642	0.00321475	0.0378156	147	7	NA	37	34	169	159	171	111
ENSG00000089335	ZNF302	ENSG00000089335.20	55900	ZNF302	zinc finger protein 302 [Source:HGNC Symbol;Acc:HGNC:13848]	protein_coding	chr19	34677639	34686397	+	ZNF302	NA	55900	NA	chr19	35168544	35177302	+	180.713	87.4003	65.2701	214.322	259.752	233.569	173.504	1.08176	0.476087	2.27219	0.0230749	0.135108	10.3333	7	NA	3	1	8	10	11	10
ENSG00000102241	HTATSF1	ENSG00000102241.11	27336	HTATSF1	HIV-1 Tat specific factor 1 [Source:HGNC Symbol;Acc:HGNC:5276]	protein_coding	chrX	136497079	136512346	+	HTATSF1	NA	27336	NA	chrX	135579238	135594505	+	2437.01	979.543	928.022	12513.5	1664.72	5948.36	4078.53	2.21137	0.611453	3.61659	0.000298513	0.00726012	19.3333	7	NA	8	3	26	20	29	9
ENSG00000115904	SOS1	ENSG00000115904.12	6654	SOS1	SOS Ras/Rac guanine nucleotide exchange factor 1 [Source:HGNC Symbol;Acc:HGNC:11187]	protein_coding	chr2	38981549	39124345	-	SOS1	PF00621	6654	4010	chr2	39208690	39351486	-	1087.41	450.194	456.891	1317.9	1785.79	1791.42	1148.27	1.29438	0.45671	2.83413	0.00459501	0.047621	140.333	7	NA	36	22	160	129	179	113
ENSG00000117616	RSRP1	ENSG00000117616.17	57035	RSRP1	arginine and serine rich protein 1 [Source:HGNC Symbol;Acc:HGNC:25234]	protein_coding	chr1	25242249	25338213	-	RSRP1	NA	57035	NA	chr1	25568740	25664704	-	647.642	402.371	473.505	862.023	1986.11	408.199	796.642	1.09574	0.53384	2.05257	0.0401143	0.191358	45	7	22	10	9	58	50	51	34
ENSG00000122786	CALD1	ENSG00000122786.19	800	CALD1	caldesmon 1 [Source:HGNC Symbol;Acc:HGNC:1441]	protein_coding	chr7	134744252	134970729	+	CALD1	PF02029	800	4270	chr7	134429003	134655480	+	1682.82	512.858	630.153	6133.62	1124.31	2224.36	2051.35	1.74562	0.604993	2.88536	0.00390967	0.043004	79	7	80	18	16	96	72	114	51
ENSG00000133624	ZNF767P	ENSG00000133624.13	NA	ZNF767P	zinc finger family member 767, pseudogene [Source:HGNC Symbol;Acc:HGNC:21884]	transcribed_unprocessed_pseudogene	chr7	149547154	149624752	-	ZNF767P	NA	79970	NA	chr7	149244245	149321843	-	122.216	118.732	83.071	297.208	728.075	193.549	257.142	1.91356	0.521873	3.66671	0.000245695	0.00639108	140	7	NA	22	49	157	164	144	112
ENSG00000138834	MAPK8IP3	ENSG00000138834.12	23162	MAPK8IP3	mitogen-activated protein kinase 8 interacting protein 3 [Source:HGNC Symbol;Acc:HGNC:6884]	protein_coding	chr16	1706183	1770317	+	MAPK8IP3	NA	23162	4010	chr16	1756184	1820318	+	546.317	484.824	655.075	1779.7	1579.42	1330.1	1062.57	1.47489	0.378492	3.89675	9.75e-05	0.00334649	132.333	7	11	20	37	188	144	152	101
ENSG00000145220	LYAR	ENSG00000145220.13	55646	LYAR	Ly1 antibody reactive [Source:HGNC Symbol;Acc:HGNC:26021]	protein_coding	chr4	4267701	4290154	-	LYAR	NA	55646	NA	chr4	4269428	4291881	-	1088.46	794.848	496.053	7106.95	920.687	1453.07	1976.68	1.99395	0.63117	3.15912	0.00158245	0.0234141	28.6667	7	13	9	8	29	33	33	20
ENSG00000149311	ATM	ENSG00000149311.18	472	ATM	ATM serine/threonine kinase [Source:HGNC Symbol;Acc:HGNC:795]	protein_coding	chr11	108222484	108369102	+	ATM	PF00454	472	4110	chr11	108093211	108239829	+	1123.97	1162.59	682.369	2556.47	2789.58	4501.84	2136.13	1.73019	0.422152	4.0985	4.16e-05	0.00185033	109.667	7	NA	35	28	137	109	139	81
ENSG00000171723	GPHN	ENSG00000171723.15	10243	GPHN	gephyrin [Source:HGNC Symbol;Acc:HGNC:15465]	protein_coding	chr14	66507407	67181803	+	GPHN	NA	10243	NA	chr14	66974125	67648520	+	808.508	1169.18	670.502	4108.82	442.458	1963.14	1527.1	1.2985	0.603634	2.15114	0.0314653	0.1642	712.333	7	10	170	136	918	686	837	614
ENSG00000178105	DDX10	ENSG00000178105.9	1662	DDX10	DEAD-box helicase 10 [Source:HGNC Symbol;Acc:HGNC:2735]	protein_coding	chr11	108665069	108940927	+	DDX10	NA	1662	NA	chr11	108535796	108811654	+	1210.67	1583.1	821.217	12228.2	982.874	3886.26	3452.05	2.24171	0.64625	3.4688	0.000522795	0.0106477	278	7	NA	56	56	354	237	356	241
ENSG00000179406	LINC00174	ENSG00000179406.7	NA	LINC00174	long intergenic non-protein coding RNA 174 [Source:HGNC Symbol;Acc:HGNC:27788]	lncRNA	chr7	66376044	66493566	-	LINC00174	NA	285908	NA	chr7	65841031	65958553	-	91.9234	156.661	83.071	331.547	487.585	272.861	237.275	1.72635	0.451087	3.82708	0.000129672	0.00411702	74	7	NA	7	23	84	84	79	59
ENSG00000185864	NPIPB4	ENSG00000185864.16	440345	NPIPB4	nuclear pore complex interacting protein family member B4 [Source:HGNC Symbol;Acc:HGNC:41985]	protein_coding	chr16	21834569	21880827	-	NPIPB4	NA	440345	NA	chr16	21845890	21892148	-	7.31209	9.89437	5.93365	80.5186	62.7366	28.3775	32.4621	2.90581	0.660593	4.3988	1.09e-05	0.000719444	23	7	NA	5	8	27	14	29	26
ENSG00000198888	MT-ND1	ENSG00000198888.2	4535	MT-ND1	mitochondrially encoded NADH:ubiquinone oxidoreductase core subunit 1 [Source:HGNC Symbol;Acc:HGNC:7455]	protein_coding	chrM	3307	4262	+	ND1	NA	4535	190	chrM	3308	4263	+	2926.92	2565.94	1500.03	3548.74	16143.1	675.967	4560.12	1.54243	0.722259	2.13556	0.0327154	0.168702	68	7	58	9	15	43	103	50	51
ENSG00000272752	STAG3L5P-PVRIG2P-PILRB	ENSG00000272752.6	NA	STAG3L5P-PVRIG2P-PILRB	STAG3L5P-PVRIG2P-PILRB readthrough [Source:HGNC Symbol;Acc:HGNC:48898]	lncRNA	chr7	100336104	100367831	+	STAG3L5P-PVRIG2P-PILRB	NA	101752399	NA	chr7	99933727	99965454	+	5.22292	3.29812	3.56019	10.6569	57.2334	9.45917	14.9051	2.6783	0.915201	2.92646	0.00342845	0.0394817	147.333	7	10	29	38	211	150	174	118
ENSG00000009954	BAZ1B	ENSG00000009954.10	9031	BAZ1B	bromodomain adjacent to zinc finger domain 1B [Source:HGNC Symbol;Acc:HGNC:961]	protein_coding	chr7	73440406	73522293	-	BAZ1B	NA	9031	NA	chr7	72854736	72936623	-	6627.89	5600.21	3848.56	43150.9	8262.52	21671.7	14860.3	2.18456	0.534964	4.08356	4.44e-05	0.0019374	192	6	26	54	36	236	198	222	156
ENSG00000023839	ABCC2	ENSG00000023839.10	1244	ABCC2	ATP binding cassette subfamily C member 2 [Source:HGNC Symbol;Acc:HGNC:53]	protein_coding	chr10	99782640	99852594	+	ABCC2	PF00005	1244	2010	chr10	101542397	101612351	+	2224.96	1335.74	1791.96	2485.42	5176.32	4196.23	2868.44	1.14743	0.426792	2.68849	0.00717749	0.0633335	147.333	6	14	43	22	154	128	173	141
ENSG00000065978	YBX1	ENSG00000065978.18	4904	YBX1	Y-box binding protein 1 [Source:HGNC Symbol;Acc:HGNC:8014]	protein_coding	chr1	42682418	42703805	+	YBX1	NA	4904	NA	chr1	43148089	43169476	+	5450.64	4023.71	3157.89	10951.7	12329.9	3655.6	6594.92	1.09244	0.489143	2.23338	0.0255237	0.143988	89.3333	6	34	26	9	93	85	123	60
ENSG00000066651	TRMT11	ENSG00000066651.18	60487	TRMT11	tRNA methyltransferase 11 homolog [Source:HGNC Symbol;Acc:HGNC:21080]	protein_coding	chr6	125986479	126203817	+	TRMT11	NA	60487	340	chr6	126307625	126524963	+	423.057	367.741	335.844	782.688	1803.95	656.321	728.267	1.52576	0.465955	3.27448	0.00105856	0.0175592	91.3333	6	10	33	19	108	90	110	74
ENSG00000083896	YTHDC1	ENSG00000083896.12	91746	YTHDC1	YTH domain containing 1 [Source:HGNC Symbol;Acc:HGNC:30626]	protein_coding	chr4	68310387	68350089	-	YTHDC1	PF04146	91746	NA	chr4	69176105	69215807	-	1479.13	953.158	677.622	6511.35	1573.37	2664.57	2309.87	1.78876	0.53226	3.3607	0.000777455	0.0140637	81	6	NA	21	17	78	83	107	53
ENSG00000087087	SRRT	ENSG00000087087.19	51593	SRRT	serrate, RNA effector molecule [Source:HGNC Symbol;Acc:HGNC:24101]	protein_coding	chr7	100875103	100888664	+	SRRT	NA	51593	NA	chr7	100472725	100486285	+	3934.95	5893.75	4517.88	22437.5	3133.53	8551.09	8078.11	1.24995	0.573199	2.18067	0.0292081	0.156656	87	6	69	26	23	114	101	115	45
ENSG00000090975	PITPNM2	ENSG00000090975.12	57605	PITPNM2	phosphatidylinositol transfer protein membrane associated 2 [Source:HGNC Symbol;Acc:HGNC:21044]	protein_coding	chr12	122983480	123150015	-	PITPNM2	NA	57605	NA	chr12	123468027	123634562	-	499.311	570.575	531.655	1660.1	858.501	1194.77	885.819	1.21288	0.404587	2.99783	0.0027191	0.0336637	119.333	6	NA	9	18	143	95	166	97
ENSG00000091622	PITPNM3	ENSG00000091622.15	83394	PITPNM3	PITPNM family member 3 [Source:HGNC Symbol;Acc:HGNC:21043]	protein_coding	chr17	6451263	6556555	-	PITPNM3	NA	83394	NA	chr17	6354583	6459875	-	92.968	65.9625	116.299	233.267	217.377	311.425	172.883	1.46463	0.432251	3.38838	0.000703072	0.0130947	46	6	NA	7	14	70	54	45	39
ENSG00000101350	KIF3B	ENSG00000101350.7	9371	KIF3B	kinesin family member 3B [Source:HGNC Symbol;Acc:HGNC:6320]	protein_coding	chr20	32277651	32335011	+	KIF3B	NA	9371	NA	chr20	30865454	30922814	+	2729.5	1467.67	1545.12	6825.14	2026.83	4874.38	3244.77	1.25682	0.493612	2.54617	0.0108914	0.0841206	44	6	NA	12	13	58	52	48	32
ENSG00000104218	CSPP1	ENSG00000104218.14	79848	CSPP1	centrosome and spindle pole associated protein 1 [Source:HGNC Symbol;Acc:HGNC:26193]	protein_coding	chr8	67062426	67196263	+	CSPP1	NA	79848	NA	chr8	67974661	68108498	+	799.107	709.097	450.957	9105.71	2224.4	3869.53	2859.8	2.95553	0.517586	5.71022	1.13e-08	3.09e-06	228	6	NA	78	63	300	190	280	214
ENSG00000108091	CCDC6	ENSG00000108091.10	8030	CCDC6	coiled-coil domain containing 6 [Source:HGNC Symbol;Acc:HGNC:18782]	protein_coding	chr10	59788747	59906556	-	CCDC6	NA	8030	5200	chr10	61548505	61666314	-	2730.54	1710.08	1439.5	5690.77	3202.32	2938.89	2952.02	1.00837	0.440807	2.28755	0.0221637	0.132047	117	6	NA	29	10	125	88	161	102
ENSG00000108375	RNF43	ENSG00000108375.12	54894	RNF43	ring finger protein 43 [Source:HGNC Symbol;Acc:HGNC:18505]	protein_coding	chr17	58352500	58417595	-	RNF43	NA	54894	NA	chr17	56429861	56494956	-	834.623	420.511	412.982	999.378	2108.83	1001.94	963.045	1.30047	0.473515	2.74642	0.00602487	0.0566658	204.333	6	NA	36	13	241	158	288	167
ENSG00000121741	ZMYM2	ENSG00000121741.16	7750	ZMYM2	zinc finger MYM-type containing 2 [Source:HGNC Symbol;Acc:HGNC:12989]	protein_coding	chr13	19958670	20091829	+	ZMYM2	NA	7750	NA	chr13	20532810	20665968	+	639.285	430.405	395.181	1750.1	2038.94	2432.46	1281.06	2.08578	0.397057	5.25311	1.5e-07	2.67e-05	220.333	6	NA	47	58	265	225	254	182
ENSG00000122565	CBX3	ENSG00000122565.18	11335	CBX3	chromobox 3 [Source:HGNC Symbol;Acc:HGNC:1553]	protein_coding	chr7	26201162	26213607	+	CBX3	NA	11335	NA	chr7	26240782	26253227	+	4306.82	1685.34	1647.18	7519.02	3024.02	5137.78	3886.69	1.03708	0.502871	2.06231	0.0391778	0.188626	42	6	44	18	8	55	38	49	39
ENSG00000125648	SLC25A23	ENSG00000125648.14	79085	SLC25A23	solute carrier family 25 member 23 [Source:HGNC Symbol;Acc:HGNC:19375]	protein_coding	chr19	6436079	6465203	-	SLC25A23	NA	79085	NA	chr19	6436090	6465214	-	1302.6	715.693	1127.39	2445.16	5854.32	2438.28	2313.91	1.77095	0.470279	3.76573	0.00016606	0.0049141	22	6	NA	4	9	28	30	15	21
ENSG00000126870	WDR60	ENSG00000126870.15	55112	WDR60	WD repeat domain 60 [Source:HGNC Symbol;Acc:HGNC:21862]	protein_coding	chr7	158856558	158956747	+	WDR60	NA	55112	NA	chr7	158649249	158749438	+	291.439	118.732	78.3241	980.433	831.535	612.663	485.521	2.30737	0.508813	4.5348	5.77e-06	0.000468597	90.3333	6	NA	11	19	106	98	101	72
ENSG00000127616	SMARCA4	ENSG00000127616.17	6597	SMARCA4	SWI/SNF related, matrix associated, actin dependent regulator of chromatin, subfamily a, member 4 [Source:HGNC Symbol;Acc:HGNC:11100]	protein_coding	chr19	10960825	11079426	+	SMARCA4	PF08880	6597	NA	chr19	11071501	11190102	+	3622.62	5474.89	4419.38	25706.8	2238.71	11572.9	8839.21	1.54774	0.619826	2.49705	0.0125232	0.0914879	221.667	6	53	42	59	288	214	280	171
ENSG00000137776	SLTM	ENSG00000137776.16	79811	SLTM	SAFB like transcription modulator [Source:HGNC Symbol;Acc:HGNC:20709]	protein_coding	chr15	58879050	58933679	-	SLTM	NA	79811	NA	chr15	59171249	59225878	-	1992.02	1221.95	513.854	12937.4	2632.19	5249.84	4091.22	2.48124	0.590529	4.20173	2.65e-05	0.00136342	127.333	6	34	45	18	147	148	147	87
ENSG00000138246	DNAJC13	ENSG00000138246.15	23317	DNAJC13	DnaJ heat shock protein family (Hsp40) member C13 [Source:HGNC Symbol;Acc:HGNC:30343]	protein_coding	chr3	132417502	132539032	+	DNAJC13	NA	23317	NA	chr3	132136346	132257876	+	2049.47	1240.09	1052.63	2505.55	1723.06	9448.25	3003.18	1.65511	0.578727	2.85991	0.00423755	0.0451562	79	6	NA	32	9	106	68	115	54
ENSG00000146463	ZMYM4	ENSG00000146463.11	9202	ZMYM4	zinc finger MYM-type containing 4 [Source:HGNC Symbol;Acc:HGNC:13055]	protein_coding	chr1	35268709	35422058	+	ZMYM4	NA	9202	NA	chr1	35734310	35887659	+	1804	1543.52	1270.99	3959.62	2379.59	6028.4	2831.02	1.42097	0.438712	3.23895	0.00119969	0.0191341	131.667	6	NA	25	28	186	107	180	108
ENSG00000147010	SH3KBP1	ENSG00000147010.17	30011	SH3KBP1	SH3 domain containing kinase binding protein 1 [Source:HGNC Symbol;Acc:HGNC:13867]	protein_coding	chrX	19533977	19887600	-	SH3KBP1	NA	30011	4144	chrX	19552095	19905718	-	1456.15	770.112	745.266	5606.7	2059.85	2560.52	2199.77	1.78234	0.487623	3.65516	0.000257023	0.00663337	176.667	6	NA	27	62	195	220	182	128
ENSG00000157625	TAB3	ENSG00000157625.15	257397	TAB3	TGF-beta activated kinase 1 (MAP3K7) binding protein 3 [Source:HGNC Symbol;Acc:HGNC:30681]	protein_coding	chrX	30827442	30975084	-	TAB3	PF02845	257397	4621	chrX	30845559	30993201	-	526.47	288.586	227.852	382.463	1473.21	474.414	562.166	1.15993	0.551411	2.10357	0.0354162	0.177108	26.6667	6	NA	4	4	34	18	43	19
ENSG00000166783	MARF1	ENSG00000166783.21	9665	MARF1	meiosis regulator and mRNA stability factor 1 [Source:HGNC Symbol;Acc:HGNC:29562]	protein_coding	chr16	15594387	15643154	-	MARF1	NA	9665	NA	chr16	15688244	15737011	-	1290.06	699.202	1031.27	1227.91	1881.55	3502.8	1605.47	1.13005	0.472607	2.39109	0.0167984	0.110582	43	6	NA	4	10	43	37	60	32
ENSG00000167216	KATNAL2	ENSG00000167216.16	83473	KATNAL2	katanin catalytic subunit A1 like 2 [Source:HGNC Symbol;Acc:HGNC:25387]	protein_coding	chr18	46917492	47102243	+	KATNAL2	NA	83473	NA	NA	NA	NA	NA	17.7579	16.4906	11.8673	22.4978	80.8972	19.646	28.1928	1.43078	0.686122	2.08532	0.0370405	0.181597	21.6667	6	NA	5	12	27	20	21	24
ENSG00000168439	STIP1	ENSG00000168439.16	10963	STIP1	stress induced phosphoprotein 1 [Source:HGNC Symbol;Acc:HGNC:11387]	protein_coding	chr11	64185272	64204543	+	STIP1	NA	10963	5020	chr11	63952744	63972015	+	10836.5	15062.5	12001.4	61606.2	4911.62	30782.3	22533.4	1.36021	0.626025	2.17278	0.0297969	0.158522	64.6667	6	33	27	9	82	70	67	57
ENSG00000172888	ZNF621	ENSG00000172888.11	285268	ZNF621	zinc finger protein 621 [Source:HGNC Symbol;Acc:HGNC:24787]	protein_coding	chr3	40524878	40574685	+	ZNF621	NA	285268	NA	chr3	40566369	40616176	+	915.056	605.206	494.866	775.584	2357.58	1033.96	1030.37	1.04843	0.491225	2.13432	0.0328167	0.169034	44.6667	6	NA	7	16	50	51	48	35
ENSG00000173193	PARP14	ENSG00000173193.13	54625	PARP14	poly(ADP-ribose) polymerase family member 14 [Source:HGNC Symbol;Acc:HGNC:29232]	protein_coding	chr3	122680839	122730840	+	PARP14	PF01661	54625	NA	chr3	122399686	122449687	+	804.33	540.892	334.658	1352.24	828.784	2182.16	1007.18	1.37654	0.484222	2.84279	0.00447206	0.0470355	60.6667	6	NA	9	7	68	57	77	48
ENSG00000175356	SCUBE2	ENSG00000175356.12	57758	SCUBE2	signal peptide, CUB domain and EGF like domain containing 2 [Source:HGNC Symbol;Acc:HGNC:30425]	protein_coding	chr11	9019498	9138114	-	SCUBE2	NA	57758	NA	chr11	9041045	9159661	-	1.04458	8.24531	3.56019	11.841	17.6103	14.5526	9.47565	1.87071	0.908952	2.05809	0.0395811	0.189509	8	6	NA	1	2	7	13	7	4
ENSG00000178691	SUZ12	ENSG00000178691.10	23512	SUZ12	SUZ12 polycomb repressive complex 2 subunit [Source:HGNC Symbol;Acc:HGNC:17101]	protein_coding	chr17	31937007	32001038	+	SUZ12	NA	23512	NA	chr17	30264026	30328057	+	2467.31	1235.15	918.528	6127.7	2145.7	4749.96	2940.72	1.49436	0.505877	2.95401	0.00313676	0.0371297	92.3333	6	23	15	27	179	80	125	72
ENSG00000182670	TTC3	ENSG00000182670.13	7267	TTC3	tetratricopeptide repeat domain 3 [Source:HGNC Symbol;Acc:HGNC:12393]	protein_coding	chr21	37073226	37203112	+	TTC3	NA	7267	NA	chr21	38445526	38575413	+	2104.84	1165.89	905.474	8263.81	7748.52	9435.88	4937.4	2.60692	0.427606	6.09653	1.08e-09	5.11e-07	259.667	6	26	44	53	317	254	322	203
ENSG00000185246	PRPF39	ENSG00000185246.17	55015	PRPF39	pre-mRNA processing factor 39 [Source:HGNC Symbol;Acc:HGNC:20314]	protein_coding	chr14	45084107	45116282	+	PRPF39	NA	55015	NA	chr14	45553310	45585485	+	551.54	275.393	261.08	592.049	1520.54	1061.61	710.368	1.544	0.482403	3.20065	0.00137116	0.0210583	51.3333	6	NA	15	17	67	43	65	46
ENSG00000188157	AGRN	ENSG00000188157.14	375790	AGRN	agrin [Source:HGNC Symbol;Acc:HGNC:329]	protein_coding	chr1	1020120	1056118	+	AGRN	PF01390	375790	4512	chr1	955500	991498	+	1222.16	1538.57	1208.09	4363.4	4065.22	3606.13	2667.26	1.60069	0.367748	4.3527	1.34e-05	0.000830599	282	6	24	52	54	434	358	351	137
ENSG00000196132	MYT1	ENSG00000196132.11	4661	MYT1	myelin transcription factor 1 [Source:HGNC Symbol;Acc:HGNC:7622]	protein_coding	chr20	64102394	64242253	+	MYT1	NA	4661	NA	chr20	62733747	62873606	+	207.872	140.17	205.304	427.459	304.878	464.954	291.773	1.1101	0.411885	2.69517	0.00703536	0.0624984	35	6	NA	3	10	48	45	35	25
ENSG00000197261	C6orf141	ENSG00000197261.11	135398	C6orf141	chromosome 6 open reading frame 141 [Source:HGNC Symbol;Acc:HGNC:21351]	protein_coding	chr6	49550646	49561907	+	C6orf141	NA	135398	NA	chr6	49518359	49529620	+	179.668	85.7512	153.088	133.803	576.737	189.911	219.826	1.10511	0.562424	1.96491	0.0494249	0.217195	21	6	10	2	2	17	25	22	16
ENSG00000197969	VPS13A	ENSG00000197969.11	23230	VPS13A	vacuolar protein sorting 13 homolog A [Source:HGNC Symbol;Acc:HGNC:1908]	protein_coding	chr9	77177445	77421537	+	VPS13A	NA	23230	NA	chr9	79792361	80036453	+	1208.58	786.603	473.505	5153.19	6566.43	8692.25	3813.43	3.04729	0.449168	6.78431	1.17e-11	1.24e-08	286.667	6	NA	73	63	342	275	332	253
ENSG00000198301	SDAD1	ENSG00000198301.11	55153	SDAD1	SDA1 domain containing 1 [Source:HGNC Symbol;Acc:HGNC:25537]	protein_coding	chr4	75940950	75990962	-	SDAD1	NA	55153	NA	chr4	76862103	76912115	-	1430.04	1080.14	773.747	10903.2	2366.38	5295.68	3641.52	2.49883	0.52614	4.74935	2.04e-06	0.000220783	51.3333	6	20	13	10	67	55	67	32
ENSG00000198467	TPM2	ENSG00000198467.13	7169	TPM2	tropomyosin 2 [Source:HGNC Symbol;Acc:HGNC:12011]	protein_coding	chr9	35681992	35690056	-	TPM2	NA	7169	4260	chr9	35681989	35690053	-	6533.87	7415.83	7943.97	48400	4439.99	8001	13789.1	1.47448	0.657437	2.24277	0.0249119	0.141808	40.3333	6	32	16	9	58	49	46	26
ENSG00000198862	LTN1	ENSG00000198862.13	26046	LTN1	listerin E3 ubiquitin protein ligase 1 [Source:HGNC Symbol;Acc:HGNC:13082]	protein_coding	chr21	28928144	28992956	-	LTN1	NA	26046	NA	chr21	30300466	30365277	-	338.445	374.337	334.658	753.086	850.797	1282.08	655.567	1.46298	0.397936	3.67642	0.000236526	0.00621924	60	6	NA	26	15	81	69	65	46
ENSG00000237296	SMG1P1	ENSG00000237296.9	NA	SMG1P1	SMG1 pseudogene 1 [Source:HGNC Symbol;Acc:HGNC:44186]	transcribed_unprocessed_pseudogene	chr16	22437008	22492220	+	SMG1P1	NA	641298	NA	chr16	22448329	22503541	+	16.7133	54.419	30.855	153.933	78.6959	73.4904	68.0177	1.60031	0.55905	2.86255	0.00420253	0.0449805	9.33333	6	NA	2	5	9	6	15	7
ENSG00000264538	SUZ12P1	ENSG00000264538.6	NA	SUZ12P1	SUZ12 pseudogene 1 [Source:HGNC Symbol;Acc:HGNC:32421]	transcribed_unprocessed_pseudogene	chr17	30709299	30790908	+	NA	NA	NA	NA	chr17	29036317	29117926	+	185.936	216.027	147.154	374.175	613.058	248.849	297.533	1.173	0.454876	2.57874	0.00991627	0.079182	220	6	34	37	51	318	200	271	189
ENSG00000266074	BAHCC1	ENSG00000266074.8	57597	BAHCC1	BAH domain and coiled-coil containing 1 [Source:HGNC Symbol;Acc:HGNC:29279]	protein_coding	chr17	81395475	81466332	+	BAHCC1	NA	57597	NA	NA	NA	NA	NA	1559.56	1218.66	1329.14	5146.09	1002.13	4553.5	2468.18	1.38122	0.532	2.59628	0.00942388	0.0766638	174	6	NA	23	28	316	173	207	142
ENSG00000270629	NBPF14	ENSG00000270629.5	25832	NBPF14	NBPF member 14 [Source:HGNC Symbol;Acc:HGNC:25232]	protein_coding	chr1	148531385	148679742	-	NBPF14	NA	25832	NA	NA	NA	NA	NA	25.07	44.5247	29.6682	358.781	94.1049	320.884	145.506	2.97161	0.554534	5.35876	8.38e-08	1.71e-05	16.6667	6	16	5	3	16	18	16	16
ENSG00000009413	REV3L	ENSG00000009413.15	5980	REV3L	REV3 like, DNA directed polymerase zeta catalytic subunit [Source:HGNC Symbol;Acc:HGNC:9968]	protein_coding	chr6	111299028	111483715	-	REV3L	NA	5980	1100	chr6	111620231	111804918	-	1141.73	986.139	528.095	3718.07	2893.59	5204	2411.94	2.15342	0.439291	4.90203	9.48e-07	0.000121136	240.333	5	NA	69	60	286	229	286	206
ENSG00000038219	BOD1L1	ENSG00000038219.12	259282	BOD1L1	biorientation of chromosomes in cell division 1 like 1 [Source:HGNC Symbol;Acc:HGNC:31792]	protein_coding	chr4	13568738	13627725	-	BOD1L1	NA	259282	NA	chr4	13570362	13629349	-	930.724	583.768	356.019	5182.79	1756.07	5148.7	2326.35	2.69147	0.511162	5.26539	1.4e-07	2.53e-05	89	5	NA	19	23	81	109	101	57
ENSG00000060749	QSER1	ENSG00000060749.14	79832	QSER1	glutamine and serine rich 1 [Source:HGNC Symbol;Acc:HGNC:26154]	protein_coding	chr11	32892820	32993316	+	QSER1	NA	79832	NA	chr11	32914366	33014862	+	3663.36	3604.85	1904.7	10744.5	6683.65	10227.5	6138.1	1.59214	0.423914	3.75581	0.00017278	0.00505137	145.667	5	NA	40	17	225	123	184	130
ENSG00000065883	CDK13	ENSG00000065883.14	8621	CDK13	cyclin dependent kinase 13 [Source:HGNC Symbol;Acc:HGNC:1733]	protein_coding	chr7	39950121	40099580	+	CDK13	PF00069	8621	NA	chr7	39989720	40139179	+	1159.49	1025.72	643.207	4117.11	1378.55	3016.02	1890.02	1.58916	0.474008	3.35261	0.000800525	0.0144044	171	5	NA	38	41	237	155	214	144
ENSG00000071054	MAP4K4	ENSG00000071054.16	9448	MAP4K4	mitogen-activated protein kinase kinase kinase kinase 4 [Source:HGNC Symbol;Acc:HGNC:6866]	protein_coding	chr2	101696850	101894689	+	MAP4K4	NA	9448	4010	chr2	102313312	102511151	+	3887.94	2053.08	2526.55	9961.81	3225.98	8278.23	4988.93	1.34174	0.483148	2.77708	0.00548492	0.0532931	361.667	5	12	69	56	409	326	438	321
ENSG00000075568	TMEM131	ENSG00000075568.16	23505	TMEM131	transmembrane protein 131 [Source:HGNC Symbol;Acc:HGNC:30366]	protein_coding	chr2	97756333	97995948	-	TMEM131	NA	23505	NA	chr2	98372796	98612411	-	4132.37	3050.76	2086.27	10050.6	3335.5	5552.53	4701.34	1.03057	0.480378	2.14534	0.0319259	0.166042	364.333	5	10	72	56	423	348	442	303
ENSG00000080608	PUM3	ENSG00000080608.9	9933	PUM3	pumilio RNA binding family member 3 [Source:HGNC Symbol;Acc:HGNC:29676]	protein_coding	chr9	2720469	2844095	-	PUM3	NA	9933	NA	chr9	2720469	2844095	-	910.877	756.919	390.434	7835.17	894.272	2920.7	2284.73	2.5006	0.616181	4.05822	4.94e-05	0.00210504	262.667	5	18	81	46	267	263	314	211
ENSG00000101191	DIDO1	ENSG00000101191.16	11083	DIDO1	death inducer-obliterator 1 [Source:HGNC Symbol;Acc:HGNC:2680]	protein_coding	chr20	62877738	62937952	-	DIDO1	NA	11083	NA	chr20	61509090	61569304	-	2615.64	4496.99	2782.88	11318.8	1903.56	9082.25	5366.69	1.17252	0.55742	2.10347	0.0354245	0.177108	168	5	NA	48	27	209	147	200	157
ENSG00000106346	USP42	ENSG00000106346.11	84132	USP42	ubiquitin specific peptidase 42 [Source:HGNC Symbol;Acc:HGNC:20068]	protein_coding	chr7	6104884	6161564	+	USP42	NA	84132	NA	chr7	6144515	6201195	+	537.961	738.78	493.679	2356.35	689.552	1248.61	1010.82	1.27825	0.48414	2.64025	0.00828454	0.0700803	46.3333	5	NA	6	14	69	35	64	40
ENSG00000107771	CCSER2	ENSG00000107771.15	54462	CCSER2	coiled-coil serine rich protein 2 [Source:HGNC Symbol;Acc:HGNC:29197]	protein_coding	chr10	84328586	84518521	+	CCSER2	NA	54462	NA	chr10	86088342	86278277	+	723.897	280.341	367.886	763.743	1845.78	828.768	801.735	1.32439	0.502803	2.634	0.00843846	0.0709934	163.667	5	NA	31	55	188	158	198	135
ENSG00000109685	NSD2	ENSG00000109685.17	7468	NSD2	nuclear receptor binding SET domain protein 2 [Source:HGNC Symbol;Acc:HGNC:12766]	protein_coding	chr4	1871393	1982207	+	NSD2	NA	7468	310	chr4	1873120	1983934	+	7746.63	5763.47	5798.36	19624	9750.04	20174.2	11476.1	1.35952	0.421053	3.22886	0.00124284	0.0197054	252.333	5	13	56	50	318	236	304	217
ENSG00000109686	SH3D19	ENSG00000109686.17	152503	SH3D19	SH3 domain containing 19 [Source:HGNC Symbol;Acc:HGNC:30418]	protein_coding	chr4	151102751	151325632	-	SH3D19	NA	152503	NA	chr4	152023903	152246784	-	618.394	310.024	316.857	1469.46	1829.82	1210.05	959.1	1.85498	0.43264	4.28759	1.81e-05	0.0010193	332	5	NA	88	52	456	314	448	234
ENSG00000115760	BIRC6	ENSG00000115760.13	57448	BIRC6	baculoviral IAP repeat containing 6 [Source:HGNC Symbol;Acc:HGNC:13516]	protein_coding	chr2	32357028	32618899	+	BIRC6	NA	57448	4120	chr2	32582096	32843966	+	5014	10829.4	4918.99	19856.1	4417.43	34451.7	13247.9	1.50008	0.599735	2.50123	0.0123761	0.0908029	386.333	5	NA	92	110	493	380	475	304
ENSG00000120549	KIAA1217	ENSG00000120549.17	56243	KIAA1217	KIAA1217 [Source:HGNC Symbol;Acc:HGNC:25428]	protein_coding	chr10	23694746	24547848	+	KIAA1217	NA	56243	NA	chr10	23983675	24836777	+	194.293	97.2946	176.823	974.512	231.135	988.119	443.696	2.22378	0.545068	4.07982	4.51e-05	0.00195372	65.3333	5	NA	92	19	69	61	83	52
ENSG00000123066	MED13L	ENSG00000123066.7	23389	MED13L	mediator complex subunit 13L [Source:HGNC Symbol;Acc:HGNC:22962]	protein_coding	chr12	115953872	116277719	-	MED13L	NA	23389	NA	chr12	116391677	116715524	-	9577.79	10464.9	7121.56	25832.3	11387.8	25896.3	15046.8	1.2163	0.43691	2.78386	0.00537164	0.0526197	1035.67	5	67	249	165	1236	933	1370	804
ENSG00000123485	HJURP	ENSG00000123485.11	55355	HJURP	Holliday junction recognition protein [Source:HGNC Symbol;Acc:HGNC:25444]	protein_coding	chr2	233833416	233854566	-	HJURP	NA	55355	NA	chr2	234742062	234763212	-	2138.26	2847.93	1496.47	8487.61	3085.65	3070.59	3521.08	1.1756	0.492418	2.3874	0.0169678	0.111495	32	5	NA	15	4	44	27	40	29
ENSG00000124224	PPP4R1L	ENSG00000124224.16	NA	PPP4R1L	protein phosphatase 4 regulatory subunit 1 like (pseudogene) [Source:HGNC Symbol;Acc:HGNC:15755]	transcribed_unprocessed_pseudogene	chr20	58228940	58309451	-	PPP4R1L	NA	55370	NA	chr20	56803996	56884507	-	110.726	100.593	103.245	158.669	400.634	146.981	170.141	1.16948	0.492132	2.37636	0.0174844	0.113679	39	5	NA	8	9	43	32	55	30
ENSG00000126653	NSRP1	ENSG00000126653.17	84081	NSRP1	nuclear speckle splicing regulatory protein 1 [Source:HGNC Symbol;Acc:HGNC:25305]	protein_coding	chr17	30115521	30186475	+	NSRP1	NA	84081	NA	chr17	28442539	28513493	+	558.852	380.933	160.208	4172.76	1146.32	975.022	1232.35	2.51573	0.592912	4.24301	2.21e-05	0.00118926	198.667	5	NA	47	55	266	196	253	147
ENSG00000132780	NASP	ENSG00000132780.16	4678	NASP	nuclear autoantigenic sperm protein [Source:HGNC Symbol;Acc:HGNC:7644]	protein_coding	chr1	45583846	45618904	+	NASP	NA	4678	NA	chr1	46049518	46084576	+	4632.73	2658.29	2559.78	13218.1	3441.71	7306.84	5636.24	1.28247	0.506618	2.53144	0.0113597	0.0865709	86.6667	5	20	31	21	125	69	115	76
ENSG00000134186	PRPF38B	ENSG00000134186.11	55119	PRPF38B	pre-mRNA processing factor 38B [Source:HGNC Symbol;Acc:HGNC:25512]	protein_coding	chr1	108692310	108702928	+	PRPF38B	NA	55119	3040	chr1	109234932	109245550	+	1165.76	799.795	485.372	1565.38	2902.94	673.784	1265.5	1.06906	0.53504	1.99809	0.0457072	0.206644	64	5	15	29	20	88	66	76	50
ENSG00000134909	ARHGAP32	ENSG00000134909.18	9743	ARHGAP32	Rho GTPase activating protein 32 [Source:HGNC Symbol;Acc:HGNC:17399]	protein_coding	chr11	128965060	129279324	-	ARHGAP32	NA	9743	NA	chr11	128834955	129149219	-	1182.47	690.957	748.826	1670.76	1497.97	2282.57	1345.59	1.05514	0.4098	2.57478	0.0100304	0.0798766	283.667	5	NA	44	56	347	286	338	227
ENSG00000137710	RDX	ENSG00000137710.14	5962	RDX	radixin [Source:HGNC Symbol;Acc:HGNC:9944]	protein_coding	chr11	109864295	110296712	-	RDX	PF09379	5962	4810	chr11	109735021	110167437	-	3336.4	1842	1439.5	16239.9	2837.46	5685.69	5230.16	1.90347	0.576465	3.30197	0.000960078	0.0164394	119	5	44	39	24	127	125	142	90
ENSG00000137942	FNBP1L	ENSG00000137942.16	54874	FNBP1L	formin binding protein 1 like [Source:HGNC Symbol;Acc:HGNC:20851]	protein_coding	chr1	93448131	93554661	+	FNBP1L	NA	54874	NA	chr1	93913688	94020218	+	1257.68	494.719	532.841	1922.97	1154.02	1617.52	1163.29	1.03733	0.468669	2.21335	0.0268736	0.148496	111	5	NA	22	22	111	120	128	85
ENSG00000141905	NFIC	ENSG00000141905.18	4782	NFIC	nuclear factor I C [Source:HGNC Symbol;Acc:HGNC:7786]	protein_coding	chr19	3314403	3469217	+	NFIC	NA	4782	NA	chr19	3314401	3469215	+	4459.33	3731.83	2352.1	14669.8	4640.31	8529.26	6397.1	1.40069	0.481662	2.90803	0.00363713	0.0409513	301	5	11	49	74	455	300	371	232
ENSG00000144554	FANCD2	ENSG00000144554.10	2177	FANCD2	FA complementation group D2 [Source:HGNC Symbol;Acc:HGNC:3585]	protein_coding	chr3	10026414	10101930	+	FANCD2	NA	2177	NA	chr3	10068098	10143614	+	2234.37	2963.36	2780.51	4119.47	3341	8694.43	4022.19	1.01795	0.450387	2.26017	0.023811	0.137504	67.3333	5	NA	21	12	87	73	72	57
ENSG00000158805	ZNF276	ENSG00000158805.11	92822	ZNF276	zinc finger protein 276 [Source:HGNC Symbol;Acc:HGNC:23330]	protein_coding	chr16	89720400	89740925	+	ZNF276	PF00096	92822	NA	chr16	89786808	89807333	+	765.68	824.531	656.261	3270.48	1547.5	2139.95	1534.07	1.63081	0.415743	3.92264	8.76e-05	0.00313201	83.3333	5	11	16	23	137	96	96	58
ENSG00000165671	NSD1	ENSG00000165671.19	64324	NSD1	nuclear receptor binding SET domain protein 1 [Source:HGNC Symbol;Acc:HGNC:14234]	protein_coding	chr5	177133025	177300215	+	NSD1	NA	64324	310	chr5	176560026	176727216	+	4623.33	4737.75	3464.06	18071.7	3306.88	21924.2	9354.65	1.75547	0.561263	3.12771	0.00176176	0.0251896	171	5	24	40	41	246	167	202	144
ENSG00000166164	BRD7	ENSG00000166164.15	29117	BRD7	bromodomain containing 7 [Source:HGNC Symbol;Acc:HGNC:14310]	protein_coding	chr16	50313487	50368934	-	BRD7	NA	29117	NA	chr16	50347398	50402845	-	1167.84	512.858	520.974	3727.54	2084.62	1987.88	1666.95	1.8237	0.470827	3.87339	0.000107332	0.0035678	51.3333	5	NA	12	7	47	62	55	37
ENSG00000166436	TRIM66	ENSG00000166436.15	9866	TRIM66	tripartite motif containing 66 [Source:HGNC Symbol;Acc:HGNC:29005]	protein_coding	chr11	8612037	8682694	-	TRIM66	NA	9866	NA	chr11	8633584	8704241	-	317.554	359.495	383.314	738.877	942.15	1017.22	626.436	1.34822	0.379863	3.54924	0.000386345	0.00872667	229.333	5	20	37	41	276	249	275	164
ENSG00000168502	MTCL1	ENSG00000168502.17	23255	MTCL1	microtubule crosslinking factor 1 [Source:HGNC Symbol;Acc:HGNC:29121]	protein_coding	chr18	8705661	8832778	+	MTCL1	NA	23255	NA	chr18	8705659	8832776	+	1114.57	1223.6	855.632	5017.02	1047.81	3607.58	2144.37	1.59846	0.519385	3.0776	0.00208678	0.0284097	142	5	NA	26	28	175	165	143	118
ENSG00000184445	KNTC1	ENSG00000184445.11	9735	KNTC1	kinetochore associated 1 [Source:HGNC Symbol;Acc:HGNC:17255]	protein_coding	chr12	122527246	122626396	+	KNTC1	NA	9735	NA	chr12	123011793	123110943	+	1959.64	3171.15	1680.41	7230.1	3310.73	10852.6	4700.77	1.6514	0.487282	3.389	0.000701475	0.0130793	116.667	5	11	36	32	173	108	137	105
ENSG00000196557	CACNA1H	ENSG00000196557.12	8912	CACNA1H	calcium voltage-gated channel subunit alpha1 H [Source:HGNC Symbol;Acc:HGNC:1395]	protein_coding	chr16	1153106	1221771	+	CACNA1H	NA	8912	4010	chr16	1203106	1271771	+	936.992	511.209	1173.68	2845.39	1218.41	3000.74	1614.4	1.4291	0.478376	2.9874	0.00281359	0.0345302	313	5	NA	29	73	542	349	441	149
ENSG00000196914	ARHGEF12	ENSG00000196914.8	23365	ARHGEF12	Rho guanine nucleotide exchange factor 12 [Source:HGNC Symbol;Acc:HGNC:14193]	protein_coding	chr11	120336413	120489937	+	ARHGEF12	NA	23365	4270	chr11	120207122	120360646	+	6645.64	6202.12	5049.53	16140.4	7236.17	19672.2	10157.7	1.2662	0.445483	2.8423	0.00447891	0.0470493	242.333	5	NA	63	73	328	237	293	197
ENSG00000203867	RBM20	ENSG00000203867.7	282996	RBM20	RNA binding motif protein 20 [Source:HGNC Symbol;Acc:HGNC:27424]	protein_coding	chr10	110644336	110839468	+	RBM20	NA	282996	NA	chr10	112404094	112599226	+	160.866	107.189	126.98	310.233	189.31	435.849	221.738	1.24006	0.453659	2.73347	0.006267	0.0581066	111.667	5	NA	11	17	107	128	121	86
ENSG00000204120	GIGYF2	ENSG00000204120.14	26058	GIGYF2	GRB10 interacting GYF protein 2 [Source:HGNC Symbol;Acc:HGNC:11960]	protein_coding	chr2	232697299	232860575	+	GIGYF2	NA	26058	NA	chr2	233562009	233725285	+	2023.36	2770.42	1809.76	15817.2	1792.95	6676.72	5148.4	1.87884	0.594192	3.16201	0.00156685	0.0232847	238	5	22	70	67	334	229	278	207
ENSG00000214182	PTMAP5	ENSG00000214182.5	NA	PTMAP5	prothymosin alpha pseudogene 5 [Source:HGNC Symbol;Acc:HGNC:9628]	transcribed_processed_pseudogene	chr13	81689911	81691072	+	NA	NA	NA	NA	chr13	82264046	82265207	+	1459.28	986.139	1273.36	6044.82	1007.64	2507.41	2213.11	1.36158	0.551568	2.46857	0.0135656	0.0961451	6.33333	5	15	3	1	3	5	9	5

## Sheet: 1e
Gene length HC ORC1-RNAs	Group	Gene length ORC1-RNAs	Group	Expression HC ORC1-RNAs	Group	Expression ORC1-RNAs	Group
1161	Overlap_iCLIP	63	Union_iCLIP	30	Overlap_iCLIP	10	Union_iCLIP
3056	Overlap_iCLIP	65	Union_iCLIP	18	Overlap_iCLIP	44	Union_iCLIP
3624	Overlap_iCLIP	65	Union_iCLIP	184	Overlap_iCLIP	1	Union_iCLIP
4374	Overlap_iCLIP	65	Union_iCLIP	20	Overlap_iCLIP	7	Union_iCLIP
5425	Overlap_iCLIP	66	Union_iCLIP	57	Overlap_iCLIP	23	Union_iCLIP
5800	Overlap_iCLIP	66	Union_iCLIP	232	Overlap_iCLIP	32	Union_iCLIP
6646	Overlap_iCLIP	67	Union_iCLIP	95	Overlap_iCLIP	0.6	Union_iCLIP
7722	Overlap_iCLIP	69	Union_iCLIP	19	Overlap_iCLIP	53	Union_iCLIP
7844	Overlap_iCLIP	69	Union_iCLIP	113	Overlap_iCLIP	10	Union_iCLIP
7951	Overlap_iCLIP	69	Union_iCLIP	104	Overlap_iCLIP	5	Union_iCLIP
8037	Overlap_iCLIP	69	Union_iCLIP	102	Overlap_iCLIP	34	Union_iCLIP
8064	Overlap_iCLIP	71	Union_iCLIP	16	Overlap_iCLIP	51	Union_iCLIP
8758	Overlap_iCLIP	72	Union_iCLIP	9	Overlap_iCLIP	8	Union_iCLIP
9911	Overlap_iCLIP	72	Union_iCLIP	11	Overlap_iCLIP	30	Union_iCLIP
9945	Overlap_iCLIP	73	Union_iCLIP	310	Overlap_iCLIP	22	Union_iCLIP
10618	Overlap_iCLIP	73	Union_iCLIP	35	Overlap_iCLIP	27	Union_iCLIP
11261	Overlap_iCLIP	74	Union_iCLIP	118	Overlap_iCLIP	35	Union_iCLIP
11295	Overlap_iCLIP	75	Union_iCLIP	72	Overlap_iCLIP	112	Union_iCLIP
12212	Overlap_iCLIP	75	Union_iCLIP	69	Overlap_iCLIP	0.6	Union_iCLIP
12445	Overlap_iCLIP	76	Union_iCLIP	54	Overlap_iCLIP	20	Union_iCLIP
12618	Overlap_iCLIP	76	Union_iCLIP	68	Overlap_iCLIP	66	Union_iCLIP
12911	Overlap_iCLIP	77	Union_iCLIP	214	Overlap_iCLIP	17	Union_iCLIP
12976	Overlap_iCLIP	77	Union_iCLIP	80	Overlap_iCLIP	9	Union_iCLIP
13105	Overlap_iCLIP	79	Union_iCLIP	21	Overlap_iCLIP	12	Union_iCLIP
13341	Overlap_iCLIP	79	Union_iCLIP	2023	Overlap_iCLIP	88	Union_iCLIP
13561	Overlap_iCLIP	79	Union_iCLIP	57	Overlap_iCLIP	30	Union_iCLIP
13785	Overlap_iCLIP	79	Union_iCLIP	16	Overlap_iCLIP	14	Union_iCLIP
13971	Overlap_iCLIP	80	Union_iCLIP	15	Overlap_iCLIP	44	Union_iCLIP
14530	Overlap_iCLIP	81	Union_iCLIP	1796	Overlap_iCLIP	2	Union_iCLIP
15267	Overlap_iCLIP	82	Union_iCLIP	66	Overlap_iCLIP	4	Union_iCLIP
15824	Overlap_iCLIP	83	Union_iCLIP	53	Overlap_iCLIP	12	Union_iCLIP
16767	Overlap_iCLIP	83	Union_iCLIP	5	Overlap_iCLIP	12	Union_iCLIP
17858	Overlap_iCLIP	84	Union_iCLIP	129	Overlap_iCLIP	64	Union_iCLIP
18551	Overlap_iCLIP	84	Union_iCLIP	41	Overlap_iCLIP	17	Union_iCLIP
19271	Overlap_iCLIP	84	Union_iCLIP	31	Overlap_iCLIP	55	Union_iCLIP
19912	Overlap_iCLIP	85	Union_iCLIP	173	Overlap_iCLIP	685	Union_iCLIP
20525	Overlap_iCLIP	85	Union_iCLIP	7	Overlap_iCLIP	18	Union_iCLIP
20863	Overlap_iCLIP	86	Union_iCLIP	121	Overlap_iCLIP	184	Union_iCLIP
21150	Overlap_iCLIP	88	Union_iCLIP	4454	Overlap_iCLIP	72	Union_iCLIP
21387	Overlap_iCLIP	88	Union_iCLIP	6	Overlap_iCLIP	226	Union_iCLIP
21557	Overlap_iCLIP	89	Union_iCLIP	58	Overlap_iCLIP	27	Union_iCLIP
22453	Overlap_iCLIP	90	Union_iCLIP	23	Overlap_iCLIP	8	Union_iCLIP
23053	Overlap_iCLIP	90	Union_iCLIP	140	Overlap_iCLIP	77	Union_iCLIP
23108	Overlap_iCLIP	90	Union_iCLIP	167	Overlap_iCLIP	11	Union_iCLIP
23409	Overlap_iCLIP	94	Union_iCLIP	5	Overlap_iCLIP	37	Union_iCLIP
23538	Overlap_iCLIP	96	Union_iCLIP	9	Overlap_iCLIP	34	Union_iCLIP
23596	Overlap_iCLIP	102	Union_iCLIP	9	Overlap_iCLIP	51	Union_iCLIP
23922	Overlap_iCLIP	103	Union_iCLIP	3	Overlap_iCLIP	312	Union_iCLIP
24021	Overlap_iCLIP	103	Union_iCLIP	310	Overlap_iCLIP	50	Union_iCLIP
24831	Overlap_iCLIP	103	Union_iCLIP	73	Overlap_iCLIP	199	Union_iCLIP
26464	Overlap_iCLIP	103	Union_iCLIP	8068	Overlap_iCLIP	20	Union_iCLIP
27281	Overlap_iCLIP	105	Union_iCLIP	171	Overlap_iCLIP	38	Union_iCLIP
27964	Overlap_iCLIP	106	Union_iCLIP	33	Overlap_iCLIP	33	Union_iCLIP
28889	Overlap_iCLIP	106	Union_iCLIP	78	Overlap_iCLIP	3	Union_iCLIP
29124	Overlap_iCLIP	106	Union_iCLIP	88	Overlap_iCLIP	42	Union_iCLIP
29764	Overlap_iCLIP	107	Union_iCLIP	43	Overlap_iCLIP	124	Union_iCLIP
30110	Overlap_iCLIP	107	Union_iCLIP	277	Overlap_iCLIP	35	Union_iCLIP
31727	Overlap_iCLIP	108	Union_iCLIP	35	Overlap_iCLIP	33	Union_iCLIP
32175	Overlap_iCLIP	109	Union_iCLIP	109	Overlap_iCLIP	177	Union_iCLIP
32543	Overlap_iCLIP	109	Union_iCLIP	30	Overlap_iCLIP	25	Union_iCLIP
32602	Overlap_iCLIP	110	Union_iCLIP	78	Overlap_iCLIP	128	Union_iCLIP
34022	Overlap_iCLIP	112	Union_iCLIP	401	Overlap_iCLIP	10	Union_iCLIP
34443	Overlap_iCLIP	113	Union_iCLIP	57	Overlap_iCLIP	51	Union_iCLIP
35058	Overlap_iCLIP	113	Union_iCLIP	173	Overlap_iCLIP	36	Union_iCLIP
35170	Overlap_iCLIP	114	Union_iCLIP	63	Overlap_iCLIP	26	Union_iCLIP
35596	Overlap_iCLIP	114	Union_iCLIP	72	Overlap_iCLIP	0.3	Union_iCLIP
35998	Overlap_iCLIP	115	Union_iCLIP	41	Overlap_iCLIP	102	Union_iCLIP
36638	Overlap_iCLIP	115	Union_iCLIP	13	Overlap_iCLIP	14	Union_iCLIP
36654	Overlap_iCLIP	115	Union_iCLIP	100	Overlap_iCLIP	61	Union_iCLIP
36993	Overlap_iCLIP	116	Union_iCLIP	9	Overlap_iCLIP	0.1	Union_iCLIP
37050	Overlap_iCLIP	116	Union_iCLIP	24	Overlap_iCLIP	31	Union_iCLIP
37925	Overlap_iCLIP	118	Union_iCLIP	65	Overlap_iCLIP	31	Union_iCLIP
38230	Overlap_iCLIP	118	Union_iCLIP	15	Overlap_iCLIP	7	Union_iCLIP
39703	Overlap_iCLIP	119	Union_iCLIP	87	Overlap_iCLIP	18	Union_iCLIP
40965	Overlap_iCLIP	119	Union_iCLIP	617	Overlap_iCLIP	0.2	Union_iCLIP
41130	Overlap_iCLIP	125	Union_iCLIP	23	Overlap_iCLIP	28	Union_iCLIP
41565	Overlap_iCLIP	126	Union_iCLIP	65	Overlap_iCLIP	8	Union_iCLIP
42521	Overlap_iCLIP	127	Union_iCLIP	72	Overlap_iCLIP	26	Union_iCLIP
43716	Overlap_iCLIP	128	Union_iCLIP	103	Overlap_iCLIP	57	Union_iCLIP
44442	Overlap_iCLIP	129	Union_iCLIP	54	Overlap_iCLIP	30	Union_iCLIP
45097	Overlap_iCLIP	129	Union_iCLIP	521	Overlap_iCLIP	21	Union_iCLIP
45499	Overlap_iCLIP	129	Union_iCLIP	132	Overlap_iCLIP	34	Union_iCLIP
46248	Overlap_iCLIP	130	Union_iCLIP	63	Overlap_iCLIP	232	Union_iCLIP
46258	Overlap_iCLIP	131	Union_iCLIP	26	Overlap_iCLIP	0.4	Union_iCLIP
46507	Overlap_iCLIP	131	Union_iCLIP	296	Overlap_iCLIP	28	Union_iCLIP
47153	Overlap_iCLIP	131	Union_iCLIP	106	Overlap_iCLIP	150	Union_iCLIP
47169	Overlap_iCLIP	132	Union_iCLIP	2	Overlap_iCLIP	81	Union_iCLIP
47370	Overlap_iCLIP	132	Union_iCLIP	95	Overlap_iCLIP	16	Union_iCLIP
47410	Overlap_iCLIP	133	Union_iCLIP	427	Overlap_iCLIP	149	Union_iCLIP
47687	Overlap_iCLIP	133	Union_iCLIP	1320	Overlap_iCLIP	7	Union_iCLIP
47946	Overlap_iCLIP	134	Union_iCLIP	39	Overlap_iCLIP	20	Union_iCLIP
48150	Overlap_iCLIP	134	Union_iCLIP	36	Overlap_iCLIP	52	Union_iCLIP
48767	Overlap_iCLIP	134	Union_iCLIP	27	Overlap_iCLIP	100	Union_iCLIP
48975	Overlap_iCLIP	134	Union_iCLIP	276	Overlap_iCLIP	2582	Union_iCLIP
49589	Overlap_iCLIP	134	Union_iCLIP	9	Overlap_iCLIP	68	Union_iCLIP
49807	Overlap_iCLIP	134	Union_iCLIP	125	Overlap_iCLIP	95	Union_iCLIP
50001	Overlap_iCLIP	135	Union_iCLIP	2	Overlap_iCLIP	0.9	Union_iCLIP
50012	Overlap_iCLIP	136	Union_iCLIP	120	Overlap_iCLIP	0.3	Union_iCLIP
52142	Overlap_iCLIP	136	Union_iCLIP	16	Overlap_iCLIP	18	Union_iCLIP
52943	Overlap_iCLIP	136	Union_iCLIP	58	Overlap_iCLIP	19	Union_iCLIP
54443	Overlap_iCLIP	136	Union_iCLIP	123	Overlap_iCLIP	31	Union_iCLIP
54629	Overlap_iCLIP	138	Union_iCLIP	841	Overlap_iCLIP	113	Union_iCLIP
55212	Overlap_iCLIP	140	Union_iCLIP	89	Overlap_iCLIP	109	Union_iCLIP
55501	Overlap_iCLIP	140	Union_iCLIP	5	Overlap_iCLIP	19	Union_iCLIP
56680	Overlap_iCLIP	141	Union_iCLIP	15	Overlap_iCLIP	60	Union_iCLIP
57360	Overlap_iCLIP	145	Union_iCLIP	42	Overlap_iCLIP	51	Union_iCLIP
58444	Overlap_iCLIP	146	Union_iCLIP	1308	Overlap_iCLIP	11	Union_iCLIP
58786	Overlap_iCLIP	147	Union_iCLIP	419	Overlap_iCLIP	99	Union_iCLIP
58957	Overlap_iCLIP	147	Union_iCLIP	67	Overlap_iCLIP	39	Union_iCLIP
58987	Overlap_iCLIP	151	Union_iCLIP	55	Overlap_iCLIP	193	Union_iCLIP
59357	Overlap_iCLIP	151	Union_iCLIP	77	Overlap_iCLIP	4	Union_iCLIP
59437	Overlap_iCLIP	163	Union_iCLIP	3	Overlap_iCLIP	1072	Union_iCLIP
60214	Overlap_iCLIP	163	Union_iCLIP	211	Overlap_iCLIP	14	Union_iCLIP
60559	Overlap_iCLIP	165	Union_iCLIP	65	Overlap_iCLIP	1	Union_iCLIP
61376	Overlap_iCLIP	181	Union_iCLIP	65	Overlap_iCLIP	9	Union_iCLIP
62093	Overlap_iCLIP	190	Union_iCLIP	54	Overlap_iCLIP	104	Union_iCLIP
63475	Overlap_iCLIP	190	Union_iCLIP	55	Overlap_iCLIP	10	Union_iCLIP
63623	Overlap_iCLIP	190	Union_iCLIP	9	Overlap_iCLIP	17	Union_iCLIP
63919	Overlap_iCLIP	211	Union_iCLIP	34	Overlap_iCLIP	4	Union_iCLIP
63955	Overlap_iCLIP	221	Union_iCLIP	55	Overlap_iCLIP	102	Union_iCLIP
64031	Overlap_iCLIP	236	Union_iCLIP	14	Overlap_iCLIP	12	Union_iCLIP
64041	Overlap_iCLIP	248	Union_iCLIP	43	Overlap_iCLIP	3	Union_iCLIP
64168	Overlap_iCLIP	267	Union_iCLIP	51	Overlap_iCLIP	18	Union_iCLIP
64812	Overlap_iCLIP	269	Union_iCLIP	65	Overlap_iCLIP	16	Union_iCLIP
65367	Overlap_iCLIP	271	Union_iCLIP	20	Overlap_iCLIP	152	Union_iCLIP
66327	Overlap_iCLIP	275	Union_iCLIP	163	Overlap_iCLIP	46	Union_iCLIP
66404	Overlap_iCLIP	296	Union_iCLIP	2017	Overlap_iCLIP	698	Union_iCLIP
68645	Overlap_iCLIP	298	Union_iCLIP	97	Overlap_iCLIP	0.6	Union_iCLIP
68665	Overlap_iCLIP	299	Union_iCLIP	50	Overlap_iCLIP	4	Union_iCLIP
68676	Overlap_iCLIP	300	Union_iCLIP	76	Overlap_iCLIP	15	Union_iCLIP
69954	Overlap_iCLIP	303	Union_iCLIP	129	Overlap_iCLIP	99	Union_iCLIP
70657	Overlap_iCLIP	329	Union_iCLIP	18	Overlap_iCLIP	28	Union_iCLIP
70738	Overlap_iCLIP	331	Union_iCLIP	67	Overlap_iCLIP	44	Union_iCLIP
70932	Overlap_iCLIP	352	Union_iCLIP	99	Overlap_iCLIP	20	Union_iCLIP
70954	Overlap_iCLIP	371	Union_iCLIP	11	Overlap_iCLIP	9	Union_iCLIP
71365	Overlap_iCLIP	401	Union_iCLIP	51	Overlap_iCLIP	4	Union_iCLIP
72989	Overlap_iCLIP	480	Union_iCLIP	97	Overlap_iCLIP	314	Union_iCLIP
73063	Overlap_iCLIP	506	Union_iCLIP	313	Overlap_iCLIP	20	Union_iCLIP
73341	Overlap_iCLIP	507	Union_iCLIP	104	Overlap_iCLIP	13	Union_iCLIP
73761	Overlap_iCLIP	540	Union_iCLIP	18	Overlap_iCLIP	2	Union_iCLIP
74923	Overlap_iCLIP	550	Union_iCLIP	4	Overlap_iCLIP	26	Union_iCLIP
75518	Overlap_iCLIP	559	Union_iCLIP	25	Overlap_iCLIP	11	Union_iCLIP
77267	Overlap_iCLIP	561	Union_iCLIP	543	Overlap_iCLIP	310	Union_iCLIP
77598	Overlap_iCLIP	580	Union_iCLIP	33	Overlap_iCLIP	159	Union_iCLIP
77880	Overlap_iCLIP	608	Union_iCLIP	120	Overlap_iCLIP	13	Union_iCLIP
78280	Overlap_iCLIP	645	Union_iCLIP	95	Overlap_iCLIP	121	Union_iCLIP
78280	Overlap_iCLIP	698	Union_iCLIP	56	Overlap_iCLIP	86	Union_iCLIP
78347	Overlap_iCLIP	719	Union_iCLIP	154	Overlap_iCLIP	1	Union_iCLIP
78423	Overlap_iCLIP	757	Union_iCLIP	278	Overlap_iCLIP	44	Union_iCLIP
78919	Overlap_iCLIP	761	Union_iCLIP	40	Overlap_iCLIP	540	Union_iCLIP
80511	Overlap_iCLIP	790	Union_iCLIP	502	Overlap_iCLIP	29	Union_iCLIP
81609	Overlap_iCLIP	815	Union_iCLIP	8	Overlap_iCLIP	9	Union_iCLIP
81887	Overlap_iCLIP	829	Union_iCLIP	16	Overlap_iCLIP	35	Union_iCLIP
85182	Overlap_iCLIP	834	Union_iCLIP	45	Overlap_iCLIP	95	Union_iCLIP
85183	Overlap_iCLIP	843	Union_iCLIP	15	Overlap_iCLIP	5	Union_iCLIP
86568	Overlap_iCLIP	913	Union_iCLIP	119	Overlap_iCLIP	15	Union_iCLIP
87037	Overlap_iCLIP	963	Union_iCLIP	420	Overlap_iCLIP	28	Union_iCLIP
88868	Overlap_iCLIP	965	Union_iCLIP	38	Overlap_iCLIP	94	Union_iCLIP
89746	Overlap_iCLIP	998	Union_iCLIP	1	Overlap_iCLIP	49	Union_iCLIP
90731	Overlap_iCLIP	1015	Union_iCLIP	63	Overlap_iCLIP	118	Union_iCLIP
92489	Overlap_iCLIP	1043	Union_iCLIP	61	Overlap_iCLIP	72	Union_iCLIP
92968	Overlap_iCLIP	1048	Union_iCLIP	121	Overlap_iCLIP	29	Union_iCLIP
93222	Overlap_iCLIP	1050	Union_iCLIP	3	Overlap_iCLIP	16	Union_iCLIP
93520	Overlap_iCLIP	1062	Union_iCLIP	221	Overlap_iCLIP	69	Union_iCLIP
93785	Overlap_iCLIP	1161	Union_iCLIP	134	Overlap_iCLIP	5	Union_iCLIP
95665	Overlap_iCLIP	1191	Union_iCLIP	60	Overlap_iCLIP	120	Union_iCLIP
95964	Overlap_iCLIP	1202	Union_iCLIP	5	Overlap_iCLIP	578	Union_iCLIP
96228	Overlap_iCLIP	1211	Union_iCLIP	28	Overlap_iCLIP	4	Union_iCLIP
96362	Overlap_iCLIP	1260	Union_iCLIP	72	Overlap_iCLIP	404	Union_iCLIP
97941	Overlap_iCLIP	1291	Union_iCLIP	46	Overlap_iCLIP	256	Union_iCLIP
99150	Overlap_iCLIP	1349	Union_iCLIP	124	Overlap_iCLIP	8	Union_iCLIP
99254	Overlap_iCLIP	1422	Union_iCLIP	303	Overlap_iCLIP	14	Union_iCLIP
100189	Overlap_iCLIP	1425	Union_iCLIP	12	Overlap_iCLIP	3	Union_iCLIP
100505	Overlap_iCLIP	1474	Union_iCLIP	5	Overlap_iCLIP	10	Union_iCLIP
103260	Overlap_iCLIP	1552	Union_iCLIP	2	Overlap_iCLIP	54	Union_iCLIP
103684	Overlap_iCLIP	1566	Union_iCLIP	20	Overlap_iCLIP	55	Union_iCLIP
104361	Overlap_iCLIP	1570	Union_iCLIP	68	Overlap_iCLIP	12	Union_iCLIP
104762	Overlap_iCLIP	1645	Union_iCLIP	23	Overlap_iCLIP	16	Union_iCLIP
104914	Overlap_iCLIP	1707	Union_iCLIP	72	Overlap_iCLIP	0.2	Union_iCLIP
105292	Overlap_iCLIP	1741	Union_iCLIP	37	Overlap_iCLIP	38	Union_iCLIP
106530	Overlap_iCLIP	1761	Union_iCLIP	7	Overlap_iCLIP	52	Union_iCLIP
106555	Overlap_iCLIP	1814	Union_iCLIP	280	Overlap_iCLIP	104	Union_iCLIP
107960	Overlap_iCLIP	1829	Union_iCLIP	5	Overlap_iCLIP	23	Union_iCLIP
110461	Overlap_iCLIP	1837	Union_iCLIP	474	Overlap_iCLIP	72	Union_iCLIP
110685	Overlap_iCLIP	1874	Union_iCLIP	113	Overlap_iCLIP	5	Union_iCLIP
110814	Overlap_iCLIP	1947	Union_iCLIP	2	Overlap_iCLIP	90	Union_iCLIP
113997	Overlap_iCLIP	1951	Union_iCLIP	5	Overlap_iCLIP	68	Union_iCLIP
114827	Overlap_iCLIP	2019	Union_iCLIP	142	Overlap_iCLIP	0.8	Union_iCLIP
117522	Overlap_iCLIP	2019	Union_iCLIP	52	Overlap_iCLIP	214	Union_iCLIP
117809	Overlap_iCLIP	2028	Union_iCLIP	22	Overlap_iCLIP	80	Union_iCLIP
118494	Overlap_iCLIP	2115	Union_iCLIP	0.4	Overlap_iCLIP	28	Union_iCLIP
118592	Overlap_iCLIP	2159	Union_iCLIP	14	Overlap_iCLIP	21	Union_iCLIP
118616	Overlap_iCLIP	2172	Union_iCLIP	11	Overlap_iCLIP	26	Union_iCLIP
118624	Overlap_iCLIP	2195	Union_iCLIP	23	Overlap_iCLIP	2023	Union_iCLIP
121530	Overlap_iCLIP	2237	Union_iCLIP	17	Overlap_iCLIP	27	Union_iCLIP
121548	Overlap_iCLIP	2269	Union_iCLIP	182	Overlap_iCLIP	42	Union_iCLIP
122693	Overlap_iCLIP	2273	Union_iCLIP	19	Overlap_iCLIP	49	Union_iCLIP
123148	Overlap_iCLIP	2319	Union_iCLIP	149	Overlap_iCLIP	57	Union_iCLIP
123360	Overlap_iCLIP	2383	Union_iCLIP	0.2	Overlap_iCLIP	47	Union_iCLIP
123574	Overlap_iCLIP	2384	Union_iCLIP	103	Overlap_iCLIP	6	Union_iCLIP
123626	Overlap_iCLIP	2395	Union_iCLIP	35	Overlap_iCLIP	23	Union_iCLIP
124283	Overlap_iCLIP	2396	Union_iCLIP	384	Overlap_iCLIP	7	Union_iCLIP
124881	Overlap_iCLIP	2420	Union_iCLIP	465	Overlap_iCLIP	13	Union_iCLIP
125169	Overlap_iCLIP	2434	Union_iCLIP	34	Overlap_iCLIP	993	Union_iCLIP
126080	Overlap_iCLIP	2437	Union_iCLIP	27	Overlap_iCLIP	73	Union_iCLIP
126561	Overlap_iCLIP	2486	Union_iCLIP	49	Overlap_iCLIP	82	Union_iCLIP
127117	Overlap_iCLIP	2510	Union_iCLIP	158	Overlap_iCLIP	31	Union_iCLIP
127256	Overlap_iCLIP	2516	Union_iCLIP	15	Overlap_iCLIP	45	Union_iCLIP
127514	Overlap_iCLIP	2565	Union_iCLIP	102	Overlap_iCLIP	45	Union_iCLIP
129886	Overlap_iCLIP	2586	Union_iCLIP	50	Overlap_iCLIP	16	Union_iCLIP
133159	Overlap_iCLIP	2595	Union_iCLIP	12	Overlap_iCLIP	46	Union_iCLIP
134361	Overlap_iCLIP	2629	Union_iCLIP	1250	Overlap_iCLIP	27	Union_iCLIP
134370	Overlap_iCLIP	2697	Union_iCLIP	23	Overlap_iCLIP	20	Union_iCLIP
139572	Overlap_iCLIP	2704	Union_iCLIP	71	Overlap_iCLIP	36	Union_iCLIP
139859	Overlap_iCLIP	2709	Union_iCLIP	270	Overlap_iCLIP	35	Union_iCLIP
142350	Overlap_iCLIP	2718	Union_iCLIP	513	Overlap_iCLIP	78	Union_iCLIP
142454	Overlap_iCLIP	2727	Union_iCLIP	11	Overlap_iCLIP	56	Union_iCLIP
142796	Overlap_iCLIP	2753	Union_iCLIP	0.1	Overlap_iCLIP	293	Union_iCLIP
143129	Overlap_iCLIP	2764	Union_iCLIP	39	Overlap_iCLIP	4	Union_iCLIP
144090	Overlap_iCLIP	2783	Union_iCLIP	19	Overlap_iCLIP	2	Union_iCLIP
146270	Overlap_iCLIP	2822	Union_iCLIP	38	Overlap_iCLIP	5	Union_iCLIP
147642	Overlap_iCLIP	2853	Union_iCLIP	284	Overlap_iCLIP	15	Union_iCLIP
149459	Overlap_iCLIP	2854	Union_iCLIP	138	Overlap_iCLIP	69	Union_iCLIP
151368	Overlap_iCLIP	2915	Union_iCLIP	47	Overlap_iCLIP	11	Union_iCLIP
153011	Overlap_iCLIP	2979	Union_iCLIP	28	Overlap_iCLIP	26	Union_iCLIP
153349	Overlap_iCLIP	2986	Union_iCLIP	25	Overlap_iCLIP	1796	Union_iCLIP
153524	Overlap_iCLIP	2995	Union_iCLIP	9	Overlap_iCLIP	76	Union_iCLIP
154632	Overlap_iCLIP	3007	Union_iCLIP	18	Overlap_iCLIP	60	Union_iCLIP
154814	Overlap_iCLIP	3008	Union_iCLIP	15	Overlap_iCLIP	66	Union_iCLIP
155659	Overlap_iCLIP	3025	Union_iCLIP	14	Overlap_iCLIP	243	Union_iCLIP
158875	Overlap_iCLIP	3034	Union_iCLIP	24	Overlap_iCLIP	13	Union_iCLIP
160486	Overlap_iCLIP	3053	Union_iCLIP	166	Overlap_iCLIP	4	Union_iCLIP
161897	Overlap_iCLIP	3056	Union_iCLIP	179	Overlap_iCLIP	15	Union_iCLIP
163306	Overlap_iCLIP	3060	Union_iCLIP	0.3	Overlap_iCLIP	77	Union_iCLIP
164033	Overlap_iCLIP	3132	Union_iCLIP	50	Overlap_iCLIP	97	Union_iCLIP
166535	Overlap_iCLIP	3187	Union_iCLIP	52	Overlap_iCLIP	60	Union_iCLIP
166824	Overlap_iCLIP	3192	Union_iCLIP	48	Overlap_iCLIP	76	Union_iCLIP
167188	Overlap_iCLIP	3194	Union_iCLIP	93	Overlap_iCLIP	111	Union_iCLIP
169811	Overlap_iCLIP	3208	Union_iCLIP	105	Overlap_iCLIP	53	Union_iCLIP
170345	Overlap_iCLIP	3278	Union_iCLIP	21	Overlap_iCLIP	5	Union_iCLIP
170813	Overlap_iCLIP	3296	Union_iCLIP	4	Overlap_iCLIP	42	Union_iCLIP
172898	Overlap_iCLIP	3324	Union_iCLIP	2	Overlap_iCLIP	111	Union_iCLIP
175222	Overlap_iCLIP	3327	Union_iCLIP	2630	Overlap_iCLIP	97	Union_iCLIP
175905	Overlap_iCLIP	3343	Union_iCLIP	28	Overlap_iCLIP	137	Union_iCLIP
177614	Overlap_iCLIP	3343	Union_iCLIP	19	Overlap_iCLIP	16	Union_iCLIP
181912	Overlap_iCLIP	3354	Union_iCLIP	44	Overlap_iCLIP	3	Union_iCLIP
184687	Overlap_iCLIP	3366	Union_iCLIP	30	Overlap_iCLIP	34	Union_iCLIP
185422	Overlap_iCLIP	3373	Union_iCLIP	18	Overlap_iCLIP	49	Union_iCLIP
187067	Overlap_iCLIP	3381	Union_iCLIP	18	Overlap_iCLIP	26	Union_iCLIP
189935	Overlap_iCLIP	3386	Union_iCLIP	40	Overlap_iCLIP	11	Union_iCLIP
194235	Overlap_iCLIP	3394	Union_iCLIP	56	Overlap_iCLIP	17	Union_iCLIP
195132	Overlap_iCLIP	3409	Union_iCLIP	12	Overlap_iCLIP	8	Union_iCLIP
196837	Overlap_iCLIP	3440	Union_iCLIP	4	Overlap_iCLIP	129	Union_iCLIP
197839	Overlap_iCLIP	3528	Union_iCLIP	17	Overlap_iCLIP	0.3	Union_iCLIP
213334	Overlap_iCLIP	3582	Union_iCLIP	75	Overlap_iCLIP	5	Union_iCLIP
214084	Overlap_iCLIP	3624	Union_iCLIP	0.1	Overlap_iCLIP	170	Union_iCLIP
216428	Overlap_iCLIP	3678	Union_iCLIP	141	Overlap_iCLIP	86	Union_iCLIP
217338	Overlap_iCLIP	3709	Union_iCLIP	73	Overlap_iCLIP	29	Union_iCLIP
217431	Overlap_iCLIP	3732	Union_iCLIP	2458	Overlap_iCLIP	4	Union_iCLIP
221520	Overlap_iCLIP	3801	Union_iCLIP	33	Overlap_iCLIP	9	Union_iCLIP
222251	Overlap_iCLIP	3819	Union_iCLIP	39	Overlap_iCLIP	16	Union_iCLIP
222881	Overlap_iCLIP	3824	Union_iCLIP	304	Overlap_iCLIP	2558	Union_iCLIP
222931	Overlap_iCLIP	3856	Union_iCLIP	5	Overlap_iCLIP	4	Union_iCLIP
226477	Overlap_iCLIP	3857	Union_iCLIP	15	Overlap_iCLIP	65	Union_iCLIP
238582	Overlap_iCLIP	3862	Union_iCLIP	71	Overlap_iCLIP	36	Union_iCLIP
239615	Overlap_iCLIP	3865	Union_iCLIP	29	Overlap_iCLIP	51	Union_iCLIP
240491	Overlap_iCLIP	3872	Union_iCLIP	138	Overlap_iCLIP	29	Union_iCLIP
243174	Overlap_iCLIP	3929	Union_iCLIP	10	Overlap_iCLIP	37	Union_iCLIP
244020	Overlap_iCLIP	3938	Union_iCLIP	64	Overlap_iCLIP	300	Union_iCLIP
244092	Overlap_iCLIP	3942	Union_iCLIP	63	Overlap_iCLIP	20	Union_iCLIP
245109	Overlap_iCLIP	3950	Union_iCLIP	1	Overlap_iCLIP	41	Union_iCLIP
246648	Overlap_iCLIP	3950	Union_iCLIP	41	Overlap_iCLIP	249	Union_iCLIP
261871	Overlap_iCLIP	3969	Union_iCLIP	18	Overlap_iCLIP	3810	Union_iCLIP
269498	Overlap_iCLIP	3994	Union_iCLIP	103	Overlap_iCLIP	2	Union_iCLIP
271537	Overlap_iCLIP	4035	Union_iCLIP	35	Overlap_iCLIP	10	Union_iCLIP
275858	Overlap_iCLIP	4093	Union_iCLIP	722	Overlap_iCLIP	1	Union_iCLIP
281353	Overlap_iCLIP	4114	Union_iCLIP	103	Overlap_iCLIP	12	Union_iCLIP
282017	Overlap_iCLIP	4148	Union_iCLIP	112	Overlap_iCLIP	42	Union_iCLIP
283593	Overlap_iCLIP	4215	Union_iCLIP	122	Overlap_iCLIP	66	Union_iCLIP
303077	Overlap_iCLIP	4243	Union_iCLIP	192	Overlap_iCLIP	11	Union_iCLIP
314264	Overlap_iCLIP	4292	Union_iCLIP	29	Overlap_iCLIP	17	Union_iCLIP
319788	Overlap_iCLIP	4308	Union_iCLIP	63	Overlap_iCLIP	12	Union_iCLIP
321844	Overlap_iCLIP	4372	Union_iCLIP	30	Overlap_iCLIP	6	Union_iCLIP
351375	Overlap_iCLIP	4374	Union_iCLIP	70	Overlap_iCLIP	110	Union_iCLIP
353623	Overlap_iCLIP	4381	Union_iCLIP	13	Overlap_iCLIP	5	Union_iCLIP
354495	Overlap_iCLIP	4401	Union_iCLIP	567	Overlap_iCLIP	31	Union_iCLIP
372636	Overlap_iCLIP	4449	Union_iCLIP	3	Overlap_iCLIP	52	Union_iCLIP
385443	Overlap_iCLIP	4464	Union_iCLIP	34	Overlap_iCLIP	17	Union_iCLIP
405861	Overlap_iCLIP	4500	Union_iCLIP	189	Overlap_iCLIP	23	Union_iCLIP
432417	Overlap_iCLIP	4521	Union_iCLIP	13	Overlap_iCLIP	2	Union_iCLIP
436198	Overlap_iCLIP	4533	Union_iCLIP	258	Overlap_iCLIP	10	Union_iCLIP
437431	Overlap_iCLIP	4536	Union_iCLIP	167	Overlap_iCLIP	177	Union_iCLIP
464534	Overlap_iCLIP	4578	Union_iCLIP	187	Overlap_iCLIP	9	Union_iCLIP
468054	Overlap_iCLIP	4594	Union_iCLIP	0.9	Overlap_iCLIP	276	Union_iCLIP
484770	Overlap_iCLIP	4641	Union_iCLIP	17	Overlap_iCLIP	44	Union_iCLIP
496662	Overlap_iCLIP	4667	Union_iCLIP	0.9	Overlap_iCLIP	173	Union_iCLIP
503030	Overlap_iCLIP	4691	Union_iCLIP	1	Overlap_iCLIP	40	Union_iCLIP
571599	Overlap_iCLIP	4714	Union_iCLIP	53	Overlap_iCLIP	12	Union_iCLIP
637757	Overlap_iCLIP	4724	Union_iCLIP	276	Overlap_iCLIP	0.4	Union_iCLIP
674396	Overlap_iCLIP	4754	Union_iCLIP	27	Overlap_iCLIP	14	Union_iCLIP
685309	Overlap_iCLIP	4791	Union_iCLIP	3	Overlap_iCLIP	26	Union_iCLIP
707192	Overlap_iCLIP	4791	Union_iCLIP	19	Overlap_iCLIP	80	Union_iCLIP
709271	Overlap_iCLIP	4797	Union_iCLIP	43	Overlap_iCLIP	163	Union_iCLIP
751292	Overlap_iCLIP	4798	Union_iCLIP	5	Overlap_iCLIP	64	Union_iCLIP
835898	Overlap_iCLIP	4868	Union_iCLIP	25	Overlap_iCLIP	99	Union_iCLIP
853102	Overlap_iCLIP	4896	Union_iCLIP	13	Overlap_iCLIP	12	Union_iCLIP
888369	Overlap_iCLIP	4912	Union_iCLIP	3	Overlap_iCLIP	35	Union_iCLIP
1048767	Overlap_iCLIP	4956	Union_iCLIP	90	Overlap_iCLIP	7	Union_iCLIP
1899593	Overlap_iCLIP	4991	Union_iCLIP	161	RIP_NegCtrl_logFC<-0.25	121	Union_iCLIP
95	RIP_NegCtrl_logFC<-0.25	5007	Union_iCLIP	20	RIP_NegCtrl_logFC<-0.25	507	Union_iCLIP
109	RIP_NegCtrl_logFC<-0.25	5018	Union_iCLIP	61	RIP_NegCtrl_logFC<-0.25	195	Union_iCLIP
140	RIP_NegCtrl_logFC<-0.25	5069	Union_iCLIP	8	RIP_NegCtrl_logFC<-0.25	4454	Union_iCLIP
163	RIP_NegCtrl_logFC<-0.25	5075	Union_iCLIP	130	RIP_NegCtrl_logFC<-0.25	60	Union_iCLIP
173	RIP_NegCtrl_logFC<-0.25	5081	Union_iCLIP	17	RIP_NegCtrl_logFC<-0.25	11	Union_iCLIP
199	RIP_NegCtrl_logFC<-0.25	5093	Union_iCLIP	0.5	RIP_NegCtrl_logFC<-0.25	13	Union_iCLIP
209	RIP_NegCtrl_logFC<-0.25	5126	Union_iCLIP	50	RIP_NegCtrl_logFC<-0.25	8	Union_iCLIP
218	RIP_NegCtrl_logFC<-0.25	5135	Union_iCLIP	186	RIP_NegCtrl_logFC<-0.25	16	Union_iCLIP
245	RIP_NegCtrl_logFC<-0.25	5158	Union_iCLIP	105	RIP_NegCtrl_logFC<-0.25	2	Union_iCLIP
260	RIP_NegCtrl_logFC<-0.25	5187	Union_iCLIP	90	RIP_NegCtrl_logFC<-0.25	14	Union_iCLIP
294	RIP_NegCtrl_logFC<-0.25	5243	Union_iCLIP	68	RIP_NegCtrl_logFC<-0.25	2	Union_iCLIP
303	RIP_NegCtrl_logFC<-0.25	5256	Union_iCLIP	17	RIP_NegCtrl_logFC<-0.25	23	Union_iCLIP
306	RIP_NegCtrl_logFC<-0.25	5264	Union_iCLIP	44	RIP_NegCtrl_logFC<-0.25	180	Union_iCLIP
329	RIP_NegCtrl_logFC<-0.25	5274	Union_iCLIP	274	RIP_NegCtrl_logFC<-0.25	24	Union_iCLIP
330	RIP_NegCtrl_logFC<-0.25	5284	Union_iCLIP	22	RIP_NegCtrl_logFC<-0.25	6	Union_iCLIP
342	RIP_NegCtrl_logFC<-0.25	5286	Union_iCLIP	66	RIP_NegCtrl_logFC<-0.25	34	Union_iCLIP
379	RIP_NegCtrl_logFC<-0.25	5333	Union_iCLIP	145	RIP_NegCtrl_logFC<-0.25	26	Union_iCLIP
394	RIP_NegCtrl_logFC<-0.25	5375	Union_iCLIP	26	RIP_NegCtrl_logFC<-0.25	5	Union_iCLIP
463	RIP_NegCtrl_logFC<-0.25	5382	Union_iCLIP	86	RIP_NegCtrl_logFC<-0.25	136	Union_iCLIP
467	RIP_NegCtrl_logFC<-0.25	5389	Union_iCLIP	51	RIP_NegCtrl_logFC<-0.25	164	Union_iCLIP
493	RIP_NegCtrl_logFC<-0.25	5393	Union_iCLIP	444	RIP_NegCtrl_logFC<-0.25	46	Union_iCLIP
497	RIP_NegCtrl_logFC<-0.25	5396	Union_iCLIP	27	RIP_NegCtrl_logFC<-0.25	23	Union_iCLIP
502	RIP_NegCtrl_logFC<-0.25	5421	Union_iCLIP	6	RIP_NegCtrl_logFC<-0.25	45	Union_iCLIP
509	RIP_NegCtrl_logFC<-0.25	5425	Union_iCLIP	11	RIP_NegCtrl_logFC<-0.25	16	Union_iCLIP
527	RIP_NegCtrl_logFC<-0.25	5426	Union_iCLIP	65	RIP_NegCtrl_logFC<-0.25	557	Union_iCLIP
530	RIP_NegCtrl_logFC<-0.25	5436	Union_iCLIP	355	RIP_NegCtrl_logFC<-0.25	58	Union_iCLIP
549	RIP_NegCtrl_logFC<-0.25	5464	Union_iCLIP	58	RIP_NegCtrl_logFC<-0.25	123	Union_iCLIP
567	RIP_NegCtrl_logFC<-0.25	5521	Union_iCLIP	127	RIP_NegCtrl_logFC<-0.25	36	Union_iCLIP
585	RIP_NegCtrl_logFC<-0.25	5547	Union_iCLIP	13	RIP_NegCtrl_logFC<-0.25	1	Union_iCLIP
585	RIP_NegCtrl_logFC<-0.25	5554	Union_iCLIP	35	RIP_NegCtrl_logFC<-0.25	234	Union_iCLIP
599	RIP_NegCtrl_logFC<-0.25	5581	Union_iCLIP	476	RIP_NegCtrl_logFC<-0.25	113	Union_iCLIP
603	RIP_NegCtrl_logFC<-0.25	5627	Union_iCLIP	675	RIP_NegCtrl_logFC<-0.25	13	Union_iCLIP
628	RIP_NegCtrl_logFC<-0.25	5650	Union_iCLIP	270	RIP_NegCtrl_logFC<-0.25	26	Union_iCLIP
655	RIP_NegCtrl_logFC<-0.25	5697	Union_iCLIP	5	RIP_NegCtrl_logFC<-0.25	219	Union_iCLIP
663	RIP_NegCtrl_logFC<-0.25	5701	Union_iCLIP	611	RIP_NegCtrl_logFC<-0.25	21	Union_iCLIP
690	RIP_NegCtrl_logFC<-0.25	5724	Union_iCLIP	249	RIP_NegCtrl_logFC<-0.25	23	Union_iCLIP
720	RIP_NegCtrl_logFC<-0.25	5741	Union_iCLIP	34	RIP_NegCtrl_logFC<-0.25	6	Union_iCLIP
767	RIP_NegCtrl_logFC<-0.25	5764	Union_iCLIP	133	RIP_NegCtrl_logFC<-0.25	33	Union_iCLIP
793	RIP_NegCtrl_logFC<-0.25	5797	Union_iCLIP	12	RIP_NegCtrl_logFC<-0.25	0.3	Union_iCLIP
805	RIP_NegCtrl_logFC<-0.25	5800	Union_iCLIP	560	RIP_NegCtrl_logFC<-0.25	2	Union_iCLIP
811	RIP_NegCtrl_logFC<-0.25	5820	Union_iCLIP	83	RIP_NegCtrl_logFC<-0.25	122	Union_iCLIP
834	RIP_NegCtrl_logFC<-0.25	5826	Union_iCLIP	1	RIP_NegCtrl_logFC<-0.25	94	Union_iCLIP
869	RIP_NegCtrl_logFC<-0.25	5866	Union_iCLIP	108	RIP_NegCtrl_logFC<-0.25	54	Union_iCLIP
878	RIP_NegCtrl_logFC<-0.25	5874	Union_iCLIP	17	RIP_NegCtrl_logFC<-0.25	45	Union_iCLIP
942	RIP_NegCtrl_logFC<-0.25	5890	Union_iCLIP	22	RIP_NegCtrl_logFC<-0.25	42	Union_iCLIP
994	RIP_NegCtrl_logFC<-0.25	5901	Union_iCLIP	28	RIP_NegCtrl_logFC<-0.25	78	Union_iCLIP
1004	RIP_NegCtrl_logFC<-0.25	5904	Union_iCLIP	694	RIP_NegCtrl_logFC<-0.25	140	Union_iCLIP
1009	RIP_NegCtrl_logFC<-0.25	5911	Union_iCLIP	27	RIP_NegCtrl_logFC<-0.25	4200	Union_iCLIP
1023	RIP_NegCtrl_logFC<-0.25	5939	Union_iCLIP	12	RIP_NegCtrl_logFC<-0.25	167	Union_iCLIP
1061	RIP_NegCtrl_logFC<-0.25	5943	Union_iCLIP	262	RIP_NegCtrl_logFC<-0.25	11	Union_iCLIP
1107	RIP_NegCtrl_logFC<-0.25	6004	Union_iCLIP	132	RIP_NegCtrl_logFC<-0.25	34	Union_iCLIP
1121	RIP_NegCtrl_logFC<-0.25	6066	Union_iCLIP	99	RIP_NegCtrl_logFC<-0.25	15	Union_iCLIP
1122	RIP_NegCtrl_logFC<-0.25	6113	Union_iCLIP	169	RIP_NegCtrl_logFC<-0.25	192	Union_iCLIP
1129	RIP_NegCtrl_logFC<-0.25	6118	Union_iCLIP	23	RIP_NegCtrl_logFC<-0.25	156	Union_iCLIP
1173	RIP_NegCtrl_logFC<-0.25	6150	Union_iCLIP	44	RIP_NegCtrl_logFC<-0.25	170	Union_iCLIP
1219	RIP_NegCtrl_logFC<-0.25	6173	Union_iCLIP	15	RIP_NegCtrl_logFC<-0.25	3	Union_iCLIP
1247	RIP_NegCtrl_logFC<-0.25	6182	Union_iCLIP	9	RIP_NegCtrl_logFC<-0.25	34	Union_iCLIP
1257	RIP_NegCtrl_logFC<-0.25	6231	Union_iCLIP	483	RIP_NegCtrl_logFC<-0.25	151	Union_iCLIP
1265	RIP_NegCtrl_logFC<-0.25	6240	Union_iCLIP	40	RIP_NegCtrl_logFC<-0.25	64	Union_iCLIP
1299	RIP_NegCtrl_logFC<-0.25	6263	Union_iCLIP	179	RIP_NegCtrl_logFC<-0.25	431	Union_iCLIP
1392	RIP_NegCtrl_logFC<-0.25	6283	Union_iCLIP	62	RIP_NegCtrl_logFC<-0.25	2	Union_iCLIP
1408	RIP_NegCtrl_logFC<-0.25	6293	Union_iCLIP	808	RIP_NegCtrl_logFC<-0.25	25	Union_iCLIP
1418	RIP_NegCtrl_logFC<-0.25	6309	Union_iCLIP	29	RIP_NegCtrl_logFC<-0.25	27	Union_iCLIP
1477	RIP_NegCtrl_logFC<-0.25	6311	Union_iCLIP	25	RIP_NegCtrl_logFC<-0.25	119	Union_iCLIP
1501	RIP_NegCtrl_logFC<-0.25	6350	Union_iCLIP	50	RIP_NegCtrl_logFC<-0.25	5	Union_iCLIP
1605	RIP_NegCtrl_logFC<-0.25	6376	Union_iCLIP	42	RIP_NegCtrl_logFC<-0.25	7	Union_iCLIP
1612	RIP_NegCtrl_logFC<-0.25	6427	Union_iCLIP	79	RIP_NegCtrl_logFC<-0.25	26	Union_iCLIP
1615	RIP_NegCtrl_logFC<-0.25	6440	Union_iCLIP	17	RIP_NegCtrl_logFC<-0.25	2	Union_iCLIP
1618	RIP_NegCtrl_logFC<-0.25	6465	Union_iCLIP	58	RIP_NegCtrl_logFC<-0.25	77	Union_iCLIP
1622	RIP_NegCtrl_logFC<-0.25	6490	Union_iCLIP	18	RIP_NegCtrl_logFC<-0.25	312	Union_iCLIP
1635	RIP_NegCtrl_logFC<-0.25	6513	Union_iCLIP	34	RIP_NegCtrl_logFC<-0.25	6	Union_iCLIP
1698	RIP_NegCtrl_logFC<-0.25	6530	Union_iCLIP	14	RIP_NegCtrl_logFC<-0.25	111	Union_iCLIP
1817	RIP_NegCtrl_logFC<-0.25	6554	Union_iCLIP	48	RIP_NegCtrl_logFC<-0.25	775	Union_iCLIP
2080	RIP_NegCtrl_logFC<-0.25	6607	Union_iCLIP	27	RIP_NegCtrl_logFC<-0.25	110	Union_iCLIP
2112	RIP_NegCtrl_logFC<-0.25	6638	Union_iCLIP	134	RIP_NegCtrl_logFC<-0.25	3	Union_iCLIP
2163	RIP_NegCtrl_logFC<-0.25	6646	Union_iCLIP	72	RIP_NegCtrl_logFC<-0.25	207	Union_iCLIP
2204	RIP_NegCtrl_logFC<-0.25	6658	Union_iCLIP	42	RIP_NegCtrl_logFC<-0.25	2289	Union_iCLIP
2339	RIP_NegCtrl_logFC<-0.25	6661	Union_iCLIP	64	RIP_NegCtrl_logFC<-0.25	167	Union_iCLIP
2420	RIP_NegCtrl_logFC<-0.25	6674	Union_iCLIP	78	RIP_NegCtrl_logFC<-0.25	11	Union_iCLIP
2456	RIP_NegCtrl_logFC<-0.25	6692	Union_iCLIP	55	RIP_NegCtrl_logFC<-0.25	37	Union_iCLIP
2475	RIP_NegCtrl_logFC<-0.25	6707	Union_iCLIP	34	RIP_NegCtrl_logFC<-0.25	131	Union_iCLIP
2526	RIP_NegCtrl_logFC<-0.25	6722	Union_iCLIP	72	RIP_NegCtrl_logFC<-0.25	203	Union_iCLIP
2533	RIP_NegCtrl_logFC<-0.25	6728	Union_iCLIP	15	RIP_NegCtrl_logFC<-0.25	69	Union_iCLIP
2594	RIP_NegCtrl_logFC<-0.25	6818	Union_iCLIP	43	RIP_NegCtrl_logFC<-0.25	9	Union_iCLIP
2610	RIP_NegCtrl_logFC<-0.25	6824	Union_iCLIP	113	RIP_NegCtrl_logFC<-0.25	509	Union_iCLIP
2692	RIP_NegCtrl_logFC<-0.25	6946	Union_iCLIP	4	RIP_NegCtrl_logFC<-0.25	15	Union_iCLIP
2812	RIP_NegCtrl_logFC<-0.25	6981	Union_iCLIP	6	RIP_NegCtrl_logFC<-0.25	1	Union_iCLIP
3031	RIP_NegCtrl_logFC<-0.25	7029	Union_iCLIP	179	RIP_NegCtrl_logFC<-0.25	114	Union_iCLIP
3090	RIP_NegCtrl_logFC<-0.25	7040	Union_iCLIP	93	RIP_NegCtrl_logFC<-0.25	1	Union_iCLIP
3112	RIP_NegCtrl_logFC<-0.25	7055	Union_iCLIP	73	RIP_NegCtrl_logFC<-0.25	44	Union_iCLIP
3155	RIP_NegCtrl_logFC<-0.25	7062	Union_iCLIP	4	RIP_NegCtrl_logFC<-0.25	26	Union_iCLIP
3174	RIP_NegCtrl_logFC<-0.25	7073	Union_iCLIP	0.1	RIP_NegCtrl_logFC<-0.25	143	Union_iCLIP
3290	RIP_NegCtrl_logFC<-0.25	7097	Union_iCLIP	24	RIP_NegCtrl_logFC<-0.25	14	Union_iCLIP
3309	RIP_NegCtrl_logFC<-0.25	7102	Union_iCLIP	19	RIP_NegCtrl_logFC<-0.25	329	Union_iCLIP
3327	RIP_NegCtrl_logFC<-0.25	7167	Union_iCLIP	0.1	RIP_NegCtrl_logFC<-0.25	41	Union_iCLIP
3465	RIP_NegCtrl_logFC<-0.25	7194	Union_iCLIP	0.5	RIP_NegCtrl_logFC<-0.25	38	Union_iCLIP
3496	RIP_NegCtrl_logFC<-0.25	7195	Union_iCLIP	0.4	RIP_NegCtrl_logFC<-0.25	206	Union_iCLIP
3717	RIP_NegCtrl_logFC<-0.25	7209	Union_iCLIP	173	RIP_NegCtrl_logFC<-0.25	46	Union_iCLIP
3730	RIP_NegCtrl_logFC<-0.25	7225	Union_iCLIP	10	RIP_NegCtrl_logFC<-0.25	96	Union_iCLIP
3832	RIP_NegCtrl_logFC<-0.25	7253	Union_iCLIP	2	RIP_NegCtrl_logFC<-0.25	45	Union_iCLIP
3833	RIP_NegCtrl_logFC<-0.25	7286	Union_iCLIP	87	RIP_NegCtrl_logFC<-0.25	0.1	Union_iCLIP
3838	RIP_NegCtrl_logFC<-0.25	7353	Union_iCLIP	163	RIP_NegCtrl_logFC<-0.25	9	Union_iCLIP
3865	RIP_NegCtrl_logFC<-0.25	7371	Union_iCLIP	20	RIP_NegCtrl_logFC<-0.25	24	Union_iCLIP
3981	RIP_NegCtrl_logFC<-0.25	7390	Union_iCLIP	55	RIP_NegCtrl_logFC<-0.25	88	Union_iCLIP
4050	RIP_NegCtrl_logFC<-0.25	7412	Union_iCLIP	64	RIP_NegCtrl_logFC<-0.25	0.9	Union_iCLIP
4111	RIP_NegCtrl_logFC<-0.25	7439	Union_iCLIP	69	RIP_NegCtrl_logFC<-0.25	0.2	Union_iCLIP
4417	RIP_NegCtrl_logFC<-0.25	7507	Union_iCLIP	179	RIP_NegCtrl_logFC<-0.25	0.6	Union_iCLIP
4436	RIP_NegCtrl_logFC<-0.25	7517	Union_iCLIP	183	RIP_NegCtrl_logFC<-0.25	118	Union_iCLIP
4558	RIP_NegCtrl_logFC<-0.25	7584	Union_iCLIP	38	RIP_NegCtrl_logFC<-0.25	3	Union_iCLIP
4860	RIP_NegCtrl_logFC<-0.25	7620	Union_iCLIP	21	RIP_NegCtrl_logFC<-0.25	11	Union_iCLIP
4978	RIP_NegCtrl_logFC<-0.25	7722	Union_iCLIP	53	RIP_NegCtrl_logFC<-0.25	50	Union_iCLIP
5039	RIP_NegCtrl_logFC<-0.25	7722	Union_iCLIP	41	RIP_NegCtrl_logFC<-0.25	101	Union_iCLIP
5076	RIP_NegCtrl_logFC<-0.25	7742	Union_iCLIP	26	RIP_NegCtrl_logFC<-0.25	544	Union_iCLIP
5158	RIP_NegCtrl_logFC<-0.25	7775	Union_iCLIP	68	RIP_NegCtrl_logFC<-0.25	310	Union_iCLIP
5162	RIP_NegCtrl_logFC<-0.25	7779	Union_iCLIP	478	RIP_NegCtrl_logFC<-0.25	3	Union_iCLIP
5188	RIP_NegCtrl_logFC<-0.25	7809	Union_iCLIP	184	RIP_NegCtrl_logFC<-0.25	30	Union_iCLIP
5607	RIP_NegCtrl_logFC<-0.25	7813	Union_iCLIP	18	RIP_NegCtrl_logFC<-0.25	2533	Union_iCLIP
5955	RIP_NegCtrl_logFC<-0.25	7844	Union_iCLIP	53	RIP_NegCtrl_logFC<-0.25	74	Union_iCLIP
6051	RIP_NegCtrl_logFC<-0.25	7916	Union_iCLIP	184	RIP_NegCtrl_logFC<-0.25	0.5	Union_iCLIP
6171	RIP_NegCtrl_logFC<-0.25	7951	Union_iCLIP	30	RIP_NegCtrl_logFC<-0.25	16	Union_iCLIP
6201	RIP_NegCtrl_logFC<-0.25	7970	Union_iCLIP	0.1	RIP_NegCtrl_logFC<-0.25	68	Union_iCLIP
6310	RIP_NegCtrl_logFC<-0.25	7991	Union_iCLIP	170	RIP_NegCtrl_logFC<-0.25	5	Union_iCLIP
6414	RIP_NegCtrl_logFC<-0.25	8016	Union_iCLIP	2	RIP_NegCtrl_logFC<-0.25	70	Union_iCLIP
6447	RIP_NegCtrl_logFC<-0.25	8037	Union_iCLIP	220	RIP_NegCtrl_logFC<-0.25	73	Union_iCLIP
6542	RIP_NegCtrl_logFC<-0.25	8047	Union_iCLIP	30	RIP_NegCtrl_logFC<-0.25	61	Union_iCLIP
6553	RIP_NegCtrl_logFC<-0.25	8064	Union_iCLIP	161	RIP_NegCtrl_logFC<-0.25	6	Union_iCLIP
6593	RIP_NegCtrl_logFC<-0.25	8102	Union_iCLIP	46	RIP_NegCtrl_logFC<-0.25	140	Union_iCLIP
6626	RIP_NegCtrl_logFC<-0.25	8141	Union_iCLIP	155	RIP_NegCtrl_logFC<-0.25	4	Union_iCLIP
6691	RIP_NegCtrl_logFC<-0.25	8151	Union_iCLIP	75	RIP_NegCtrl_logFC<-0.25	8068	Union_iCLIP
7037	RIP_NegCtrl_logFC<-0.25	8153	Union_iCLIP	42	RIP_NegCtrl_logFC<-0.25	63	Union_iCLIP
7187	RIP_NegCtrl_logFC<-0.25	8159	Union_iCLIP	41	RIP_NegCtrl_logFC<-0.25	125	Union_iCLIP
7367	RIP_NegCtrl_logFC<-0.25	8212	Union_iCLIP	31	RIP_NegCtrl_logFC<-0.25	171	Union_iCLIP
7412	RIP_NegCtrl_logFC<-0.25	8243	Union_iCLIP	11	RIP_NegCtrl_logFC<-0.25	20	Union_iCLIP
7482	RIP_NegCtrl_logFC<-0.25	8261	Union_iCLIP	19	RIP_NegCtrl_logFC<-0.25	10	Union_iCLIP
7824	RIP_NegCtrl_logFC<-0.25	8319	Union_iCLIP	44	RIP_NegCtrl_logFC<-0.25	721	Union_iCLIP
7828	RIP_NegCtrl_logFC<-0.25	8323	Union_iCLIP	76	RIP_NegCtrl_logFC<-0.25	7	Union_iCLIP
7906	RIP_NegCtrl_logFC<-0.25	8359	Union_iCLIP	44	RIP_NegCtrl_logFC<-0.25	21	Union_iCLIP
7918	RIP_NegCtrl_logFC<-0.25	8387	Union_iCLIP	8	RIP_NegCtrl_logFC<-0.25	32	Union_iCLIP
8010	RIP_NegCtrl_logFC<-0.25	8404	Union_iCLIP	40	RIP_NegCtrl_logFC<-0.25	4	Union_iCLIP
8016	RIP_NegCtrl_logFC<-0.25	8431	Union_iCLIP	71	RIP_NegCtrl_logFC<-0.25	0.1	Union_iCLIP
8110	RIP_NegCtrl_logFC<-0.25	8441	Union_iCLIP	0.8	RIP_NegCtrl_logFC<-0.25	420	Union_iCLIP
8209	RIP_NegCtrl_logFC<-0.25	8442	Union_iCLIP	521	RIP_NegCtrl_logFC<-0.25	114	Union_iCLIP
8457	RIP_NegCtrl_logFC<-0.25	8485	Union_iCLIP	4	RIP_NegCtrl_logFC<-0.25	49	Union_iCLIP
8624	RIP_NegCtrl_logFC<-0.25	8536	Union_iCLIP	98	RIP_NegCtrl_logFC<-0.25	145	Union_iCLIP
8703	RIP_NegCtrl_logFC<-0.25	8537	Union_iCLIP	338	RIP_NegCtrl_logFC<-0.25	33	Union_iCLIP
8719	RIP_NegCtrl_logFC<-0.25	8557	Union_iCLIP	27	RIP_NegCtrl_logFC<-0.25	21	Union_iCLIP
8725	RIP_NegCtrl_logFC<-0.25	8573	Union_iCLIP	186	RIP_NegCtrl_logFC<-0.25	155	Union_iCLIP
8757	RIP_NegCtrl_logFC<-0.25	8609	Union_iCLIP	8	RIP_NegCtrl_logFC<-0.25	9	Union_iCLIP
8836	RIP_NegCtrl_logFC<-0.25	8630	Union_iCLIP	1	RIP_NegCtrl_logFC<-0.25	36	Union_iCLIP
8976	RIP_NegCtrl_logFC<-0.25	8636	Union_iCLIP	20	RIP_NegCtrl_logFC<-0.25	15	Union_iCLIP
8991	RIP_NegCtrl_logFC<-0.25	8644	Union_iCLIP	193	RIP_NegCtrl_logFC<-0.25	5	Union_iCLIP
9260	RIP_NegCtrl_logFC<-0.25	8709	Union_iCLIP	2	RIP_NegCtrl_logFC<-0.25	15	Union_iCLIP
9358	RIP_NegCtrl_logFC<-0.25	8712	Union_iCLIP	19	RIP_NegCtrl_logFC<-0.25	0.1	Union_iCLIP
9777	RIP_NegCtrl_logFC<-0.25	8719	Union_iCLIP	49	RIP_NegCtrl_logFC<-0.25	54	Union_iCLIP
10155	RIP_NegCtrl_logFC<-0.25	8720	Union_iCLIP	0.3	RIP_NegCtrl_logFC<-0.25	22	Union_iCLIP
10201	RIP_NegCtrl_logFC<-0.25	8744	Union_iCLIP	4	RIP_NegCtrl_logFC<-0.25	0.3	Union_iCLIP
10309	RIP_NegCtrl_logFC<-0.25	8758	Union_iCLIP	176	RIP_NegCtrl_logFC<-0.25	18	Union_iCLIP
10363	RIP_NegCtrl_logFC<-0.25	8808	Union_iCLIP	1	RIP_NegCtrl_logFC<-0.25	65	Union_iCLIP
10567	RIP_NegCtrl_logFC<-0.25	8828	Union_iCLIP	527	RIP_NegCtrl_logFC<-0.25	48	Union_iCLIP
10844	RIP_NegCtrl_logFC<-0.25	8840	Union_iCLIP	17	RIP_NegCtrl_logFC<-0.25	1144	Union_iCLIP
11092	RIP_NegCtrl_logFC<-0.25	8851	Union_iCLIP	34	RIP_NegCtrl_logFC<-0.25	7	Union_iCLIP
11367	RIP_NegCtrl_logFC<-0.25	8889	Union_iCLIP	16	RIP_NegCtrl_logFC<-0.25	289	Union_iCLIP
11672	RIP_NegCtrl_logFC<-0.25	8891	Union_iCLIP	18	RIP_NegCtrl_logFC<-0.25	337	Union_iCLIP
11695	RIP_NegCtrl_logFC<-0.25	8898	Union_iCLIP	62	RIP_NegCtrl_logFC<-0.25	15	Union_iCLIP
11827	RIP_NegCtrl_logFC<-0.25	9004	Union_iCLIP	0.2	RIP_NegCtrl_logFC<-0.25	46	Union_iCLIP
11915	RIP_NegCtrl_logFC<-0.25	9135	Union_iCLIP	2	RIP_NegCtrl_logFC<-0.25	175	Union_iCLIP
12062	RIP_NegCtrl_logFC<-0.25	9138	Union_iCLIP	0.6	RIP_NegCtrl_logFC<-0.25	10	Union_iCLIP
12209	RIP_NegCtrl_logFC<-0.25	9149	Union_iCLIP	16	RIP_NegCtrl_logFC<-0.25	32	Union_iCLIP
12323	RIP_NegCtrl_logFC<-0.25	9184	Union_iCLIP	43	RIP_NegCtrl_logFC<-0.25	11	Union_iCLIP
12378	RIP_NegCtrl_logFC<-0.25	9219	Union_iCLIP	6	RIP_NegCtrl_logFC<-0.25	2	Union_iCLIP
12443	RIP_NegCtrl_logFC<-0.25	9235	Union_iCLIP	30	RIP_NegCtrl_logFC<-0.25	5	Union_iCLIP
12707	RIP_NegCtrl_logFC<-0.25	9241	Union_iCLIP	3	RIP_NegCtrl_logFC<-0.25	34	Union_iCLIP
12860	RIP_NegCtrl_logFC<-0.25	9252	Union_iCLIP	35	RIP_NegCtrl_logFC<-0.25	22	Union_iCLIP
13326	RIP_NegCtrl_logFC<-0.25	9259	Union_iCLIP	0.1	RIP_NegCtrl_logFC<-0.25	9	Union_iCLIP
13706	RIP_NegCtrl_logFC<-0.25	9288	Union_iCLIP	81	RIP_NegCtrl_logFC<-0.25	149	Union_iCLIP
13933	RIP_NegCtrl_logFC<-0.25	9324	Union_iCLIP	0.5	RIP_NegCtrl_logFC<-0.25	192	Union_iCLIP
14290	RIP_NegCtrl_logFC<-0.25	9358	Union_iCLIP	0.4	RIP_NegCtrl_logFC<-0.25	43	Union_iCLIP
14390	RIP_NegCtrl_logFC<-0.25	9358	Union_iCLIP	1	RIP_NegCtrl_logFC<-0.25	21	Union_iCLIP
14445	RIP_NegCtrl_logFC<-0.25	9367	Union_iCLIP	19	RIP_NegCtrl_logFC<-0.25	100	Union_iCLIP
14861	RIP_NegCtrl_logFC<-0.25	9373	Union_iCLIP	38	RIP_NegCtrl_logFC<-0.25	5	Union_iCLIP
15094	RIP_NegCtrl_logFC<-0.25	9373	Union_iCLIP	7	RIP_NegCtrl_logFC<-0.25	3	Union_iCLIP
15684	RIP_NegCtrl_logFC<-0.25	9407	Union_iCLIP	28	RIP_NegCtrl_logFC<-0.25	78	Union_iCLIP
15953	RIP_NegCtrl_logFC<-0.25	9438	Union_iCLIP	113	RIP_NegCtrl_logFC<-0.25	88	Union_iCLIP
16053	RIP_NegCtrl_logFC<-0.25	9459	Union_iCLIP	107	RIP_NegCtrl_logFC<-0.25	58	Union_iCLIP
16065	RIP_NegCtrl_logFC<-0.25	9467	Union_iCLIP	11	RIP_NegCtrl_logFC<-0.25	19	Union_iCLIP
16222	RIP_NegCtrl_logFC<-0.25	9482	Union_iCLIP	180	RIP_NegCtrl_logFC<-0.25	85	Union_iCLIP
16552	RIP_NegCtrl_logFC<-0.25	9484	Union_iCLIP	60	RIP_NegCtrl_logFC<-0.25	39	Union_iCLIP
16668	RIP_NegCtrl_logFC<-0.25	9564	Union_iCLIP	188	RIP_NegCtrl_logFC<-0.25	43	Union_iCLIP
16773	RIP_NegCtrl_logFC<-0.25	9586	Union_iCLIP	19	RIP_NegCtrl_logFC<-0.25	2	Union_iCLIP
16812	RIP_NegCtrl_logFC<-0.25	9629	Union_iCLIP	58	RIP_NegCtrl_logFC<-0.25	277	Union_iCLIP
16982	RIP_NegCtrl_logFC<-0.25	9675	Union_iCLIP	495	RIP_NegCtrl_logFC<-0.25	7	Union_iCLIP
17067	RIP_NegCtrl_logFC<-0.25	9693	Union_iCLIP	143	RIP_NegCtrl_logFC<-0.25	24	Union_iCLIP
17196	RIP_NegCtrl_logFC<-0.25	9739	Union_iCLIP	19	RIP_NegCtrl_logFC<-0.25	194	Union_iCLIP
17434	RIP_NegCtrl_logFC<-0.25	9856	Union_iCLIP	65	RIP_NegCtrl_logFC<-0.25	35	Union_iCLIP
17470	RIP_NegCtrl_logFC<-0.25	9869	Union_iCLIP	990	RIP_NegCtrl_logFC<-0.25	2	Union_iCLIP
17505	RIP_NegCtrl_logFC<-0.25	9911	Union_iCLIP	15	RIP_NegCtrl_logFC<-0.25	109	Union_iCLIP
17794	RIP_NegCtrl_logFC<-0.25	9945	Union_iCLIP	33	RIP_NegCtrl_logFC<-0.25	93	Union_iCLIP
18171	RIP_NegCtrl_logFC<-0.25	9953	Union_iCLIP	2	RIP_NegCtrl_logFC<-0.25	212	Union_iCLIP
18389	RIP_NegCtrl_logFC<-0.25	9960	Union_iCLIP	6	RIP_NegCtrl_logFC<-0.25	478	Union_iCLIP
18785	RIP_NegCtrl_logFC<-0.25	9966	Union_iCLIP	25	RIP_NegCtrl_logFC<-0.25	60	Union_iCLIP
18827	RIP_NegCtrl_logFC<-0.25	9988	Union_iCLIP	8	RIP_NegCtrl_logFC<-0.25	178	Union_iCLIP
19129	RIP_NegCtrl_logFC<-0.25	10009	Union_iCLIP	0.6	RIP_NegCtrl_logFC<-0.25	30	Union_iCLIP
19374	RIP_NegCtrl_logFC<-0.25	10101	Union_iCLIP	0.4	RIP_NegCtrl_logFC<-0.25	457	Union_iCLIP
19527	RIP_NegCtrl_logFC<-0.25	10103	Union_iCLIP	0.5	RIP_NegCtrl_logFC<-0.25	2	Union_iCLIP
19664	RIP_NegCtrl_logFC<-0.25	10112	Union_iCLIP	16	RIP_NegCtrl_logFC<-0.25	4	Union_iCLIP
19666	RIP_NegCtrl_logFC<-0.25	10150	Union_iCLIP	146	RIP_NegCtrl_logFC<-0.25	43	Union_iCLIP
19793	RIP_NegCtrl_logFC<-0.25	10173	Union_iCLIP	2	RIP_NegCtrl_logFC<-0.25	78	Union_iCLIP
19976	RIP_NegCtrl_logFC<-0.25	10226	Union_iCLIP	58	RIP_NegCtrl_logFC<-0.25	401	Union_iCLIP
20101	RIP_NegCtrl_logFC<-0.25	10268	Union_iCLIP	241	RIP_NegCtrl_logFC<-0.25	147	Union_iCLIP
20131	RIP_NegCtrl_logFC<-0.25	10276	Union_iCLIP	57	RIP_NegCtrl_logFC<-0.25	3	Union_iCLIP
20725	RIP_NegCtrl_logFC<-0.25	10286	Union_iCLIP	0.2	RIP_NegCtrl_logFC<-0.25	58	Union_iCLIP
20733	RIP_NegCtrl_logFC<-0.25	10299	Union_iCLIP	161	RIP_NegCtrl_logFC<-0.25	28	Union_iCLIP
20786	RIP_NegCtrl_logFC<-0.25	10303	Union_iCLIP	1	RIP_NegCtrl_logFC<-0.25	12	Union_iCLIP
21313	RIP_NegCtrl_logFC<-0.25	10310	Union_iCLIP	28	RIP_NegCtrl_logFC<-0.25	43	Union_iCLIP
21540	RIP_NegCtrl_logFC<-0.25	10323	Union_iCLIP	21	RIP_NegCtrl_logFC<-0.25	104	Union_iCLIP
21764	RIP_NegCtrl_logFC<-0.25	10331	Union_iCLIP	236	RIP_NegCtrl_logFC<-0.25	37	Union_iCLIP
21918	RIP_NegCtrl_logFC<-0.25	10344	Union_iCLIP	3	RIP_NegCtrl_logFC<-0.25	57	Union_iCLIP
22115	RIP_NegCtrl_logFC<-0.25	10414	Union_iCLIP	0.1	RIP_NegCtrl_logFC<-0.25	9	Union_iCLIP
22959	RIP_NegCtrl_logFC<-0.25	10435	Union_iCLIP	0.3	RIP_NegCtrl_logFC<-0.25	66	Union_iCLIP
23015	RIP_NegCtrl_logFC<-0.25	10493	Union_iCLIP	0.2	RIP_NegCtrl_logFC<-0.25	25	Union_iCLIP
23051	RIP_NegCtrl_logFC<-0.25	10549	Union_iCLIP	0.4	RIP_NegCtrl_logFC<-0.25	79	Union_iCLIP
23243	RIP_NegCtrl_logFC<-0.25	10587	Union_iCLIP	23	RIP_NegCtrl_logFC<-0.25	1	Union_iCLIP
23565	RIP_NegCtrl_logFC<-0.25	10618	Union_iCLIP	0.4	RIP_NegCtrl_logFC<-0.25	19	Union_iCLIP
23916	RIP_NegCtrl_logFC<-0.25	10684	Union_iCLIP	0.3	RIP_NegCtrl_logFC<-0.25	173	Union_iCLIP
23966	RIP_NegCtrl_logFC<-0.25	10797	Union_iCLIP	0.3	RIP_NegCtrl_logFC<-0.25	1	Union_iCLIP
24870	RIP_NegCtrl_logFC<-0.25	10798	Union_iCLIP	3	RIP_NegCtrl_logFC<-0.25	2	Union_iCLIP
25521	RIP_NegCtrl_logFC<-0.25	10944	Union_iCLIP	49	RIP_NegCtrl_logFC<-0.25	89	Union_iCLIP
25964	RIP_NegCtrl_logFC<-0.25	10966	Union_iCLIP	2	RIP_NegCtrl_logFC<-0.25	0.3	Union_iCLIP
25970	RIP_NegCtrl_logFC<-0.25	10976	Union_iCLIP	0.4	RIP_NegCtrl_logFC<-0.25	43	Union_iCLIP
26119	RIP_NegCtrl_logFC<-0.25	10984	Union_iCLIP	1	RIP_NegCtrl_logFC<-0.25	16	Union_iCLIP
26146	RIP_NegCtrl_logFC<-0.25	10992	Union_iCLIP	17	RIP_NegCtrl_logFC<-0.25	28	Union_iCLIP
26164	RIP_NegCtrl_logFC<-0.25	11056	Union_iCLIP	0.3	RIP_NegCtrl_logFC<-0.25	139	Union_iCLIP
26616	RIP_NegCtrl_logFC<-0.25	11076	Union_iCLIP	1	RIP_NegCtrl_logFC<-0.25	30	Union_iCLIP
26626	RIP_NegCtrl_logFC<-0.25	11097	Union_iCLIP	2032	RIP_NegCtrl_logFC<-0.25	19	Union_iCLIP
27049	RIP_NegCtrl_logFC<-0.25	11138	Union_iCLIP	0.3	RIP_NegCtrl_logFC<-0.25	2	Union_iCLIP
27131	RIP_NegCtrl_logFC<-0.25	11168	Union_iCLIP	0.1	RIP_NegCtrl_logFC<-0.25	24	Union_iCLIP
27358	RIP_NegCtrl_logFC<-0.25	11173	Union_iCLIP	0.5	RIP_NegCtrl_logFC<-0.25	0.8	Union_iCLIP
27377	RIP_NegCtrl_logFC<-0.25	11184	Union_iCLIP	0.4	RIP_NegCtrl_logFC<-0.25	63	Union_iCLIP
27981	RIP_NegCtrl_logFC<-0.25	11199	Union_iCLIP	6	RIP_NegCtrl_logFC<-0.25	98	Union_iCLIP
28704	RIP_NegCtrl_logFC<-0.25	11205	Union_iCLIP	1	RIP_NegCtrl_logFC<-0.25	355	Union_iCLIP
29644	RIP_NegCtrl_logFC<-0.25	11226	Union_iCLIP	0.5	RIP_NegCtrl_logFC<-0.25	11	Union_iCLIP
29749	RIP_NegCtrl_logFC<-0.25	11226	Union_iCLIP	0.2	RIP_NegCtrl_logFC<-0.25	196	Union_iCLIP
29831	RIP_NegCtrl_logFC<-0.25	11261	Union_iCLIP	0.1	RIP_NegCtrl_logFC<-0.25	646	Union_iCLIP
30587	RIP_NegCtrl_logFC<-0.25	11295	Union_iCLIP	570	RIP_NegCtrl_logFC<-0.25	27	Union_iCLIP
31481	RIP_NegCtrl_logFC<-0.25	11298	Union_iCLIP	4	RIP_NegCtrl_logFC<-0.25	30	Union_iCLIP
31611	RIP_NegCtrl_logFC<-0.25	11317	Union_iCLIP	13	RIP_NegCtrl_logFC<-0.25	19	Union_iCLIP
32024	RIP_NegCtrl_logFC<-0.25	11324	Union_iCLIP	2	RIP_NegCtrl_logFC<-0.25	78	Union_iCLIP
32470	RIP_NegCtrl_logFC<-0.25	11325	Union_iCLIP	541	RIP_NegCtrl_logFC<-0.25	134	Union_iCLIP
32980	RIP_NegCtrl_logFC<-0.25	11389	Union_iCLIP	166	RIP_NegCtrl_logFC<-0.25	10	Union_iCLIP
34657	RIP_NegCtrl_logFC<-0.25	11396	Union_iCLIP	1	RIP_NegCtrl_logFC<-0.25	167	Union_iCLIP
35310	RIP_NegCtrl_logFC<-0.25	11417	Union_iCLIP	40	RIP_NegCtrl_logFC<-0.25	8	Union_iCLIP
35980	RIP_NegCtrl_logFC<-0.25	11467	Union_iCLIP	56	RIP_NegCtrl_logFC<-0.25	21	Union_iCLIP
36183	RIP_NegCtrl_logFC<-0.25	11481	Union_iCLIP	0.9	RIP_NegCtrl_logFC<-0.25	14	Union_iCLIP
36654	RIP_NegCtrl_logFC<-0.25	11512	Union_iCLIP	6	RIP_NegCtrl_logFC<-0.25	0.3	Union_iCLIP
38237	RIP_NegCtrl_logFC<-0.25	11568	Union_iCLIP	0.3	RIP_NegCtrl_logFC<-0.25	0.7	Union_iCLIP
39004	RIP_NegCtrl_logFC<-0.25	11593	Union_iCLIP	0.3	RIP_NegCtrl_logFC<-0.25	0.4	Union_iCLIP
41371	RIP_NegCtrl_logFC<-0.25	11606	Union_iCLIP	4	RIP_NegCtrl_logFC<-0.25	32	Union_iCLIP
41645	RIP_NegCtrl_logFC<-0.25	11661	Union_iCLIP	2	RIP_NegCtrl_logFC<-0.25	22	Union_iCLIP
42692	RIP_NegCtrl_logFC<-0.25	11669	Union_iCLIP	0.2	RIP_NegCtrl_logFC<-0.25	72	Union_iCLIP
43732	RIP_NegCtrl_logFC<-0.25	11672	Union_iCLIP	0.8	RIP_NegCtrl_logFC<-0.25	14	Union_iCLIP
44169	RIP_NegCtrl_logFC<-0.25	11695	Union_iCLIP	2	RIP_NegCtrl_logFC<-0.25	152	Union_iCLIP
45661	RIP_NegCtrl_logFC<-0.25	11735	Union_iCLIP	1	RIP_NegCtrl_logFC<-0.25	15	Union_iCLIP
47931	RIP_NegCtrl_logFC<-0.25	11766	Union_iCLIP	0.8	RIP_NegCtrl_logFC<-0.25	41	Union_iCLIP
49402	RIP_NegCtrl_logFC<-0.25	11864	Union_iCLIP	0.2	RIP_NegCtrl_logFC<-0.25	108	Union_iCLIP
51260	RIP_NegCtrl_logFC<-0.25	11890	Union_iCLIP	0.5	RIP_NegCtrl_logFC<-0.25	13	Union_iCLIP
51354	RIP_NegCtrl_logFC<-0.25	11918	Union_iCLIP	1	RIP_NegCtrl_logFC<-0.25	13	Union_iCLIP
51666	RIP_NegCtrl_logFC<-0.25	11947	Union_iCLIP	3	RIP_NegCtrl_logFC<-0.25	457	Union_iCLIP
51674	RIP_NegCtrl_logFC<-0.25	11998	Union_iCLIP	2	RIP_NegCtrl_logFC<-0.25	98	Union_iCLIP
53110	RIP_NegCtrl_logFC<-0.25	12052	Union_iCLIP	1	RIP_NegCtrl_logFC<-0.25	100	Union_iCLIP
53223	RIP_NegCtrl_logFC<-0.25	12097	Union_iCLIP	216	RIP_NegCtrl_logFC0	95	Union_iCLIP
57507	RIP_NegCtrl_logFC<-0.25	12099	Union_iCLIP	2	RIP_NegCtrl_logFC0	54	Union_iCLIP
58078	RIP_NegCtrl_logFC<-0.25	12120	Union_iCLIP	97	RIP_NegCtrl_logFC0	9	Union_iCLIP
59323	RIP_NegCtrl_logFC<-0.25	12123	Union_iCLIP	2	RIP_NegCtrl_logFC0	0.4	Union_iCLIP
61329	RIP_NegCtrl_logFC<-0.25	12142	Union_iCLIP	5	RIP_NegCtrl_logFC0	39	Union_iCLIP
63020	RIP_NegCtrl_logFC<-0.25	12212	Union_iCLIP	3	RIP_NegCtrl_logFC0	29	Union_iCLIP
63445	RIP_NegCtrl_logFC<-0.25	12229	Union_iCLIP	5	RIP_NegCtrl_logFC0	56	Union_iCLIP
64847	RIP_NegCtrl_logFC<-0.25	12290	Union_iCLIP	4	RIP_NegCtrl_logFC0	168	Union_iCLIP
65689	RIP_NegCtrl_logFC<-0.25	12321	Union_iCLIP	33	RIP_NegCtrl_logFC0	24	Union_iCLIP
66254	RIP_NegCtrl_logFC<-0.25	12333	Union_iCLIP	26	RIP_NegCtrl_logFC0	38	Union_iCLIP
66834	RIP_NegCtrl_logFC<-0.25	12350	Union_iCLIP	26	RIP_NegCtrl_logFC0	13	Union_iCLIP
68452	RIP_NegCtrl_logFC<-0.25	12370	Union_iCLIP	156	RIP_NegCtrl_logFC0	14	Union_iCLIP
73056	RIP_NegCtrl_logFC<-0.25	12376	Union_iCLIP	6	RIP_NegCtrl_logFC0	110	Union_iCLIP
73284	RIP_NegCtrl_logFC<-0.25	12385	Union_iCLIP	61	RIP_NegCtrl_logFC0	10	Union_iCLIP
74951	RIP_NegCtrl_logFC<-0.25	12430	Union_iCLIP	0.1	RIP_NegCtrl_logFC0	1	Union_iCLIP
78826	RIP_NegCtrl_logFC<-0.25	12445	Union_iCLIP	13	RIP_NegCtrl_logFC0	77	Union_iCLIP
81604	RIP_NegCtrl_logFC<-0.25	12462	Union_iCLIP	0.2	RIP_NegCtrl_logFC0	65	Union_iCLIP
82089	RIP_NegCtrl_logFC<-0.25	12486	Union_iCLIP	16	RIP_NegCtrl_logFC0	106	Union_iCLIP
82501	RIP_NegCtrl_logFC<-0.25	12533	Union_iCLIP	2	RIP_NegCtrl_logFC0	4	Union_iCLIP
86626	RIP_NegCtrl_logFC<-0.25	12584	Union_iCLIP	3	RIP_NegCtrl_logFC0	247	Union_iCLIP
91542	RIP_NegCtrl_logFC<-0.25	12599	Union_iCLIP	27	RIP_NegCtrl_logFC0	0.6	Union_iCLIP
95576	RIP_NegCtrl_logFC<-0.25	12618	Union_iCLIP	16	RIP_NegCtrl_logFC0	206	Union_iCLIP
95988	RIP_NegCtrl_logFC<-0.25	12655	Union_iCLIP	46	RIP_NegCtrl_logFC0	33	Union_iCLIP
98546	RIP_NegCtrl_logFC<-0.25	12686	Union_iCLIP	54	RIP_NegCtrl_logFC0	150	Union_iCLIP
106496	RIP_NegCtrl_logFC<-0.25	12691	Union_iCLIP	8	RIP_NegCtrl_logFC0	62	Union_iCLIP
131030	RIP_NegCtrl_logFC<-0.25	12713	Union_iCLIP	53	RIP_NegCtrl_logFC0	304	Union_iCLIP
134190	RIP_NegCtrl_logFC<-0.25	12731	Union_iCLIP	363	RIP_NegCtrl_logFC0	17	Union_iCLIP
144907	RIP_NegCtrl_logFC<-0.25	12788	Union_iCLIP	12	RIP_NegCtrl_logFC0	18	Union_iCLIP
165935	RIP_NegCtrl_logFC<-0.25	12794	Union_iCLIP	2	RIP_NegCtrl_logFC0	1	Union_iCLIP
178702	RIP_NegCtrl_logFC<-0.25	12892	Union_iCLIP	5	RIP_NegCtrl_logFC0	73	Union_iCLIP
217465	RIP_NegCtrl_logFC<-0.25	12911	Union_iCLIP	5	RIP_NegCtrl_logFC0	7	Union_iCLIP
258257	RIP_NegCtrl_logFC<-0.25	12913	Union_iCLIP	5	RIP_NegCtrl_logFC0	112	Union_iCLIP
268093	RIP_NegCtrl_logFC<-0.25	12943	Union_iCLIP	27	RIP_NegCtrl_logFC0	566	Union_iCLIP
441753	RIP_NegCtrl_logFC<-0.25	12946	Union_iCLIP	17	RIP_NegCtrl_logFC0	4	Union_iCLIP
69	RIP_NegCtrl_logFC0	12946	Union_iCLIP	3	RIP_NegCtrl_logFC0	76	Union_iCLIP
99	RIP_NegCtrl_logFC0	12974	Union_iCLIP	18	RIP_NegCtrl_logFC0	69	Union_iCLIP
213	RIP_NegCtrl_logFC0	12976	Union_iCLIP	19	RIP_NegCtrl_logFC0	8	Union_iCLIP
261	RIP_NegCtrl_logFC0	13031	Union_iCLIP	82	RIP_NegCtrl_logFC0	0.6	Union_iCLIP
302	RIP_NegCtrl_logFC0	13039	Union_iCLIP	2	RIP_NegCtrl_logFC0	3	Union_iCLIP
335	RIP_NegCtrl_logFC0	13105	Union_iCLIP	0.3	RIP_NegCtrl_logFC0	3	Union_iCLIP
347	RIP_NegCtrl_logFC0	13106	Union_iCLIP	1144	RIP_NegCtrl_logFC0	70	Union_iCLIP
356	RIP_NegCtrl_logFC0	13122	Union_iCLIP	203	RIP_NegCtrl_logFC0	62	Union_iCLIP
412	RIP_NegCtrl_logFC0	13150	Union_iCLIP	2	RIP_NegCtrl_logFC0	335	Union_iCLIP
428	RIP_NegCtrl_logFC0	13186	Union_iCLIP	45	RIP_NegCtrl_logFC0	42	Union_iCLIP
482	RIP_NegCtrl_logFC0	13226	Union_iCLIP	44	RIP_NegCtrl_logFC0	161	Union_iCLIP
490	RIP_NegCtrl_logFC0	13260	Union_iCLIP	11	RIP_NegCtrl_logFC0	273	Union_iCLIP
529	RIP_NegCtrl_logFC0	13308	Union_iCLIP	5	RIP_NegCtrl_logFC0	6	Union_iCLIP
530	RIP_NegCtrl_logFC0	13318	Union_iCLIP	13	RIP_NegCtrl_logFC0	18	Union_iCLIP
552	RIP_NegCtrl_logFC0	13330	Union_iCLIP	7	RIP_NegCtrl_logFC0	50	Union_iCLIP
583	RIP_NegCtrl_logFC0	13341	Union_iCLIP	57	RIP_NegCtrl_logFC0	13	Union_iCLIP
588	RIP_NegCtrl_logFC0	13400	Union_iCLIP	8	RIP_NegCtrl_logFC0	19	Union_iCLIP
594	RIP_NegCtrl_logFC0	13416	Union_iCLIP	33	RIP_NegCtrl_logFC0	4	Union_iCLIP
603	RIP_NegCtrl_logFC0	13446	Union_iCLIP	42	RIP_NegCtrl_logFC0	309	Union_iCLIP
650	RIP_NegCtrl_logFC0	13463	Union_iCLIP	2	RIP_NegCtrl_logFC0	34	Union_iCLIP
711	RIP_NegCtrl_logFC0	13561	Union_iCLIP	3	RIP_NegCtrl_logFC0	28	Union_iCLIP
715	RIP_NegCtrl_logFC0	13601	Union_iCLIP	62	RIP_NegCtrl_logFC0	15	Union_iCLIP
743	RIP_NegCtrl_logFC0	13616	Union_iCLIP	21	RIP_NegCtrl_logFC0	34	Union_iCLIP
843	RIP_NegCtrl_logFC0	13624	Union_iCLIP	34	RIP_NegCtrl_logFC0	15	Union_iCLIP
862	RIP_NegCtrl_logFC0	13626	Union_iCLIP	102	RIP_NegCtrl_logFC0	6	Union_iCLIP
914	RIP_NegCtrl_logFC0	13634	Union_iCLIP	0.8	RIP_NegCtrl_logFC0	118	Union_iCLIP
1089	RIP_NegCtrl_logFC0	13637	Union_iCLIP	19	RIP_NegCtrl_logFC0	22	Union_iCLIP
1125	RIP_NegCtrl_logFC0	13648	Union_iCLIP	139	RIP_NegCtrl_logFC0	0.3	Union_iCLIP
1146	RIP_NegCtrl_logFC0	13650	Union_iCLIP	10	RIP_NegCtrl_logFC0	8	Union_iCLIP
1212	RIP_NegCtrl_logFC0	13670	Union_iCLIP	12	RIP_NegCtrl_logFC0	0.1	Union_iCLIP
1225	RIP_NegCtrl_logFC0	13683	Union_iCLIP	182	RIP_NegCtrl_logFC0	13	Union_iCLIP
1256	RIP_NegCtrl_logFC0	13711	Union_iCLIP	13	RIP_NegCtrl_logFC0	102	Union_iCLIP
1429	RIP_NegCtrl_logFC0	13746	Union_iCLIP	57	RIP_NegCtrl_logFC0	16	Union_iCLIP
1473	RIP_NegCtrl_logFC0	13758	Union_iCLIP	17	RIP_NegCtrl_logFC0	2	Union_iCLIP
1683	RIP_NegCtrl_logFC0	13772	Union_iCLIP	11	RIP_NegCtrl_logFC0	61	Union_iCLIP
1692	RIP_NegCtrl_logFC0	13785	Union_iCLIP	1	RIP_NegCtrl_logFC0	128	Union_iCLIP
1726	RIP_NegCtrl_logFC0	13833	Union_iCLIP	29	RIP_NegCtrl_logFC0	0.2	Union_iCLIP
1849	RIP_NegCtrl_logFC0	13839	Union_iCLIP	17	RIP_NegCtrl_logFC0	87	Union_iCLIP
2024	RIP_NegCtrl_logFC0	13854	Union_iCLIP	0.3	RIP_NegCtrl_logFC0	617	Union_iCLIP
2116	RIP_NegCtrl_logFC0	13865	Union_iCLIP	1	RIP_NegCtrl_logFC0	0.7	Union_iCLIP
2123	RIP_NegCtrl_logFC0	13876	Union_iCLIP	51	RIP_NegCtrl_logFC0	25	Union_iCLIP
2177	RIP_NegCtrl_logFC0	13971	Union_iCLIP	26	RIP_NegCtrl_logFC0	61	Union_iCLIP
2182	RIP_NegCtrl_logFC0	14032	Union_iCLIP	7	RIP_NegCtrl_logFC0	23	Union_iCLIP
2354	RIP_NegCtrl_logFC0	14142	Union_iCLIP	15	RIP_NegCtrl_logFC0	34	Union_iCLIP
2464	RIP_NegCtrl_logFC0	14143	Union_iCLIP	36	RIP_NegCtrl_logFC0	7	Union_iCLIP
2601	RIP_NegCtrl_logFC0	14158	Union_iCLIP	4	RIP_NegCtrl_logFC0	54	Union_iCLIP
2727	RIP_NegCtrl_logFC0	14202	Union_iCLIP	9	RIP_NegCtrl_logFC0	141	Union_iCLIP
2812	RIP_NegCtrl_logFC0	14202	Union_iCLIP	22	RIP_NegCtrl_logFC0	184	Union_iCLIP
2837	RIP_NegCtrl_logFC0	14208	Union_iCLIP	15	RIP_NegCtrl_logFC0	95	Union_iCLIP
2970	RIP_NegCtrl_logFC0	14252	Union_iCLIP	18	RIP_NegCtrl_logFC0	177	Union_iCLIP
3095	RIP_NegCtrl_logFC0	14261	Union_iCLIP	5	RIP_NegCtrl_logFC0	65	Union_iCLIP
3430	RIP_NegCtrl_logFC0	14290	Union_iCLIP	503	RIP_NegCtrl_logFC0	62	Union_iCLIP
3462	RIP_NegCtrl_logFC0	14301	Union_iCLIP	20	RIP_NegCtrl_logFC0	171	Union_iCLIP
3557	RIP_NegCtrl_logFC0	14323	Union_iCLIP	0.4	RIP_NegCtrl_logFC0	95	Union_iCLIP
3673	RIP_NegCtrl_logFC0	14409	Union_iCLIP	2	RIP_NegCtrl_logFC0	1056	Union_iCLIP
3841	RIP_NegCtrl_logFC0	14415	Union_iCLIP	77	RIP_NegCtrl_logFC0	100	Union_iCLIP
4104	RIP_NegCtrl_logFC0	14448	Union_iCLIP	50	RIP_NegCtrl_logFC0	72	Union_iCLIP
4274	RIP_NegCtrl_logFC0	14449	Union_iCLIP	37	RIP_NegCtrl_logFC0	103	Union_iCLIP
4303	RIP_NegCtrl_logFC0	14471	Union_iCLIP	189	RIP_NegCtrl_logFC0	514	Union_iCLIP
4463	RIP_NegCtrl_logFC0	14530	Union_iCLIP	4	RIP_NegCtrl_logFC0	24	Union_iCLIP
4679	RIP_NegCtrl_logFC0	14585	Union_iCLIP	2	RIP_NegCtrl_logFC0	54	Union_iCLIP
5233	RIP_NegCtrl_logFC0	14607	Union_iCLIP	6	RIP_NegCtrl_logFC0	28	Union_iCLIP
5276	RIP_NegCtrl_logFC0	14626	Union_iCLIP	65	RIP_NegCtrl_logFC0	41	Union_iCLIP
5755	RIP_NegCtrl_logFC0	14767	Union_iCLIP	6	RIP_NegCtrl_logFC0	1202	Union_iCLIP
5906	RIP_NegCtrl_logFC0	14808	Union_iCLIP	77	RIP_NegCtrl_logFC0	22	Union_iCLIP
5910	RIP_NegCtrl_logFC0	14812	Union_iCLIP	26	RIP_NegCtrl_logFC0	0.5	Union_iCLIP
5966	RIP_NegCtrl_logFC0	14878	Union_iCLIP	160	RIP_NegCtrl_logFC0	196	Union_iCLIP
6264	RIP_NegCtrl_logFC0	14892	Union_iCLIP	52	RIP_NegCtrl_logFC0	7	Union_iCLIP
6507	RIP_NegCtrl_logFC0	14948	Union_iCLIP	37	RIP_NegCtrl_logFC0	46	Union_iCLIP
6606	RIP_NegCtrl_logFC0	14986	Union_iCLIP	16	RIP_NegCtrl_logFC0	521	Union_iCLIP
6652	RIP_NegCtrl_logFC0	15052	Union_iCLIP	15	RIP_NegCtrl_logFC0	222	Union_iCLIP
6756	RIP_NegCtrl_logFC0	15118	Union_iCLIP	62	RIP_NegCtrl_logFC0	14	Union_iCLIP
6773	RIP_NegCtrl_logFC0	15150	Union_iCLIP	71	RIP_NegCtrl_logFC0	126	Union_iCLIP
6833	RIP_NegCtrl_logFC0	15151	Union_iCLIP	40	RIP_NegCtrl_logFC0	7	Union_iCLIP
7079	RIP_NegCtrl_logFC0	15199	Union_iCLIP	43	RIP_NegCtrl_logFC0	132	Union_iCLIP
7254	RIP_NegCtrl_logFC0	15228	Union_iCLIP	39	RIP_NegCtrl_logFC0	194	Union_iCLIP
7276	RIP_NegCtrl_logFC0	15231	Union_iCLIP	2	RIP_NegCtrl_logFC0	880	Union_iCLIP
7507	RIP_NegCtrl_logFC0	15252	Union_iCLIP	33	RIP_NegCtrl_logFC0	3	Union_iCLIP
7607	RIP_NegCtrl_logFC0	15258	Union_iCLIP	76	RIP_NegCtrl_logFC0	78	Union_iCLIP
7689	RIP_NegCtrl_logFC0	15259	Union_iCLIP	8	RIP_NegCtrl_logFC0	0.3	Union_iCLIP
7725	RIP_NegCtrl_logFC0	15267	Union_iCLIP	0.3	RIP_NegCtrl_logFC0	16	Union_iCLIP
7784	RIP_NegCtrl_logFC0	15318	Union_iCLIP	61	RIP_NegCtrl_logFC0	828	Union_iCLIP
7837	RIP_NegCtrl_logFC0	15327	Union_iCLIP	7	RIP_NegCtrl_logFC0	51	Union_iCLIP
7872	RIP_NegCtrl_logFC0	15345	Union_iCLIP	79	RIP_NegCtrl_logFC0	14	Union_iCLIP
7907	RIP_NegCtrl_logFC0	15381	Union_iCLIP	93	RIP_NegCtrl_logFC0	63	Union_iCLIP
8033	RIP_NegCtrl_logFC0	15422	Union_iCLIP	0.8	RIP_NegCtrl_logFC0	26	Union_iCLIP
8105	RIP_NegCtrl_logFC0	15428	Union_iCLIP	44	RIP_NegCtrl_logFC0	0.5	Union_iCLIP
8168	RIP_NegCtrl_logFC0	15507	Union_iCLIP	44	RIP_NegCtrl_logFC0	13	Union_iCLIP
8456	RIP_NegCtrl_logFC0	15513	Union_iCLIP	1	RIP_NegCtrl_logFC0	146	Union_iCLIP
8758	RIP_NegCtrl_logFC0	15547	Union_iCLIP	1	RIP_NegCtrl_logFC0	31	Union_iCLIP
9030	RIP_NegCtrl_logFC0	15558	Union_iCLIP	21	RIP_NegCtrl_logFC0	60	Union_iCLIP
9407	RIP_NegCtrl_logFC0	15562	Union_iCLIP	62	RIP_NegCtrl_logFC0	0.8	Union_iCLIP
9727	RIP_NegCtrl_logFC0	15617	Union_iCLIP	4	RIP_NegCtrl_logFC0	4	Union_iCLIP
9774	RIP_NegCtrl_logFC0	15623	Union_iCLIP	38	RIP_NegCtrl_logFC0	2964	Union_iCLIP
10036	RIP_NegCtrl_logFC0	15665	Union_iCLIP	11	RIP_NegCtrl_logFC0	90	Union_iCLIP
10237	RIP_NegCtrl_logFC0	15680	Union_iCLIP	0.1	RIP_NegCtrl_logFC0	100	Union_iCLIP
10262	RIP_NegCtrl_logFC0	15703	Union_iCLIP	53	RIP_NegCtrl_logFC0	746	Union_iCLIP
10298	RIP_NegCtrl_logFC0	15740	Union_iCLIP	0.8	RIP_NegCtrl_logFC0	1	Union_iCLIP
11089	RIP_NegCtrl_logFC0	15771	Union_iCLIP	5	RIP_NegCtrl_logFC0	8	Union_iCLIP
11091	RIP_NegCtrl_logFC0	15821	Union_iCLIP	36	RIP_NegCtrl_logFC0	2	Union_iCLIP
11168	RIP_NegCtrl_logFC0	15824	Union_iCLIP	0.9	RIP_NegCtrl_logFC0	770	Union_iCLIP
11314	RIP_NegCtrl_logFC0	15974	Union_iCLIP	8	RIP_NegCtrl_logFC0	17	Union_iCLIP
11447	RIP_NegCtrl_logFC0	16028	Union_iCLIP	65	RIP_NegCtrl_logFC0	89	Union_iCLIP
11730	RIP_NegCtrl_logFC0	16034	Union_iCLIP	0.5	RIP_NegCtrl_logFC0	694	Union_iCLIP
11807	RIP_NegCtrl_logFC0	16039	Union_iCLIP	0.1	RIP_NegCtrl_logFC0	105	Union_iCLIP
12138	RIP_NegCtrl_logFC0	16065	Union_iCLIP	0.8	RIP_NegCtrl_logFC0	7	Union_iCLIP
12196	RIP_NegCtrl_logFC0	16095	Union_iCLIP	10	RIP_NegCtrl_logFC0	0.1	Union_iCLIP
12375	RIP_NegCtrl_logFC0	16106	Union_iCLIP	22	RIP_NegCtrl_logFC0	39	Union_iCLIP
12467	RIP_NegCtrl_logFC0	16252	Union_iCLIP	15	RIP_NegCtrl_logFC0	20	Union_iCLIP
12549	RIP_NegCtrl_logFC0	16270	Union_iCLIP	24	RIP_NegCtrl_logFC0	1894	Union_iCLIP
13223	RIP_NegCtrl_logFC0	16295	Union_iCLIP	122	RIP_NegCtrl_logFC0	49	Union_iCLIP
13610	RIP_NegCtrl_logFC0	16298	Union_iCLIP	94	RIP_NegCtrl_logFC0	1226	Union_iCLIP
13774	RIP_NegCtrl_logFC0	16309	Union_iCLIP	9	RIP_NegCtrl_logFC0	244	Union_iCLIP
13967	RIP_NegCtrl_logFC0	16366	Union_iCLIP	42	RIP_NegCtrl_logFC0	0.1	Union_iCLIP
14026	RIP_NegCtrl_logFC0	16389	Union_iCLIP	71	RIP_NegCtrl_logFC0	58	Union_iCLIP
14028	RIP_NegCtrl_logFC0	16438	Union_iCLIP	34	RIP_NegCtrl_logFC0	0.4	Union_iCLIP
14262	RIP_NegCtrl_logFC0	16444	Union_iCLIP	13	RIP_NegCtrl_logFC0	0.1	Union_iCLIP
14466	RIP_NegCtrl_logFC0	16456	Union_iCLIP	4	RIP_NegCtrl_logFC0	51	Union_iCLIP
14510	RIP_NegCtrl_logFC0	16489	Union_iCLIP	82	RIP_NegCtrl_logFC0	0.1	Union_iCLIP
15338	RIP_NegCtrl_logFC0	16506	Union_iCLIP	12	RIP_NegCtrl_logFC0	4566	Union_iCLIP
15589	RIP_NegCtrl_logFC0	16515	Union_iCLIP	10	RIP_NegCtrl_logFC0	296	Union_iCLIP
15971	RIP_NegCtrl_logFC0	16549	Union_iCLIP	137	RIP_NegCtrl_logFC0	0.2	Union_iCLIP
15982	RIP_NegCtrl_logFC0	16563	Union_iCLIP	6	RIP_NegCtrl_logFC0	8	Union_iCLIP
16115	RIP_NegCtrl_logFC0	16580	Union_iCLIP	45	RIP_NegCtrl_logFC0	37	Union_iCLIP
16556	RIP_NegCtrl_logFC0	16593	Union_iCLIP	1	RIP_NegCtrl_logFC0	106	Union_iCLIP
16616	RIP_NegCtrl_logFC0	16601	Union_iCLIP	32	RIP_NegCtrl_logFC0	42	Union_iCLIP
16974	RIP_NegCtrl_logFC0	16637	Union_iCLIP	6	RIP_NegCtrl_logFC0	1801	Union_iCLIP
16985	RIP_NegCtrl_logFC0	16668	Union_iCLIP	1	RIP_NegCtrl_logFC0	34	Union_iCLIP
17012	RIP_NegCtrl_logFC0	16767	Union_iCLIP	32	RIP_NegCtrl_logFC0	2	Union_iCLIP
17114	RIP_NegCtrl_logFC0	16775	Union_iCLIP	55	RIP_NegCtrl_logFC0	26	Union_iCLIP
17257	RIP_NegCtrl_logFC0	16899	Union_iCLIP	58	RIP_NegCtrl_logFC0	2	Union_iCLIP
17264	RIP_NegCtrl_logFC0	16940	Union_iCLIP	21	RIP_NegCtrl_logFC0	1	Union_iCLIP
18396	RIP_NegCtrl_logFC0	17001	Union_iCLIP	26	RIP_NegCtrl_logFC0	70	Union_iCLIP
18397	RIP_NegCtrl_logFC0	17012	Union_iCLIP	27	RIP_NegCtrl_logFC0	0.8	Union_iCLIP
19292	RIP_NegCtrl_logFC0	17056	Union_iCLIP	6	RIP_NegCtrl_logFC0	17	Union_iCLIP
19302	RIP_NegCtrl_logFC0	17068	Union_iCLIP	9	RIP_NegCtrl_logFC0	8	Union_iCLIP
19311	RIP_NegCtrl_logFC0	17078	Union_iCLIP	2261	RIP_NegCtrl_logFC0	9	Union_iCLIP
19570	RIP_NegCtrl_logFC0	17090	Union_iCLIP	6	RIP_NegCtrl_logFC0	11	Union_iCLIP
20507	RIP_NegCtrl_logFC0	17101	Union_iCLIP	20	RIP_NegCtrl_logFC0	61	Union_iCLIP
20530	RIP_NegCtrl_logFC0	17208	Union_iCLIP	40	RIP_NegCtrl_logFC0	434	Union_iCLIP
20591	RIP_NegCtrl_logFC0	17217	Union_iCLIP	0.3	RIP_NegCtrl_logFC0	1	Union_iCLIP
20716	RIP_NegCtrl_logFC0	17218	Union_iCLIP	8	RIP_NegCtrl_logFC0	70	Union_iCLIP
21123	RIP_NegCtrl_logFC0	17302	Union_iCLIP	4	RIP_NegCtrl_logFC0	337	Union_iCLIP
21907	RIP_NegCtrl_logFC0	17313	Union_iCLIP	28	RIP_NegCtrl_logFC0	49	Union_iCLIP
22283	RIP_NegCtrl_logFC0	17318	Union_iCLIP	9	RIP_NegCtrl_logFC0	47	Union_iCLIP
22340	RIP_NegCtrl_logFC0	17330	Union_iCLIP	7	RIP_NegCtrl_logFC0	18	Union_iCLIP
22807	RIP_NegCtrl_logFC0	17339	Union_iCLIP	239	RIP_NegCtrl_logFC0	2	Union_iCLIP
22858	RIP_NegCtrl_logFC0	17348	Union_iCLIP	0.5	RIP_NegCtrl_logFC0	3013	Union_iCLIP
23060	RIP_NegCtrl_logFC0	17369	Union_iCLIP	19	RIP_NegCtrl_logFC0	102	Union_iCLIP
23064	RIP_NegCtrl_logFC0	17373	Union_iCLIP	7	RIP_NegCtrl_logFC0	0.2	Union_iCLIP
23277	RIP_NegCtrl_logFC0	17398	Union_iCLIP	13	RIP_NegCtrl_logFC0	3	Union_iCLIP
23685	RIP_NegCtrl_logFC0	17404	Union_iCLIP	2	RIP_NegCtrl_logFC0	197	Union_iCLIP
23688	RIP_NegCtrl_logFC0	17419	Union_iCLIP	5	RIP_NegCtrl_logFC0	18	Union_iCLIP
23776	RIP_NegCtrl_logFC0	17433	Union_iCLIP	19	RIP_NegCtrl_logFC0	217	Union_iCLIP
23820	RIP_NegCtrl_logFC0	17463	Union_iCLIP	13	RIP_NegCtrl_logFC0	9	Union_iCLIP
24041	RIP_NegCtrl_logFC0	17493	Union_iCLIP	37	RIP_NegCtrl_logFC0	28	Union_iCLIP
24285	RIP_NegCtrl_logFC0	17527	Union_iCLIP	12	RIP_NegCtrl_logFC0	14	Union_iCLIP
24395	RIP_NegCtrl_logFC0	17531	Union_iCLIP	28	RIP_NegCtrl_logFC0	46	Union_iCLIP
24918	RIP_NegCtrl_logFC0	17558	Union_iCLIP	9	RIP_NegCtrl_logFC0	12	Union_iCLIP
25057	RIP_NegCtrl_logFC0	17567	Union_iCLIP	43	RIP_NegCtrl_logFC0	13	Union_iCLIP
25213	RIP_NegCtrl_logFC0	17593	Union_iCLIP	13	RIP_NegCtrl_logFC0	42	Union_iCLIP
25369	RIP_NegCtrl_logFC0	17613	Union_iCLIP	12	RIP_NegCtrl_logFC0	95	Union_iCLIP
25751	RIP_NegCtrl_logFC0	17640	Union_iCLIP	20	RIP_NegCtrl_logFC0	21	Union_iCLIP
26319	RIP_NegCtrl_logFC0	17652	Union_iCLIP	0.1	RIP_NegCtrl_logFC0	1	Union_iCLIP
26476	RIP_NegCtrl_logFC0	17686	Union_iCLIP	7	RIP_NegCtrl_logFC0	24	Union_iCLIP
26553	RIP_NegCtrl_logFC0	17730	Union_iCLIP	35	RIP_NegCtrl_logFC0	25	Union_iCLIP
27504	RIP_NegCtrl_logFC0	17744	Union_iCLIP	24	RIP_NegCtrl_logFC0	54	Union_iCLIP
27583	RIP_NegCtrl_logFC0	17793	Union_iCLIP	13	RIP_NegCtrl_logFC0	62	Union_iCLIP
28066	RIP_NegCtrl_logFC0	17816	Union_iCLIP	40	RIP_NegCtrl_logFC0	119	Union_iCLIP
28259	RIP_NegCtrl_logFC0	17827	Union_iCLIP	3	RIP_NegCtrl_logFC0	136	Union_iCLIP
28442	RIP_NegCtrl_logFC0	17858	Union_iCLIP	25	RIP_NegCtrl_logFC0	35	Union_iCLIP
28479	RIP_NegCtrl_logFC0	17886	Union_iCLIP	48	RIP_NegCtrl_logFC0	793	Union_iCLIP
29291	RIP_NegCtrl_logFC0	17895	Union_iCLIP	77	RIP_NegCtrl_logFC0	99	Union_iCLIP
29981	RIP_NegCtrl_logFC0	17932	Union_iCLIP	2	RIP_NegCtrl_logFC0	7	Union_iCLIP
30201	RIP_NegCtrl_logFC0	17976	Union_iCLIP	14	RIP_NegCtrl_logFC0	133	Union_iCLIP
30983	RIP_NegCtrl_logFC0	17998	Union_iCLIP	7	RIP_NegCtrl_logFC0	150	Union_iCLIP
32129	RIP_NegCtrl_logFC0	18045	Union_iCLIP	0.6	RIP_NegCtrl_logFC0	5	Union_iCLIP
32685	RIP_NegCtrl_logFC0	18070	Union_iCLIP	0.1	RIP_NegCtrl_logFC0	0.4	Union_iCLIP
32786	RIP_NegCtrl_logFC0	18073	Union_iCLIP	0.2	RIP_NegCtrl_logFC0	3	Union_iCLIP
33375	RIP_NegCtrl_logFC0	18076	Union_iCLIP	19	RIP_NegCtrl_logFC0	138	Union_iCLIP
33435	RIP_NegCtrl_logFC0	18110	Union_iCLIP	47	RIP_NegCtrl_logFC0	55	Union_iCLIP
33473	RIP_NegCtrl_logFC0	18126	Union_iCLIP	13	RIP_NegCtrl_logFC0	206	Union_iCLIP
33510	RIP_NegCtrl_logFC0	18141	Union_iCLIP	108	RIP_NegCtrl_logFC0	0.1	Union_iCLIP
33601	RIP_NegCtrl_logFC0	18190	Union_iCLIP	3	RIP_NegCtrl_logFC0	14	Union_iCLIP
34613	RIP_NegCtrl_logFC0	18329	Union_iCLIP	49	RIP_NegCtrl_logFC0	62	Union_iCLIP
34831	RIP_NegCtrl_logFC0	18330	Union_iCLIP	4	RIP_NegCtrl_logFC0	94	Union_iCLIP
34835	RIP_NegCtrl_logFC0	18382	Union_iCLIP	2	RIP_NegCtrl_logFC0	169	Union_iCLIP
35204	RIP_NegCtrl_logFC0	18409	Union_iCLIP	2	RIP_NegCtrl_logFC0	155	Union_iCLIP
35929	RIP_NegCtrl_logFC0	18414	Union_iCLIP	0.5	RIP_NegCtrl_logFC0	115	Union_iCLIP
36484	RIP_NegCtrl_logFC0	18435	Union_iCLIP	0.2	RIP_NegCtrl_logFC0	3	Union_iCLIP
36620	RIP_NegCtrl_logFC0	18510	Union_iCLIP	19	RIP_NegCtrl_logFC0	55	Union_iCLIP
36708	RIP_NegCtrl_logFC0	18522	Union_iCLIP	0.8	RIP_NegCtrl_logFC0	28	Union_iCLIP
38028	RIP_NegCtrl_logFC0	18531	Union_iCLIP	0.3	RIP_NegCtrl_logFC0	14	Union_iCLIP
38847	RIP_NegCtrl_logFC0	18534	Union_iCLIP	2	RIP_NegCtrl_logFC0	4	Union_iCLIP
39964	RIP_NegCtrl_logFC0	18551	Union_iCLIP	0.8	RIP_NegCtrl_logFC0	2	Union_iCLIP
40665	RIP_NegCtrl_logFC0	18579	Union_iCLIP	0.7	RIP_NegCtrl_logFC0	556	Union_iCLIP
40672	RIP_NegCtrl_logFC0	18683	Union_iCLIP	0.2	RIP_NegCtrl_logFC0	31	Union_iCLIP
41127	RIP_NegCtrl_logFC0	18717	Union_iCLIP	0.3	RIP_NegCtrl_logFC0	35	Union_iCLIP
41808	RIP_NegCtrl_logFC0	18727	Union_iCLIP	82	RIP_NegCtrl_logFC0	6	Union_iCLIP
42107	RIP_NegCtrl_logFC0	18816	Union_iCLIP	0.3	RIP_NegCtrl_logFC0	35	Union_iCLIP
42852	RIP_NegCtrl_logFC0	18819	Union_iCLIP	1	RIP_NegCtrl_logFC0	2	Union_iCLIP
43579	RIP_NegCtrl_logFC0	18866	Union_iCLIP	7	RIP_NegCtrl_logFC0	9	Union_iCLIP
44358	RIP_NegCtrl_logFC0	18903	Union_iCLIP	0.5	RIP_NegCtrl_logFC0	23	Union_iCLIP
44581	RIP_NegCtrl_logFC0	18904	Union_iCLIP	5	RIP_NegCtrl_logFC0	11	Union_iCLIP
45002	RIP_NegCtrl_logFC0	18904	Union_iCLIP	0.9	RIP_NegCtrl_logFC0	15	Union_iCLIP
45775	RIP_NegCtrl_logFC0	18914	Union_iCLIP	1	RIP_NegCtrl_logFC0	5	Union_iCLIP
46300	RIP_NegCtrl_logFC0	18968	Union_iCLIP	1	RIP_NegCtrl_logFC0	2	Union_iCLIP
46434	RIP_NegCtrl_logFC0	19043	Union_iCLIP	0.7	RIP_NegCtrl_logFC0	38	Union_iCLIP
46927	RIP_NegCtrl_logFC0	19147	Union_iCLIP	10	RIP_NegCtrl_logFC0	427	Union_iCLIP
47391	RIP_NegCtrl_logFC0	19186	Union_iCLIP	1	RIP_NegCtrl_logFC0	1041	Union_iCLIP
49097	RIP_NegCtrl_logFC0	19201	Union_iCLIP	7	RIP_NegCtrl_logFC0	24	Union_iCLIP
49764	RIP_NegCtrl_logFC0	19213	Union_iCLIP	4	RIP_NegCtrl_logFC0	1320	Union_iCLIP
50171	RIP_NegCtrl_logFC0	19220	Union_iCLIP	12	RIP_NegCtrl_logFC0	115	Union_iCLIP
50714	RIP_NegCtrl_logFC0	19271	Union_iCLIP	2	RIP_NegCtrl_logFC0	0.7	Union_iCLIP
50736	RIP_NegCtrl_logFC0	19385	Union_iCLIP	0.1	RIP_NegCtrl_logFC0	8	Union_iCLIP
52335	RIP_NegCtrl_logFC0	19469	Union_iCLIP	8	RIP_NegCtrl_logFC0	7	Union_iCLIP
52755	RIP_NegCtrl_logFC0	19496	Union_iCLIP	57	RIP_NegCtrl_logFC0	55	Union_iCLIP
53879	RIP_NegCtrl_logFC0	19498	Union_iCLIP	0.7	RIP_NegCtrl_logFC0	176	Union_iCLIP
54703	RIP_NegCtrl_logFC0	19553	Union_iCLIP	0.9	RIP_NegCtrl_logFC0	12	Union_iCLIP
56013	RIP_NegCtrl_logFC0	19683	Union_iCLIP	1	RIP_NegCtrl_logFC0	77	Union_iCLIP
56504	RIP_NegCtrl_logFC0	19698	Union_iCLIP	0.7	RIP_NegCtrl_logFC0	0.7	Union_iCLIP
57798	RIP_NegCtrl_logFC0	19812	Union_iCLIP	17	RIP_NegCtrl_logFC0	40	Union_iCLIP
59268	RIP_NegCtrl_logFC0	19844	Union_iCLIP	1	RIP_NegCtrl_logFC0	39	Union_iCLIP
59387	RIP_NegCtrl_logFC0	19873	Union_iCLIP	0.2	RIP_NegCtrl_logFC0	7	Union_iCLIP
59471	RIP_NegCtrl_logFC0	19912	Union_iCLIP	6	RIP_NegCtrl_logFC0	267	Union_iCLIP
60734	RIP_NegCtrl_logFC0	19956	Union_iCLIP	0.5	RIP_NegCtrl_logFC0	85	Union_iCLIP
61614	RIP_NegCtrl_logFC0	19965	Union_iCLIP	3	RIP_NegCtrl_logFC0	13	Union_iCLIP
65734	RIP_NegCtrl_logFC0	20070	Union_iCLIP	0.1	RIP_NegCtrl_logFC0	42	Union_iCLIP
65927	RIP_NegCtrl_logFC0	20097	Union_iCLIP	1	RIP_NegCtrl_logFC0	230	Union_iCLIP
66001	RIP_NegCtrl_logFC0	20131	Union_iCLIP	0.4	RIP_NegCtrl_logFC0	826	Union_iCLIP
66703	RIP_NegCtrl_logFC0	20131	Union_iCLIP	2	RIP_NegCtrl_logFC0	36	Union_iCLIP
67112	RIP_NegCtrl_logFC0	20151	Union_iCLIP	0.4	RIP_NegCtrl_logFC0	93	Union_iCLIP
68435	RIP_NegCtrl_logFC0	20166	Union_iCLIP	0.6	RIP_NegCtrl_logFC0	124	Union_iCLIP
70021	RIP_NegCtrl_logFC0	20190	Union_iCLIP	1	RIP_NegCtrl_logFC0	115	Union_iCLIP
70978	RIP_NegCtrl_logFC0	20198	Union_iCLIP	0.5	RIP_NegCtrl_logFC0	27	Union_iCLIP
71337	RIP_NegCtrl_logFC0	20227	Union_iCLIP	2	RIP_NegCtrl_logFC0	20	Union_iCLIP
75955	RIP_NegCtrl_logFC0	20239	Union_iCLIP	0.1	RIP_NegCtrl_logFC0	17	Union_iCLIP
76088	RIP_NegCtrl_logFC0	20466	Union_iCLIP	1	RIP_NegCtrl_logFC0	437	Union_iCLIP
76723	RIP_NegCtrl_logFC0	20474	Union_iCLIP	1	RIP_NegCtrl_logFC0	24	Union_iCLIP
77899	RIP_NegCtrl_logFC0	20485	Union_iCLIP	1	RIP_NegCtrl_logFC0	6	Union_iCLIP
78176	RIP_NegCtrl_logFC0	20504	Union_iCLIP	50	RIP_NegCtrl_logFC0	23	Union_iCLIP
78476	RIP_NegCtrl_logFC0	20524	Union_iCLIP	0.8	RIP_NegCtrl_logFC0	5	Union_iCLIP
79896	RIP_NegCtrl_logFC0	20525	Union_iCLIP	4	RIP_NegCtrl_logFC0	22	Union_iCLIP
80598	RIP_NegCtrl_logFC0	20530	Union_iCLIP	2	RIP_NegCtrl_logFC0	44	Union_iCLIP
82834	RIP_NegCtrl_logFC0	20570	Union_iCLIP	2	RIP_NegCtrl_logFC0	733	Union_iCLIP
83092	RIP_NegCtrl_logFC0	20606	Union_iCLIP	0.9	RIP_NegCtrl_logFC0	160	Union_iCLIP
84697	RIP_NegCtrl_logFC0	20662	Union_iCLIP	3	RIP_NegCtrl_logFC0	41	Union_iCLIP
86246	RIP_NegCtrl_logFC0	20737	Union_iCLIP	3	RIP_NegCtrl_logFC0	329	Union_iCLIP
86309	RIP_NegCtrl_logFC0	20807	Union_iCLIP	1	RIP_NegCtrl_logFC0	44	Union_iCLIP
86417	RIP_NegCtrl_logFC0	20826	Union_iCLIP	0.9	RIP_NegCtrl_logFC0	33	Union_iCLIP
86801	RIP_NegCtrl_logFC0	20843	Union_iCLIP	1	RIP_NegCtrl_logFC0	276	Union_iCLIP
86954	RIP_NegCtrl_logFC0	20863	Union_iCLIP	2	RIP_NegCtrl_logFC0	24	Union_iCLIP
90294	RIP_NegCtrl_logFC0	20867	Union_iCLIP	0.7	RIP_NegCtrl_logFC0	32	Union_iCLIP
91366	RIP_NegCtrl_logFC0	20894	Union_iCLIP	2	RIP_NegCtrl_logFC0	5	Union_iCLIP
94081	RIP_NegCtrl_logFC0	20905	Union_iCLIP	6	RIP_NegCtrl_logFC0	74	Union_iCLIP
94213	RIP_NegCtrl_logFC0	20913	Union_iCLIP	1	RIP_NegCtrl_logFC0	9	Union_iCLIP
95735	RIP_NegCtrl_logFC0	21052	Union_iCLIP	0.8	RIP_NegCtrl_logFC0	125	Union_iCLIP
96132	RIP_NegCtrl_logFC0	21142	Union_iCLIP	1	RIP_NegCtrl_logFC0	47	Union_iCLIP
96701	RIP_NegCtrl_logFC0	21150	Union_iCLIP			12	Union_iCLIP
98450	RIP_NegCtrl_logFC0	21155	Union_iCLIP			57	Union_iCLIP
99793	RIP_NegCtrl_logFC0	21199	Union_iCLIP			12	Union_iCLIP
100100	RIP_NegCtrl_logFC0	21202	Union_iCLIP			62	Union_iCLIP
100224	RIP_NegCtrl_logFC0	21210	Union_iCLIP			54	Union_iCLIP
100857	RIP_NegCtrl_logFC0	21220	Union_iCLIP			2	Union_iCLIP
102321	RIP_NegCtrl_logFC0	21226	Union_iCLIP			120	Union_iCLIP
105419	RIP_NegCtrl_logFC0	21259	Union_iCLIP			28	Union_iCLIP
105434	RIP_NegCtrl_logFC0	21264	Union_iCLIP			44	Union_iCLIP
106989	RIP_NegCtrl_logFC0	21276	Union_iCLIP			16	Union_iCLIP
111232	RIP_NegCtrl_logFC0	21296	Union_iCLIP			58	Union_iCLIP
114695	RIP_NegCtrl_logFC0	21368	Union_iCLIP			123	Union_iCLIP
114791	RIP_NegCtrl_logFC0	21387	Union_iCLIP			135	Union_iCLIP
123495	RIP_NegCtrl_logFC0	21422	Union_iCLIP			34	Union_iCLIP
124937	RIP_NegCtrl_logFC0	21438	Union_iCLIP			39	Union_iCLIP
128074	RIP_NegCtrl_logFC0	21456	Union_iCLIP			37	Union_iCLIP
129373	RIP_NegCtrl_logFC0	21488	Union_iCLIP			26	Union_iCLIP
130717	RIP_NegCtrl_logFC0	21522	Union_iCLIP			30	Union_iCLIP
132273	RIP_NegCtrl_logFC0	21557	Union_iCLIP			1029	Union_iCLIP
132480	RIP_NegCtrl_logFC0	21569	Union_iCLIP			50	Union_iCLIP
137970	RIP_NegCtrl_logFC0	21578	Union_iCLIP			51	Union_iCLIP
149288	RIP_NegCtrl_logFC0	21618	Union_iCLIP			29	Union_iCLIP
187338	RIP_NegCtrl_logFC0	21621	Union_iCLIP			0.4	Union_iCLIP
189226	RIP_NegCtrl_logFC0	21660	Union_iCLIP			43	Union_iCLIP
193849	RIP_NegCtrl_logFC0	21664	Union_iCLIP			23	Union_iCLIP
203747	RIP_NegCtrl_logFC0	21678	Union_iCLIP			3	Union_iCLIP
204748	RIP_NegCtrl_logFC0	21703	Union_iCLIP			5	Union_iCLIP
211310	RIP_NegCtrl_logFC0	21737	Union_iCLIP			3	Union_iCLIP
215281	RIP_NegCtrl_logFC0	21769	Union_iCLIP			0.5	Union_iCLIP
231353	RIP_NegCtrl_logFC0	21803	Union_iCLIP			2	Union_iCLIP
242095	RIP_NegCtrl_logFC0	21854	Union_iCLIP			9	Union_iCLIP
244690	RIP_NegCtrl_logFC0	21885	Union_iCLIP			2	Union_iCLIP
249540	RIP_NegCtrl_logFC0	21900	Union_iCLIP			22	Union_iCLIP
265136	RIP_NegCtrl_logFC0	21905	Union_iCLIP			46	Union_iCLIP
289810	RIP_NegCtrl_logFC0	21944	Union_iCLIP			5	Union_iCLIP
291156	RIP_NegCtrl_logFC0	21978	Union_iCLIP			19	Union_iCLIP
296449	RIP_NegCtrl_logFC0	22005	Union_iCLIP			45	Union_iCLIP
303465	RIP_NegCtrl_logFC0	22081	Union_iCLIP			8	Union_iCLIP
321877	RIP_NegCtrl_logFC0	22125	Union_iCLIP			32	Union_iCLIP
336192	RIP_NegCtrl_logFC0	22136	Union_iCLIP			1	Union_iCLIP
348044	RIP_NegCtrl_logFC0	22165	Union_iCLIP			14	Union_iCLIP
388344	RIP_NegCtrl_logFC0	22264	Union_iCLIP			841	Union_iCLIP
394500	RIP_NegCtrl_logFC0	22332	Union_iCLIP			8	Union_iCLIP
395391	RIP_NegCtrl_logFC0	22426	Union_iCLIP			40	Union_iCLIP
493974	RIP_NegCtrl_logFC0	22431	Union_iCLIP			6	Union_iCLIP
1128544	RIP_NegCtrl_logFC0	22453	Union_iCLIP			17	Union_iCLIP
		22497	Union_iCLIP			37	Union_iCLIP
		22545	Union_iCLIP			5	Union_iCLIP
		22675	Union_iCLIP			3	Union_iCLIP
		22736	Union_iCLIP			11	Union_iCLIP
		22765	Union_iCLIP			6	Union_iCLIP
		22766	Union_iCLIP			89	Union_iCLIP
		22783	Union_iCLIP			7	Union_iCLIP
		22801	Union_iCLIP			10	Union_iCLIP
		22804	Union_iCLIP			32	Union_iCLIP
		23017	Union_iCLIP			8	Union_iCLIP
		23053	Union_iCLIP			101	Union_iCLIP
		23079	Union_iCLIP			2	Union_iCLIP
		23086	Union_iCLIP			1	Union_iCLIP
		23108	Union_iCLIP			3	Union_iCLIP
		23129	Union_iCLIP			87	Union_iCLIP
		23157	Union_iCLIP			66	Union_iCLIP
		23186	Union_iCLIP			41	Union_iCLIP
		23200	Union_iCLIP			0.4	Union_iCLIP
		23234	Union_iCLIP			22	Union_iCLIP
		23246	Union_iCLIP			25	Union_iCLIP
		23277	Union_iCLIP			12	Union_iCLIP
		23281	Union_iCLIP			127	Union_iCLIP
		23409	Union_iCLIP			11	Union_iCLIP
		23444	Union_iCLIP			674	Union_iCLIP
		23538	Union_iCLIP			5	Union_iCLIP
		23545	Union_iCLIP			18	Union_iCLIP
		23546	Union_iCLIP			11	Union_iCLIP
		23596	Union_iCLIP			56	Union_iCLIP
		23604	Union_iCLIP			229	Union_iCLIP
		23640	Union_iCLIP			85	Union_iCLIP
		23666	Union_iCLIP			18	Union_iCLIP
		23674	Union_iCLIP			57	Union_iCLIP
		23694	Union_iCLIP			7	Union_iCLIP
		23703	Union_iCLIP			28	Union_iCLIP
		23773	Union_iCLIP			117	Union_iCLIP
		23864	Union_iCLIP			2	Union_iCLIP
		23869	Union_iCLIP			133	Union_iCLIP
		23922	Union_iCLIP			27	Union_iCLIP
		23934	Union_iCLIP			12	Union_iCLIP
		23948	Union_iCLIP			96	Union_iCLIP
		24006	Union_iCLIP			57	Union_iCLIP
		24012	Union_iCLIP			15	Union_iCLIP
		24021	Union_iCLIP			24	Union_iCLIP
		24172	Union_iCLIP			25	Union_iCLIP
		24208	Union_iCLIP			108	Union_iCLIP
		24216	Union_iCLIP			32	Union_iCLIP
		24234	Union_iCLIP			6	Union_iCLIP
		24264	Union_iCLIP			943	Union_iCLIP
		24267	Union_iCLIP			35	Union_iCLIP
		24285	Union_iCLIP			42	Union_iCLIP
		24304	Union_iCLIP			33	Union_iCLIP
		24384	Union_iCLIP			1308	Union_iCLIP
		24493	Union_iCLIP			12	Union_iCLIP
		24543	Union_iCLIP			25	Union_iCLIP
		24591	Union_iCLIP			3	Union_iCLIP
		24591	Union_iCLIP			40	Union_iCLIP
		24782	Union_iCLIP			18	Union_iCLIP
		24804	Union_iCLIP			13	Union_iCLIP
		24817	Union_iCLIP			90	Union_iCLIP
		24831	Union_iCLIP			419	Union_iCLIP
		24845	Union_iCLIP			1057	Union_iCLIP
		24862	Union_iCLIP			8	Union_iCLIP
		24914	Union_iCLIP			1	Union_iCLIP
		24958	Union_iCLIP			4	Union_iCLIP
		25010	Union_iCLIP			14	Union_iCLIP
		25017	Union_iCLIP			67	Union_iCLIP
		25063	Union_iCLIP			0.7	Union_iCLIP
		25154	Union_iCLIP			35	Union_iCLIP
		25180	Union_iCLIP			19	Union_iCLIP
		25227	Union_iCLIP			8	Union_iCLIP
		25314	Union_iCLIP			0.3	Union_iCLIP
		25315	Union_iCLIP			55	Union_iCLIP
		25325	Union_iCLIP			2	Union_iCLIP
		25339	Union_iCLIP			5	Union_iCLIP
		25346	Union_iCLIP			54	Union_iCLIP
		25383	Union_iCLIP			123	Union_iCLIP
		25405	Union_iCLIP			64	Union_iCLIP
		25473	Union_iCLIP			2	Union_iCLIP
		25475	Union_iCLIP			26	Union_iCLIP
		25508	Union_iCLIP			13	Union_iCLIP
		25575	Union_iCLIP			58	Union_iCLIP
		25577	Union_iCLIP			2	Union_iCLIP
		25580	Union_iCLIP			6	Union_iCLIP
		25600	Union_iCLIP			56	Union_iCLIP
		25613	Union_iCLIP			77	Union_iCLIP
		25626	Union_iCLIP			11	Union_iCLIP
		25671	Union_iCLIP			4	Union_iCLIP
		25693	Union_iCLIP			115	Union_iCLIP
		25705	Union_iCLIP			4	Union_iCLIP
		25772	Union_iCLIP			89	Union_iCLIP
		25784	Union_iCLIP			90	Union_iCLIP
		25786	Union_iCLIP			3	Union_iCLIP
		25846	Union_iCLIP			12	Union_iCLIP
		25904	Union_iCLIP			17	Union_iCLIP
		25963	Union_iCLIP			391	Union_iCLIP
		25975	Union_iCLIP			57	Union_iCLIP
		26042	Union_iCLIP			3	Union_iCLIP
		26061	Union_iCLIP			50	Union_iCLIP
		26114	Union_iCLIP			7	Union_iCLIP
		26117	Union_iCLIP			69	Union_iCLIP
		26144	Union_iCLIP			0.6	Union_iCLIP
		26232	Union_iCLIP			45	Union_iCLIP
		26266	Union_iCLIP			14	Union_iCLIP
		26285	Union_iCLIP			4	Union_iCLIP
		26293	Union_iCLIP			44	Union_iCLIP
		26317	Union_iCLIP			0.5	Union_iCLIP
		26327	Union_iCLIP			81	Union_iCLIP
		26361	Union_iCLIP			10	Union_iCLIP
		26370	Union_iCLIP			88	Union_iCLIP
		26378	Union_iCLIP			129	Union_iCLIP
		26423	Union_iCLIP			204	Union_iCLIP
		26433	Union_iCLIP			2	Union_iCLIP
		26453	Union_iCLIP			59	Union_iCLIP
		26464	Union_iCLIP			849	Union_iCLIP
		26470	Union_iCLIP			211	Union_iCLIP
		26473	Union_iCLIP			0.7	Union_iCLIP
		26480	Union_iCLIP			163	Union_iCLIP
		26517	Union_iCLIP			3	Union_iCLIP
		26524	Union_iCLIP			65	Union_iCLIP
		26570	Union_iCLIP			15	Union_iCLIP
		26600	Union_iCLIP			46	Union_iCLIP
		26612	Union_iCLIP			21	Union_iCLIP
		26780	Union_iCLIP			36	Union_iCLIP
		26815	Union_iCLIP			3	Union_iCLIP
		26847	Union_iCLIP			65	Union_iCLIP
		26868	Union_iCLIP			159	Union_iCLIP
		26876	Union_iCLIP			56	Union_iCLIP
		26910	Union_iCLIP			318	Union_iCLIP
		26924	Union_iCLIP			660	Union_iCLIP
		27025	Union_iCLIP			94	Union_iCLIP
		27038	Union_iCLIP			2	Union_iCLIP
		27040	Union_iCLIP			0.1	Union_iCLIP
		27125	Union_iCLIP			137	Union_iCLIP
		27208	Union_iCLIP			290	Union_iCLIP
		27261	Union_iCLIP			16	Union_iCLIP
		27264	Union_iCLIP			8	Union_iCLIP
		27281	Union_iCLIP			12	Union_iCLIP
		27330	Union_iCLIP			1	Union_iCLIP
		27337	Union_iCLIP			17	Union_iCLIP
		27363	Union_iCLIP			3	Union_iCLIP
		27383	Union_iCLIP			54	Union_iCLIP
		27393	Union_iCLIP			15	Union_iCLIP
		27415	Union_iCLIP			55	Union_iCLIP
		27419	Union_iCLIP			148	Union_iCLIP
		27475	Union_iCLIP			0.2	Union_iCLIP
		27728	Union_iCLIP			9	Union_iCLIP
		27801	Union_iCLIP			770	Union_iCLIP
		27884	Union_iCLIP			5	Union_iCLIP
		27951	Union_iCLIP			262	Union_iCLIP
		27964	Union_iCLIP			32	Union_iCLIP
		28002	Union_iCLIP			28	Union_iCLIP
		28038	Union_iCLIP			2	Union_iCLIP
		28118	Union_iCLIP			54	Union_iCLIP
		28169	Union_iCLIP			30	Union_iCLIP
		28180	Union_iCLIP			34	Union_iCLIP
		28182	Union_iCLIP			55	Union_iCLIP
		28240	Union_iCLIP			14	Union_iCLIP
		28244	Union_iCLIP			0.9	Union_iCLIP
		28258	Union_iCLIP			91	Union_iCLIP
		28273	Union_iCLIP			15	Union_iCLIP
		28278	Union_iCLIP			38	Union_iCLIP
		28281	Union_iCLIP			1	Union_iCLIP
		28285	Union_iCLIP			7	Union_iCLIP
		28315	Union_iCLIP			13	Union_iCLIP
		28404	Union_iCLIP			24	Union_iCLIP
		28441	Union_iCLIP			7	Union_iCLIP
		28472	Union_iCLIP			0.3	Union_iCLIP
		28474	Union_iCLIP			222	Union_iCLIP
		28500	Union_iCLIP			4	Union_iCLIP
		28540	Union_iCLIP			0.6	Union_iCLIP
		28544	Union_iCLIP			36	Union_iCLIP
		28677	Union_iCLIP			43	Union_iCLIP
		28738	Union_iCLIP			36	Union_iCLIP
		28739	Union_iCLIP			3	Union_iCLIP
		28753	Union_iCLIP			52	Union_iCLIP
		28757	Union_iCLIP			11	Union_iCLIP
		28783	Union_iCLIP			34	Union_iCLIP
		28792	Union_iCLIP			134	Union_iCLIP
		28795	Union_iCLIP			2	Union_iCLIP
		28834	Union_iCLIP			10	Union_iCLIP
		28882	Union_iCLIP			6	Union_iCLIP
		28889	Union_iCLIP			71	Union_iCLIP
		28898	Union_iCLIP			60	Union_iCLIP
		28988	Union_iCLIP			202	Union_iCLIP
		29027	Union_iCLIP			101	Union_iCLIP
		29060	Union_iCLIP			82	Union_iCLIP
		29105	Union_iCLIP			12	Union_iCLIP
		29121	Union_iCLIP			35	Union_iCLIP
		29124	Union_iCLIP			39	Union_iCLIP
		29138	Union_iCLIP			13	Union_iCLIP
		29258	Union_iCLIP			6	Union_iCLIP
		29295	Union_iCLIP			31	Union_iCLIP
		29300	Union_iCLIP			15	Union_iCLIP
		29322	Union_iCLIP			1	Union_iCLIP
		29324	Union_iCLIP			20	Union_iCLIP
		29371	Union_iCLIP			3	Union_iCLIP
		29371	Union_iCLIP			25	Union_iCLIP
		29393	Union_iCLIP			7	Union_iCLIP
		29405	Union_iCLIP			49	Union_iCLIP
		29474	Union_iCLIP			6	Union_iCLIP
		29491	Union_iCLIP			226	Union_iCLIP
		29503	Union_iCLIP			65	Union_iCLIP
		29536	Union_iCLIP			136	Union_iCLIP
		29548	Union_iCLIP			72	Union_iCLIP
		29556	Union_iCLIP			39	Union_iCLIP
		29575	Union_iCLIP			27	Union_iCLIP
		29589	Union_iCLIP			444	Union_iCLIP
		29593	Union_iCLIP			7	Union_iCLIP
		29637	Union_iCLIP			43	Union_iCLIP
		29705	Union_iCLIP			43	Union_iCLIP
		29707	Union_iCLIP			62	Union_iCLIP
		29733	Union_iCLIP			15	Union_iCLIP
		29764	Union_iCLIP			51	Union_iCLIP
		29768	Union_iCLIP			96	Union_iCLIP
		29818	Union_iCLIP			65	Union_iCLIP
		29825	Union_iCLIP			643	Union_iCLIP
		29843	Union_iCLIP			457	Union_iCLIP
		29859	Union_iCLIP			20	Union_iCLIP
		29927	Union_iCLIP			20	Union_iCLIP
		29984	Union_iCLIP			2	Union_iCLIP
		29991	Union_iCLIP			14	Union_iCLIP
		30038	Union_iCLIP			163	Union_iCLIP
		30041	Union_iCLIP			16	Union_iCLIP
		30102	Union_iCLIP			9	Union_iCLIP
		30110	Union_iCLIP			256	Union_iCLIP
		30114	Union_iCLIP			1	Union_iCLIP
		30149	Union_iCLIP			254	Union_iCLIP
		30250	Union_iCLIP			2	Union_iCLIP
		30372	Union_iCLIP			92	Union_iCLIP
		30425	Union_iCLIP			2017	Union_iCLIP
		30463	Union_iCLIP			0.5	Union_iCLIP
		30490	Union_iCLIP			26	Union_iCLIP
		30495	Union_iCLIP			97	Union_iCLIP
		30560	Union_iCLIP			39	Union_iCLIP
		30570	Union_iCLIP			43	Union_iCLIP
		30695	Union_iCLIP			25	Union_iCLIP
		30776	Union_iCLIP			3	Union_iCLIP
		30797	Union_iCLIP			1	Union_iCLIP
		30830	Union_iCLIP			19	Union_iCLIP
		30899	Union_iCLIP			37	Union_iCLIP
		30947	Union_iCLIP			4	Union_iCLIP
		31194	Union_iCLIP			3	Union_iCLIP
		31199	Union_iCLIP			209	Union_iCLIP
		31303	Union_iCLIP			73	Union_iCLIP
		31340	Union_iCLIP			40	Union_iCLIP
		31375	Union_iCLIP			6	Union_iCLIP
		31440	Union_iCLIP			30	Union_iCLIP
		31448	Union_iCLIP			195	Union_iCLIP
		31498	Union_iCLIP			10	Union_iCLIP
		31502	Union_iCLIP			88	Union_iCLIP
		31505	Union_iCLIP			58	Union_iCLIP
		31535	Union_iCLIP			160	Union_iCLIP
		31594	Union_iCLIP			108	Union_iCLIP
		31617	Union_iCLIP			50	Union_iCLIP
		31672	Union_iCLIP			76	Union_iCLIP
		31680	Union_iCLIP			141	Union_iCLIP
		31727	Union_iCLIP			107	Union_iCLIP
		31733	Union_iCLIP			538	Union_iCLIP
		31738	Union_iCLIP			100	Union_iCLIP
		31738	Union_iCLIP			1324	Union_iCLIP
		31754	Union_iCLIP			12	Union_iCLIP
		31769	Union_iCLIP			19	Union_iCLIP
		31775	Union_iCLIP			8	Union_iCLIP
		31818	Union_iCLIP			11	Union_iCLIP
		31971	Union_iCLIP			64	Union_iCLIP
		32005	Union_iCLIP			50	Union_iCLIP
		32043	Union_iCLIP			18	Union_iCLIP
		32044	Union_iCLIP			29	Union_iCLIP
		32107	Union_iCLIP			129	Union_iCLIP
		32111	Union_iCLIP			64	Union_iCLIP
		32175	Union_iCLIP			18	Union_iCLIP
		32192	Union_iCLIP			0.1	Union_iCLIP
		32321	Union_iCLIP			14	Union_iCLIP
		32357	Union_iCLIP			4	Union_iCLIP
		32371	Union_iCLIP			53	Union_iCLIP
		32407	Union_iCLIP			67	Union_iCLIP
		32420	Union_iCLIP			630	Union_iCLIP
		32480	Union_iCLIP			10	Union_iCLIP
		32501	Union_iCLIP			126	Union_iCLIP
		32512	Union_iCLIP			30	Union_iCLIP
		32516	Union_iCLIP			99	Union_iCLIP
		32541	Union_iCLIP			0.1	Union_iCLIP
		32543	Union_iCLIP			76	Union_iCLIP
		32557	Union_iCLIP			61	Union_iCLIP
		32566	Union_iCLIP			34	Union_iCLIP
		32602	Union_iCLIP			1	Union_iCLIP
		32722	Union_iCLIP			11	Union_iCLIP
		32732	Union_iCLIP			0.8	Union_iCLIP
		32760	Union_iCLIP			114	Union_iCLIP
		32773	Union_iCLIP			22	Union_iCLIP
		32788	Union_iCLIP			47	Union_iCLIP
		32793	Union_iCLIP			32	Union_iCLIP
		32807	Union_iCLIP			64	Union_iCLIP
		32818	Union_iCLIP			29	Union_iCLIP
		32925	Union_iCLIP			19	Union_iCLIP
		33031	Union_iCLIP			51	Union_iCLIP
		33122	Union_iCLIP			6	Union_iCLIP
		33151	Union_iCLIP			4	Union_iCLIP
		33164	Union_iCLIP			97	Union_iCLIP
		33176	Union_iCLIP			3	Union_iCLIP
		33218	Union_iCLIP			14	Union_iCLIP
		33224	Union_iCLIP			704	Union_iCLIP
		33235	Union_iCLIP			27	Union_iCLIP
		33251	Union_iCLIP			97	Union_iCLIP
		33314	Union_iCLIP			7	Union_iCLIP
		33316	Union_iCLIP			904	Union_iCLIP
		33328	Union_iCLIP			58	Union_iCLIP
		33357	Union_iCLIP			313	Union_iCLIP
		33362	Union_iCLIP			35	Union_iCLIP
		33371	Union_iCLIP			0.4	Union_iCLIP
		33389	Union_iCLIP			78	Union_iCLIP
		33406	Union_iCLIP			117	Union_iCLIP
		33474	Union_iCLIP			37	Union_iCLIP
		33549	Union_iCLIP			17	Union_iCLIP
		33650	Union_iCLIP			2	Union_iCLIP
		33683	Union_iCLIP			35	Union_iCLIP
		33737	Union_iCLIP			104	Union_iCLIP
		33753	Union_iCLIP			47	Union_iCLIP
		33886	Union_iCLIP			18	Union_iCLIP
		33912	Union_iCLIP			11	Union_iCLIP
		33941	Union_iCLIP			24	Union_iCLIP
		33949	Union_iCLIP			20	Union_iCLIP
		33982	Union_iCLIP			180	Union_iCLIP
		33991	Union_iCLIP			7	Union_iCLIP
		34022	Union_iCLIP			4	Union_iCLIP
		34028	Union_iCLIP			11	Union_iCLIP
		34030	Union_iCLIP			24	Union_iCLIP
		34047	Union_iCLIP			5	Union_iCLIP
		34083	Union_iCLIP			40	Union_iCLIP
		34108	Union_iCLIP			16	Union_iCLIP
		34112	Union_iCLIP			7	Union_iCLIP
		34157	Union_iCLIP			66	Union_iCLIP
		34181	Union_iCLIP			8	Union_iCLIP
		34370	Union_iCLIP			43	Union_iCLIP
		34443	Union_iCLIP			208	Union_iCLIP
		34513	Union_iCLIP			38	Union_iCLIP
		34584	Union_iCLIP			19	Union_iCLIP
		34612	Union_iCLIP			8	Union_iCLIP
		34709	Union_iCLIP			19	Union_iCLIP
		34711	Union_iCLIP			143	Union_iCLIP
		34726	Union_iCLIP			2	Union_iCLIP
		34735	Union_iCLIP			7	Union_iCLIP
		34799	Union_iCLIP			39	Union_iCLIP
		34848	Union_iCLIP			435	Union_iCLIP
		34912	Union_iCLIP			20	Union_iCLIP
		34922	Union_iCLIP			81	Union_iCLIP
		34985	Union_iCLIP			2	Union_iCLIP
		34987	Union_iCLIP			18	Union_iCLIP
		35058	Union_iCLIP			7	Union_iCLIP
		35088	Union_iCLIP			27	Union_iCLIP
		35132	Union_iCLIP			2	Union_iCLIP
		35170	Union_iCLIP			11	Union_iCLIP
		35172	Union_iCLIP			4	Union_iCLIP
		35257	Union_iCLIP			25	Union_iCLIP
		35375	Union_iCLIP			11	Union_iCLIP
		35382	Union_iCLIP			22	Union_iCLIP
		35467	Union_iCLIP			160	Union_iCLIP
		35504	Union_iCLIP			59	Union_iCLIP
		35506	Union_iCLIP			100	Union_iCLIP
		35510	Union_iCLIP			5	Union_iCLIP
		35582	Union_iCLIP			3	Union_iCLIP
		35596	Union_iCLIP			40	Union_iCLIP
		35680	Union_iCLIP			13	Union_iCLIP
		35698	Union_iCLIP			87	Union_iCLIP
		35726	Union_iCLIP			3	Union_iCLIP
		35736	Union_iCLIP			44	Union_iCLIP
		35752	Union_iCLIP			709	Union_iCLIP
		35921	Union_iCLIP			31	Union_iCLIP
		35933	Union_iCLIP			90	Union_iCLIP
		35934	Union_iCLIP			76	Union_iCLIP
		35998	Union_iCLIP			46	Union_iCLIP
		36029	Union_iCLIP			271	Union_iCLIP
		36029	Union_iCLIP			152	Union_iCLIP
		36064	Union_iCLIP			34	Union_iCLIP
		36189	Union_iCLIP			52	Union_iCLIP
		36239	Union_iCLIP			91	Union_iCLIP
		36248	Union_iCLIP			65	Union_iCLIP
		36281	Union_iCLIP			52	Union_iCLIP
		36320	Union_iCLIP			5	Union_iCLIP
		36329	Union_iCLIP			21	Union_iCLIP
		36359	Union_iCLIP			36	Union_iCLIP
		36422	Union_iCLIP			2	Union_iCLIP
		36490	Union_iCLIP			18	Union_iCLIP
		36529	Union_iCLIP			3	Union_iCLIP
		36548	Union_iCLIP			20	Union_iCLIP
		36638	Union_iCLIP			25	Union_iCLIP
		36653	Union_iCLIP			543	Union_iCLIP
		36654	Union_iCLIP			463	Union_iCLIP
		36690	Union_iCLIP			33	Union_iCLIP
		36830	Union_iCLIP			23	Union_iCLIP
		36865	Union_iCLIP			21	Union_iCLIP
		36865	Union_iCLIP			1602	Union_iCLIP
		36876	Union_iCLIP			19	Union_iCLIP
		36935	Union_iCLIP			7	Union_iCLIP
		36993	Union_iCLIP			36	Union_iCLIP
		37030	Union_iCLIP			4	Union_iCLIP
		37031	Union_iCLIP			2153	Union_iCLIP
		37036	Union_iCLIP			875	Union_iCLIP
		37047	Union_iCLIP			63	Union_iCLIP
		37050	Union_iCLIP			17	Union_iCLIP
		37067	Union_iCLIP			10	Union_iCLIP
		37143	Union_iCLIP			4	Union_iCLIP
		37184	Union_iCLIP			52	Union_iCLIP
		37187	Union_iCLIP			0.1	Union_iCLIP
		37314	Union_iCLIP			70	Union_iCLIP
		37360	Union_iCLIP			15	Union_iCLIP
		37376	Union_iCLIP			10	Union_iCLIP
		37391	Union_iCLIP			131	Union_iCLIP
		37482	Union_iCLIP			0.1	Union_iCLIP
		37493	Union_iCLIP			120	Union_iCLIP
		37568	Union_iCLIP			32	Union_iCLIP
		37586	Union_iCLIP			95	Union_iCLIP
		37604	Union_iCLIP			112	Union_iCLIP
		37865	Union_iCLIP			41	Union_iCLIP
		37893	Union_iCLIP			22	Union_iCLIP
		37925	Union_iCLIP			23	Union_iCLIP
		37979	Union_iCLIP			3	Union_iCLIP
		38072	Union_iCLIP			16	Union_iCLIP
		38150	Union_iCLIP			0.5	Union_iCLIP
		38156	Union_iCLIP			9	Union_iCLIP
		38180	Union_iCLIP			56	Union_iCLIP
		38230	Union_iCLIP			172	Union_iCLIP
		38265	Union_iCLIP			154	Union_iCLIP
		38309	Union_iCLIP			8	Union_iCLIP
		38353	Union_iCLIP			81	Union_iCLIP
		38355	Union_iCLIP			30	Union_iCLIP
		38435	Union_iCLIP			211	Union_iCLIP
		38481	Union_iCLIP			1	Union_iCLIP
		38599	Union_iCLIP			278	Union_iCLIP
		38644	Union_iCLIP			97	Union_iCLIP
		38708	Union_iCLIP			6	Union_iCLIP
		38745	Union_iCLIP			163	Union_iCLIP
		38771	Union_iCLIP			194	Union_iCLIP
		38791	Union_iCLIP			55	Union_iCLIP
		38814	Union_iCLIP			5	Union_iCLIP
		38859	Union_iCLIP			40	Union_iCLIP
		38865	Union_iCLIP			22	Union_iCLIP
		38979	Union_iCLIP			502	Union_iCLIP
		39004	Union_iCLIP			2	Union_iCLIP
		39008	Union_iCLIP			1	Union_iCLIP
		39091	Union_iCLIP			154	Union_iCLIP
		39099	Union_iCLIP			74	Union_iCLIP
		39183	Union_iCLIP			16	Union_iCLIP
		39252	Union_iCLIP			798	Union_iCLIP
		39258	Union_iCLIP			9	Union_iCLIP
		39259	Union_iCLIP			7	Union_iCLIP
		39293	Union_iCLIP			19	Union_iCLIP
		39302	Union_iCLIP			8	Union_iCLIP
		39312	Union_iCLIP			17	Union_iCLIP
		39338	Union_iCLIP			244	Union_iCLIP
		39416	Union_iCLIP			43	Union_iCLIP
		39461	Union_iCLIP			16	Union_iCLIP
		39479	Union_iCLIP			20	Union_iCLIP
		39484	Union_iCLIP			105	Union_iCLIP
		39615	Union_iCLIP			63	Union_iCLIP
		39693	Union_iCLIP			13	Union_iCLIP
		39703	Union_iCLIP			31	Union_iCLIP
		39717	Union_iCLIP			3	Union_iCLIP
		39764	Union_iCLIP			16	Union_iCLIP
		39782	Union_iCLIP			33	Union_iCLIP
		39813	Union_iCLIP			6	Union_iCLIP
		39911	Union_iCLIP			68	Union_iCLIP
		39968	Union_iCLIP			45	Union_iCLIP
		40045	Union_iCLIP			190	Union_iCLIP
		40057	Union_iCLIP			0.1	Union_iCLIP
		40089	Union_iCLIP			9	Union_iCLIP
		40166	Union_iCLIP			14	Union_iCLIP
		40167	Union_iCLIP			45	Union_iCLIP
		40190	Union_iCLIP			15	Union_iCLIP
		40288	Union_iCLIP			52	Union_iCLIP
		40382	Union_iCLIP			11	Union_iCLIP
		40425	Union_iCLIP			53	Union_iCLIP
		40481	Union_iCLIP			20	Union_iCLIP
		40560	Union_iCLIP			41	Union_iCLIP
		40599	Union_iCLIP			32	Union_iCLIP
		40607	Union_iCLIP			60	Union_iCLIP
		40610	Union_iCLIP			4	Union_iCLIP
		40632	Union_iCLIP			125	Union_iCLIP
		40646	Union_iCLIP			45	Union_iCLIP
		40662	Union_iCLIP			0.7	Union_iCLIP
		40688	Union_iCLIP			148	Union_iCLIP
		40696	Union_iCLIP			3	Union_iCLIP
		40739	Union_iCLIP			62	Union_iCLIP
		40804	Union_iCLIP			79	Union_iCLIP
		40811	Union_iCLIP			33	Union_iCLIP
		40965	Union_iCLIP			119	Union_iCLIP
		40990	Union_iCLIP			22	Union_iCLIP
		41001	Union_iCLIP			69	Union_iCLIP
		41130	Union_iCLIP			17	Union_iCLIP
		41163	Union_iCLIP			180	Union_iCLIP
		41200	Union_iCLIP			4	Union_iCLIP
		41220	Union_iCLIP			5	Union_iCLIP
		41325	Union_iCLIP			0.6	Union_iCLIP
		41333	Union_iCLIP			23	Union_iCLIP
		41408	Union_iCLIP			55	Union_iCLIP
		41460	Union_iCLIP			51	Union_iCLIP
		41463	Union_iCLIP			2435	Union_iCLIP
		41500	Union_iCLIP			106	Union_iCLIP
		41548	Union_iCLIP			9	Union_iCLIP
		41552	Union_iCLIP			23	Union_iCLIP
		41565	Union_iCLIP			15	Union_iCLIP
		41592	Union_iCLIP			151	Union_iCLIP
		41645	Union_iCLIP			24	Union_iCLIP
		41683	Union_iCLIP			20	Union_iCLIP
		41740	Union_iCLIP			12	Union_iCLIP
		41803	Union_iCLIP			420	Union_iCLIP
		41805	Union_iCLIP			29	Union_iCLIP
		41816	Union_iCLIP			93	Union_iCLIP
		41921	Union_iCLIP			2	Union_iCLIP
		41983	Union_iCLIP			107	Union_iCLIP
		42062	Union_iCLIP			21	Union_iCLIP
		42118	Union_iCLIP			54	Union_iCLIP
		42319	Union_iCLIP			26	Union_iCLIP
		42319	Union_iCLIP			206	Union_iCLIP
		42362	Union_iCLIP			22	Union_iCLIP
		42378	Union_iCLIP			16	Union_iCLIP
		42403	Union_iCLIP			0.6	Union_iCLIP
		42510	Union_iCLIP			13	Union_iCLIP
		42521	Union_iCLIP			38	Union_iCLIP
		42542	Union_iCLIP			25	Union_iCLIP
		42543	Union_iCLIP			13	Union_iCLIP
		42580	Union_iCLIP			51	Union_iCLIP
		42638	Union_iCLIP			53	Union_iCLIP
		42679	Union_iCLIP			42	Union_iCLIP
		42728	Union_iCLIP			0.9	Union_iCLIP
		42760	Union_iCLIP			19	Union_iCLIP
		42809	Union_iCLIP			2	Union_iCLIP
		42852	Union_iCLIP			0.2	Union_iCLIP
		42885	Union_iCLIP			1806	Union_iCLIP
		42933	Union_iCLIP			1708	Union_iCLIP
		43003	Union_iCLIP			15	Union_iCLIP
		43018	Union_iCLIP			3	Union_iCLIP
		43092	Union_iCLIP			1	Union_iCLIP
		43111	Union_iCLIP			955	Union_iCLIP
		43132	Union_iCLIP			11	Union_iCLIP
		43135	Union_iCLIP			1	Union_iCLIP
		43145	Union_iCLIP			3	Union_iCLIP
		43236	Union_iCLIP			0.1	Union_iCLIP
		43262	Union_iCLIP			58	Union_iCLIP
		43282	Union_iCLIP			66	Union_iCLIP
		43325	Union_iCLIP			0.2	Union_iCLIP
		43459	Union_iCLIP			19	Union_iCLIP
		43496	Union_iCLIP			30	Union_iCLIP
		43535	Union_iCLIP			197	Union_iCLIP
		43550	Union_iCLIP			4	Union_iCLIP
		43560	Union_iCLIP			109	Union_iCLIP
		43607	Union_iCLIP			0.4	Union_iCLIP
		43612	Union_iCLIP			43	Union_iCLIP
		43644	Union_iCLIP			0.5	Union_iCLIP
		43644	Union_iCLIP			8	Union_iCLIP
		43663	Union_iCLIP			0.4	Union_iCLIP
		43716	Union_iCLIP			3	Union_iCLIP
		43717	Union_iCLIP			36	Union_iCLIP
		43731	Union_iCLIP			110	Union_iCLIP
		43734	Union_iCLIP			483	Union_iCLIP
		43738	Union_iCLIP			26	Union_iCLIP
		43748	Union_iCLIP			57	Union_iCLIP
		43784	Union_iCLIP			0.3	Union_iCLIP
		43885	Union_iCLIP			1	Union_iCLIP
		43920	Union_iCLIP			7	Union_iCLIP
		43928	Union_iCLIP			6	Union_iCLIP
		43967	Union_iCLIP			2	Union_iCLIP
		44085	Union_iCLIP			26	Union_iCLIP
		44088	Union_iCLIP			24	Union_iCLIP
		44139	Union_iCLIP			238	Union_iCLIP
		44322	Union_iCLIP			53	Union_iCLIP
		44347	Union_iCLIP			173	Union_iCLIP
		44358	Union_iCLIP			16	Union_iCLIP
		44403	Union_iCLIP			15	Union_iCLIP
		44407	Union_iCLIP			10	Union_iCLIP
		44419	Union_iCLIP			4	Union_iCLIP
		44442	Union_iCLIP			25	Union_iCLIP
		44533	Union_iCLIP			31	Union_iCLIP
		44542	Union_iCLIP			6	Union_iCLIP
		44563	Union_iCLIP			63	Union_iCLIP
		44608	Union_iCLIP			0.3	Union_iCLIP
		44658	Union_iCLIP			61	Union_iCLIP
		44695	Union_iCLIP			474	Union_iCLIP
		44728	Union_iCLIP			32	Union_iCLIP
		44774	Union_iCLIP			5	Union_iCLIP
		44781	Union_iCLIP			39	Union_iCLIP
		44796	Union_iCLIP			121	Union_iCLIP
		44808	Union_iCLIP			36	Union_iCLIP
		44828	Union_iCLIP			3	Union_iCLIP
		44936	Union_iCLIP			202	Union_iCLIP
		44955	Union_iCLIP			10	Union_iCLIP
		45010	Union_iCLIP			19	Union_iCLIP
		45044	Union_iCLIP			74	Union_iCLIP
		45061	Union_iCLIP			46	Union_iCLIP
		45078	Union_iCLIP			221	Union_iCLIP
		45097	Union_iCLIP			11	Union_iCLIP
		45105	Union_iCLIP			2	Union_iCLIP
		45155	Union_iCLIP			15	Union_iCLIP
		45205	Union_iCLIP			1	Union_iCLIP
		45291	Union_iCLIP			19	Union_iCLIP
		45296	Union_iCLIP			26	Union_iCLIP
		45310	Union_iCLIP			14	Union_iCLIP
		45399	Union_iCLIP			1933	Union_iCLIP
		45402	Union_iCLIP			68	Union_iCLIP
		45428	Union_iCLIP			36	Union_iCLIP
		45443	Union_iCLIP			123	Union_iCLIP
		45478	Union_iCLIP			0.4	Union_iCLIP
		45493	Union_iCLIP			1	Union_iCLIP
		45499	Union_iCLIP			103	Union_iCLIP
		45632	Union_iCLIP			31	Union_iCLIP
		45642	Union_iCLIP			81	Union_iCLIP
		45714	Union_iCLIP			20	Union_iCLIP
		45907	Union_iCLIP			134	Union_iCLIP
		45925	Union_iCLIP			18	Union_iCLIP
		46066	Union_iCLIP			192	Union_iCLIP
		46106	Union_iCLIP			0.1	Union_iCLIP
		46158	Union_iCLIP			7	Union_iCLIP
		46223	Union_iCLIP			33	Union_iCLIP
		46248	Union_iCLIP			8	Union_iCLIP
		46258	Union_iCLIP			5	Union_iCLIP
		46330	Union_iCLIP			3	Union_iCLIP
		46397	Union_iCLIP			113	Union_iCLIP
		46465	Union_iCLIP			60	Union_iCLIP
		46507	Union_iCLIP			13	Union_iCLIP
		46521	Union_iCLIP			21	Union_iCLIP
		46564	Union_iCLIP			32	Union_iCLIP
		46627	Union_iCLIP			56	Union_iCLIP
		46633	Union_iCLIP			1	Union_iCLIP
		46672	Union_iCLIP			25	Union_iCLIP
		46929	Union_iCLIP			5	Union_iCLIP
		46933	Union_iCLIP			16	Union_iCLIP
		47052	Union_iCLIP			28	Union_iCLIP
		47127	Union_iCLIP			35	Union_iCLIP
		47153	Union_iCLIP			72	Union_iCLIP
		47159	Union_iCLIP			11	Union_iCLIP
		47169	Union_iCLIP			17	Union_iCLIP
		47190	Union_iCLIP			25	Union_iCLIP
		47211	Union_iCLIP			488	Union_iCLIP
		47356	Union_iCLIP			2	Union_iCLIP
		47370	Union_iCLIP			11	Union_iCLIP
		47410	Union_iCLIP			8	Union_iCLIP
		47610	Union_iCLIP			0.2	Union_iCLIP
		47658	Union_iCLIP			0.4	Union_iCLIP
		47687	Union_iCLIP			247	Union_iCLIP
		47690	Union_iCLIP			16	Union_iCLIP
		47834	Union_iCLIP			682	Union_iCLIP
		47946	Union_iCLIP			9	Union_iCLIP
		47954	Union_iCLIP			4	Union_iCLIP
		48027	Union_iCLIP			46	Union_iCLIP
		48080	Union_iCLIP			43	Union_iCLIP
		48095	Union_iCLIP			31	Union_iCLIP
		48140	Union_iCLIP			29	Union_iCLIP
		48150	Union_iCLIP			23	Union_iCLIP
		48194	Union_iCLIP			1939	Union_iCLIP
		48261	Union_iCLIP			199	Union_iCLIP
		48370	Union_iCLIP			30	Union_iCLIP
		48373	Union_iCLIP			325	Union_iCLIP
		48579	Union_iCLIP			20	Union_iCLIP
		48635	Union_iCLIP			66	Union_iCLIP
		48767	Union_iCLIP			42	Union_iCLIP
		48798	Union_iCLIP			8	Union_iCLIP
		48825	Union_iCLIP			53	Union_iCLIP
		48898	Union_iCLIP			1622	Union_iCLIP
		48901	Union_iCLIP			85	Union_iCLIP
		48975	Union_iCLIP			48	Union_iCLIP
		49101	Union_iCLIP			39	Union_iCLIP
		49115	Union_iCLIP			3	Union_iCLIP
		49189	Union_iCLIP			15	Union_iCLIP
		49238	Union_iCLIP			124	Union_iCLIP
		49321	Union_iCLIP			303	Union_iCLIP
		49326	Union_iCLIP			137	Union_iCLIP
		49384	Union_iCLIP			20	Union_iCLIP
		49392	Union_iCLIP			26	Union_iCLIP
		49476	Union_iCLIP			19	Union_iCLIP
		49518	Union_iCLIP			0.6	Union_iCLIP
		49550	Union_iCLIP			16	Union_iCLIP
		49589	Union_iCLIP			752	Union_iCLIP
		49629	Union_iCLIP			9	Union_iCLIP
		49643	Union_iCLIP			12	Union_iCLIP
		49760	Union_iCLIP			173	Union_iCLIP
		49763	Union_iCLIP			1	Union_iCLIP
		49787	Union_iCLIP			14	Union_iCLIP
		49791	Union_iCLIP			3	Union_iCLIP
		49807	Union_iCLIP			0.1	Union_iCLIP
		49910	Union_iCLIP			17	Union_iCLIP
		50001	Union_iCLIP			3	Union_iCLIP
		50012	Union_iCLIP			557	Union_iCLIP
		50056	Union_iCLIP			75	Union_iCLIP
		50091	Union_iCLIP			51	Union_iCLIP
		50129	Union_iCLIP			3	Union_iCLIP
		50205	Union_iCLIP			26	Union_iCLIP
		50222	Union_iCLIP			3	Union_iCLIP
		50260	Union_iCLIP			4	Union_iCLIP
		50276	Union_iCLIP			2	Union_iCLIP
		50350	Union_iCLIP			0.2	Union_iCLIP
		50379	Union_iCLIP			6	Union_iCLIP
		50543	Union_iCLIP			86	Union_iCLIP
		50555	Union_iCLIP			80	Union_iCLIP
		50599	Union_iCLIP			45	Union_iCLIP
		50736	Union_iCLIP			1229	Union_iCLIP
		50802	Union_iCLIP			5	Union_iCLIP
		50873	Union_iCLIP			2	Union_iCLIP
		50886	Union_iCLIP			12	Union_iCLIP
		50895	Union_iCLIP			2	Union_iCLIP
		50909	Union_iCLIP			20	Union_iCLIP
		50949	Union_iCLIP			24	Union_iCLIP
		51047	Union_iCLIP			0.5	Union_iCLIP
		51078	Union_iCLIP			18	Union_iCLIP
		51164	Union_iCLIP			3	Union_iCLIP
		51367	Union_iCLIP			68	Union_iCLIP
		51438	Union_iCLIP			9	Union_iCLIP
		51587	Union_iCLIP			71	Union_iCLIP
		51610	Union_iCLIP			19	Union_iCLIP
		51639	Union_iCLIP			0.8	Union_iCLIP
		51674	Union_iCLIP			13	Union_iCLIP
		51890	Union_iCLIP			12	Union_iCLIP
		51941	Union_iCLIP			23	Union_iCLIP
		52069	Union_iCLIP			42	Union_iCLIP
		52071	Union_iCLIP			11	Union_iCLIP
		52072	Union_iCLIP			61	Union_iCLIP
		52138	Union_iCLIP			25	Union_iCLIP
		52142	Union_iCLIP			72	Union_iCLIP
		52242	Union_iCLIP			0.1	Union_iCLIP
		52258	Union_iCLIP			29	Union_iCLIP
		52449	Union_iCLIP			37	Union_iCLIP
		52556	Union_iCLIP			4	Union_iCLIP
		52690	Union_iCLIP			109	Union_iCLIP
		52706	Union_iCLIP			7	Union_iCLIP
		52767	Union_iCLIP			37	Union_iCLIP
		52857	Union_iCLIP			0.1	Union_iCLIP
		52943	Union_iCLIP			46	Union_iCLIP
		52952	Union_iCLIP			28	Union_iCLIP
		52999	Union_iCLIP			10	Union_iCLIP
		53002	Union_iCLIP			14	Union_iCLIP
		53013	Union_iCLIP			15	Union_iCLIP
		53369	Union_iCLIP			35	Union_iCLIP
		53370	Union_iCLIP			41	Union_iCLIP
		53399	Union_iCLIP			5	Union_iCLIP
		53530	Union_iCLIP			1	Union_iCLIP
		53552	Union_iCLIP			0.6	Union_iCLIP
		53574	Union_iCLIP			107	Union_iCLIP
		53587	Union_iCLIP			280	Union_iCLIP
		53627	Union_iCLIP			10	Union_iCLIP
		53829	Union_iCLIP			3	Union_iCLIP
		53875	Union_iCLIP			22	Union_iCLIP
		53879	Union_iCLIP			4	Union_iCLIP
		53935	Union_iCLIP			51	Union_iCLIP
		53959	Union_iCLIP			128	Union_iCLIP
		54029	Union_iCLIP			5	Union_iCLIP
		54171	Union_iCLIP			474	Union_iCLIP
		54327	Union_iCLIP			113	Union_iCLIP
		54403	Union_iCLIP			91	Union_iCLIP
		54438	Union_iCLIP			1	Union_iCLIP
		54443	Union_iCLIP			38	Union_iCLIP
		54629	Union_iCLIP			0.1	Union_iCLIP
		54979	Union_iCLIP			41	Union_iCLIP
		55142	Union_iCLIP			17	Union_iCLIP
		55142	Union_iCLIP			0.1	Union_iCLIP
		55212	Union_iCLIP			39	Union_iCLIP
		55332	Union_iCLIP			58	Union_iCLIP
		55380	Union_iCLIP			35	Union_iCLIP
		55382	Union_iCLIP			42	Union_iCLIP
		55443	Union_iCLIP			0.1	Union_iCLIP
		55501	Union_iCLIP			15	Union_iCLIP
		55526	Union_iCLIP			31	Union_iCLIP
		55587	Union_iCLIP			5	Union_iCLIP
		55595	Union_iCLIP			15	Union_iCLIP
		55687	Union_iCLIP			4	Union_iCLIP
		55749	Union_iCLIP			0.3	Union_iCLIP
		55924	Union_iCLIP			3	Union_iCLIP
		55947	Union_iCLIP			25	Union_iCLIP
		55959	Union_iCLIP			46	Union_iCLIP
		55985	Union_iCLIP			2	Union_iCLIP
		56042	Union_iCLIP			49	Union_iCLIP
		56380	Union_iCLIP			155	Union_iCLIP
		56426	Union_iCLIP			0.6	Union_iCLIP
		56427	Union_iCLIP			0.1	Union_iCLIP
		56625	Union_iCLIP			36	Union_iCLIP
		56626	Union_iCLIP			22	Union_iCLIP
		56637	Union_iCLIP			0.3	Union_iCLIP
		56640	Union_iCLIP			25	Union_iCLIP
		56680	Union_iCLIP			1	Union_iCLIP
		56752	Union_iCLIP			5	Union_iCLIP
		56784	Union_iCLIP			80	Union_iCLIP
		56986	Union_iCLIP			119	Union_iCLIP
		57062	Union_iCLIP			22	Union_iCLIP
		57094	Union_iCLIP			158	Union_iCLIP
		57360	Union_iCLIP			142	Union_iCLIP
		57400	Union_iCLIP			1	Union_iCLIP
		57438	Union_iCLIP			0.3	Union_iCLIP
		57458	Union_iCLIP			470	Union_iCLIP
		57496	Union_iCLIP			64	Union_iCLIP
		57516	Union_iCLIP			0.1	Union_iCLIP
		57623	Union_iCLIP			6	Union_iCLIP
		57726	Union_iCLIP			2	Union_iCLIP
		57798	Union_iCLIP			12	Union_iCLIP
		57895	Union_iCLIP			62	Union_iCLIP
		57937	Union_iCLIP			42	Union_iCLIP
		57952	Union_iCLIP			37	Union_iCLIP
		58078	Union_iCLIP			9	Union_iCLIP
		58087	Union_iCLIP			2	Union_iCLIP
		58126	Union_iCLIP			68	Union_iCLIP
		58219	Union_iCLIP			553	Union_iCLIP
		58329	Union_iCLIP			6647	Union_iCLIP
		58381	Union_iCLIP			20	Union_iCLIP
		58398	Union_iCLIP			8	Union_iCLIP
		58442	Union_iCLIP			57	Union_iCLIP
		58444	Union_iCLIP			13	Union_iCLIP
		58482	Union_iCLIP			189	Union_iCLIP
		58536	Union_iCLIP			46	Union_iCLIP
		58570	Union_iCLIP			171	Union_iCLIP
		58786	Union_iCLIP			258	Union_iCLIP
		58901	Union_iCLIP			52	Union_iCLIP
		58932	Union_iCLIP			6	Union_iCLIP
		58957	Union_iCLIP			3	Union_iCLIP
		58985	Union_iCLIP			22	Union_iCLIP
		58987	Union_iCLIP			5	Union_iCLIP
		59065	Union_iCLIP			7	Union_iCLIP
		59285	Union_iCLIP			0.4	Union_iCLIP
		59345	Union_iCLIP			7	Union_iCLIP
		59357	Union_iCLIP			34	Union_iCLIP
		59387	Union_iCLIP			29	Union_iCLIP
		59390	Union_iCLIP			14	Union_iCLIP
		59437	Union_iCLIP			42	Union_iCLIP
		59454	Union_iCLIP			15	Union_iCLIP
		59458	Union_iCLIP			11	Union_iCLIP
		59537	Union_iCLIP			8	Union_iCLIP
		59776	Union_iCLIP			43	Union_iCLIP
		59802	Union_iCLIP			1	Union_iCLIP
		59952	Union_iCLIP			46	Union_iCLIP
		60016	Union_iCLIP			23	Union_iCLIP
		60059	Union_iCLIP			22	Union_iCLIP
		60100	Union_iCLIP			1	Union_iCLIP
		60164	Union_iCLIP			14	Union_iCLIP
		60214	Union_iCLIP			17	Union_iCLIP
		60224	Union_iCLIP			17	Union_iCLIP
		60312	Union_iCLIP			182	Union_iCLIP
		60358	Union_iCLIP			11	Union_iCLIP
		60397	Union_iCLIP			32	Union_iCLIP
		60543	Union_iCLIP			1	Union_iCLIP
		60559	Union_iCLIP			13	Union_iCLIP
		60729	Union_iCLIP			0.2	Union_iCLIP
		60777	Union_iCLIP			19	Union_iCLIP
		60803	Union_iCLIP			4	Union_iCLIP
		60835	Union_iCLIP			1	Union_iCLIP
		60857	Union_iCLIP			41	Union_iCLIP
		61045	Union_iCLIP			9	Union_iCLIP
		61118	Union_iCLIP			76	Union_iCLIP
		61351	Union_iCLIP			149	Union_iCLIP
		61376	Union_iCLIP			32	Union_iCLIP
		61536	Union_iCLIP			9	Union_iCLIP
		61561	Union_iCLIP			246	Union_iCLIP
		61587	Union_iCLIP			4	Union_iCLIP
		61623	Union_iCLIP			20	Union_iCLIP
		61690	Union_iCLIP			28	Union_iCLIP
		61867	Union_iCLIP			0.2	Union_iCLIP
		62060	Union_iCLIP			14	Union_iCLIP
		62093	Union_iCLIP			13	Union_iCLIP
		62248	Union_iCLIP			44	Union_iCLIP
		62265	Union_iCLIP			53	Union_iCLIP
		62421	Union_iCLIP			3	Union_iCLIP
		62513	Union_iCLIP			29	Union_iCLIP
		62534	Union_iCLIP			2	Union_iCLIP
		62546	Union_iCLIP			24	Union_iCLIP
		62564	Union_iCLIP			22	Union_iCLIP
		62567	Union_iCLIP			10	Union_iCLIP
		62719	Union_iCLIP			43	Union_iCLIP
		62749	Union_iCLIP			3	Union_iCLIP
		62804	Union_iCLIP			114	Union_iCLIP
		62805	Union_iCLIP			135	Union_iCLIP
		62849	Union_iCLIP			151	Union_iCLIP
		62906	Union_iCLIP			6	Union_iCLIP
		63105	Union_iCLIP			241	Union_iCLIP
		63228	Union_iCLIP			36	Union_iCLIP
		63260	Union_iCLIP			101	Union_iCLIP
		63296	Union_iCLIP			0.4	Union_iCLIP
		63340	Union_iCLIP			137	Union_iCLIP
		63475	Union_iCLIP			86	Union_iCLIP
		63480	Union_iCLIP			0.2	Union_iCLIP
		63514	Union_iCLIP			13	Union_iCLIP
		63623	Union_iCLIP			80	Union_iCLIP
		63665	Union_iCLIP			2162	Union_iCLIP
		63724	Union_iCLIP			22	Union_iCLIP
		63903	Union_iCLIP			1	Union_iCLIP
		63919	Union_iCLIP			42	Union_iCLIP
		63955	Union_iCLIP			46	Union_iCLIP
		63970	Union_iCLIP			3	Union_iCLIP
		63976	Union_iCLIP			46	Union_iCLIP
		63981	Union_iCLIP			19	Union_iCLIP
		64008	Union_iCLIP			38	Union_iCLIP
		64031	Union_iCLIP			0.3	Union_iCLIP
		64041	Union_iCLIP			98	Union_iCLIP
		64065	Union_iCLIP			2	Union_iCLIP
		64103	Union_iCLIP			15	Union_iCLIP
		64109	Union_iCLIP			455	Union_iCLIP
		64116	Union_iCLIP			13	Union_iCLIP
		64145	Union_iCLIP			3	Union_iCLIP
		64168	Union_iCLIP			6	Union_iCLIP
		64205	Union_iCLIP			7	Union_iCLIP
		64276	Union_iCLIP			0.3	Union_iCLIP
		64365	Union_iCLIP			51	Union_iCLIP
		64466	Union_iCLIP			93	Union_iCLIP
		64603	Union_iCLIP			49	Union_iCLIP
		64626	Union_iCLIP			19	Union_iCLIP
		64650	Union_iCLIP			0.8	Union_iCLIP
		64665	Union_iCLIP			6	Union_iCLIP
		64676	Union_iCLIP			41	Union_iCLIP
		64684	Union_iCLIP			109	Union_iCLIP
		64721	Union_iCLIP			0.5	Union_iCLIP
		64812	Union_iCLIP			2	Union_iCLIP
		64892	Union_iCLIP			0.2	Union_iCLIP
		64933	Union_iCLIP			1	Union_iCLIP
		64947	Union_iCLIP			12	Union_iCLIP
		64960	Union_iCLIP			1	Union_iCLIP
		65155	Union_iCLIP			0.5	Union_iCLIP
		65160	Union_iCLIP			25	Union_iCLIP
		65165	Union_iCLIP			211	Union_iCLIP
		65168	Union_iCLIP			42	Union_iCLIP
		65283	Union_iCLIP			5	Union_iCLIP
		65318	Union_iCLIP			3	Union_iCLIP
		65367	Union_iCLIP			5	Union_iCLIP
		65566	Union_iCLIP			3	Union_iCLIP
		65571	Union_iCLIP			39	Union_iCLIP
		65573	Union_iCLIP			0.2	Union_iCLIP
		65621	Union_iCLIP			42	Union_iCLIP
		65678	Union_iCLIP			59	Union_iCLIP
		65763	Union_iCLIP			28	Union_iCLIP
		65764	Union_iCLIP			20	Union_iCLIP
		65787	Union_iCLIP			57	Union_iCLIP
		65840	Union_iCLIP			41	Union_iCLIP
		65959	Union_iCLIP			96	Union_iCLIP
		66014	Union_iCLIP			23	Union_iCLIP
		66061	Union_iCLIP			62	Union_iCLIP
		66109	Union_iCLIP			1	Union_iCLIP
		66119	Union_iCLIP			101	Union_iCLIP
		66187	Union_iCLIP			0.7	Union_iCLIP
		66205	Union_iCLIP			96	Union_iCLIP
		66303	Union_iCLIP			19	Union_iCLIP
		66327	Union_iCLIP			0.2	Union_iCLIP
		66392	Union_iCLIP			50	Union_iCLIP
		66404	Union_iCLIP			16	Union_iCLIP
		66587	Union_iCLIP			397	Union_iCLIP
		66721	Union_iCLIP			1	Union_iCLIP
		66858	Union_iCLIP			81	Union_iCLIP
		66915	Union_iCLIP			5	Union_iCLIP
		67002	Union_iCLIP			14	Union_iCLIP
		67047	Union_iCLIP			20	Union_iCLIP
		67234	Union_iCLIP			47	Union_iCLIP
		67242	Union_iCLIP			2	Union_iCLIP
		67398	Union_iCLIP			103	Union_iCLIP
		67434	Union_iCLIP			20	Union_iCLIP
		67513	Union_iCLIP			94	Union_iCLIP
		67623	Union_iCLIP			1	Union_iCLIP
		67756	Union_iCLIP			35	Union_iCLIP
		67821	Union_iCLIP			34	Union_iCLIP
		67857	Union_iCLIP			0.2	Union_iCLIP
		67880	Union_iCLIP			273	Union_iCLIP
		68223	Union_iCLIP			246	Union_iCLIP
		68261	Union_iCLIP			35	Union_iCLIP
		68277	Union_iCLIP			202	Union_iCLIP
		68415	Union_iCLIP			384	Union_iCLIP
		68442	Union_iCLIP			43	Union_iCLIP
		68588	Union_iCLIP			49	Union_iCLIP
		68617	Union_iCLIP			42	Union_iCLIP
		68627	Union_iCLIP			104	Union_iCLIP
		68645	Union_iCLIP			1000	Union_iCLIP
		68665	Union_iCLIP			11	Union_iCLIP
		68676	Union_iCLIP			10	Union_iCLIP
		68822	Union_iCLIP			465	Union_iCLIP
		68965	Union_iCLIP			9	Union_iCLIP
		69026	Union_iCLIP			66	Union_iCLIP
		69254	Union_iCLIP			61	Union_iCLIP
		69407	Union_iCLIP			51	Union_iCLIP
		69507	Union_iCLIP			0.2	Union_iCLIP
		69556	Union_iCLIP			34	Union_iCLIP
		69751	Union_iCLIP			1	Union_iCLIP
		69882	Union_iCLIP			27	Union_iCLIP
		69894	Union_iCLIP			10	Union_iCLIP
		69954	Union_iCLIP			106	Union_iCLIP
		70091	Union_iCLIP			15	Union_iCLIP
		70150	Union_iCLIP			2	Union_iCLIP
		70187	Union_iCLIP			0.8	Union_iCLIP
		70217	Union_iCLIP			81	Union_iCLIP
		70322	Union_iCLIP			9	Union_iCLIP
		70333	Union_iCLIP			2	Union_iCLIP
		70337	Union_iCLIP			166	Union_iCLIP
		70365	Union_iCLIP			39	Union_iCLIP
		70396	Union_iCLIP			14	Union_iCLIP
		70564	Union_iCLIP			9	Union_iCLIP
		70564	Union_iCLIP			7	Union_iCLIP
		70591	Union_iCLIP			0.3	Union_iCLIP
		70657	Union_iCLIP			26	Union_iCLIP
		70706	Union_iCLIP			3	Union_iCLIP
		70738	Union_iCLIP			49	Union_iCLIP
		70877	Union_iCLIP			61	Union_iCLIP
		70906	Union_iCLIP			85	Union_iCLIP
		70932	Union_iCLIP			38	Union_iCLIP
		70954	Union_iCLIP			839	Union_iCLIP
		71002	Union_iCLIP			81	Union_iCLIP
		71065	Union_iCLIP			68	Union_iCLIP
		71136	Union_iCLIP			1005	Union_iCLIP
		71177	Union_iCLIP			101	Union_iCLIP
		71303	Union_iCLIP			0.8	Union_iCLIP
		71344	Union_iCLIP			5	Union_iCLIP
		71365	Union_iCLIP			3	Union_iCLIP
		71428	Union_iCLIP			844	Union_iCLIP
		71474	Union_iCLIP			0.1	Union_iCLIP
		71494	Union_iCLIP			2	Union_iCLIP
		71520	Union_iCLIP			0.1	Union_iCLIP
		71618	Union_iCLIP			28	Union_iCLIP
		71782	Union_iCLIP			36	Union_iCLIP
		72130	Union_iCLIP			8	Union_iCLIP
		72163	Union_iCLIP			5	Union_iCLIP
		72239	Union_iCLIP			259	Union_iCLIP
		72301	Union_iCLIP			11	Union_iCLIP
		72410	Union_iCLIP			3	Union_iCLIP
		72415	Union_iCLIP			3	Union_iCLIP
		72989	Union_iCLIP			34	Union_iCLIP
		73025	Union_iCLIP			0.1	Union_iCLIP
		73056	Union_iCLIP			53	Union_iCLIP
		73063	Union_iCLIP			15	Union_iCLIP
		73148	Union_iCLIP			30	Union_iCLIP
		73267	Union_iCLIP			1	Union_iCLIP
		73329	Union_iCLIP			27	Union_iCLIP
		73341	Union_iCLIP			8	Union_iCLIP
		73428	Union_iCLIP			30	Union_iCLIP
		73449	Union_iCLIP			16	Union_iCLIP
		73761	Union_iCLIP			82	Union_iCLIP
		73884	Union_iCLIP			79	Union_iCLIP
		74027	Union_iCLIP			18	Union_iCLIP
		74088	Union_iCLIP			49	Union_iCLIP
		74181	Union_iCLIP			18	Union_iCLIP
		74228	Union_iCLIP			44	Union_iCLIP
		74243	Union_iCLIP			20	Union_iCLIP
		74373	Union_iCLIP			72	Union_iCLIP
		74374	Union_iCLIP			541	Union_iCLIP
		74425	Union_iCLIP			158	Union_iCLIP
		74481	Union_iCLIP			56	Union_iCLIP
		74594	Union_iCLIP			0.2	Union_iCLIP
		74600	Union_iCLIP			6	Union_iCLIP
		74775	Union_iCLIP			15	Union_iCLIP
		74793	Union_iCLIP			14	Union_iCLIP
		74905	Union_iCLIP			0.9	Union_iCLIP
		74923	Union_iCLIP			15	Union_iCLIP
		75022	Union_iCLIP			102	Union_iCLIP
		75155	Union_iCLIP			23	Union_iCLIP
		75199	Union_iCLIP			0.9	Union_iCLIP
		75341	Union_iCLIP			50	Union_iCLIP
		75366	Union_iCLIP			769	Union_iCLIP
		75383	Union_iCLIP			0.3	Union_iCLIP
		75518	Union_iCLIP			1	Union_iCLIP
		75738	Union_iCLIP			1	Union_iCLIP
		75799	Union_iCLIP			0.3	Union_iCLIP
		76209	Union_iCLIP			0.1	Union_iCLIP
		76548	Union_iCLIP			12	Union_iCLIP
		76664	Union_iCLIP			296	Union_iCLIP
		76710	Union_iCLIP			49	Union_iCLIP
		76741	Union_iCLIP			90	Union_iCLIP
		76769	Union_iCLIP			9	Union_iCLIP
		76938	Union_iCLIP			1250	Union_iCLIP
		76976	Union_iCLIP			3	Union_iCLIP
		76999	Union_iCLIP			71	Union_iCLIP
		77109	Union_iCLIP			2	Union_iCLIP
		77267	Union_iCLIP			23	Union_iCLIP
		77386	Union_iCLIP			18	Union_iCLIP
		77472	Union_iCLIP			2	Union_iCLIP
		77530	Union_iCLIP			41	Union_iCLIP
		77581	Union_iCLIP			99	Union_iCLIP
		77598	Union_iCLIP			69	Union_iCLIP
		77880	Union_iCLIP			3	Union_iCLIP
		77930	Union_iCLIP			12	Union_iCLIP
		78176	Union_iCLIP			4	Union_iCLIP
		78205	Union_iCLIP			416	Union_iCLIP
		78220	Union_iCLIP			9	Union_iCLIP
		78234	Union_iCLIP			33	Union_iCLIP
		78280	Union_iCLIP			31	Union_iCLIP
		78280	Union_iCLIP			13	Union_iCLIP
		78315	Union_iCLIP			16	Union_iCLIP
		78318	Union_iCLIP			4	Union_iCLIP
		78347	Union_iCLIP			21	Union_iCLIP
		78423	Union_iCLIP			42	Union_iCLIP
		78509	Union_iCLIP			0.2	Union_iCLIP
		78534	Union_iCLIP			18	Union_iCLIP
		78702	Union_iCLIP			25	Union_iCLIP
		78826	Union_iCLIP			6	Union_iCLIP
		78902	Union_iCLIP			44	Union_iCLIP
		78919	Union_iCLIP			82	Union_iCLIP
		79108	Union_iCLIP			51	Union_iCLIP
[truncated: 7,807 more rows]

## Sheet: 1f
Ensgene	Biotype
ENSG00000001617	protein_coding
ENSG00000001629	protein_coding
ENSG00000002079	transcribed_unitary_pseudogene
ENSG00000003147	protein_coding
ENSG00000003393	protein_coding
ENSG00000003756	protein_coding
ENSG00000004139	protein_coding
ENSG00000004534	protein_coding
ENSG00000004766	protein_coding
ENSG00000004777	protein_coding
ENSG00000005020	protein_coding
ENSG00000005175	protein_coding
ENSG00000005302	protein_coding
ENSG00000005339	protein_coding
ENSG00000005436	protein_coding
ENSG00000005483	protein_coding
ENSG00000005810	protein_coding
ENSG00000005884	protein_coding
ENSG00000006047	protein_coding
ENSG00000006282	protein_coding
ENSG00000006453	protein_coding
ENSG00000006704	protein_coding
ENSG00000007402	protein_coding
ENSG00000007545	protein_coding
ENSG00000007923	protein_coding
ENSG00000008083	protein_coding
ENSG00000008128	protein_coding
ENSG00000008294	protein_coding
ENSG00000008300	protein_coding
ENSG00000008311	protein_coding
ENSG00000008323	protein_coding
ENSG00000008710	protein_coding
ENSG00000008838	protein_coding
ENSG00000008869	protein_coding
ENSG00000008952	protein_coding
ENSG00000008988	protein_coding
ENSG00000009413	protein_coding
ENSG00000009954	protein_coding
ENSG00000010244	protein_coding
ENSG00000010292	protein_coding
ENSG00000010803	protein_coding
ENSG00000010818	protein_coding
ENSG00000011007	protein_coding
ENSG00000011021	protein_coding
ENSG00000011243	protein_coding
ENSG00000011258	protein_coding
ENSG00000011275	protein_coding
ENSG00000011304	protein_coding
ENSG00000011405	protein_coding
ENSG00000011426	protein_coding
ENSG00000011454	protein_coding
ENSG00000012048	protein_coding
ENSG00000012061	protein_coding
ENSG00000012171	protein_coding
ENSG00000012232	protein_coding
ENSG00000012660	protein_coding
ENSG00000012983	protein_coding
ENSG00000013441	protein_coding
ENSG00000013588	protein_coding
ENSG00000014164	protein_coding
ENSG00000014216	protein_coding
ENSG00000015133	protein_coding
ENSG00000015171	protein_coding
ENSG00000015475	protein_coding
ENSG00000015532	protein_coding
ENSG00000015568	protein_coding
ENSG00000017797	protein_coding
ENSG00000018189	protein_coding
ENSG00000018699	protein_coding
ENSG00000019991	protein_coding
ENSG00000019995	protein_coding
ENSG00000020426	protein_coding
ENSG00000020577	protein_coding
ENSG00000020922	protein_coding
ENSG00000021488	protein_coding
ENSG00000021776	protein_coding
ENSG00000022976	protein_coding
ENSG00000023287	protein_coding
ENSG00000023839	protein_coding
ENSG00000024048	protein_coding
ENSG00000025293	protein_coding
ENSG00000025796	protein_coding
ENSG00000026508	protein_coding
ENSG00000028277	protein_coding
ENSG00000028310	protein_coding
ENSG00000029363	protein_coding
ENSG00000029725	protein_coding
ENSG00000031003	protein_coding
ENSG00000031698	protein_coding
ENSG00000032219	protein_coding
ENSG00000033030	protein_coding
ENSG00000033178	protein_coding
ENSG00000034152	protein_coding
ENSG00000034510	protein_coding
ENSG00000035862	protein_coding
ENSG00000035928	protein_coding
ENSG00000036448	protein_coding
ENSG00000036530	protein_coding
ENSG00000037042	protein_coding
ENSG00000038219	protein_coding
ENSG00000038382	protein_coding
ENSG00000038427	protein_coding
ENSG00000039123	protein_coding
ENSG00000039319	protein_coding
ENSG00000039560	protein_coding
ENSG00000040275	protein_coding
ENSG00000040933	protein_coding
ENSG00000041802	protein_coding
ENSG00000042286	protein_coding
ENSG00000042781	protein_coding
ENSG00000044115	protein_coding
ENSG00000044459	protein_coding
ENSG00000044574	protein_coding
ENSG00000046651	protein_coding
ENSG00000047346	protein_coding
ENSG00000047365	protein_coding
ENSG00000047410	protein_coding
ENSG00000047578	protein_coding
ENSG00000047579	protein_coding
ENSG00000047644	protein_coding
ENSG00000047849	protein_coding
ENSG00000048342	protein_coding
ENSG00000048471	protein_coding
ENSG00000048649	protein_coding
ENSG00000048707	protein_coding
ENSG00000048828	protein_coding
ENSG00000048991	protein_coding
ENSG00000049130	protein_coding
ENSG00000049192	protein_coding
ENSG00000049246	protein_coding
ENSG00000049618	protein_coding
ENSG00000050405	protein_coding
ENSG00000050767	protein_coding
ENSG00000051341	protein_coding
ENSG00000051382	protein_coding
ENSG00000051825	protein_coding
ENSG00000052126	protein_coding
ENSG00000053747	protein_coding
ENSG00000054118	protein_coding
ENSG00000054267	protein_coding
ENSG00000054282	protein_coding
ENSG00000054392	protein_coding
ENSG00000054523	protein_coding
ENSG00000054654	protein_coding
ENSG00000055044	protein_coding
ENSG00000055130	protein_coding
ENSG00000055609	protein_coding
ENSG00000055917	protein_coding
ENSG00000056050	protein_coding
ENSG00000056558	protein_coding
ENSG00000056586	protein_coding
ENSG00000057019	protein_coding
ENSG00000058056	protein_coding
ENSG00000058091	protein_coding
ENSG00000058272	protein_coding
ENSG00000058673	protein_coding
ENSG00000058866	protein_coding
ENSG00000059588	protein_coding
ENSG00000059769	protein_coding
ENSG00000060138	protein_coding
ENSG00000060237	protein_coding
ENSG00000060339	protein_coding
ENSG00000060749	protein_coding
ENSG00000061936	protein_coding
ENSG00000061987	protein_coding
ENSG00000062194	protein_coding
ENSG00000062370	protein_coding
ENSG00000062716	protein_coding
ENSG00000063046	protein_coding
ENSG00000063169	protein_coding
ENSG00000063177	protein_coding
ENSG00000063244	protein_coding
ENSG00000063438	protein_coding
ENSG00000063587	protein_coding
ENSG00000064042	protein_coding
ENSG00000064199	protein_coding
ENSG00000064393	protein_coding
ENSG00000064607	protein_coding
ENSG00000064652	protein_coding
ENSG00000064687	protein_coding
ENSG00000064692	protein_coding
ENSG00000064933	protein_coding
ENSG00000064961	protein_coding
ENSG00000065000	protein_coding
ENSG00000065054	protein_coding
ENSG00000065243	protein_coding
ENSG00000065320	protein_coding
ENSG00000065328	protein_coding
ENSG00000065526	protein_coding
ENSG00000065534	protein_coding
ENSG00000065548	protein_coding
ENSG00000065609	protein_coding
ENSG00000065613	protein_coding
ENSG00000065802	protein_coding
ENSG00000065883	protein_coding
ENSG00000065970	protein_coding
ENSG00000065978	protein_coding
ENSG00000065989	protein_coding
ENSG00000066279	protein_coding
ENSG00000066455	protein_coding
ENSG00000066651	protein_coding
ENSG00000066697	protein_coding
ENSG00000066739	protein_coding
ENSG00000066777	protein_coding
ENSG00000066933	protein_coding
ENSG00000067066	protein_coding
ENSG00000067225	protein_coding
ENSG00000067248	protein_coding
ENSG00000067334	protein_coding
ENSG00000067369	protein_coding
ENSG00000067533	protein_coding
ENSG00000067715	protein_coding
ENSG00000067798	protein_coding
ENSG00000067900	protein_coding
ENSG00000068305	protein_coding
ENSG00000068400	protein_coding
ENSG00000068650	protein_coding
ENSG00000068784	protein_coding
ENSG00000068878	protein_coding
ENSG00000068912	protein_coding
ENSG00000069275	protein_coding
ENSG00000069424	protein_coding
ENSG00000069493	protein_coding
ENSG00000069702	protein_coding
ENSG00000069869	protein_coding
ENSG00000070047	protein_coding
ENSG00000070081	protein_coding
ENSG00000070718	protein_coding
ENSG00000070756	protein_coding
ENSG00000070814	protein_coding
ENSG00000070961	protein_coding
ENSG00000071054	protein_coding
ENSG00000071082	protein_coding
ENSG00000071205	protein_coding
ENSG00000071242	protein_coding
ENSG00000071243	protein_coding
ENSG00000071462	protein_coding
ENSG00000071564	protein_coding
ENSG00000071626	protein_coding
ENSG00000071794	protein_coding
ENSG00000071894	protein_coding
ENSG00000072071	protein_coding
ENSG00000072195	protein_coding
ENSG00000072310	protein_coding
ENSG00000072501	protein_coding
ENSG00000072571	protein_coding
ENSG00000072778	protein_coding
ENSG00000072786	protein_coding
ENSG00000073150	protein_coding
ENSG00000073169	protein_coding
ENSG00000073282	protein_coding
ENSG00000073350	protein_coding
ENSG00000073417	protein_coding
ENSG00000073605	protein_coding
ENSG00000073614	protein_coding
ENSG00000073711	protein_coding
ENSG00000073792	protein_coding
ENSG00000073910	protein_coding
ENSG00000074047	protein_coding
ENSG00000074071	protein_coding
ENSG00000074201	protein_coding
ENSG00000074356	protein_coding
ENSG00000074621	protein_coding
ENSG00000074657	protein_coding
ENSG00000074755	protein_coding
ENSG00000074800	protein_coding
ENSG00000074966	protein_coding
ENSG00000075131	protein_coding
ENSG00000075151	protein_coding
ENSG00000075292	protein_coding
ENSG00000075407	protein_coding
ENSG00000075413	protein_coding
ENSG00000075415	protein_coding
ENSG00000075539	protein_coding
ENSG00000075568	protein_coding
ENSG00000075618	protein_coding
ENSG00000075624	protein_coding
ENSG00000075651	protein_coding
ENSG00000075826	protein_coding
ENSG00000075891	protein_coding
ENSG00000075945	protein_coding
ENSG00000076067	protein_coding
ENSG00000076108	protein_coding
ENSG00000076242	protein_coding
ENSG00000076650	protein_coding
ENSG00000076864	protein_coding
ENSG00000077063	protein_coding
ENSG00000077097	protein_coding
ENSG00000077157	protein_coding
ENSG00000077232	protein_coding
ENSG00000077380	protein_coding
ENSG00000077458	protein_coding
ENSG00000077713	protein_coding
ENSG00000078018	protein_coding
ENSG00000078043	protein_coding
ENSG00000078140	protein_coding
ENSG00000078177	protein_coding
ENSG00000078295	protein_coding
ENSG00000078328	protein_coding
ENSG00000078369	protein_coding
ENSG00000078403	protein_coding
ENSG00000078618	protein_coding
ENSG00000078674	protein_coding
ENSG00000078687	protein_coding
ENSG00000078725	protein_coding
ENSG00000078814	protein_coding
ENSG00000079134	protein_coding
ENSG00000079313	protein_coding
ENSG00000079332	protein_coding
ENSG00000079459	protein_coding
ENSG00000079819	protein_coding
ENSG00000079841	protein_coding
ENSG00000079999	protein_coding
ENSG00000080200	protein_coding
ENSG00000080345	protein_coding
ENSG00000080503	protein_coding
ENSG00000080608	protein_coding
ENSG00000080819	protein_coding
ENSG00000080822	protein_coding
ENSG00000080824	protein_coding
ENSG00000080986	protein_coding
ENSG00000081026	protein_coding
ENSG00000081059	protein_coding
ENSG00000081386	protein_coding
ENSG00000082068	protein_coding
ENSG00000082196	protein_coding
ENSG00000082269	protein_coding
ENSG00000082438	protein_coding
ENSG00000082482	protein_coding
ENSG00000082805	protein_coding
ENSG00000082898	protein_coding
ENSG00000083067	protein_coding
ENSG00000083093	protein_coding
ENSG00000083097	protein_coding
ENSG00000083168	protein_coding
ENSG00000083223	protein_coding
ENSG00000083290	protein_coding
ENSG00000083312	protein_coding
ENSG00000083444	protein_coding
ENSG00000083520	protein_coding
ENSG00000083535	protein_coding
ENSG00000083635	protein_coding
ENSG00000083642	protein_coding
ENSG00000083857	protein_coding
ENSG00000083896	protein_coding
ENSG00000083937	protein_coding
ENSG00000084093	protein_coding
ENSG00000084110	protein_coding
ENSG00000084234	protein_coding
ENSG00000084463	protein_coding
ENSG00000084676	protein_coding
ENSG00000084693	protein_coding
ENSG00000084733	protein_coding
ENSG00000085185	protein_coding
ENSG00000085224	protein_coding
ENSG00000085465	protein_coding
ENSG00000085511	protein_coding
ENSG00000085514	protein_coding
ENSG00000085563	protein_coding
ENSG00000085733	protein_coding
ENSG00000085840	protein_coding
ENSG00000085872	protein_coding
ENSG00000085978	protein_coding
ENSG00000086102	protein_coding
ENSG00000086712	protein_coding
ENSG00000086758	protein_coding
ENSG00000087086	protein_coding
ENSG00000087087	protein_coding
ENSG00000087095	protein_coding
ENSG00000087157	protein_coding
ENSG00000087266	protein_coding
ENSG00000087269	protein_coding
ENSG00000087365	protein_coding
ENSG00000087460	protein_coding
ENSG00000087495	protein_coding
ENSG00000087884	protein_coding
ENSG00000088038	protein_coding
ENSG00000088205	protein_coding
ENSG00000088256	protein_coding
ENSG00000088325	protein_coding
ENSG00000088340	transcribed_unitary_pseudogene
ENSG00000088367	protein_coding
ENSG00000088387	protein_coding
ENSG00000088448	protein_coding
ENSG00000088538	protein_coding
ENSG00000088808	protein_coding
ENSG00000088836	protein_coding
ENSG00000088881	protein_coding
ENSG00000088888	protein_coding
ENSG00000088930	protein_coding
ENSG00000088970	protein_coding
ENSG00000089006	protein_coding
ENSG00000089009	protein_coding
ENSG00000089048	protein_coding
ENSG00000089091	protein_coding
ENSG00000089154	protein_coding
ENSG00000089157	protein_coding
ENSG00000089159	protein_coding
ENSG00000089177	protein_coding
ENSG00000089195	protein_coding
ENSG00000089248	protein_coding
ENSG00000089280	protein_coding
ENSG00000089327	protein_coding
ENSG00000089335	protein_coding
ENSG00000089597	protein_coding
ENSG00000089682	protein_coding
ENSG00000089692	protein_coding
ENSG00000089737	protein_coding
ENSG00000089847	protein_coding
ENSG00000089902	protein_coding
ENSG00000090006	protein_coding
ENSG00000090060	protein_coding
ENSG00000090061	protein_coding
ENSG00000090273	protein_coding
ENSG00000090316	protein_coding
ENSG00000090615	protein_coding
ENSG00000090621	protein_coding
ENSG00000090686	protein_coding
ENSG00000090889	protein_coding
ENSG00000090905	protein_coding
ENSG00000090932	protein_coding
ENSG00000090975	protein_coding
ENSG00000090989	protein_coding
ENSG00000091127	protein_coding
ENSG00000091262	protein_coding
ENSG00000091428	protein_coding
ENSG00000091482	protein_coding
ENSG00000091542	protein_coding
ENSG00000091622	protein_coding
ENSG00000091656	protein_coding
ENSG00000091732	protein_coding
ENSG00000092148	protein_coding
ENSG00000092199	protein_coding
ENSG00000092201	protein_coding
ENSG00000092295	protein_coding
ENSG00000092439	protein_coding
ENSG00000092820	protein_coding
ENSG00000092853	protein_coding
ENSG00000092969	protein_coding
ENSG00000093167	protein_coding
ENSG00000094880	protein_coding
ENSG00000095397	protein_coding
ENSG00000095485	protein_coding
ENSG00000095564	protein_coding
ENSG00000095787	protein_coding
ENSG00000095951	protein_coding
ENSG00000096063	protein_coding
ENSG00000096093	protein_coding
ENSG00000096384	protein_coding
ENSG00000096401	protein_coding
ENSG00000096433	protein_coding
ENSG00000096696	protein_coding
ENSG00000096872	protein_coding
ENSG00000096968	protein_coding
ENSG00000099194	protein_coding
ENSG00000099251	transcribed_unprocessed_pseudogene
ENSG00000099290	protein_coding
ENSG00000099381	protein_coding
ENSG00000099617	protein_coding
ENSG00000099715	protein_coding
ENSG00000099783	protein_coding
ENSG00000099810	protein_coding
ENSG00000099814	protein_coding
ENSG00000099901	protein_coding
ENSG00000099904	protein_coding
ENSG00000099917	protein_coding
ENSG00000099956	protein_coding
ENSG00000099984	polymorphic_pseudogene
ENSG00000099991	protein_coding
ENSG00000100014	protein_coding
ENSG00000100068	protein_coding
ENSG00000100077	protein_coding
ENSG00000100095	protein_coding
ENSG00000100154	protein_coding
ENSG00000100207	protein_coding
ENSG00000100211	protein_coding
ENSG00000100218	protein_coding
ENSG00000100226	protein_coding
ENSG00000100280	protein_coding
ENSG00000100281	protein_coding
ENSG00000100316	protein_coding
ENSG00000100344	protein_coding
ENSG00000100345	protein_coding
ENSG00000100353	protein_coding
ENSG00000100354	protein_coding
ENSG00000100393	protein_coding
ENSG00000100401	protein_coding
ENSG00000100485	protein_coding
ENSG00000100503	protein_coding
ENSG00000100578	protein_coding
ENSG00000100583	protein_coding
ENSG00000100592	protein_coding
ENSG00000100605	protein_coding
ENSG00000100625	protein_coding
ENSG00000100629	protein_coding
ENSG00000100650	protein_coding
ENSG00000100664	protein_coding
ENSG00000100697	protein_coding
ENSG00000100722	protein_coding
ENSG00000100749	protein_coding
ENSG00000100767	protein_coding
ENSG00000100784	protein_coding
ENSG00000100796	protein_coding
ENSG00000100813	protein_coding
ENSG00000100814	protein_coding
ENSG00000100815	protein_coding
ENSG00000100836	protein_coding
ENSG00000100852	protein_coding
ENSG00000100888	protein_coding
ENSG00000100918	protein_coding
ENSG00000100941	protein_coding
ENSG00000101004	protein_coding
ENSG00000101040	protein_coding
ENSG00000101057	protein_coding
ENSG00000101104	protein_coding
ENSG00000101115	protein_coding
ENSG00000101126	protein_coding
ENSG00000101132	protein_coding
ENSG00000101150	protein_coding
ENSG00000101182	protein_coding
ENSG00000101187	protein_coding
ENSG00000101188	protein_coding
ENSG00000101191	protein_coding
ENSG00000101210	protein_coding
ENSG00000101306	protein_coding
ENSG00000101333	protein_coding
ENSG00000101343	protein_coding
ENSG00000101350	protein_coding
ENSG00000101361	protein_coding
ENSG00000101421	protein_coding
ENSG00000101440	protein_coding
ENSG00000101463	protein_coding
ENSG00000101596	protein_coding
ENSG00000101639	protein_coding
ENSG00000101745	protein_coding
ENSG00000101752	protein_coding
ENSG00000101773	protein_coding
ENSG00000101782	protein_coding
ENSG00000101868	protein_coding
ENSG00000101882	protein_coding
ENSG00000101972	protein_coding
ENSG00000101974	protein_coding
ENSG00000102038	protein_coding
ENSG00000102174	protein_coding
ENSG00000102189	protein_coding
ENSG00000102241	protein_coding
ENSG00000102290	protein_coding
ENSG00000102385	protein_coding
ENSG00000102387	protein_coding
ENSG00000102390	protein_coding
ENSG00000102445	protein_coding
ENSG00000102452	protein_coding
ENSG00000102531	protein_coding
ENSG00000102595	protein_coding
ENSG00000102606	protein_coding
ENSG00000102699	protein_coding
ENSG00000102763	protein_coding
ENSG00000102858	protein_coding
ENSG00000102878	protein_coding
ENSG00000102893	protein_coding
ENSG00000102904	protein_coding
ENSG00000102908	protein_coding
ENSG00000102974	protein_coding
ENSG00000103018	protein_coding
ENSG00000103126	protein_coding
ENSG00000103194	protein_coding
ENSG00000103257	protein_coding
ENSG00000103264	protein_coding
ENSG00000103319	protein_coding
ENSG00000103326	protein_coding
ENSG00000103335	protein_coding
ENSG00000103342	protein_coding
ENSG00000103351	protein_coding
ENSG00000103363	protein_coding
ENSG00000103426	protein_coding
ENSG00000103494	protein_coding
ENSG00000103550	protein_coding
ENSG00000103657	protein_coding
ENSG00000103740	protein_coding
ENSG00000103742	protein_coding
ENSG00000103832	unprocessed_pseudogene
ENSG00000103994	protein_coding
ENSG00000103995	protein_coding
ENSG00000104067	protein_coding
ENSG00000104093	protein_coding
ENSG00000104131	protein_coding
ENSG00000104133	protein_coding
ENSG00000104218	protein_coding
ENSG00000104356	protein_coding
ENSG00000104365	protein_coding
ENSG00000104375	protein_coding
ENSG00000104408	protein_coding
ENSG00000104413	protein_coding
ENSG00000104447	protein_coding
ENSG00000104517	protein_coding
ENSG00000104529	protein_coding
ENSG00000104611	protein_coding
ENSG00000104714	protein_coding
ENSG00000104723	protein_coding
ENSG00000104728	protein_coding
ENSG00000104731	protein_coding
ENSG00000104812	protein_coding
ENSG00000104852	protein_coding
ENSG00000104885	protein_coding
ENSG00000104886	protein_coding
ENSG00000104899	protein_coding
ENSG00000104946	protein_coding
ENSG00000105011	protein_coding
ENSG00000105072	protein_coding
ENSG00000105136	protein_coding
ENSG00000105173	protein_coding
ENSG00000105176	protein_coding
ENSG00000105185	protein_coding
ENSG00000105204	protein_coding
ENSG00000105220	protein_coding
ENSG00000105270	protein_coding
ENSG00000105281	protein_coding
ENSG00000105287	protein_coding
ENSG00000105323	protein_coding
ENSG00000105373	protein_coding
ENSG00000105401	protein_coding
ENSG00000105443	protein_coding
ENSG00000105464	protein_coding
ENSG00000105519	protein_coding
ENSG00000105576	protein_coding
ENSG00000105613	protein_coding
ENSG00000105618	protein_coding
ENSG00000105640	protein_coding
ENSG00000105662	protein_coding
ENSG00000105669	protein_coding
ENSG00000105671	protein_coding
ENSG00000105717	protein_coding
ENSG00000105737	protein_coding
ENSG00000105750	protein_coding
ENSG00000105784	protein_coding
ENSG00000105810	protein_coding
ENSG00000105821	protein_coding
ENSG00000105887	protein_coding
ENSG00000105939	protein_coding
ENSG00000105971	protein_coding
ENSG00000105976	protein_coding
ENSG00000105997	protein_coding
ENSG00000106004	protein_coding
ENSG00000106052	protein_coding
ENSG00000106078	protein_coding
ENSG00000106089	protein_coding
ENSG00000106133	transcribed_unprocessed_pseudogene
ENSG00000106244	protein_coding
ENSG00000106261	protein_coding
ENSG00000106344	protein_coding
ENSG00000106346	protein_coding
ENSG00000106399	protein_coding
ENSG00000106404	protein_coding
ENSG00000106443	protein_coding
ENSG00000106462	protein_coding
ENSG00000106603	protein_coding
ENSG00000106686	protein_coding
ENSG00000106714	protein_coding
ENSG00000106804	protein_coding
ENSG00000106868	protein_coding
ENSG00000107164	protein_coding
ENSG00000107201	protein_coding
ENSG00000107249	protein_coding
ENSG00000107290	protein_coding
ENSG00000107404	protein_coding
ENSG00000107518	protein_coding
ENSG00000107554	protein_coding
ENSG00000107581	protein_coding
ENSG00000107611	protein_coding
ENSG00000107643	protein_coding
ENSG00000107672	protein_coding
ENSG00000107736	protein_coding
ENSG00000107771	protein_coding
ENSG00000107863	protein_coding
ENSG00000107890	protein_coding
ENSG00000107929	protein_coding
ENSG00000107937	protein_coding
ENSG00000107949	protein_coding
ENSG00000108018	protein_coding
ENSG00000108021	protein_coding
ENSG00000108055	protein_coding
ENSG00000108091	protein_coding
ENSG00000108094	protein_coding
ENSG00000108107	protein_coding
ENSG00000108256	protein_coding
ENSG00000108298	protein_coding
ENSG00000108312	protein_coding
ENSG00000108375	protein_coding
ENSG00000108395	protein_coding
ENSG00000108424	protein_coding
ENSG00000108433	protein_coding
ENSG00000108465	protein_coding
ENSG00000108509	protein_coding
ENSG00000108511	protein_coding
ENSG00000108518	protein_coding
ENSG00000108557	protein_coding
ENSG00000108576	protein_coding
ENSG00000108604	protein_coding
ENSG00000108641	protein_coding
ENSG00000108651	protein_coding
ENSG00000108654	protein_coding
ENSG00000108679	protein_coding
ENSG00000108684	protein_coding
ENSG00000108799	protein_coding
ENSG00000108819	protein_coding
ENSG00000108821	protein_coding
ENSG00000108848	protein_coding
ENSG00000108854	protein_coding
ENSG00000108953	protein_coding
ENSG00000109063	protein_coding
ENSG00000109111	protein_coding
ENSG00000109113	protein_coding
ENSG00000109118	protein_coding
ENSG00000109321	protein_coding
ENSG00000109536	protein_coding
ENSG00000109670	protein_coding
ENSG00000109685	protein_coding
ENSG00000109686	protein_coding
ENSG00000109705	protein_coding
ENSG00000109756	protein_coding
ENSG00000109805	protein_coding
ENSG00000109881	protein_coding
ENSG00000109920	protein_coding
ENSG00000109927	protein_coding
ENSG00000109944	protein_coding
ENSG00000109971	protein_coding
ENSG00000110075	protein_coding
ENSG00000110090	protein_coding
ENSG00000110092	protein_coding
ENSG00000110169	protein_coding
ENSG00000110245	protein_coding
ENSG00000110274	protein_coding
ENSG00000110318	protein_coding
ENSG00000110321	protein_coding
ENSG00000110497	protein_coding
ENSG00000110651	protein_coding
ENSG00000110700	protein_coding
ENSG00000110713	protein_coding
ENSG00000110723	protein_coding
ENSG00000110799	protein_coding
ENSG00000110841	protein_coding
ENSG00000110888	protein_coding
ENSG00000110955	protein_coding
ENSG00000111011	protein_coding
ENSG00000111057	protein_coding
ENSG00000111142	protein_coding
ENSG00000111181	protein_coding
ENSG00000111300	protein_coding
ENSG00000111305	protein_coding
ENSG00000111335	protein_coding
ENSG00000111364	protein_coding
ENSG00000111452	protein_coding
ENSG00000111640	protein_coding
ENSG00000111642	protein_coding
ENSG00000111644	protein_coding
ENSG00000111664	protein_coding
ENSG00000111674	protein_coding
ENSG00000111676	protein_coding
ENSG00000111678	protein_coding
ENSG00000111716	protein_coding
ENSG00000111790	protein_coding
ENSG00000111801	protein_coding
ENSG00000111832	protein_coding
ENSG00000111834	protein_coding
ENSG00000111879	protein_coding
ENSG00000111885	protein_coding
ENSG00000111886	protein_coding
ENSG00000111907	protein_coding
ENSG00000111912	protein_coding
ENSG00000111961	protein_coding
ENSG00000111962	protein_coding
ENSG00000112079	protein_coding
ENSG00000112118	protein_coding
ENSG00000112139	protein_coding
ENSG00000112242	protein_coding
ENSG00000112245	protein_coding
ENSG00000112249	protein_coding
ENSG00000112290	protein_coding
ENSG00000112297	protein_coding
ENSG00000112305	protein_coding
ENSG00000112306	protein_coding
ENSG00000112312	protein_coding
ENSG00000112319	protein_coding
ENSG00000112320	protein_coding
ENSG00000112378	protein_coding
ENSG00000112419	protein_coding
ENSG00000112473	protein_coding
ENSG00000112530	protein_coding
ENSG00000112531	protein_coding
ENSG00000112562	protein_coding
ENSG00000112584	protein_coding
ENSG00000112599	protein_coding
ENSG00000112655	protein_coding
ENSG00000112659	protein_coding
ENSG00000112699	protein_coding
ENSG00000112701	protein_coding
ENSG00000112739	protein_coding
ENSG00000112763	protein_coding
ENSG00000112769	protein_coding
ENSG00000112773	protein_coding
ENSG00000112787	protein_coding
ENSG00000112851	protein_coding
ENSG00000112941	protein_coding
ENSG00000112972	protein_coding
ENSG00000112977	protein_coding
ENSG00000112983	protein_coding
ENSG00000113013	protein_coding
ENSG00000113068	protein_coding
ENSG00000113108	protein_coding
ENSG00000113141	protein_coding
ENSG00000113161	protein_coding
ENSG00000113318	protein_coding
ENSG00000113319	protein_coding
ENSG00000113327	protein_coding
ENSG00000113356	protein_coding
ENSG00000113360	protein_coding
ENSG00000113368	protein_coding
ENSG00000113448	protein_coding
ENSG00000113621	protein_coding
ENSG00000113648	protein_coding
ENSG00000113649	protein_coding
ENSG00000113732	protein_coding
ENSG00000113758	protein_coding
ENSG00000113810	protein_coding
ENSG00000113971	protein_coding
ENSG00000114062	protein_coding
ENSG00000114107	protein_coding
ENSG00000114127	protein_coding
ENSG00000114166	protein_coding
ENSG00000114270	protein_coding
ENSG00000114279	protein_coding
ENSG00000114391	protein_coding
ENSG00000114439	protein_coding
ENSG00000114446	protein_coding
ENSG00000114473	protein_coding
ENSG00000114554	protein_coding
ENSG00000114670	protein_coding
ENSG00000114739	protein_coding
ENSG00000114742	protein_coding
ENSG00000114771	protein_coding
ENSG00000114790	protein_coding
ENSG00000114805	protein_coding
ENSG00000114841	protein_coding
ENSG00000114857	protein_coding
ENSG00000114867	protein_coding
ENSG00000114942	protein_coding
ENSG00000115020	protein_coding
ENSG00000115053	protein_coding
ENSG00000115155	protein_coding
ENSG00000115159	protein_coding
ENSG00000115257	protein_coding
ENSG00000115267	protein_coding
ENSG00000115290	protein_coding
ENSG00000115306	protein_coding
ENSG00000115310	protein_coding
ENSG00000115355	protein_coding
ENSG00000115419	protein_coding
ENSG00000115423	protein_coding
ENSG00000115464	protein_coding
ENSG00000115504	protein_coding
ENSG00000115507	protein_coding
ENSG00000115524	protein_coding
ENSG00000115539	protein_coding
ENSG00000115548	protein_coding
ENSG00000115648	protein_coding
ENSG00000115677	protein_coding
ENSG00000115758	protein_coding
ENSG00000115760	protein_coding
ENSG00000115761	protein_coding
ENSG00000115762	protein_coding
ENSG00000115816	protein_coding
ENSG00000115904	protein_coding
ENSG00000115970	protein_coding
ENSG00000116127	protein_coding
ENSG00000116133	protein_coding
ENSG00000116138	protein_coding
ENSG00000116141	protein_coding
ENSG00000116198	protein_coding
ENSG00000116254	protein_coding
ENSG00000116266	protein_coding
ENSG00000116273	protein_coding
ENSG00000116285	protein_coding
ENSG00000116350	protein_coding
ENSG00000116473	protein_coding
ENSG00000116478	protein_coding
ENSG00000116514	protein_coding
ENSG00000116539	protein_coding
ENSG00000116560	protein_coding
ENSG00000116580	protein_coding
ENSG00000116641	protein_coding
ENSG00000116668	protein_coding
ENSG00000116698	protein_coding
ENSG00000116731	protein_coding
ENSG00000116754	protein_coding
ENSG00000116783	protein_coding
ENSG00000116830	protein_coding
ENSG00000116991	protein_coding
ENSG00000117054	protein_coding
ENSG00000117139	protein_coding
ENSG00000117335	protein_coding
ENSG00000117360	protein_coding
ENSG00000117425	protein_coding
ENSG00000117523	protein_coding
ENSG00000117597	protein_coding
ENSG00000117614	protein_coding
ENSG00000117616	protein_coding
ENSG00000117707	protein_coding
ENSG00000117713	protein_coding
ENSG00000117724	protein_coding
ENSG00000117751	protein_coding
ENSG00000117859	protein_coding
ENSG00000117877	protein_coding
ENSG00000118007	protein_coding
ENSG00000118046	protein_coding
ENSG00000118058	protein_coding
ENSG00000118181	protein_coding
ENSG00000118193	protein_coding
ENSG00000118200	protein_coding
ENSG00000118412	protein_coding
ENSG00000118473	protein_coding
ENSG00000118482	protein_coding
ENSG00000118495	protein_coding
ENSG00000118507	protein_coding
ENSG00000118513	protein_coding
ENSG00000118514	protein_coding
ENSG00000118520	protein_coding
ENSG00000118557	protein_coding
ENSG00000118620	protein_coding
ENSG00000118690	protein_coding
ENSG00000118898	protein_coding
ENSG00000118900	protein_coding
ENSG00000118922	protein_coding
ENSG00000118965	protein_coding
ENSG00000118971	protein_coding
ENSG00000119041	protein_coding
ENSG00000119042	protein_coding
ENSG00000119231	protein_coding
ENSG00000119242	protein_coding
ENSG00000119321	protein_coding
ENSG00000119335	protein_coding
ENSG00000119397	protein_coding
ENSG00000119408	protein_coding
ENSG00000119547	protein_coding
ENSG00000119559	protein_coding
ENSG00000119596	protein_coding
ENSG00000119636	protein_coding
ENSG00000119681	protein_coding
ENSG00000119685	protein_coding
ENSG00000119698	protein_coding
ENSG00000119707	protein_coding
ENSG00000119720	protein_coding
ENSG00000119737	protein_coding
ENSG00000119760	protein_coding
ENSG00000119778	protein_coding
ENSG00000119787	protein_coding
ENSG00000119917	protein_coding
ENSG00000119919	protein_coding
ENSG00000119922	protein_coding
ENSG00000119943	protein_coding
ENSG00000119953	protein_coding
ENSG00000119969	protein_coding
ENSG00000120008	protein_coding
ENSG00000120051	protein_coding
ENSG00000120071	protein_coding
ENSG00000120075	protein_coding
ENSG00000120093	protein_coding
ENSG00000120254	protein_coding
ENSG00000120370	protein_coding
ENSG00000120438	protein_coding
ENSG00000120549	protein_coding
ENSG00000120647	protein_coding
ENSG00000120658	protein_coding
ENSG00000120688	protein_coding
ENSG00000120694	protein_coding
ENSG00000120738	protein_coding
ENSG00000120798	protein_coding
ENSG00000120800	protein_coding
ENSG00000120820	protein_coding
ENSG00000120837	protein_coding
ENSG00000120889	protein_coding
ENSG00000121101	protein_coding
ENSG00000121152	protein_coding
ENSG00000121210	protein_coding
ENSG00000121289	protein_coding
ENSG00000121390	protein_coding
ENSG00000121621	protein_coding
ENSG00000121741	protein_coding
ENSG00000121749	protein_coding
ENSG00000121851	protein_coding
ENSG00000121892	protein_coding
ENSG00000121931	protein_coding
ENSG00000121988	protein_coding
ENSG00000122026	protein_coding
ENSG00000122033	protein_coding
ENSG00000122257	protein_coding
ENSG00000122299	protein_coding
ENSG00000122406	protein_coding
ENSG00000122417	protein_coding
ENSG00000122435	protein_coding
ENSG00000122477	protein_coding
ENSG00000122482	protein_coding
ENSG00000122483	protein_coding
ENSG00000122484	protein_coding
ENSG00000122545	protein_coding
ENSG00000122565	protein_coding
ENSG00000122566	protein_coding
ENSG00000122574	protein_coding
ENSG00000122691	protein_coding
ENSG00000122756	protein_coding
ENSG00000122778	protein_coding
ENSG00000122779	protein_coding
ENSG00000122786	protein_coding
ENSG00000122877	protein_coding
ENSG00000122965	protein_coding
ENSG00000122966	protein_coding
ENSG00000122970	protein_coding
ENSG00000122986	protein_coding
ENSG00000123066	protein_coding
ENSG00000123095	protein_coding
ENSG00000123104	protein_coding
ENSG00000123124	protein_coding
ENSG00000123143	protein_coding
ENSG00000123200	protein_coding
ENSG00000123201	transcribed_unitary_pseudogene
ENSG00000123219	protein_coding
ENSG00000123240	protein_coding
ENSG00000123352	protein_coding
ENSG00000123384	protein_coding
ENSG00000123411	protein_coding
ENSG00000123473	protein_coding
ENSG00000123485	protein_coding
ENSG00000123607	protein_coding
ENSG00000123636	protein_coding
ENSG00000123737	protein_coding
ENSG00000123838	protein_coding
ENSG00000123870	transcribed_unprocessed_pseudogene
ENSG00000123908	protein_coding
ENSG00000123983	protein_coding
ENSG00000124143	protein_coding
ENSG00000124177	protein_coding
ENSG00000124191	protein_coding
ENSG00000124193	protein_coding
ENSG00000124222	protein_coding
ENSG00000124224	transcribed_unprocessed_pseudogene
ENSG00000124228	protein_coding
ENSG00000124243	protein_coding
ENSG00000124302	protein_coding
ENSG00000124383	protein_coding
ENSG00000124406	protein_coding
ENSG00000124486	protein_coding
ENSG00000124496	protein_coding
ENSG00000124549	transcribed_unprocessed_pseudogene
ENSG00000124570	protein_coding
ENSG00000124664	protein_coding
ENSG00000124721	protein_coding
ENSG00000124766	protein_coding
ENSG00000124782	protein_coding
ENSG00000124784	protein_coding
ENSG00000124789	protein_coding
ENSG00000124795	protein_coding
ENSG00000124813	protein_coding
ENSG00000124831	protein_coding
ENSG00000124882	protein_coding
ENSG00000124942	protein_coding
ENSG00000125046	protein_coding
ENSG00000125107	protein_coding
ENSG00000125246	protein_coding
ENSG00000125351	protein_coding
ENSG00000125386	protein_coding
ENSG00000125482	protein_coding
ENSG00000125629	protein_coding
ENSG00000125633	protein_coding
ENSG00000125637	protein_coding
ENSG00000125648	protein_coding
ENSG00000125651	protein_coding
ENSG00000125676	protein_coding
ENSG00000125691	protein_coding
ENSG00000125835	protein_coding
ENSG00000125844	protein_coding
ENSG00000125850	protein_coding
ENSG00000125851	protein_coding
ENSG00000125912	protein_coding
ENSG00000125977	protein_coding
ENSG00000126001	protein_coding
ENSG00000126214	protein_coding
ENSG00000126215	protein_coding
ENSG00000126217	protein_coding
ENSG00000126464	protein_coding
ENSG00000126562	protein_coding
ENSG00000126653	protein_coding
ENSG00000126705	protein_coding
ENSG00000126777	protein_coding
ENSG00000126787	protein_coding
ENSG00000126856	protein_coding
ENSG00000126870	protein_coding
ENSG00000127022	protein_coding
ENSG00000127124	protein_coding
ENSG00000127184	protein_coding
ENSG00000127191	protein_coding
ENSG00000127334	protein_coding
ENSG00000127415	protein_coding
ENSG00000127481	protein_coding
ENSG00000127586	protein_coding
ENSG00000127603	protein_coding
ENSG00000127616	protein_coding
ENSG00000127914	protein_coding
ENSG00000127928	protein_coding
ENSG00000127947	protein_coding
ENSG00000127980	protein_coding
ENSG00000128016	protein_coding
ENSG00000128298	protein_coding
ENSG00000128408	protein_coding
ENSG00000128487	protein_coding
ENSG00000128563	protein_coding
ENSG00000128564	protein_coding
ENSG00000128573	protein_coding
ENSG00000128595	protein_coding
ENSG00000128596	protein_coding
ENSG00000128606	protein_coding
ENSG00000128731	protein_coding
ENSG00000128829	protein_coding
ENSG00000128833	protein_coding
ENSG00000128849	protein_coding
ENSG00000128908	protein_coding
ENSG00000129003	protein_coding
ENSG00000129071	protein_coding
ENSG00000129103	protein_coding
ENSG00000129167	protein_coding
ENSG00000129292	protein_coding
ENSG00000129295	protein_coding
ENSG00000129315	protein_coding
ENSG00000129347	protein_coding
ENSG00000129351	protein_coding
ENSG00000129422	protein_coding
ENSG00000129484	protein_coding
ENSG00000129493	protein_coding
ENSG00000129518	protein_coding
ENSG00000129534	protein_coding
ENSG00000129566	protein_coding
ENSG00000129646	protein_coding
ENSG00000129657	protein_coding
ENSG00000129667	protein_coding
ENSG00000129675	protein_coding
ENSG00000129680	protein_coding
ENSG00000129749	protein_coding
ENSG00000129810	protein_coding
ENSG00000129993	protein_coding
ENSG00000130024	protein_coding
ENSG00000130032	protein_coding
ENSG00000130052	protein_coding
ENSG00000130066	protein_coding
ENSG00000130164	protein_coding
ENSG00000130175	protein_coding
ENSG00000130227	protein_coding
ENSG00000130254	protein_coding
ENSG00000130396	protein_coding
ENSG00000130402	protein_coding
ENSG00000130413	protein_coding
ENSG00000130477	protein_coding
ENSG00000130559	protein_coding
ENSG00000130695	protein_coding
ENSG00000130699	protein_coding
ENSG00000130702	protein_coding
ENSG00000130713	protein_coding
ENSG00000130723	protein_coding
ENSG00000130726	protein_coding
ENSG00000130741	protein_coding
ENSG00000130749	protein_coding
ENSG00000130779	protein_coding
ENSG00000130783	protein_coding
ENSG00000130810	protein_coding
ENSG00000130816	protein_coding
ENSG00000130827	protein_coding
ENSG00000130856	protein_coding
ENSG00000130935	protein_coding
ENSG00000130940	protein_coding
ENSG00000130985	protein_coding
ENSG00000130997	protein_coding
ENSG00000131013	protein_coding
ENSG00000131016	protein_coding
ENSG00000131018	protein_coding
ENSG00000131023	protein_coding
ENSG00000131051	protein_coding
ENSG00000131149	protein_coding
ENSG00000131323	protein_coding
ENSG00000131374	protein_coding
ENSG00000131398	protein_coding
ENSG00000131400	protein_coding
ENSG00000131437	protein_coding
ENSG00000131470	protein_coding
ENSG00000131471	protein_coding
ENSG00000131503	protein_coding
ENSG00000131504	protein_coding
ENSG00000131508	protein_coding
ENSG00000131626	protein_coding
ENSG00000131711	protein_coding
ENSG00000131725	protein_coding
ENSG00000131747	protein_coding
ENSG00000131797	transcribed_unprocessed_pseudogene
ENSG00000131876	protein_coding
ENSG00000132300	protein_coding
ENSG00000132361	protein_coding
ENSG00000132382	protein_coding
ENSG00000132424	protein_coding
ENSG00000132466	protein_coding
ENSG00000132467	protein_coding
ENSG00000132470	protein_coding
ENSG00000132475	protein_coding
ENSG00000132485	protein_coding
ENSG00000132507	protein_coding
ENSG00000132510	protein_coding
ENSG00000132549	protein_coding
ENSG00000132570	protein_coding
ENSG00000132600	protein_coding
ENSG00000132670	protein_coding
ENSG00000132680	protein_coding
ENSG00000132688	protein_coding
ENSG00000132694	protein_coding
ENSG00000132780	protein_coding
ENSG00000132842	protein_coding
ENSG00000132849	protein_coding
ENSG00000132938	protein_coding
ENSG00000132950	protein_coding
ENSG00000132970	protein_coding
ENSG00000133026	protein_coding
ENSG00000133030	protein_coding
ENSG00000133067	protein_coding
ENSG00000133112	protein_coding
ENSG00000133114	protein_coding
ENSG00000133119	protein_coding
ENSG00000133195	protein_coding
ENSG00000133226	protein_coding
ENSG00000133246	protein_coding
ENSG00000133275	protein_coding
ENSG00000133316	protein_coding
ENSG00000133422	protein_coding
ENSG00000133519	transcribed_unprocessed_pseudogene
ENSG00000133624	transcribed_unprocessed_pseudogene
ENSG00000133640	protein_coding
ENSG00000133706	protein_coding
ENSG00000133739	protein_coding
ENSG00000133773	protein_coding
ENSG00000133789	protein_coding
ENSG00000133818	protein_coding
ENSG00000133858	protein_coding
ENSG00000133943	protein_coding
ENSG00000134046	protein_coding
ENSG00000134070	protein_coding
ENSG00000134138	protein_coding
ENSG00000134186	protein_coding
ENSG00000134256	protein_coding
ENSG00000134285	protein_coding
ENSG00000134294	protein_coding
ENSG00000134313	protein_coding
ENSG00000134318	protein_coding
ENSG00000134324	protein_coding
ENSG00000134333	protein_coding
ENSG00000134371	protein_coding
ENSG00000134440	protein_coding
ENSG00000134597	protein_coding
ENSG00000134627	protein_coding
ENSG00000134644	protein_coding
ENSG00000134697	protein_coding
ENSG00000134709	protein_coding
ENSG00000134744	protein_coding
ENSG00000134769	protein_coding
ENSG00000134815	protein_coding
ENSG00000134884	protein_coding
ENSG00000134900	protein_coding
ENSG00000134909	protein_coding
ENSG00000134954	protein_coding
ENSG00000134982	protein_coding
ENSG00000135049	protein_coding
ENSG00000135052	protein_coding
ENSG00000135090	protein_coding
ENSG00000135114	protein_coding
ENSG00000135127	protein_coding
ENSG00000135164	protein_coding
ENSG00000135205	protein_coding
ENSG00000135250	protein_coding
ENSG00000135297	protein_coding
ENSG00000135315	protein_coding
ENSG00000135336	protein_coding
ENSG00000135365	protein_coding
ENSG00000135476	protein_coding
ENSG00000135521	protein_coding
ENSG00000135525	protein_coding
ENSG00000135541	protein_coding
ENSG00000135605	protein_coding
ENSG00000135655	protein_coding
ENSG00000135698	protein_coding
ENSG00000135747	protein_coding
ENSG00000135749	protein_coding
ENSG00000135766	protein_coding
ENSG00000135824	protein_coding
ENSG00000135829	protein_coding
ENSG00000135837	protein_coding
ENSG00000135862	protein_coding
ENSG00000135899	protein_coding
ENSG00000135913	protein_coding
ENSG00000135931	protein_coding
ENSG00000135945	protein_coding
ENSG00000135951	protein_coding
ENSG00000135968	protein_coding
ENSG00000135976	protein_coding
ENSG00000135999	protein_coding
ENSG00000136002	protein_coding
ENSG00000136044	protein_coding
ENSG00000136045	protein_coding
ENSG00000136068	protein_coding
ENSG00000136108	protein_coding
ENSG00000136147	protein_coding
ENSG00000136153	protein_coding
ENSG00000136231	protein_coding
ENSG00000136237	protein_coding
ENSG00000136270	protein_coding
ENSG00000136378	protein_coding
ENSG00000136436	protein_coding
ENSG00000136450	protein_coding
ENSG00000136492	protein_coding
ENSG00000136527	protein_coding
ENSG00000136536	protein_coding
ENSG00000136560	protein_coding
ENSG00000136628	protein_coding
ENSG00000136758	protein_coding
ENSG00000136770	protein_coding
ENSG00000136811	protein_coding
ENSG00000136813	protein_coding
ENSG00000136819	protein_coding
ENSG00000136824	protein_coding
ENSG00000136842	protein_coding
ENSG00000136848	protein_coding
ENSG00000136861	protein_coding
ENSG00000136866	protein_coding
ENSG00000136874	protein_coding
ENSG00000136895	protein_coding
ENSG00000136935	protein_coding
ENSG00000136936	protein_coding
ENSG00000136938	protein_coding
ENSG00000136997	protein_coding
ENSG00000137073	protein_coding
ENSG00000137075	protein_coding
ENSG00000137145	protein_coding
ENSG00000137154	protein_coding
ENSG00000137177	protein_coding
ENSG00000137203	protein_coding
ENSG00000137210	protein_coding
ENSG00000137218	protein_coding
ENSG00000137309	protein_coding
ENSG00000137331	protein_coding
ENSG00000137337	protein_coding
ENSG00000137486	protein_coding
ENSG00000137496	protein_coding
ENSG00000137501	protein_coding
ENSG00000137504	protein_coding
ENSG00000137571	protein_coding
ENSG00000137573	protein_coding
ENSG00000137574	protein_coding
ENSG00000137601	protein_coding
ENSG00000137628	protein_coding
ENSG00000137693	protein_coding
ENSG00000137699	protein_coding
ENSG00000137707	protein_coding
ENSG00000137710	protein_coding
ENSG00000137770	protein_coding
ENSG00000137776	protein_coding
ENSG00000137807	protein_coding
ENSG00000137812	protein_coding
ENSG00000137815	protein_coding
ENSG00000137817	protein_coding
ENSG00000137821	protein_coding
ENSG00000137831	protein_coding
ENSG00000137877	protein_coding
ENSG00000137941	protein_coding
ENSG00000137942	protein_coding
ENSG00000137955	protein_coding
ENSG00000137962	protein_coding
ENSG00000138002	protein_coding
ENSG00000138035	protein_coding
ENSG00000138081	protein_coding
ENSG00000138095	protein_coding
ENSG00000138100	protein_coding
ENSG00000138119	protein_coding
ENSG00000138160	protein_coding
ENSG00000138162	protein_coding
ENSG00000138166	protein_coding
ENSG00000138180	protein_coding
ENSG00000138182	protein_coding
ENSG00000138193	protein_coding
ENSG00000138246	protein_coding
ENSG00000138316	protein_coding
ENSG00000138326	protein_coding
ENSG00000138336	protein_coding
ENSG00000138379	protein_coding
ENSG00000138385	protein_coding
ENSG00000138398	protein_coding
ENSG00000138433	protein_coding
ENSG00000138434	protein_coding
ENSG00000138468	protein_coding
ENSG00000138496	protein_coding
ENSG00000138592	protein_coding
ENSG00000138640	protein_coding
ENSG00000138658	protein_coding
ENSG00000138668	protein_coding
ENSG00000138674	protein_coding
ENSG00000138688	protein_coding
ENSG00000138709	protein_coding
ENSG00000138758	protein_coding
ENSG00000138760	protein_coding
ENSG00000138771	protein_coding
ENSG00000138778	protein_coding
ENSG00000138792	protein_coding
ENSG00000138834	protein_coding
ENSG00000139116	protein_coding
ENSG00000139132	protein_coding
ENSG00000139168	protein_coding
ENSG00000139218	protein_coding
ENSG00000139220	protein_coding
ENSG00000139289	protein_coding
ENSG00000139364	protein_coding
ENSG00000139436	protein_coding
ENSG00000139437	protein_coding
ENSG00000139613	protein_coding
ENSG00000139618	protein_coding
ENSG00000139620	protein_coding
ENSG00000139631	protein_coding
ENSG00000139697	protein_coding
ENSG00000139718	protein_coding
ENSG00000139722	protein_coding
ENSG00000139734	protein_coding
ENSG00000139746	protein_coding
ENSG00000139915	protein_coding
ENSG00000140015	protein_coding
ENSG00000140025	protein_coding
ENSG00000140259	protein_coding
ENSG00000140262	protein_coding
ENSG00000140279	protein_coding
ENSG00000140350	protein_coding
ENSG00000140386	protein_coding
ENSG00000140391	protein_coding
ENSG00000140403	protein_coding
ENSG00000140534	protein_coding
ENSG00000140575	protein_coding
ENSG00000140598	protein_coding
ENSG00000140632	protein_coding
ENSG00000140718	protein_coding
ENSG00000140740	protein_coding
ENSG00000140807	protein_coding
ENSG00000140836	protein_coding
ENSG00000140839	protein_coding
ENSG00000140939	protein_coding
ENSG00000140941	protein_coding
ENSG00000140948	protein_coding
ENSG00000140968	protein_coding
ENSG00000140988	protein_coding
ENSG00000141002	protein_coding
ENSG00000141012	protein_coding
ENSG00000141013	protein_coding
ENSG00000141027	protein_coding
ENSG00000141076	protein_coding
ENSG00000141084	protein_coding
ENSG00000141258	protein_coding
ENSG00000141298	protein_coding
ENSG00000141367	protein_coding
ENSG00000141428	protein_coding
ENSG00000141429	protein_coding
ENSG00000141519	protein_coding
ENSG00000141526	protein_coding
ENSG00000141562	protein_coding
ENSG00000141568	protein_coding
ENSG00000141577	protein_coding
ENSG00000141580	protein_coding
ENSG00000141627	protein_coding
ENSG00000141664	protein_coding
ENSG00000141837	protein_coding
ENSG00000141867	protein_coding
ENSG00000141905	protein_coding
ENSG00000141971	protein_coding
ENSG00000142102	protein_coding
ENSG00000142149	protein_coding
ENSG00000142156	protein_coding
ENSG00000142207	protein_coding
ENSG00000142273	protein_coding
ENSG00000142303	protein_coding
ENSG00000142396	protein_coding
ENSG00000142449	protein_coding
ENSG00000142494	protein_coding
ENSG00000142534	protein_coding
ENSG00000142541	protein_coding
ENSG00000142599	protein_coding
ENSG00000142611	protein_coding
ENSG00000142621	protein_coding
ENSG00000142937	protein_coding
ENSG00000143079	protein_coding
ENSG00000143127	protein_coding
ENSG00000143178	protein_coding
ENSG00000143199	protein_coding
ENSG00000143228	protein_coding
ENSG00000143294	protein_coding
ENSG00000143341	protein_coding
ENSG00000143375	protein_coding
ENSG00000143379	protein_coding
ENSG00000143384	protein_coding
ENSG00000143387	protein_coding
ENSG00000143398	protein_coding
ENSG00000143512	protein_coding
ENSG00000143514	protein_coding
ENSG00000143552	protein_coding
ENSG00000143630	protein_coding
ENSG00000143632	protein_coding
ENSG00000143669	protein_coding
ENSG00000143702	protein_coding
ENSG00000143727	protein_coding
ENSG00000143742	protein_coding
ENSG00000143748	protein_coding
ENSG00000143776	protein_coding
ENSG00000143786	protein_coding
ENSG00000143847	protein_coding
ENSG00000143850	protein_coding
ENSG00000143919	protein_coding
ENSG00000143951	protein_coding
ENSG00000143970	protein_coding
ENSG00000143971	protein_coding
ENSG00000144028	protein_coding
ENSG00000144029	protein_coding
ENSG00000144136	protein_coding
ENSG00000144161	protein_coding
ENSG00000144214	protein_coding
ENSG00000144218	protein_coding
ENSG00000144395	protein_coding
ENSG00000144426	protein_coding
ENSG00000144468	protein_coding
ENSG00000144485	protein_coding
ENSG00000144504	protein_coding
ENSG00000144554	protein_coding
ENSG00000144671	protein_coding
ENSG00000144674	protein_coding
ENSG00000144713	protein_coding
ENSG00000144747	protein_coding
ENSG00000144802	protein_coding
ENSG00000144821	protein_coding
ENSG00000144824	protein_coding
ENSG00000144848	protein_coding
ENSG00000144893	protein_coding
ENSG00000144895	protein_coding
ENSG00000145012	protein_coding
ENSG00000145016	protein_coding
ENSG00000145041	protein_coding
ENSG00000145216	protein_coding
ENSG00000145220	protein_coding
ENSG00000145241	protein_coding
ENSG00000145244	protein_coding
ENSG00000145331	protein_coding
ENSG00000145362	protein_coding
ENSG00000145375	protein_coding
ENSG00000145388	protein_coding
ENSG00000145390	protein_coding
ENSG00000145425	protein_coding
ENSG00000145495	protein_coding
ENSG00000145555	protein_coding
ENSG00000145592	protein_coding
ENSG00000145700	protein_coding
ENSG00000145703	protein_coding
ENSG00000145721	protein_coding
ENSG00000145730	protein_coding
ENSG00000145734	protein_coding
ENSG00000145782	protein_coding
ENSG00000145819	protein_coding
ENSG00000145833	protein_coding
ENSG00000145864	protein_coding
ENSG00000145868	protein_coding
ENSG00000145907	protein_coding
ENSG00000145934	protein_coding
ENSG00000146094	protein_coding
ENSG00000146247	protein_coding
ENSG00000146350	protein_coding
ENSG00000146414	protein_coding
ENSG00000146426	protein_coding
ENSG00000146433	protein_coding
ENSG00000146463	protein_coding
ENSG00000146530	protein_coding
ENSG00000146555	protein_coding
ENSG00000146556	transcribed_unprocessed_pseudogene
ENSG00000146587	protein_coding
ENSG00000146648	protein_coding
ENSG00000146674	protein_coding
ENSG00000146757	protein_coding
ENSG00000146776	protein_coding
ENSG00000146828	protein_coding
ENSG00000146830	protein_coding
ENSG00000146963	protein_coding
ENSG00000147010	protein_coding
ENSG00000147118	protein_coding
ENSG00000147124	protein_coding
ENSG00000147133	protein_coding
ENSG00000147140	protein_coding
ENSG00000147174	protein_coding
ENSG00000147180	protein_coding
ENSG00000147202	protein_coding
ENSG00000147223	protein_coding
ENSG00000147251	protein_coding
ENSG00000147274	protein_coding
ENSG00000147316	protein_coding
ENSG00000147403	protein_coding
ENSG00000147421	protein_coding
ENSG00000147437	protein_coding
ENSG00000147454	protein_coding
ENSG00000147459	protein_coding
ENSG00000147488	protein_coding
ENSG00000147526	protein_coding
ENSG00000147548	protein_coding
ENSG00000147601	protein_coding
ENSG00000147604	protein_coding
ENSG00000147649	protein_coding
ENSG00000147654	protein_coding
ENSG00000147676	protein_coding
ENSG00000147854	protein_coding
ENSG00000147874	protein_coding
ENSG00000147905	protein_coding
ENSG00000148143	protein_coding
ENSG00000148296	protein_coding
ENSG00000148303	protein_coding
ENSG00000148337	protein_coding
ENSG00000148396	protein_coding
ENSG00000148498	protein_coding
ENSG00000148516	protein_coding
ENSG00000148690	protein_coding
ENSG00000148737	protein_coding
ENSG00000148773	protein_coding
ENSG00000148840	protein_coding
ENSG00000149054	protein_coding
ENSG00000149115	protein_coding
ENSG00000149177	protein_coding
ENSG00000149201	protein_coding
ENSG00000149231	protein_coding
ENSG00000149273	protein_coding
ENSG00000149292	protein_coding
ENSG00000149311	protein_coding
ENSG00000149428	protein_coding
ENSG00000149489	protein_coding
ENSG00000149531	unprocessed_pseudogene
ENSG00000149548	protein_coding
ENSG00000149596	protein_coding
ENSG00000149639	protein_coding
ENSG00000149781	protein_coding
ENSG00000149925	protein_coding
ENSG00000149948	protein_coding
ENSG00000149972	protein_coding
ENSG00000150316	protein_coding
ENSG00000150347	protein_coding
ENSG00000150401	protein_coding
ENSG00000150527	protein_coding
ENSG00000150556	protein_coding
ENSG00000150630	protein_coding
ENSG00000150667	protein_coding
ENSG00000150672	protein_coding
ENSG00000150722	protein_coding
ENSG00000150782	protein_coding
ENSG00000150867	protein_coding
ENSG00000150938	protein_coding
ENSG00000150991	protein_coding
ENSG00000150995	protein_coding
ENSG00000151025	protein_coding
ENSG00000151065	protein_coding
ENSG00000151150	protein_coding
ENSG00000151276	protein_coding
ENSG00000151304	protein_coding
ENSG00000151320	protein_coding
ENSG00000151327	protein_coding
ENSG00000151338	protein_coding
ENSG00000151461	protein_coding
ENSG00000151466	protein_coding
ENSG00000151503	protein_coding
ENSG00000151612	protein_coding
ENSG00000151651	protein_coding
ENSG00000151657	protein_coding
ENSG00000151693	protein_coding
ENSG00000151718	protein_coding
ENSG00000151725	protein_coding
ENSG00000151746	protein_coding
ENSG00000151748	protein_coding
ENSG00000151779	protein_coding
ENSG00000151835	protein_coding
ENSG00000151846	protein_coding
ENSG00000151849	protein_coding
ENSG00000151914	protein_coding
ENSG00000151917	protein_coding
ENSG00000151923	protein_coding
ENSG00000152061	protein_coding
ENSG00000152127	protein_coding
ENSG00000152128	protein_coding
ENSG00000152208	protein_coding
ENSG00000152229	protein_coding
ENSG00000152242	protein_coding
ENSG00000152284	protein_coding
ENSG00000152404	protein_coding
ENSG00000152409	protein_coding
ENSG00000152464	protein_coding
ENSG00000152465	protein_coding
ENSG00000152527	protein_coding
ENSG00000152582	protein_coding
ENSG00000152583	protein_coding
ENSG00000152601	protein_coding
ENSG00000152795	protein_coding
ENSG00000152818	protein_coding
ENSG00000152926	protein_coding
ENSG00000153006	protein_coding
ENSG00000153064	protein_coding
ENSG00000153113	protein_coding
ENSG00000153147	protein_coding
ENSG00000153157	protein_coding
ENSG00000153187	protein_coding
ENSG00000153201	protein_coding
ENSG00000153207	protein_coding
ENSG00000153283	protein_coding
ENSG00000153317	protein_coding
ENSG00000153404	protein_coding
ENSG00000153406	protein_coding
ENSG00000153707	protein_coding
ENSG00000153815	protein_coding
ENSG00000153820	protein_coding
ENSG00000153823	protein_coding
ENSG00000153914	protein_coding
ENSG00000153922	protein_coding
ENSG00000153944	protein_coding
ENSG00000153975	protein_coding
ENSG00000154027	protein_coding
ENSG00000154102	protein_coding
ENSG00000154127	protein_coding
ENSG00000154153	protein_coding
ENSG00000154162	protein_coding
ENSG00000154217	protein_coding
ENSG00000154240	protein_coding
ENSG00000154263	protein_coding
ENSG00000154265	protein_coding
ENSG00000154305	protein_coding
ENSG00000154310	protein_coding
ENSG00000154358	protein_coding
ENSG00000154380	protein_coding
ENSG00000154473	protein_coding
ENSG00000154556	protein_coding
ENSG00000154608	transcribed_unprocessed_pseudogene
ENSG00000154645	protein_coding
ENSG00000154767	protein_coding
ENSG00000154781	protein_coding
ENSG00000154898	transcribed_processed_pseudogene
ENSG00000155008	protein_coding
ENSG00000155011	protein_coding
ENSG00000155052	protein_coding
ENSG00000155085	protein_coding
ENSG00000155093	protein_coding
ENSG00000155100	protein_coding
ENSG00000155115	protein_coding
ENSG00000155313	protein_coding
ENSG00000155438	protein_coding
ENSG00000155506	protein_coding
ENSG00000155530	protein_coding
ENSG00000155657	protein_coding
ENSG00000155660	protein_coding
ENSG00000155827	protein_coding
ENSG00000155849	protein_coding
ENSG00000155980	protein_coding
ENSG00000156042	protein_coding
ENSG00000156232	protein_coding
ENSG00000156256	protein_coding
ENSG00000156265	protein_coding
ENSG00000156299	protein_coding
ENSG00000156304	protein_coding
ENSG00000156313	protein_coding
ENSG00000156427	protein_coding
ENSG00000156467	protein_coding
ENSG00000156482	protein_coding
ENSG00000156508	protein_coding
ENSG00000156603	protein_coding
ENSG00000156650	protein_coding
ENSG00000156687	protein_coding
ENSG00000156689	protein_coding
ENSG00000156697	protein_coding
ENSG00000156787	protein_coding
ENSG00000156802	protein_coding
ENSG00000156876	protein_coding
ENSG00000156970	protein_coding
ENSG00000156976	protein_coding
ENSG00000157087	protein_coding
ENSG00000157106	protein_coding
ENSG00000157152	protein_coding
ENSG00000157168	protein_coding
ENSG00000157212	protein_coding
ENSG00000157315	protein_coding
ENSG00000157350	protein_coding
ENSG00000157388	protein_coding
ENSG00000157445	protein_coding
ENSG00000157470	protein_coding
ENSG00000157483	protein_coding
ENSG00000157540	protein_coding
ENSG00000157625	protein_coding
ENSG00000157637	protein_coding
ENSG00000157657	protein_coding
ENSG00000157741	protein_coding
ENSG00000157796	protein_coding
ENSG00000157827	protein_coding
ENSG00000157890	protein_coding
ENSG00000157933	protein_coding
ENSG00000157985	protein_coding
ENSG00000158019	protein_coding
ENSG00000158077	protein_coding
ENSG00000158089	protein_coding
ENSG00000158106	protein_coding
ENSG00000158286	protein_coding
ENSG00000158321	protein_coding
ENSG00000158417	protein_coding
ENSG00000158528	protein_coding
ENSG00000158545	protein_coding
ENSG00000158571	protein_coding
ENSG00000158636	protein_coding
ENSG00000158683	protein_coding
ENSG00000158805	protein_coding
ENSG00000158813	protein_coding
ENSG00000158865	protein_coding
ENSG00000159079	protein_coding
ENSG00000159082	protein_coding
ENSG00000159086	protein_coding
ENSG00000159140	protein_coding
ENSG00000159256	protein_coding
ENSG00000159263	protein_coding
ENSG00000159335	protein_coding
ENSG00000159433	protein_coding
ENSG00000159445	protein_coding
ENSG00000159459	protein_coding
ENSG00000159712	unprocessed_pseudogene
ENSG00000159792	protein_coding
ENSG00000159899	protein_coding
ENSG00000160293	protein_coding
ENSG00000160294	protein_coding
ENSG00000160298	protein_coding
ENSG00000160299	protein_coding
ENSG00000160323	protein_coding
ENSG00000160336	protein_coding
ENSG00000160352	protein_coding
ENSG00000160469	protein_coding
ENSG00000160551	protein_coding
ENSG00000160602	protein_coding
ENSG00000160633	protein_coding
ENSG00000160691	protein_coding
ENSG00000160752	protein_coding
ENSG00000160781	protein_coding
ENSG00000160789	protein_coding
ENSG00000160796	protein_coding
ENSG00000160818	protein_coding
ENSG00000160838	protein_coding
ENSG00000160877	protein_coding
ENSG00000160888	protein_coding
ENSG00000160973	protein_coding
ENSG00000161010	protein_coding
ENSG00000161011	protein_coding
ENSG00000161016	protein_coding
ENSG00000161036	protein_coding
ENSG00000161082	protein_coding
ENSG00000161091	protein_coding
ENSG00000161526	protein_coding
ENSG00000161551	protein_coding
ENSG00000161642	protein_coding
ENSG00000161647	protein_coding
ENSG00000161671	protein_coding
ENSG00000161681	protein_coding
ENSG00000161813	protein_coding
ENSG00000161912	transcribed_unprocessed_pseudogene
ENSG00000161960	protein_coding
ENSG00000161970	protein_coding
ENSG00000161996	protein_coding
ENSG00000162004	protein_coding
ENSG00000162086	protein_coding
ENSG00000162390	protein_coding
ENSG00000162398	protein_coding
ENSG00000162402	protein_coding
ENSG00000162430	protein_coding
ENSG00000162437	protein_coding
ENSG00000162545	protein_coding
ENSG00000162572	protein_coding
ENSG00000162591	protein_coding
ENSG00000162601	protein_coding
ENSG00000162607	protein_coding
ENSG00000162614	protein_coding
ENSG00000162643	protein_coding
ENSG00000162669	protein_coding
ENSG00000162670	protein_coding
ENSG00000162733	protein_coding
ENSG00000162772	protein_coding
ENSG00000162779	protein_coding
ENSG00000162782	protein_coding
ENSG00000162869	protein_coding
ENSG00000162909	protein_coding
ENSG00000162923	protein_coding
ENSG00000162924	protein_coding
ENSG00000162929	protein_coding
ENSG00000162994	protein_coding
ENSG00000162998	protein_coding
ENSG00000163001	protein_coding
ENSG00000163016	transcribed_unprocessed_pseudogene
ENSG00000163029	protein_coding
ENSG00000163046	protein_coding
ENSG00000163104	protein_coding
ENSG00000163125	protein_coding
ENSG00000163138	protein_coding
ENSG00000163161	protein_coding
ENSG00000163162	protein_coding
ENSG00000163166	protein_coding
ENSG00000163214	protein_coding
ENSG00000163257	protein_coding
ENSG00000163406	protein_coding
ENSG00000163428	protein_coding
ENSG00000163440	protein_coding
ENSG00000163510	protein_coding
ENSG00000163512	protein_coding
ENSG00000163531	protein_coding
ENSG00000163535	protein_coding
ENSG00000163539	protein_coding
ENSG00000163584	protein_coding
ENSG00000163596	protein_coding
ENSG00000163597	lncRNA
ENSG00000163617	protein_coding
ENSG00000163625	protein_coding
ENSG00000163629	protein_coding
ENSG00000163630	protein_coding
ENSG00000163660	protein_coding
ENSG00000163666	protein_coding
ENSG00000163714	protein_coding
ENSG00000163728	protein_coding
ENSG00000163781	protein_coding
ENSG00000163793	protein_coding
ENSG00000163798	protein_coding
ENSG00000163808	protein_coding
ENSG00000163810	protein_coding
ENSG00000163811	protein_coding
ENSG00000163814	protein_coding
ENSG00000163872	protein_coding
ENSG00000163873	protein_coding
ENSG00000163931	protein_coding
ENSG00000163938	protein_coding
ENSG00000163939	protein_coding
ENSG00000163956	protein_coding
ENSG00000163961	protein_coding
ENSG00000164022	protein_coding
ENSG00000164032	protein_coding
ENSG00000164050	protein_coding
ENSG00000164066	protein_coding
ENSG00000164104	protein_coding
ENSG00000164116	protein_coding
ENSG00000164142	protein_coding
ENSG00000164151	protein_coding
ENSG00000164164	protein_coding
ENSG00000164171	protein_coding
ENSG00000164176	protein_coding
ENSG00000164190	protein_coding
ENSG00000164199	protein_coding
ENSG00000164221	protein_coding
ENSG00000164236	protein_coding
ENSG00000164258	protein_coding
ENSG00000164306	protein_coding
ENSG00000164308	protein_coding
ENSG00000164309	protein_coding
ENSG00000164330	protein_coding
ENSG00000164346	protein_coding
ENSG00000164362	protein_coding
ENSG00000164463	protein_coding
ENSG00000164548	protein_coding
ENSG00000164609	protein_coding
ENSG00000164610	protein_coding
ENSG00000164620	protein_coding
ENSG00000164638	protein_coding
ENSG00000164669	transcribed_unprocessed_pseudogene
ENSG00000164715	protein_coding
ENSG00000164776	protein_coding
ENSG00000164818	protein_coding
ENSG00000164828	protein_coding
ENSG00000164880	protein_coding
ENSG00000164902	protein_coding
ENSG00000164924	protein_coding
ENSG00000164934	protein_coding
ENSG00000164944	protein_coding
ENSG00000164951	protein_coding
ENSG00000164985	protein_coding
ENSG00000164989	protein_coding
ENSG00000165113	protein_coding
ENSG00000165115	protein_coding
ENSG00000165119	protein_coding
ENSG00000165124	protein_coding
ENSG00000165181	protein_coding
ENSG00000165188	protein_coding
ENSG00000165209	protein_coding
ENSG00000165219	protein_coding
ENSG00000165238	protein_coding
ENSG00000165272	protein_coding
ENSG00000165280	protein_coding
ENSG00000165288	protein_coding
ENSG00000165338	protein_coding
ENSG00000165359	protein_coding
ENSG00000165392	protein_coding
ENSG00000165409	protein_coding
[truncated: 1,333 more rows]

## Sheet: 1g
HC ORC1-RNA	% interacting genes / total genes
Overlap	67.9612
Neg Ctrl FC around 0	33.4416
Neg Ctrl FC reg	14.2857
ORC1-RNA	% interacting genes / total genes
Union	56.6757
Neg Ctrl FC around 0	33.5534
Neg Ctrl FC reg	19.1892

## Sheet: 2a
				Cells	intDen	RawInt		intDen	RawInt
1	SUM_ASO Antisense.czi:2	10284.54	50.71	13	224206	65321516		17246.6	5024732
2	SUM_ASO Antisense_2.czi:2	10284.54	50.71	15	231970	67583667		15464.7	4.50558e+06
3	SUM_ASO Antisense_3.czi:2	10284.54	50.71	14	116179	33848220		8298.48	2417730
4	SUM_ASO Antisense_4.czi:2	10284.54	50.71	32	561722	163655681		17553.8	5.11424e+06
5	SUM_ASO Control.czi:2	10284.54	50.71	18	713928	208000156		39662.6	1.15556e+07
6	SUM_ASO Control_2.czi:2	10284.54	50.71	10	689251	200810647		68925.1	2.00811e+07
7	SUM_ASO Control_3.czi:2	10284.54	50.71	3	208623	60781480		69540.9	2.02605e+07
8	SUM_ASO Control_4.czi:2	10284.54	50.71	9	255783	74521320		28420.3	8.28015e+06
				74
				40

## Sheet: 2b
	Green tracks following red tracks				Distance between red tracks sorounded by green tracks
	Condition	Length	Fork Rate (kb/min)		Condition	Length	IOD (kb)
	Control	9.74517	1.262		Control	27.44	71.0696
	Control	11.444	1.482		Control	24.34	63.0406
	Control	9.04247	1.171		Control	36.44	94.3796
	Control	14.5019	1.878		Control	22.62	58.5858
	Control	10.1622	1.316		Control	26.8	69.412
	Control	8.76448	1.135		Control	38.97	100.932
	Control	3.72201	0.482		Control	34.14	88.4226
	Control	9.55212	1.237		Control	26.84	69.5156
	Control	11.305	1.464		Control	24.91	64.5169
	Control	8.93436	1.157		Control	22.53	58.3527
	Control	10.471	1.356		Control	26.24	67.9616
	Control	9.45174	1.224		Control	20.62	53.4058
	Control	4.23166	0.548		Control	24.97	64.6723
	Control	12.9112	1.672		Control	19.58	50.7122
	Control	6.00772	0.778		Control	27.47	71.1473
	Control	12.8417	1.663		Control	21.16	54.8044
	Control	10.6641	1.381		Control	34.89	90.3651
	Control	21.8456	2.829		Control	27.78	71.9502
	Control	15.7915	2.045		Control	29.94	77.5446
	Control	10.4093	1.348		Control	20.17	52.2403
	Control	11.7452	1.521		Control	18.14	46.9826
	Control	15.4517	2.001		Control	17.8	46.102
	Control	10.7413	1.391		Control	26.822	69.469
	Control	11.7066	1.516		Control	15.105	39.122
	Control	17.7992	2.305		Control	19.9741	51.733
	Control	5.55985	0.72		Control	12.2359	31.691
	Control	6.12355	0.793		Control	15.2792	39.573
	Control	11.7761	1.525		Control	33.9541	87.941
	Control	15.0502	1.949		Control	24.2208	62.732
	Control	10.0463	1.301		Control	19.6768	50.963
	Control	11.9846	1.552		Control	28.6988	74.33
	Control	11.6062	1.503		Control	25.1012	65.012
	Control	21.0193	2.722		Control	19.3081	50.008
	Control	18.8649	2.443		Control	11.195	28.995
	Control	15.9073	2.06		Control	30.466	78.907
	Control	19.0193	2.463		Control	34.466	89.267
	Control	9.49035	1.229		Control	12.3208	31.911
	Control	10.888	1.41		Control	13.7471	35.605
	Control	10.6641	1.381		Control	21.7089	56.226
	Control	12.1158	1.569		Control	32.368	83.833
	Control	15.8919	2.058		Control	38.773	100.422
	Control	11.8069	1.529		Control	22.112	57.27
	Control	7.51351	0.973		Control	24.8792	64.437
	Control	10.8417	1.404		Control	13.1181	33.976
	Control	11.251	1.457		Control	20.095	52.046
	Control	9.38224	1.215		Control	22.329	57.832
	Control	11.0425	1.43		Control	18.4799	47.863
	Control	5.7529	0.745		Control	9.11699	23.613
	Control	2.17761	0.282		Control	9.42008	24.398
	Control	9.35907	1.212		Control	36.412	94.307
	Control	20.2162	2.618		Control	7.55985	19.58
	Control	10.417	1.349		Control	12.322	31.914
	Control	10.6641	1.381		Control	3.72394	9.645
	Control	5.86873	0.76		Control	9.42008	24.398
	Control	7.83784	1.015		Control	6.76216	17.514
	Control	10.973	1.421		Control	34.0629	88.223
	Control	13.2278	1.713		Control	30.7969	79.764
	Control	4.14672	0.537		Control	22.4869	58.241
	Control	13.1429	1.702		Control	20.266	52.489
	Control	11.444	1.482		Control	22.29	57.731
	Control	15.166	1.964		Control	24.3351	63.028
	Control	9.83012	1.273		Control	4.68803	12.142
	Control	16.5019	2.137		Control	21.0672	54.564
	Control	18.9575	2.455		Control	25.012	64.781
	Control	7.34363	0.951		Control	12.69	32.867
	Control	9.76834	1.265		Control	38.7629	100.396
	Control	8.11583	1.051		Control	13.4718	34.892
	Control	15.166	1.964		Control	10.9351	28.322
	Control	7.55985	0.979		Control	8.84208	22.901
	Control	9.28185	1.202		Control	12.666	32.805
	Control	7.67568	0.994		Control	21.0151	54.429
	Control	17.722	2.295		anti-TTC	30.19	78.1921
	Control	15.9151	2.061		anti-TTC	17.64	45.6876
	Control	16.2085	2.099		anti-TTC	28.87	74.7733
	Control	12.556	1.626		anti-TTC	20.17	52.2403
	Control	21.5367	2.789		anti-TTC	30.25	78.3475
	Control	10.4633	1.355		anti-TTC	19.72	51.0748
	Control	10.3629	1.342		anti-TTC	22.69	58.7671
	Control	7.861	1.018		anti-TTC	19.5	50.505
	Control	9.21236	1.193		anti-TTC	37.21	96.3739
	Control	7.82239	1.013		anti-TTC	27.87	72.1833
	Control	20.9344	2.711		anti-TTC	23.29	60.3211
	Control	10.4247	1.35		anti-TTC	21.96	56.8764
	Control	11.5058	1.49		anti-TTC	28.58	74.0222
	Control	15.6988			anti-TTC	29.49	76.3791
	Control	9.53668			anti-TTC	15.07	39.0313
	Control	12.0386			anti-TTC	20.63	53.4317
	Control	5.93822			anti-TTC	14.73	38.1507
	Control	11.7606			anti-TTC	16.89	43.7451
	Control	10.3629			anti-TTC	17.24	44.6516
	Control	9.58301			anti-TTC	17.87	46.2833
	Control	25.2973			anti-TTC	15.78	40.8702
	Control	9.52124			anti-TTC	18.53	47.9927
	Control	7.88417			anti-TTC	16.27	42.1393
	Control	8.71815			anti-TTC	22.08	57.1872
	Control	12.888			anti-TTC	15.33	39.7047
	Control	9.24324			anti-TTC	17.52	45.3768
	Control	5.99228			anti-TTC	11.04	28.5936
	Control	9.25869			anti-TTC	21.03	54.4677
	Control	10.8726			anti-TTC	27	69.93
	Control	5.72201			anti-TTC	21.13	54.7267
	Control	8.03089			anti-TTC	26.31	68.1429
	Control	13.8842			anti-TTC	23.49	60.8391
	Control	12.6564			anti-TTC	34.31	88.8629
	Control	14.3861			anti-TTC	27.36	70.8624
	Control	9.93822			anti-TTC	20.75	53.7425
	Control	8.57915			anti-TTC	18.97	49.1323
	Control	11.6293			anti-TTC	39.5	102.305
	Control	7.55985			anti-TTC	26.94	69.7746
	Control	8.8417			anti-TTC	15.01	38.8759
	Control	13.2741			anti-TTC	32.77	84.8743
	Control	10.0077			anti-TTC	15.46	40.0414
	Control	6.76448			anti-TTC	26.48	68.5832
	Control	9.23552			anti-TTC	24.15	62.5485
	Control	22.8803			anti-TTC	16.94	43.8746
	Control	11.2124			anti-TTC	17.75	45.9725
	Control	9.11969			anti-TTC	21.09	54.6231
	Control	9.42085			anti-TTC	15.7699	40.844
	Control	7.55985			anti-TTC	16.5892	42.966
	Control	12.3243			anti-TTC	10.4672	27.11
	Control	3.72201			anti-TTC	9.62587	24.931
	Control	9.42085			anti-TTC	40.0598	103.755
	Control	6.76448			anti-TTC	32.2641	83.564
	Control	3.38996			anti-TTC	25.9081	67.102
	Control	13.8533			anti-TTC	26.1811	67.809
	Control	21.1737			anti-TTC	14.3328	37.122
	Control	8.27799			anti-TTC	12.1869	31.564
	Control	7.2278			anti-TTC	21.488	55.654
	Control	9.46718			anti-TTC	23.9259	61.968
	Control	18.3552			anti-TTC	13.212	34.219
	Control	5.48263			anti-TTC	11.9741	31.013
	Control	7.28958			anti-TTC	21.327	55.237
	Control	7.44402			anti-TTC	24.2301	62.756
	Control	6.34749			anti-TTC	15.2201	39.42
	Control	7.02703			anti-TTC	20.3328	52.662
	Control	12.8108			anti-TTC	30.1	77.959
	Control	13.0347			anti-TTC	20.4012	52.839
	Control	8.07722			anti-TTC	15.2201	39.42
	Control	5.9305			anti-TTC	18.2598	47.293
	Control	5.72973			anti-TTC	12.5799	32.582
	Control	7.80695			anti-TTC	13.168	34.105
	Control	7.28958			anti-TTC	4.83707	12.528
	Control	6.00772			anti-TTC	16.0421	41.549
	Control	4.99614			anti-TTC	19.9081	51.562
	Control	8.89575			anti-TTC	35.0919	90.888
	Control	8.27799			anti-GAA	27.09	70.1631
	Control	13.4517			anti-GAA	16.07	41.6213
	Control	10.3012			anti-GAA	23.19	60.0621
	Control	6.16988			anti-GAA	27.03	70.0077
	Control	6.49421			anti-GAA	33.94	87.9046
	Control	7.03475			anti-GAA	35.43	91.7637
	Control	11.6911			anti-GAA	39.43	102.124
	Control	6.61776			anti-GAA	19.09	49.4431
	Control	6.34749			anti-GAA	14.31	37.0629
	Control	10.5637			anti-GAA	21.7	56.203
	Control	7.79923			anti-GAA	24.51	63.4809
	Control	9.99228			anti-GAA	23.62	61.1758
	Control	18.2162			anti-GAA	38.5	99.715
	Control	18.2162			anti-GAA	23.57	61.0463
	Control	17.112			anti-GAA	30.8	79.772
	Control	3.49035			anti-GAA	33.74	87.3866
	Control	6.6332			anti-GAA	36.69	95.0271
	Control	6.8417			anti-GAA	13.92	36.0528
	Control	6.29344			anti-GAA	19.17	49.6503
	Control	1.89189			anti-GAA	34.69	89.8471
	Control	8.58687			anti-GAA	35.13	90.9867
	Control	5.77606			anti-GAA	32.59	84.4081
	Control	9.23552			anti-GAA	31.25	80.9375
	Control	7.01931			anti-GAA	10.54	27.2986
	Control	6.58687			anti-GAA	12.22	31.6498
	Control	14.5637			anti-GAA	23.6	61.124
	Control	11.9614			anti-GAA	13.89	35.9751
	Control	12.33			anti-GAA	19.78	51.2302
	Control	11.52			anti-GAA	22.57	58.4563
	Control	12.34			anti-GAA	18.97	49.1323
	Control	15.32			anti-GAA	24.67	63.8953
	Control	9.97			anti-GAA	21.56	55.8404
	anti-TTC	9.81467			anti-GAA	18.75	48.5625
	anti-TTC	6.00772			anti-GAA	21.17	54.8303
	anti-TTC	8.44788			anti-GAA	24.31	62.9629
	anti-TTC	18.888			anti-GAA	26.96	69.8264
	anti-TTC	16.8417			anti-GAA	47.02	121.782
	anti-TTC	17.0965			anti-GAA	42.58	110.282
	anti-TTC	10.0463			anti-GAA	47.09	121.963
	anti-TTC	11.6293			anti-GAA	25.18	65.2162
	anti-TTC	7.72201			anti-GAA	21.96	56.8764
	anti-TTC	13.7915			anti-GAA	37.5	97.125
	anti-TTC	6.17761			anti-GAA	20.6	53.354
	anti-TTC	7.14286			anti-GAA	19.49	50.4791
	anti-TTC	6.33205			anti-GAA	25.41	65.8119
	anti-TTC	7.20463			anti-GAA	30.33	78.5547
	anti-TTC	6.28571			anti-GAA	24.22	62.7298
	anti-TTC	7.58301			anti-GAA	29.01	75.1359
	anti-TTC	8.07722			anti-GAA	35.14	91.0126
	anti-TTC	7.90734			anti-GAA	24.75	64.1025
	anti-TTC	10.5637			anti-GAA	36.28	93.9652
	anti-TTC	8.26255			anti-GAA	41.83	108.34
	anti-TTC	8.12355			anti-GAA	27.22	70.4998
	anti-TTC	7.09653			anti-GAA	29.49	76.3791
	anti-TTC	6.18533			anti-GAA	26.73	69.2307
	anti-TTC	8.22394			anti-GAA	22.03	57.0577
	anti-TTC	6.18533			anti-GAA	23.59	61.0981
	anti-TTC	10.61			anti-GAA	28.15	72.9085
	anti-TTC	9.23552			anti-GAA	23.08	59.7772
	anti-TTC	6.139			anti-GAA	23.93	61.9787
	anti-TTC	12.7568			anti-GAA	22.82	59.1038
	anti-TTC	10.4324			anti-GAA	27.08	70.1372
	anti-TTC	15.6602			anti-GAA	24.82	64.2838
	anti-TTC	8.0695			anti-GAA	21.8	56.462
	anti-TTC	18.7876			anti-GAA	24.21	62.7039
	anti-TTC	17.112			anti-GAA	17.97	46.5423
	anti-TTC	5.81467			anti-GAA	21.28	55.1152
	anti-TTC	11.2278			anti-GAA	20.41	52.8619
	anti-TTC	8.7722			anti-GAA	30.82	79.8238
	anti-TTC	11.0502			anti-GAA	31.08	80.4972
	anti-TTC	7.58301			anti-GAA	22.65	58.6635
	anti-TTC	8.07722			anti-GAA	22.74	58.8966
	anti-TTC	5.62934			anti-GAA	38.0571	98.568
	anti-TTC	6.50193			anti-GAA	24.371	63.121
	anti-TTC	6.50193			anti-GAA	17.4849	45.286
	anti-TTC	7.49035			anti-GAA	22.8741	59.244
	anti-TTC	7.90734			anti-GAA	8.91004	23.077
	anti-TTC	6.139			anti-GAA	34.488	89.324
	anti-TTC	10.5637			anti-GAA	45.2629	117.231
	anti-TTC	6.68726			anti-GAA	33.1919	85.967
	anti-TTC	8.26255			anti-GAA	24.9301	64.569
	anti-TTC	5.48263			anti-GAA	7.52819	19.498
	anti-TTC	4.96525			anti-GAA	25.4919	66.024
	anti-TTC	4.94208			anti-GAA	24.3181	62.984
	anti-TTC	8.12355			anti-GAA	25.1429	65.12
	anti-TTC	6.76448			anti-GAA	30.178	78.161
	anti-TTC	5.58301			anti-GAA	30.3251	78.542
	anti-TTC	7.09653			anti-GAA	22.2208	57.552
	anti-TTC	5.25869			anti-GAA	21.4861	55.649
	anti-TTC	6.18533			anti-GAA	32.929	85.286
	anti-TTC	8.22394			anti-GAA	54.0691	140.039
	anti-TTC	6.18533			anti-GAA	21.3541	55.307
	anti-TTC	10.61			anti-GAA	30.195	78.205
	anti-TTC	9.23552			anti-GAA	24.8792	64.437
	anti-TTC	6.139			anti-GAA	6.76216	17.514
	anti-TTC	12.7568			anti-GAA	21.2842	55.126
	anti-TTC	10.4324			anti-GAA	34.3139	88.873
	anti-TTC	15.6602			anti-GAA	16.934	43.859
	anti-TTC	8.0695			anti-GAA	41.2919	106.946
	anti-TTC	18.7876			anti-GAA	42.4189	109.865
	anti-TTC	17.112			anti-GAA	52.4629	135.879
	anti-TTC	5.81467			anti-GAA	50.2189	130.067
	anti-TTC	11.2278			anti-GAA	47.8629	123.965
	anti-TTC	8.7722			anti-GAA	20.112	52.09
	anti-TTC	11.0502			anti-GAA	18.5158	47.956
	anti-TTC	10.9344			anti-GAA	17	44.03
	anti-TTC	7.72973			anti-GAA	32.1981	83.393
	anti-TTC	10.7645			anti-GAA	25.7768	66.762
	anti-TTC	11.6525			anti-GAA	21.527	55.755
	anti-TTC	4.88803			anti-GAA	19.6019	50.769
	anti-TTC	6.03089			anti-GAA	11.5429	29.896
	anti-TTC	6.04633			anti-GAA	24.3579	63.087
	anti-TTC	10.7954			anti-GAA	12.7811	33.103
	anti-TTC	15.9846
	anti-TTC	6.23938
	anti-TTC	4.43243
	anti-TTC	6.18533
	anti-TTC	9.93822
	anti-TTC	10.4093
	anti-TTC	6.57915
	anti-TTC	10.4093
	anti-TTC	6.50193
	anti-TTC	2.10039
	anti-TTC	7.82239
	anti-TTC	9.89961
	anti-TTC	5.72201
	anti-TTC	17.7143
	anti-TTC	13.4672
	anti-TTC	8.98069
	anti-TTC	6.50965
	anti-TTC	11.1969
	anti-TTC	12.6641
	anti-TTC	9.65251
	anti-TTC	5.48263
	anti-TTC	4.74903
	anti-TTC	12.749
	anti-TTC	13.8069
	anti-TTC	8.16216
	anti-TTC	9.96911
	anti-TTC	8.03089
	anti-TTC	7.1583
	anti-TTC	7.14286
	anti-TTC	23.5135
	anti-TTC	29.1815
	anti-TTC	6.42471
	anti-TTC	13.7529
	anti-TTC	6.86486
	anti-TTC	7.92278
	anti-TTC	9.11969
	anti-TTC	7.6139
	anti-TTC	10.6641
	anti-TTC	9.53668
	anti-TTC	8.83398
	anti-TTC	8.87259
	anti-TTC	13.9691
	anti-TTC	11.112
	anti-TTC	12.2703
	anti-TTC	9.39768
	anti-TTC	10.8649
	anti-TTC	8.39382
	anti-TTC	7.97683
	anti-TTC	6.68726
	anti-TTC	12.1853
	anti-TTC	9.04247
	anti-TTC	12.3243
	anti-TTC	11.112
	anti-TTC	9.18919
	anti-TTC	26.5174
	anti-TTC	7.76062
	anti-TTC	11.7066
	anti-TTC	5.72201
	anti-TTC	12.9112
	anti-TTC	11.7838
	anti-TTC	8.98069
	anti-TTC	9.2278
	anti-TTC	10.6718
	anti-TTC	9.46718
	anti-TTC	12.3243
	anti-TTC	8.03089
	anti-TTC	7.49035
	anti-TTC	11.444
	anti-TTC	10.8263
	anti-TTC	7.72973
	anti-TTC	7.44402
	anti-TTC	13.3282
	anti-TTC	8.0695
	anti-TTC	10.7027
	anti-TTC	6.50193
	anti-TTC	8.8417
	anti-TTC	7.90734
	anti-TTC	9.45946
	anti-TTC	7.9305
	anti-TTC	13.1274
	anti-TTC	7.83784
	anti-TTC	10.7027
	anti-TTC	10.973
	anti-TTC	12.4015
	anti-TTC	18.2317
	anti-TTC	11.2587
	anti-TTC	5.70656
	anti-TTC	7.06564
	anti-TTC	9.49035
	anti-TTC	11.1737
	anti-TTC	8.03089
	anti-TTC	17.3822
	anti-TTC	11.0347
	anti-TTC	11.7375
	anti-TTC	8.72587
	anti-TTC	8.59459
	anti-TTC	10.4324
	anti-TTC	12.4324
	anti-TTC	8.44015
	anti-TTC	7.69884
	anti-TTC	8.7722
	anti-TTC	9.42085
	anti-TTC	10.7645
	anti-TTC	7.76062
	anti-TTC	5.58301
	anti-TTC	11.74
	anti-TTC	12.6
	anti-TTC	5.85
	anti-TTC	12.3
	anti-TTC	10.79
	anti-TTC	11.19
	anti-TTC	16.7
	anti-TTC	7.06
	anti-TTC	10.8
	anti-TTC	8.03
	anti-TTC	8.57
	anti-TTC	11.1
	anti-TTC	10.76
	anti-TTC	5.66
	anti-TTC	14.47
	anti-TTC	13.65
	anti-TTC	20.65
	anti-TTC	21.32
	anti-TTC	18.93
	anti-TTC	12.43
	anti-TTC	14.49
	anti-TTC	15.16
	anti-TTC	15.75
	anti-TTC	10.5
	anti-TTC	12.98
	anti-TTC	10.5
	anti-GAA	8.33205
	anti-GAA	6.98842
	anti-GAA	4.2471
	anti-GAA	22.8726
	anti-GAA	17.5058
	anti-GAA	15.2587
	anti-GAA	12.5792
	anti-GAA	8.49421
	anti-GAA	8.25483
	anti-GAA	7.37452
	anti-GAA	21.2664
	anti-GAA	9.89189
	anti-GAA	10.1313
	anti-GAA	20.5869
	anti-GAA	5.52896
	anti-GAA	10.8108
	anti-GAA	12.5792
	anti-GAA	7.76062
	anti-GAA	10.4247
	anti-GAA	14.6873
	anti-GAA	27.4672
	anti-GAA	9.92278
	anti-GAA	14.5328
	anti-GAA	12.3552
	anti-GAA	18.4015
	anti-GAA	10.2625
	anti-GAA	9.31274
	anti-GAA	17.9537
	anti-GAA	11.9614
	anti-GAA	15.7297
	anti-GAA	13.1042
	anti-GAA	10.8108
	anti-GAA	16.5714
	anti-GAA	13.7143
	anti-GAA	18.2471
	anti-GAA	12.8726
	anti-GAA	13.0039
	anti-GAA	15.2664
	anti-GAA	18.6255
	anti-GAA	11.5907
	anti-GAA	14.9498
	anti-GAA	11.7915
	anti-GAA	14.0927
	anti-GAA	19.9846
	anti-GAA	10.888
	anti-GAA	7.90734
	anti-GAA	12.6795
	anti-GAA	10.8417
	anti-GAA	12.332
	anti-GAA	11.0347
	anti-GAA	13.7838
	anti-GAA	9.9305
	anti-GAA	13.9691
	anti-GAA	16.7954
	anti-GAA	24.9189
	anti-GAA	11.4749
	anti-GAA	11.7761
	anti-GAA	11.4903
	anti-GAA	11.4595
	anti-GAA	6.16216
	anti-GAA	10.6409
	anti-GAA	21.7992
	anti-GAA	11.4749
	anti-GAA	15.1042
	anti-GAA	12.5946
	anti-GAA	12.8417
	anti-GAA	7.51351
	anti-GAA	17.1197
	anti-GAA	28.5869
	anti-GAA	16.3784
	anti-GAA	18.2162
	anti-GAA	21.9459
	anti-GAA	16.3938
	anti-GAA	13.8456
	anti-GAA	27.1737
	anti-GAA	21.1429
	anti-GAA	13.861
	anti-GAA	8.29344
	anti-GAA	11.9846
	anti-GAA	7.01931
	anti-GAA	11.1583
	anti-GAA	5.12741
	anti-GAA	11.3591
	anti-GAA	10.3398
	anti-GAA	10.2085
	anti-GAA	5.6834
	anti-GAA	2.17761
	anti-GAA	10.2934
	anti-GAA	10.0386
	anti-GAA	8.61004
	anti-GAA	4.02317
	anti-GAA	10.1853
	anti-GAA	9.43629
	anti-GAA	8.76448
	anti-GAA	8.37838
	anti-GAA	10.7413
	anti-GAA	17.9768
	anti-GAA	8.57143
	anti-GAA	8.14672
	anti-GAA	8.27799
	anti-GAA	7.31274
	anti-GAA	8.23166
	anti-GAA	7.33591
	anti-GAA	10.6409
	anti-GAA	7.37452
	anti-GAA	7.11969
	anti-GAA	5.73745
	anti-GAA	10.7027
	anti-GAA	6.27799
	anti-GAA	10.0232
	anti-GAA	6.44788
	anti-GAA	3.86873
	anti-GAA	4.30116
	anti-GAA	12.6486
	anti-GAA	4.87259
	anti-GAA	10.61
	anti-GAA	11.39
	anti-GAA	10.0849
	anti-GAA	9.52896
	anti-GAA	13.0734
	anti-GAA	15.3514
	anti-GAA	13.3977
	anti-GAA	7.861
	anti-GAA	6.23938
	anti-GAA	16.6795
	anti-GAA	11.7452
	anti-GAA	11.9768
	anti-GAA	9.65251
	anti-GAA	9.42085
	anti-GAA	8.49421
	anti-GAA	8.71815
	anti-GAA	7.21236
	anti-GAA	7.2278
	anti-GAA	10.1313
	anti-GAA	8.72587
	anti-GAA	3.67568
	anti-GAA	12.8803
	anti-GAA	13.39
	anti-GAA	11.1815
	anti-GAA	13.5058
	anti-GAA	4.49421
	anti-GAA	6.76448
	anti-GAA	13.1042
	anti-GAA	7.97683
	anti-GAA	14.9035
	anti-GAA	18.3475
	anti-GAA	18.3629
	anti-GAA	10.2625
	anti-GAA	13.39
	anti-GAA	11.2896
	anti-GAA	11.6062
	anti-GAA	13.7838
	anti-GAA	13.4903
	anti-GAA	7.45174
	anti-GAA	15.6602
	anti-GAA	13.1583
	anti-GAA	16.8108
	anti-GAA	6.29344
	anti-GAA	13.9691
	anti-GAA	9.55985
	anti-GAA	18.0232
	anti-GAA	18.9112
	anti-GAA	27.6757
	anti-GAA	8.50965
	anti-GAA	4.40927
	anti-GAA	13.0965
	anti-GAA	11.6448
	anti-GAA	13.4826
	anti-GAA	8.64865
	anti-GAA	6.77992
	anti-GAA	22.5792
	anti-GAA	10.1931
	anti-GAA	19.8224
	anti-GAA	17.8842
	anti-GAA	19.5367
	anti-GAA	16.1699
	anti-GAA	13.8224
	anti-GAA	10.61
	anti-GAA	9.11969
	anti-GAA	13.5367
	anti-GAA	12.3243
	anti-GAA	5.56757
	anti-GAA	15.0811
	anti-GAA	17.1042
	anti-GAA	19.1429
	anti-GAA	5.10425
	anti-GAA	10.7722
	anti-GAA	15.8996
	anti-GAA	10.8494
	anti-GAA	10.5792
	anti-GAA	7.45174
	anti-GAA	12.2703
	anti-GAA	18.2162
	anti-GAA	17.5985
	anti-GAA	11.7375
	anti-GAA	16.3861
	anti-GAA	6.76448
	anti-GAA	12.8417
	anti-GAA	17.861
	anti-GAA	10.0077
	anti-GAA	16.4015
	anti-GAA	12.2703
	anti-GAA	4.94981
	anti-GAA	10.1004
	anti-GAA	5.99228
	anti-GAA	6.77992
	anti-GAA	9.17375
	anti-GAA	4.85714
	anti-GAA	8.56371
	anti-GAA	12.695
	anti-GAA	5.67568
	anti-GAA	9.07336
	anti-GAA	14.888
	anti-GAA	7.33591
	anti-GAA	10.4479
	anti-GAA	7.14286
	anti-GAA	12.417
	anti-GAA	4.85714
	anti-GAA	8.73359
	anti-GAA	4.3166
	anti-GAA	4.69498
	anti-GAA	16.7568
	anti-GAA	5.62162
	anti-GAA	10.5946
	anti-GAA	9.39768
	anti-GAA	11.2896
	anti-GAA	13.1583
	anti-GAA	11.9305
	anti-GAA	9.39768
	anti-GAA	7.34363
	anti-GAA	9.89961
	anti-GAA	9.33591
	anti-GAA	5.98456
	anti-GAA	18.1467
	anti-GAA	12.4324
	anti-GAA	12.6641
	anti-GAA	10.0077
	anti-GAA	8.3861
	anti-GAA	10.5869
	anti-GAA	9.1583
	anti-GAA	8.03089
	anti-GAA	7.10425
	anti-GAA	7.80695
	anti-GAA	11.3514
	anti-GAA	6.98842
	anti-GAA	8.61004
	anti-GAA	3.03475
	anti-GAA	13.7066
	anti-GAA	8.49421
	anti-GAA	4.54826
	anti-GAA	13.7606
	anti-GAA	8.72
	anti-GAA	7.5
	anti-GAA	7.81
	anti-GAA	8.03
	anti-GAA	11.37
	anti-GAA	10.72
	anti-GAA	13.97
	anti-GAA	13.32
	anti-GAA	8.61
	anti-GAA	11.3
	anti-GAA	8.4
	anti-GAA	22.74
	anti-GAA	26.59
	anti-GAA	18.65
	anti-GAA	14.73
	anti-GAA	11.86
	anti-GAA	21.03
	anti-GAA	16.18
	anti-GAA	23.25
	anti-GAA	13.23
	anti-GAA	21.53
	anti-GAA	33.8
	anti-GAA	20.75
	anti-GAA	18.45
	anti-GAA	15.97
	anti-GAA	12.79
	anti-GAA	16.56
	anti-GAA	18.4
	anti-GAA	22.67
	anti-GAA	17.91
	anti-GAA	18.23
	anti-GAA	13.45
	anti-GAA	19.06
	anti-GAA	18.24
	anti-GAA	13.55
	anti-GAA	11.21
	anti-GAA	15.86
	anti-GAA	11.53
	anti-GAA	21.32
	anti-GAA	12.59
	anti-GAA	9.59

## Sheet: 2e (left)
Condition	Image	Cell	Label	Area	mean	IntDens	Median	Raw	Intensity/area		Condition	Image	Picture	Label	Area	mean	IntDens	Median	Raw	Intensity/area
ASO Control	1	1	MAX_ASO C CDC45,czi:1	89.35	490.53	43827.3	454	4181254	490.513		ASO anti-GAA	1	1	MAX_ASO AS CDC45,czi:1	50.06	416.22	20836.4	409	1987851	416.228
ASO Control	1	2	MAX_ASO C CDC45,czi:1	100.37	470.94	47270.4	465	4509732	470.961		ASO anti-GAA	1	2	MAX_ASO AS CDC45,czi:1	31.7	372.91	11820.3	355	1127692	372.88
ASO Control	1	3	MAX_ASO C CDC45,czi:1	70.61	568.36	40129.6	561	3828480	568.327		ASO anti-GAA	1	3	MAX_ASO AS CDC45,czi:1	57.73	464.93	26842.2	438	2560824	464.961
ASO Control	1	4	MAX_ASO C CDC45,czi:1	73.79	495.67	36576.6	486	3489512	495.685		ASO anti-GAA	1	4	MAX_ASO AS CDC45,czi:1	57.99	392.31	22748.4	380	2170263	392.281
ASO Control	1	5	MAX_ASO C CDC45,czi:1	88.84	446.56	39674.7	435	3785084	446.586		ASO anti-GAA	1	5	MAX_ASO AS CDC45,czi:1	44.99	376.59	16942.1	362	1616330	376.576
ASO Control	1	6	MAX_ASO C CDC45,czi:1	51.07	539.25	27538.1	518	2627219	539.223		ASO anti-GAA	1	6	MAX_ASO AS CDC45,czi:1	48.85	427.85	20898.4	440	1993768	427.808
ASO Control	1	7	MAX_ASO C CDC45,czi:1	63.77	501.21	31963.3	507	3049388	501.227		ASO anti-GAA	1	7	MAX_ASO AS CDC45,czi:1	28.01	370.41	10374.4	361	989743	370.38
ASO Control	1	8	MAX_ASO C CDC45,czi:1	77.57	534.16	41432.5	515	3952782	534.131		ASO anti-GAA	1	8	MAX_ASO AS CDC45,czi:1	72.03	340.13	24499.9	333	2337364	340.135
ASO Control	1	9	MAX_ASO C CDC45,czi:1	56.73	532.74	30221	539	2883176	532.717		ASO anti-GAA	1	9	MAX_ASO AS CDC45,czi:1	40.42	446.25	18036.7	457	1720753	446.232
ASO Control	1	10	MAX_ASO C CDC45,czi:1	70.73	526.68	37253.1	500	3554050	526.694		ASO anti-GAA	1	10	MAX_ASO AS CDC45,czi:1	57.57	432.07	24872.5	433	2372910	432.039
ASO Control	1	11	MAX_ASO C CDC45,czi:1	55.26	610.09	33713.8	578	3216398	610.095		ASO anti-GAA	1	11	MAX_ASO AS CDC45,czi:1	44.07	445.77	19643	448	1873998	445.722
ASO Control	1	12	MAX_ASO C CDC45,czi:1	36.48	631.25	23025.9	632	2196740	631.193		ASO anti-GAA	1	12	MAX_ASO AS CDC45,czi:1	32.58	490.98	15995.1	480	1525975	490.947
ASO Control	1	13	MAX_ASO C CDC45,czi:1	43.23	643.69	27824.8	643	2654568	643.646		ASO anti-GAA	1	13	MAX_ASO AS CDC45,czi:1	35.76	386.27	13814.5	362	1317939	386.31
ASO Control	1	14	MAX_ASO C CDC45,czi:1	81.47	806.72	65719.5	786	6269836	806.672		ASO anti-GAA	1	14	MAX_ASO AS CDC45,czi:1	54.09	591.17	31974	601	3050415	591.126
ASO Control	1	15	MAX_ASO C CDC45,czi:1	46.04	480.23	22107.9	472	2109159	480.189		ASO anti-GAA	1	15	MAX_ASO AS CDC45,czi:1	36.27	593.19	21513.3	588	2052429	593.142
ASO Control	1	16	MAX_ASO C CDC45,czi:1	45.99	505.59	23254.4	491	2218535	505.64		ASO anti-GAA	1	16	MAX_ASO AS CDC45,czi:1	62.14	348.59	21660.4	346	2066463	348.574
ASO Control	1	17	MAX_ASO C CDC45,czi:1	72.41	464.23	33614	453	3206873	464.218		ASO anti-GAA	1	17	MAX_ASO AS CDC45,czi:1	79.03	342.42	27062.6	334	2581851	342.435
ASO Control	2	1	MAX_ASO C CDC45-03,czi:1	55.53	478.21	26556.7	481	2533583	478.24		ASO anti-GAA	1	18	MAX_ASO AS CDC45,czi:1	85.41	301.29	25732.3	293	2454935	301.279
ASO Control	2	2	MAX_ASO C CDC45-03,czi:1	45.97	388.95	17881.2	378	1705916	388.975		ASO anti-GAA	1	19	MAX_ASO AS CDC45,czi:1	75.34	385.9	29075.2	350	2773862	385.92
ASO Control	2	3	MAX_ASO C CDC45-03,czi:1	54.09	461.81	24977.5	457	2382930	461.777		ASO anti-GAA	1	20	MAX_ASO AS CDC45,czi:1	87.21	341.68	29797.7	313	2842786	341.677
ASO Control	2	4	MAX_ASO C CDC45-03,czi:1	41.17	479.85	19756.9	455	1884870	479.887		ASO anti-GAA	1	21	MAX_ASO AS CDC45,czi:1	93.58	325.35	30446.5	315	2904687	325.353
ASO Control	2	5	MAX_ASO C CDC45-03,czi:1	56.06	530.02	29711.1	528	2834528	529.988		ASO anti-GAA	1	22	MAX_ASO AS CDC45,czi:1	89.81	298.23	26783.6	284	2555231	298.225
ASO Control	2	6	MAX_ASO C CDC45-03,czi:1	57.99	495.89	28754.6	511	2743269	495.854		ASO anti-GAA	1	23	MAX_ASO AS CDC45,czi:1	80.35	345.95	27798.3	324	2652043	345.966
ASO Control	2	7	MAX_ASO C CDC45-03,czi:1	59.5	528.22	31426.2	535	2998149	528.171		ASO anti-GAA	1	24	MAX_ASO AS CDC45,czi:1	63.35	349.31	22129.6	348	2111229	349.323
ASO Control	2	8	MAX_ASO C CDC45-03,czi:1	52.62	550.45	28964.3	543	2763280	550.443		ASO anti-GAA	2	1	MAX_ASO AS CDC45-02,czi:1	47.21	374.35	17673.3	362	1686084	374.355
ASO Control	2	9	MAX_ASO C CDC45-03,czi:1	48.05	555.51	26691.5	554	2546446	555.494		ASO anti-GAA	2	2	MAX_ASO AS CDC45-02,czi:1	55.22	378.81	20917	381	1995548	378.795
ASO Control	2	10	MAX_ASO C CDC45-03,czi:1	46.79	542.15	25367.8	531	2420160	542.162		ASO anti-GAA	2	3	MAX_ASO AS CDC45-02,czi:1	30.06	317.25	9537.29	300	909885	317.275
ASO Control	2	11	MAX_ASO C CDC45-03,czi:1	43.9	609.51	26756.4	621	2552639	609.485		ASO anti-GAA	2	4	MAX_ASO AS CDC45-02,czi:1	43.94	298.27	13106	284	1250349	298.27
ASO Control	2	12	MAX_ASO C CDC45-03,czi:1	39.79	553.56	22025.6	563	2101308	553.547		ASO anti-GAA	2	5	MAX_ASO AS CDC45-02,czi:1	45.11	271.2	12234.9	254	1167242	271.223
ASO Control	2	13	MAX_ASO C CDC45-03,czi:1	54.09	472.72	25567.8	482	2439238	472.689		ASO anti-GAA	2	6	MAX_ASO AS CDC45-02,czi:1	31.7	348.65	11051.2	329	1054322	348.62
ASO Control	2	14	MAX_ASO C CDC45-03,czi:1	68.47	469.08	32116.4	473	3064001	469.058		ASO anti-GAA	2	7	MAX_ASO AS CDC45-02,czi:1	60.67	312.3	18946.7	289	1807569	312.291
ASO Control	2	15	MAX_ASO C CDC45-03,czi:1	63.56	475.54	30226.1	475	2883659	475.552		ASO anti-GAA	2	8	MAX_ASO AS CDC45-02,czi:1	82.81	307.66	25476.3	288	2430516	307.648
ASO Control	2	16	MAX_ASO C CDC45-03,czi:1	56.52	502.69	28410.9	501	2710480	502.669		ASO anti-GAA	2	9	MAX_ASO AS CDC45-02,czi:1	59.5	287.81	17123.5	277	1633628	287.789
ASO Control	2	17	MAX_ASO C CDC45-03,czi:1	72.03	469.59	33825.1	470	3227009	469.597		ASO anti-GAA	2	10	MAX_ASO AS CDC45-02,czi:1	78.57	389.37	30593.6	366	2918723	389.381
ASO Control	2	18	MAX_ASO C CDC45-03,czi:1	83.06	445.7	37018.8	450	3531706	445.688		ASO anti-GAA	2	11	MAX_ASO AS CDC45-02,czi:1	66.66	274.62	18307.1	251	1746554	274.634
ASO Control	2	19	MAX_ASO C CDC45-03,czi:1	43.94	478.61	21029.9	463	2006316	478.605		ASO anti-GAA	2	12	MAX_ASO AS CDC45-02,czi:1	50.23	321.53	16150.2	308	1540774	321.525
ASO Control	2	20	MAX_ASO C CDC45-03,czi:1	48.8	560.92	27374.8	558	2611638	560.959		ASO anti-GAA	2	13	MAX_ASO AS CDC45-02,czi:1	73.37	311.64	22865.7	307	2181452	311.649
ASO Control	2	21	MAX_ASO C CDC45-03,czi:1	64.74	483.3	31286.7	492	2984844	483.267		ASO anti-GAA	2	14	MAX_ASO AS CDC45-02,czi:1	94	333.52	31351.2	319	2990994	333.523
ASO Control	3	1	MAX_ASO C CDC45-04,czi:1	27.67	545.41	15092.6	541	1439879	545.45		ASO anti-GAA	2	15	MAX_ASO AS CDC45-02,czi:1	73.67	316.59	23322.4	320	2225025	316.579
ASO Control	3	2	MAX_ASO C CDC45-04,czi:1	22.33	583.8	13034	585	1243484	583.7		ASO anti-GAA	2	16	MAX_ASO AS CDC45-02,czi:1	59.16	337.02	19938.1	330	1902156	337.02
ASO Control	3	3	MAX_ASO C CDC45-04,czi:1	59.5	531.74	31635.9	520	3018157	531.696		ASO anti-GAA	2	17	MAX_ASO AS CDC45-02,czi:1	44.57	310.04	13818.3	286	1318302	310.035
ASO Control	3	4	MAX_ASO C CDC45-04,czi:1	35.51	534.13	18968.4	541	1809641	534.171		ASO anti-GAA	2	18	MAX_ASO AS CDC45-02,czi:1	65.53	264.49	17332.7	235	1653588	264.5
ASO Control	3	5	MAX_ASO C CDC45-04,czi:1	47.46	517.88	24579.3	512	2344940	517.896		ASO anti-GAA	2	19	MAX_ASO AS CDC45-02,czi:1	61.68	331.53	20447.1	338	1950717	331.504
ASO Control	3	6	MAX_ASO C CDC45-04,czi:1	65.03	482.59	31382.5	484	2993984	482.585		ASO anti-GAA	2	20	MAX_ASO AS CDC45-02,czi:1	59.33	324.56	19255.2	310	1837003	324.544
ASO Control	3	7	MAX_ASO C CDC45-04,czi:1	70.73	530.29	37508.3	495	3578400	530.302		ASO anti-GAA	2	21	MAX_ASO AS CDC45-02,czi:1	53.33	368.76	19666.8	374	1876270	368.776
ASO Control	3	8	MAX_ASO C CDC45-04,czi:1	31.32	675.17	21146.3	701	2017416	675.168		ASO anti-GAA	3	1	MAX_ASO AS CDC45-03,czi:1	70.73	397.57	28120.9	363	2682820	397.582
ASO Control	3	9	MAX_ASO C CDC45-04,czi:1	21.51	782.89	16839	799	1606488	782.844		ASO anti-GAA	3	2	MAX_ASO AS CDC45-03,czi:1	76.27	286.09	21819	267	2081594	286.076
ASO Control	3	10	MAX_ASO C CDC45-04,czi:1	57.78	501.88	28996.8	488	2766379	501.848		ASO anti-GAA	3	3	MAX_ASO AS CDC45-03,czi:1	87.96	326.38	28709.2	310	2738945	326.39
ASO Control	3	11	MAX_ASO C CDC45-04,czi:1	29.47	784.09	23110.9	817	2204851	784.219		ASO anti-GAA	3	4	MAX_ASO AS CDC45-03,czi:1	80.67	468	37752.8	454	3601726	467.99
ASO Control	3	12	MAX_ASO C CDC45-04,czi:1	51.57	593.9	30627.9	598	2921990	593.909		ASO anti-GAA	3	5	MAX_ASO AS CDC45-03,czi:1	85.24	290.62	24771.8	279	2363305	290.613
ASO Control	3	13	MAX_ASO C CDC45-04,czi:1	77.27	524.66	40541.5	520	3867774	524.673		ASO anti-GAA	3	6	MAX_ASO AS CDC45-03,czi:1	77.57	471.37	36562.2	466	3488137	471.344
ASO Control	3	14	MAX_ASO C CDC45-04,czi:1	70.56	502.8	35479.9	481	3384883	502.833		ASO anti-GAA	3	7	MAX_ASO AS CDC45-03,czi:1	64.02	377.66	24179	366	2306746	377.679
ASO Control	3	15	MAX_ASO C CDC45-04,czi:1	50.98	561.16	28610.2	554	2729501	561.205		ASO anti-GAA	3	8	MAX_ASO AS CDC45-03,czi:1	103.02	349.25	35977.9	328	3432401	349.233
ASO Control	3	16	MAX_ASO C CDC45-04,czi:1	48.68	496.69	24178	503	2306649	496.672		ASO anti-GAA	3	9	MAX_ASO AS CDC45-03,czi:1	106.83	337.36	36040.4	313	3438362	337.362
ASO Control	3	17	MAX_ASO C CDC45-04,czi:1	60.92	507.62	30924.3	512	2950272	507.622		ASO anti-GAA	3	10	MAX_ASO AS CDC45-03,czi:1	99.37	305.62	30369.3	287	2897317	305.618
ASO Control	3	18	MAX_ASO C CDC45-04,czi:1	48.68	553.94	26964.7	543	2572507	553.917		ASO anti-GAA	3	11	MAX_ASO AS CDC45-03,czi:1	61.17	363.86	22258.2	358	2123498	363.875
ASO Control	3	19	MAX_ASO C CDC45-04,czi:1	39.39	503.96	19851.4	508	1893879	503.97		ASO anti-GAA	3	12	MAX_ASO AS CDC45-03,czi:1	90.19	344.89	31104.3	320	2967438	344.875
ASO Control	4	1	MAX_ASO C CDC45-05,czi:1	53.73	518.73	27871.2	505	2658998	518.728		ASO anti-GAA	3	13	MAX_ASO AS CDC45-03,czi:1	92.66	288.68	26749.2	277	2551949	288.681
ASO Control	4	2	MAX_ASO C CDC45-05,czi:1	55.18	441.64	24368.2	415	2324793	441.612		ASO anti-GAA	3	14	MAX_ASO AS CDC45-03,czi:1	83.35	358.35	29868.9	347	2849580	358.355
ASO Control	4	3	MAX_ASO C CDC45-05,czi:1	65.24	462.86	30196.8	462	2880864	462.857		ASO anti-GAA	3	15	MAX_ASO AS CDC45-03,czi:1	73.79	366.06	27012.3	365	2577055	366.07
ASO Control	4	4	MAX_ASO C CDC45-05,czi:1	60.92	482.35	29384.8	481	2803397	482.351		ASO anti-GAA	3	16	MAX_ASO AS CDC45-03,czi:1	86.29	301.22	25991.4	290	2479655	301.21
ASO Control	4	5	MAX_ASO C CDC45-05,czi:1	74	469.08	34712.9	473	3311710	469.093		ASO anti-GAA	3	17	MAX_ASO AS CDC45-03,czi:1	94.8	409.74	38842.5	393	3705692	409.731
ASO Control	4	6	MAX_ASO C CDC45-05,czi:1	47.8	474.59	22684.2	453	2164144	474.566		ASO anti-GAA	3	18	MAX_ASO AS CDC45-03,czi:1	94.25	307.34	28967.9	292	2763622	307.352
ASO Control	4	7	MAX_ASO C CDC45-05,czi:1	57.9	510.88	29581.1	511	2822120	510.899		ASO anti-GAA	3	19	MAX_ASO AS CDC45-03,czi:1	92.24	322.79	29773.9	300	2840519	322.788
ASO Control	4	8	MAX_ASO C CDC45-05,czi:1	58.53	470.44	27535	480	2626917	470.442		ASO anti-GAA	3	20	MAX_ASO AS CDC45-03,czi:1	78.24	361.82	28307.9	341	2700656	361.809
ASO Control	4	9	MAX_ASO C CDC45-05,czi:1	48.8	505.83	24686.2	518	2355132	505.864		ASO anti-GAA	3	21	MAX_ASO AS CDC45-03,czi:1	118.52	271.23	32145.3	254	3066758	271.223
ASO Control	4	10	MAX_ASO C CDC45-05,czi:1	53.04	528.3	28020	537	2673189	528.28		ASO anti-GAA	4	1	MAX_ASO AS CDC45-04,czi:1	81.8	310.38	25389.1	297	2422198	310.381
ASO Control	4	11	MAX_ASO C CDC45-05,czi:1	60.88	448.41	27298.8	433	2604386	448.404		ASO anti-GAA	4	2	MAX_ASO AS CDC45-04,czi:1	50.98	329.48	16798	308	1602574	329.501
ASO Control	4	12	MAX_ASO C CDC45-05,czi:1	61.26	511.02	31302.9	487	2986390	510.985		ASO anti-GAA	4	3	MAX_ASO AS CDC45-04,czi:1	104.9	292.53	30687.4	268	2927671	292.54
ASO Control	4	13	MAX_ASO C CDC45-05,czi:1	63.77	481.94	30733.8	490	2932094	481.948		ASO anti-GAA	4	4	MAX_ASO AS CDC45-04,czi:1	65.03	300.68	19553.3	295	1865439	300.681
ASO Control	4	14	MAX_ASO C CDC45-05,czi:1	35.76	537.69	19230	514	1834595	537.751		ASO anti-GAA	4	5	MAX_ASO AS CDC45-04,czi:1	62.64	261.9	16405.6	260	1565142	261.903
ASO Control	4	15	MAX_ASO C CDC45-05,czi:1	28.09	507.17	14247.1	467	1359216	507.195		ASO anti-GAA	4	6	MAX_ASO AS CDC45-04,czi:1	87.29	305.35	26654.9	294	2542956	305.36
ASO Control	4	16	MAX_ASO C CDC45-05,czi:1	31.7	504.76	15999.3	503	1526384	504.711		ASO anti-GAA	4	7	MAX_ASO AS CDC45-04,czi:1	62.39	347.77	21696.4	331	2069901	347.755
ASO Control	4	17	MAX_ASO C CDC45-05,czi:1	75.8	431.33	32696.7	413	3119359	431.355		ASO anti-GAA	4	8	MAX_ASO AS CDC45-04,czi:1	66.58	379.24	25250	371	2408920	379.242
ASO Control	4	18	MAX_ASO C CDC45-05,czi:1	44	556.51	24488.1	570	2336232	556.547		ASO anti-GAA	4	9	MAX_ASO AS CDC45-04,czi:1	65.53	323.53	21201.9	310	2022724	323.545
ASO Control	4	19	MAX_ASO C CDC45-05,czi:1	41.38	505.12	20903.1	509	1994215	505.149		ASO anti-GAA	4	10	MAX_ASO AS CDC45-04,czi:1	60.46	325.55	19682.5	321	1877765	325.545
ASO Control	4	20	MAX_ASO C CDC45-05,czi:1	29.35	716.89	21040.3	719	2007304	716.875		ASO anti-GAA	4	11	MAX_ASO AS CDC45-04,czi:1	58.49	388.93	22748.1	356	2170233	388.923
ASO Control	4	21	MAX_ASO C CDC45-05,czi:1	32.24	615.54	19846.5	605	1893409	615.585		ASO anti-GAA	4	12	MAX_ASO AS CDC45-04,czi:1	43.9	381.33	16739.6	368	1597010	381.313
ASO Control	4	22	MAX_ASO C CDC45-05,czi:1	45.45	561.34	25512.6	559	2433974	561.333		ASO anti-GAA	4	13	MAX_ASO AS CDC45-04,czi:1	57.99	370.01	21455	349	2046868	369.977
ASO Control	4	23	MAX_ASO C CDC45-05,czi:1	57.23	416.46	23834.5	419	2273877	416.468		ASO anti-GAA	4	14	MAX_ASO AS CDC45-04,czi:1	40	363.12	14524.2	353	1385653	363.106
ASO Control	5	1	MAX_ASO C CDC45-06,czi:1	48.09	546.73	26292.6	532	2508391	546.737		ASO anti-GAA	4	15	MAX_ASO AS CDC45-04,czi:1	75.89	330.15	25054.8	298	2390304	330.147
ASO Control	5	2	MAX_ASO C CDC45-06,czi:1	52.45	572.51	30028.6	574	2864817	572.519		ASO anti-GAA	4	16	MAX_ASO AS CDC45-04,czi:1	58.11	353.5	20542.7	347	1959830	353.513
ASO Control	5	3	MAX_ASO C CDC45-06,czi:1	60.79	478.49	29089.8	479	2775256	478.53		ASO anti-GAA	4	17	MAX_ASO AS CDC45-04,czi:1	62.14	395.23	24558.4	362	2342943	395.211
ASO Control	5	4	MAX_ASO C CDC45-06,czi:1	62.14	486.81	30248.4	474	2885786	486.778		ASO anti-GAA	4	18	MAX_ASO AS CDC45-04,czi:1	87.25	317.74	27722.7	303	2644829	317.739
ASO Control	5	5	MAX_ASO C CDC45-06,czi:1	66.58	469.08	31231.7	457	2979591	469.085		ASO anti-GAA	4	19	MAX_ASO AS CDC45-04,czi:1	90.69	349.86	31728.5	325	3026995	349.857
ASO Control	5	6	MAX_ASO C CDC45-06,czi:1	63.81	468.95	29925.3	445	2854961	468.975		ASO anti-GAA	5	1	C1-MAX_ASO AS CDC45-05,czi	44.57	382.65	17054.3	364	1627031	382.641
ASO Control	5	7	MAX_ASO C CDC45-06,czi:1	83.1	441.98	36728.9	418	3504045	441.984		ASO anti-GAA	5	2	C1-MAX_ASO AS CDC45-05,czi	49.43	350.43	17322.7	339	1652631	350.448
ASO Control	5	8	MAX_ASO C CDC45-06,czi:1	48.93	567.52	27768.5	574	2649196	567.515		ASO anti-GAA	5	3	C1-MAX_ASO AS CDC45-05,czi	53.33	315.52	16827.5	300	1605390	315.535
ASO Control	5	9	MAX_ASO C CDC45-06,czi:1	20.54	537.02	11032.8	524	1052563	537.138		ASO anti-GAA	5	4	C1-MAX_ASO AS CDC45-05,czi	95.76	278.68	26687.1	273	2546026	278.687
ASO Control	5	10	MAX_ASO C CDC45-06,czi:1	66.45	495.45	32925.1	462	3141148	495.486		ASO anti-GAA	5	5	C1-MAX_ASO AS CDC45-05,czi	47.5	350.49	16649.8	351	1588440	350.522
ASO Control	5	11	MAX_ASO C CDC45-06,czi:1	74.42	496.65	36960.9	466	3526183	496.653		ASO anti-GAA	5	6	C1-MAX_ASO AS CDC45-05,czi	79.2	331.61	26263.8	298	2505648	331.614
ASO Control	5	12	MAX_ASO C CDC45-06,czi:1	71.23	479.26	34140.1	469	3257060	479.293		ASO anti-GAA	5	7	C1-MAX_ASO AS CDC45-05,czi	104.32	270.87	28256.1	270	2695717	270.86
ASO Control	5	13	MAX_ASO C CDC45-06,czi:1	63.48	501.15	31812.1	493	3034971	501.136		ASO anti-GAA	5	8	C1-MAX_ASO AS CDC45-05,czi	90.73	316.51	28717	282	2739681	316.51
ASO Control	5	14	MAX_ASO C CDC45-06,czi:1	71.57	479.88	34344.8	482	3276591	479.877		ASO anti-GAA	5	9	C1-MAX_ASO AS CDC45-05,czi	84.02	343.4	28853.3	306	2752694	343.41
ASO Control	5	15	MAX_ASO C CDC45-06,czi:1	83.06	423.96	35213.5	423	3359473	423.953		ASO anti-GAA	5	10	C1-MAX_ASO AS CDC45-05,czi	57.57	329.08	18944.2	326	1807334	329.064
ASO Control	5	16	MAX_ASO C CDC45-06,czi:1	73.67	485.6	35772.8	467	3412830	485.582		ASO anti-GAA	5	11	C1-MAX_ASO AS CDC45-05,czi	50.1	348.97	17484.6	333	1668079	348.993
ASO Control	5	17	MAX_ASO C CDC45-06,czi:1	77.36	461.11	35669.4	436	3402968	461.084		ASO anti-GAA	5	12	C1-MAX_ASO AS CDC45-05,czi	92.45	334.95	30966.3	331	2954272	334.951
ASO Control	5	18	MAX_ASO C CDC45-06,czi:1	51.86	549.54	28501.3	547	2719104	549.581		ASO anti-GAA	5	13	C1-MAX_ASO AS CDC45-05,czi	90.69	317.68	28810.2	291	2748581	317.678
ASO Control	6	1	MAX_ASO C CDC45-07,czi:1	46.33	495.9	22974.7	508	2191856	495.893		ASO anti-GAA	5	14	C1-MAX_ASO AS CDC45-05,czi	82.05	245.81	20169	232	1924179	245.813
ASO Control	6	2	MAX_ASO C CDC45-07,czi:1	59.29	509.02	30177.2	478	2878998	508.977		ASO anti-GAA	5	15	C1-MAX_ASO AS CDC45-05,czi	85.24	308.16	26266.8	307	2505930	308.151
ASO Control	6	3	MAX_ASO C CDC45-07,czi:1	53.29	553.09	29474.1	558	2811913	553.088		ASO anti-GAA	6	1	MAX_ASO AS CDC45-06,czi:1	37.82	392.78	14854.2	403	1417135	392.761
ASO Control	6	4	MAX_ASO C CDC45-07,czi:1	77.78	406.64	31626.2	388	3017236	406.611		ASO anti-GAA	6	2	MAX_ASO AS CDC45-06,czi:1	78.28	364.63	28542.6	333	2723046	364.622
ASO Control	6	5	MAX_ASO C CDC45-07,czi:1	76.85	439.3	33761.6	425	3220953	439.318		ASO anti-GAA	6	3	MAX_ASO AS CDC45-06,czi:1	70.73	357.55	25290.2	346	2412764	357.56
ASO Control	6	6	MAX_ASO C CDC45-07,czi:1	73.67	423.7	31212.4	415	2977757	423.679		ASO anti-GAA	6	4	MAX_ASO AS CDC45-06,czi:1	50.02	455.3	22773.8	468	2172685	455.293
ASO Control	6	7	MAX_ASO C CDC45-07,czi:1	96.18	431.79	41530	421	3962087	431.795		ASO anti-GAA	6	5	MAX_ASO AS CDC45-06,czi:1	50.48	384.67	19418.5	390	1852581	384.677
ASO Control	6	8	MAX_ASO C CDC45-07,czi:1	73.67	533.24	39282.1	494	3747624	533.217		ASO anti-GAA	6	6	MAX_ASO AS CDC45-06,czi:1	54.99	378.89	20834.4	353	1987661	378.876
ASO Control	6	9	MAX_ASO C CDC45-07,czi:1	39.79	644.01	25624.4	644	2444646	643.992		ASO anti-GAA	6	7	MAX_ASO AS CDC45-06,czi:1	69.6	366.84	25531.8	346	2435805	366.836
ASO Control	6	10	MAX_ASO C CDC45-07,czi:1	42.47	643.03	27311	679	2605552	643.066		ASO anti-GAA	6	8	MAX_ASO AS CDC45-06,czi:1	61.68	464.36	28639.3	463	2732273	464.321
ASO Control	6	11	MAX_ASO C CDC45-07,czi:1	40.21	602.12	24210.2	618	2309729	602.095		ASO anti-GAA	6	9	MAX_ASO AS CDC45-06,czi:1	24.13	465.08	11222	471	1070610	465.063
ASO Control	6	12	MAX_ASO C CDC45-07,czi:1	65.03	460.6	29952.3	456	2857537	460.592		ASO anti-GAA	6	10	MAX_ASO AS CDC45-06,czi:1	39.54	332.4	13142.2	316	1253802	332.377
ASO Control	6	13	MAX_ASO C CDC45-07,czi:1	50.23	510.45	25639.3	488	2446069	510.439		ASO anti-GAA	6	11	MAX_ASO AS CDC45-06,czi:1	55.81	419.52	23411.3	431	2233509	419.483
ASO Control	6	14	MAX_ASO C CDC45-07,czi:1	32.49	526.58	17110.5	532	1632387	526.637		ASO anti-GAA	6	12	MAX_ASO AS CDC45-06,czi:1	48.8	358.61	17501.4	344	1669688	358.636
ASO Control	6	15	MAX_ASO C CDC45-07,czi:1	35.22	566.96	19967.6	546	1904969	566.94		ASO anti-GAA	6	13	MAX_ASO AS CDC45-06,czi:1	52.45	379.53	19906.8	376	1899166	379.538
ASO Control	7	1	MAX_ASO C CDC45-08,czi:1	34.42	499.98	17210.5	474	1641937	500.016		ASO anti-GAA	6	14	MAX_ASO AS CDC45-06,czi:1	62.39	356.49	22240.5	347	2121806	356.475
ASO Control	7	2	MAX_ASO C CDC45-08,czi:1	70.56	490.66	34623.2	502	3303151	490.691		ASO anti-GAA	6	15	MAX_ASO AS CDC45-06,czi:1	47.21	346.75	16370	348	1561742	346.748
ASO Control	7	3	MAX_ASO C CDC45-08,czi:1	66.58	470.6	31333	464	2989255	470.606		ASO anti-GAA	6	16	MAX_ASO AS CDC45-06,czi:1	84.02	352.37	29607.1	316	2824603	352.381
ASO Control	7	4	MAX_ASO C CDC45-08,czi:1	50.02	503.56	25187.9	507	2402997	503.556		ASO anti-GAA	6	17	MAX_ASO AS CDC45-06,czi:1	46.79	317.01	14833.4	299	1415147	317.02
ASO Control	7	5	MAX_ASO C CDC45-08,czi:1	58.2	574.64	33441.2	547	3190384	574.59		ASO anti-GAA	6	18	MAX_ASO AS CDC45-06,czi:1	59.33	382.7	22704.4	360	2166065	382.68
ASO Control	7	6	MAX_ASO C CDC45-08,czi:1	31.32	777.9	24363.8	813	2324375	777.898		ASO anti-GAA	6	19	MAX_ASO AS CDC45-06,czi:1	48.85	489.71	23920	486	2282040	489.663
ASO Control	7	7	MAX_ASO C CDC45-08,czi:1	33.29	865.13	28800.4	892	2747645	865.138		ASO anti-GAA	7	1	MAX_ASO AS CDC45-07,czi:1	54.21	322.9	17505.1	312	1670037	322.913
ASO Control	7	8	MAX_ASO C CDC45-08,czi:1	75.8	487.33	36942.1	475	3524388	487.363		ASO anti-GAA	7	2	MAX_ASO AS CDC45-07,czi:1	64.13	358.21	22971.2	343	2191522	358.198
ASO Control	7	9	MAX_ASO C CDC45-08,czi:1	81.72	414.29	33854.5	408	3229814	414.274		ASO anti-GAA	7	3	MAX_ASO AS CDC45-07,czi:1	71.95	392.8	28261.2	356	2696197	392.789
ASO Control	7	10	MAX_ASO C CDC45-08,czi:1	47.46	539.8	25619.7	556	2444198	539.818		ASO anti-GAA	7	4	MAX_ASO AS CDC45-07,czi:1	75.89	345.23	26199.4	332	2499500	345.229
ASO Control	7	11	MAX_ASO C CDC45-08,czi:1	60.67	570.77	34627.9	582	3303605	570.759		ASO anti-GAA	7	5	MAX_ASO AS CDC45-07,czi:1	77.27	337.84	26105.9	330	2490575	337.852
ASO Control	7	12	MAX_ASO C CDC45-08,czi:1	45.83	543.63	24912.6	546	2376736	543.587		ASO anti-GAA	7	6	MAX_ASO AS CDC45-07,czi:1	49.85	335.96	16748.1	331	1597818	335.97
ASO Control	7	13	MAX_ASO C CDC45-08,czi:1	36.02	521.11	18768.1	501	1790535	521.048		ASO anti-GAA	7	7	MAX_ASO AS CDC45-07,czi:1	66.5	383.48	25500	373	2432777	383.459
ASO Control	7	14	MAX_ASO C CDC45-08,czi:1	45.45	613.04	27862.1	592	2658123	613.027		ASO anti-GAA	7	8	MAX_ASO AS CDC45-07,czi:1	74	364.77	26993.6	328	2575266	364.778
ASO Control	7	15	MAX_ASO C CDC45-08,czi:1	30.61	554.99	16986.5	530	1620559	554.932		ASO anti-GAA	7	9	MAX_ASO AS CDC45-07,czi:1	69.47	371.43	25805	332	2461869	371.455
ASO Control	8	1	MAX_ASO C CDC45-09,czi:1	42.89	483.76	20749.4	505	1979557	483.783		ASO anti-GAA	7	10	MAX_ASO AS CDC45-07,czi:1	65.24	381.74	24904.1	386	2375924	381.731
ASO Control	8	2	MAX_ASO C CDC45-09,czi:1	52.07	506.22	26360.9	509	2514907	506.259		ASO anti-GAA	7	11	MAX_ASO AS CDC45-07,czi:1	69.89	339.12	23701.9	332	2261229	339.131
ASO Control	8	3	MAX_ASO C CDC45-09,czi:1	44.95	480.16	21581.5	479	2058939	480.123		ASO anti-GAA	7	12	MAX_ASO AS CDC45-07,czi:1	91.78	340.7	31268.8	333	2983133	340.693
ASO Control	8	4	MAX_ASO C CDC45-09,czi:1	46.46	527.43	24502.3	533	2337591	527.385		ASO anti-GAA	7	13	MAX_ASO AS CDC45-07,czi:1	79.41	404.63	32131.7	378	3065459	404.631
ASO Control	8	5	MAX_ASO C CDC45-09,czi:1	28.64	478.8	13711.1	481	1308080	478.74		ASO anti-GAA	7	14	MAX_ASO AS CDC45-07,czi:1	73.79	331.37	24452.9	303	2332877	331.385
ASO Control	8	6	MAX_ASO C CDC45-09,czi:1	58.2	484.92	28220.3	473	2692297	484.885		ASO anti-GAA	7	15	MAX_ASO AS CDC45-07,czi:1	61.24	399.25	24448.3	372	2332436	399.221
ASO Control	8	7	MAX_ASO C CDC45-09,czi:1	54.3	458.7	24905.8	456	2376083	458.67		ASO anti-GAA	7	16	MAX_ASO AS CDC45-07,czi:1	79.66	283.57	22589.8	274	2155133	283.578
ASO Control	8	8	MAX_ASO C CDC45-09,czi:1	39.79	585.23	23286	572	2221549	585.221		ASO anti-GAA	7	17	MAX_ASO AS CDC45-07,czi:1	65.87	373.93	24630.2	358	2349791	373.921
ASO Control	8	9	MAX_ASO C CDC45-09,czi:1	35.6	458.73	16329.1	457	1557842	458.682		ASO anti-GAA	7	18	MAX_ASO AS CDC45-07,czi:1	64.86	308.87	20034.1	308	1911311	308.882
ASO Control	8	10	MAX_ASO C CDC45-09,czi:1	29.47	469.87	13849.4	465	1321274	469.949		ASO anti-GAA	7	19	MAX_ASO AS CDC45-07,czi:1	76.08	333.66	25384	318	2421704	333.648
ASO Control	8	11	MAX_ASO C CDC45-09,czi:1	44.53	486.65	21669	457	2067289	486.616		ASO anti-GAA	7	20	MAX_ASO AS CDC45-07,czi:1	32.79	383.83	12584.7	359	1200617	383.797
ASO Control	8	12	MAX_ASO C CDC45-09,czi:1	46.29	471.6	21829.3	473	2082583	471.578		ASO anti-GAA	8	1	MAX_ASO AS CDC45-08,czi:1	60.12	324.72	19523.7	301	1862616	324.745
ASO Control	8	13	MAX_ASO C CDC45-09,czi:1	53.67	457.56	24556	448	2342712	457.536		ASO anti-GAA	8	2	MAX_ASO AS CDC45-08,czi:1	60.67	356.21	21610.6	334	2061717	356.2
ASO Control	8	14	MAX_ASO C CDC45-09,czi:1	41.97	478.56	20085	453	1916172	478.557		ASO anti-GAA	8	3	MAX_ASO AS CDC45-08,czi:1	44.57	331.14	14758.8	325	1408028	331.136
ASO Control	8	15	MAX_ASO C CDC45-09,czi:1	40.92	502.75	20573	517	1962724	502.761		ASO anti-GAA	8	4	MAX_ASO AS CDC45-08,czi:1	71.15	372.15	26478.7	381	2526142	372.153
ASO Control	8	16	MAX_ASO C CDC45-09,czi:1	28.8	502.3	14468.4	481	1380326	502.374		ASO anti-GAA	8	5	MAX_ASO AS CDC45-08,czi:1	59.5	417.6	24845.2	409	2370302	417.566
ASO Control	8	17	MAX_ASO C CDC45-09,czi:1	31.49	487.49	15349.9	477	1464429	487.454		ASO anti-GAA	8	6	MAX_ASO AS CDC45-08,czi:1	47.08	421.77	19859	420	1894604	421.813
ASO Control	8	18	MAX_ASO C CDC45-09,czi:1	53.67	490.68	26333.3	462	2512273	490.652		ASO anti-GAA	8	7	MAX_ASO AS CDC45-08,czi:1	62.3	416.86	25971.8	407	2477789	416.883
ASO Control	8	19	MAX_ASO C CDC45-09,czi:1	24.02	482.91	11601.5	473	1106819	482.994		ASO anti-GAA	8	8	MAX_ASO AS CDC45-08,czi:1	47.67	403.25	19223.4	407	1833970	403.26
ASO Control	8	20	MAX_ASO C CDC45-09,czi:1	67.88	432.35	29348	431	2799890	432.352		ASO anti-GAA	8	9	MAX_ASO AS CDC45-08,czi:1	63.81	381.83	24365.7	365	2324563	381.848
ASO Control	8	21	MAX_ASO C CDC45-09,czi:1	33.84	601.76	20361	590	1942497	601.684		ASO anti-GAA	8	10	MAX_ASO AS CDC45-08,czi:1	59.29	407.15	24137.9	367	2302828	407.116
ASO Control	8	22	MAX_ASO C CDC45-09,czi:1	61.26	480.61	29440	476	2808662	480.575		ASO anti-GAA	8	11	MAX_ASO AS CDC45-08,czi:1	47.82	378.66	18107.1	330	1727468	378.651
ASO Control	8	23	MAX_ASO C CDC45-09,czi:1	35.34	513.11	18135.8	514	1730207	513.18		ASO anti-GAA	8	12	MAX_ASO AS CDC45-08,czi:1	54.88	294.62	16169.8	285	1542647	294.639
ASO Control	8	24	MAX_ASO C CDC45-09,czi:1	40.92	567.49	23222.5	584	2215496	567.51		ASO anti-GAA	8	13	MAX_ASO AS CDC45-08,czi:1	69.47	377.47	26224.2	375	2501867	377.49
ASO Control	8	25	MAX_ASO C CDC45-09,czi:1	48.8	462.64	22578.7	451	2154074	462.678		ASO anti-GAA	8	14	MAX_ASO AS CDC45-08,czi:1	82.05	330.82	27144.7	322	2589684	330.831
ASO Control	8	26	MAX_ASO C CDC45-09,czi:1	39.41	543.67	21426.9	536	2044186	543.691		ASO anti-GAA	8	15	MAX_ASO AS CDC45-08,czi:1	70.06	294.03	20600.3	292	1965327	294.038
											ASO anti-GAA	8	16	MAX_ASO AS CDC45-08,czi:1	79.03	379.67	30006.2	369	2862681	379.681
											ASO anti-GAA	8	17	MAX_ASO AS CDC45-08,czi:1	84.57	337.36	28529.8	334	2721826	337.351
											ASO anti-GAA	8	18	MAX_ASO AS CDC45-08,czi:1	64.86	355.38	23050.5	356	2199083	355.388
											ASO anti-GAA	8	19	MAX_ASO AS CDC45-08,czi:1	62.3	374.65	23342	373	2226890	374.67
											ASO anti-GAA	8	20	MAX_ASO AS CDC45-08,czi:1	35.97	459.19	16518.7	448	1575930	459.235
											ASO anti-GAA	8	21	MAX_ASO AS CDC45-08,czi:1	87.29	318.24	27780.1	313	2650304	318.251

## Sheet: 2e (right)
Condition	Image	Cell	Label	Area	mean	Int Dens	Median	Raw Int Dens	Indensity/area		Condition	Image	Cell	Label	Area	mean	Int Dens	Median	Raw Int Dens	Indensity/area
ASO Control	1	1	MAX_ASO C PCNA-01,czi:1	99.07	501.86	49721.8	484	4743610	501.886		ASO anti-GAA	1	1	MAX_ASO AS PCNA,czi:1	64.74	363.56	23535.1	359	2245319	363.533
ASO Control	1	2	MAX_ASO C PCNA-01,czi:1	81.09	611.59	49592.5	640	4731271	611.574		ASO anti-GAA	1	2	MAX_ASO AS PCNA,czi:1	44.95	542.55	24385.7	557	2326469	542.508
ASO Control	1	3	MAX_ASO C PCNA-01,czi:1	72.3	536.18	38767.7	491	3698552	536.206		ASO anti-GAA	1	3	MAX_ASO AS PCNA,czi:1	38.62	543.32	20980.3	583	2001580	543.249
ASO Control	1	4	MAX_ASO C PCNA-01,czi:1	69.05	510.53	35254.3	469	3363362	510.562		ASO anti-GAA	1	4	MAX_ASO AS PCNA,czi:1	52.7	527.35	27792.9	517	2651526	527.38
ASO Control	1	5	MAX_ASO C PCNA-01,czi:1	68.57	350.8	24054.9	308	2294908	350.808		ASO anti-GAA	1	5	MAX_ASO AS PCNA,czi:1	50.73	338.4	17167.6	322	1637838	338.411
ASO Control	1	6	MAX_ASO C PCNA-01,czi:1	22.26	515.79	11483.2	519	1095535	515.869		ASO anti-GAA	1	6	MAX_ASO AS PCNA,czi:1	48.09	373.64	17968.5	369	1714245	373.643
ASO Control	1	7	MAX_ASO C PCNA-01,czi:1	62.93	488.98	30772.8	470	2935818	489.001		ASO anti-GAA	1	7	MAX_ASO AS PCNA,czi:1	30.06	359.12	10796	362	1029968	359.148
ASO Control	1	8	MAX_ASO C PCNA-01,czi:1	49.73	535.86	26645.9	514	2542099	535.812		ASO anti-GAA	1	8	MAX_ASO AS PCNA,czi:1	65.87	319.02	21013.1	297	2004713	319.009
ASO Control	1	9	MAX_ASO C PCNA-01,czi:1	71.15	509.51	36251.7	483	3458520	509.511		ASO anti-GAA	1	9	MAX_ASO AS PCNA,czi:1	58.11	275.94	16035.1	270	1529797	275.944
ASO Control	1	10	MAX_ASO C PCNA-01,czi:1	82.3	415.19	34171.9	411	3260097	415.211		ASO anti-GAA	1	10	MAX_ASO AS PCNA,czi:1	50.15	350.68	17585	330	1677662	350.648
ASO Control	1	11	MAX_ASO C PCNA-01,czi:1	59.58	396.79	23640.4	356	2255361	396.784		ASO anti-GAA	1	11	MAX_ASO AS PCNA,czi:1	29.68	612.58	18184.1	612	1734820	612.673
ASO Control	1	12	MAX_ASO C PCNA-01,czi:1	62.98	348	21915.1	316	2090762	347.969		ASO anti-GAA	2	1	MAX_ASO AS PCNA-02,czi:1	55.26	435.44	24062.8	383	2295664	435.448
ASO Control	2	1	MAX_ASO C PCNA-02,czi:1	64.32	694.58	44673.4	660	4261969	694.549		ASO anti-GAA	2	2	MAX_ASO AS PCNA-02,czi:1	57.99	498.18	28887.1	447	2755914	498.139
ASO Control	2	2	MAX_ASO C PCNA-02,czi:1	52.07	730.55	38042.7	676	3629387	730.607		ASO anti-GAA	2	3	MAX_ASO AS PCNA-02,czi:1	47.08	695.36	32740.5	699	3123540	695.423
ASO Control	2	3	MAX_ASO C PCNA-02,czi:1	79.41	571.6	45390.9	567	4330421	571.601		ASO anti-GAA	2	4	MAX_ASO AS PCNA-02,czi:1	49.43	546.58	27018.8	553	2577670	546.607
ASO Control	2	4	MAX_ASO C PCNA-02,czi:1	57.57	705.54	40615.3	705	3874815	705.494		ASO anti-GAA	2	5	MAX_ASO AS PCNA-02,czi:1	64.74	477.19	30891.4	432	2947134	477.162
ASO Control	2	5	MAX_ASO C PCNA-02,czi:1	55.22	610.07	33687	607	3213838	610.051		ASO anti-GAA	3	1	MAX_ASO AS PCNA-03,czi:1	71.57	308.19	22057.2	299	2104319	308.19
ASO Control	2	6	MAX_ASO C PCNA-02,czi:1	58.91	635.27	37422.3	586	3570195	635.245		ASO anti-GAA	3	2	MAX_ASO AS PCNA-03,czi:1	48.55	426.39	20701.9	442	1975022	426.404
ASO Control	2	7	MAX_ASO C PCNA-02,czi:1	62.39	546.19	34075.7	499	3250920	546.172		ASO anti-GAA	3	3	MAX_ASO AS PCNA-03,czi:1	53.04	278.15	14752.8	273	1407455	278.144
ASO Control	2	8	MAX_ASO C PCNA-02,czi:1	60.92	633.15	38572.1	638	3679889	633.16		ASO anti-GAA	3	4	MAX_ASO AS PCNA-03,czi:1	43.94	435.94	19155.1	427	1827449	435.937
ASO Control	2	9	MAX_ASO C PCNA-02,czi:1	47.13	659.41	31075.6	658	2964706	659.36		ASO anti-GAA	3	5	MAX_ASO AS PCNA-03,czi:1	47.46	400.41	19004.3	387	1813064	400.427
ASO Control	2	10	MAX_ASO C PCNA-02,czi:1	48.2	640.25	30857	553	2943847	640.187		ASO anti-GAA	3	6	MAX_ASO AS PCNA-03,czi:1	31.99	397.08	12702.9	402	1211893	397.089
ASO Control	2	11	MAX_ASO C PCNA-02,czi:1	74.42	540.93	40256.5	488	3840589	540.937		ASO anti-GAA	3	7	MAX_ASO AS PCNA-03,czi:1	30.36	394.42	11972.7	404	1142232	394.358
ASO Control	3	1	MAX_ASO C PCNA-03,czi:1	114.13	600.72	68558.4	602	6540668	600.704		ASO anti-GAA	3	8	MAX_ASO AS PCNA-03,czi:1	26.58	348.57	9265.64	352	883969	348.594
ASO Control	3	2	MAX_ASO C PCNA-03,czi:1	56.56	596.16	33719.2	547	3216906	596.166		ASO anti-GAA	3	9	MAX_ASO AS PCNA-03,czi:1	34.21	229.95	7867.29	230	750562	229.97
ASO Control	3	3	MAX_ASO C PCNA-03,czi:1	116.44	479.24	55804.4	451	5323907	479.255		ASO anti-GAA	3	10	MAX_ASO AS PCNA-03,czi:1	42.14	437.88	18451.2	453	1760296	437.854
ASO Control	3	4	MAX_ASO C PCNA-03,czi:1	65.24	535.27	34920.7	510	3331541	535.266		ASO anti-GAA	3	11	MAX_ASO AS PCNA-03,czi:1	31.32	361.92	11335.2	362	1081408	361.915
ASO Control	3	5	MAX_ASO C PCNA-03,czi:1	87.04	438.64	38179.9	412	3642476	438.648		ASO anti-GAA	3	12	MAX_ASO AS PCNA-03,czi:1	24.74	342.25	8466.22	349	807702	342.208
ASO Control	3	6	MAX_ASO C PCNA-03,czi:1	54.09	542.89	29363.1	474	2801326	542.857		ASO anti-GAA	3	13	MAX_ASO AS PCNA-03,czi:1	47.5	353.31	16783.4	354	1601189	353.336
ASO Control	4	1	MAX_ASO C PCNA-04,czi:1	51.24	1085.28	55604.5	1043	5304834	1085.18		ASO anti-GAA	3	14	MAX_ASO AS PCNA-03,czi:1	42.14	296.31	12485.7	281	1191168	296.29
ASO Control	4	2	MAX_ASO C PCNA-04,czi:1	92.24	505.48	46625.5	486	4448213	505.481		ASO anti-GAA	3	15	MAX_ASO AS PCNA-03,czi:1	15.26	370.01	5646.97	375	538737	370.05
ASO Control	4	3	MAX_ASO C PCNA-04,czi:1	66.58	755.9	50328.1	675	4801451	755.905		ASO anti-GAA	3	16	MAX_ASO AS PCNA-03,czi:1	53.88	321.42	17316.8	308	1652074	321.396
ASO Control	4	4	MAX_ASO C PCNA-04,czi:1	63.56	575.81	36599.6	542	3491712	575.828		ASO anti-GAA	3	17	MAX_ASO AS PCNA-03,czi:1	84.57	297.78	25182.3	266	2402467	297.769
ASO Control	4	5	MAX_ASO C PCNA-04,czi:1	77.36	611.87	47332.2	552	4515634	611.844		ASO anti-GAA	3	18	MAX_ASO AS PCNA-03,czi:1	76.85	275.61	21181.3	267	2020763	275.619
ASO Control	4	6	MAX_ASO C PCNA-04,czi:1	74	606.09	44851.8	547	4278994	606.106		ASO anti-GAA	3	19	MAX_ASO AS PCNA-03,czi:1	65.53	218.38	14310.9	222	1365303	218.387
ASO Control	4	7	MAX_ASO C PCNA-04,czi:1	64.74	593.68	38432.6	523	3666583	593.646		ASO anti-GAA	4	1	MAX_ASO AS PCNA-04,czi:1	41.17	303.19	12483.3	293	1190947	303.214
ASO Control	4	8	MAX_ASO C PCNA-04,czi:1	72.58	698.52	50696.1	670	4836556	698.486		ASO anti-GAA	4	2	MAX_ASO AS PCNA-04,czi:1	33.75	286.39	9666.14	290	922178	286.404
ASO Control	4	9	MAX_ASO C PCNA-04,czi:1	90.19	598.48	53974.4	565	5149319	598.453		ASO anti-GAA	4	3	MAX_ASO AS PCNA-04,czi:1	33.67	298.44	10047.8	301	958585	298.418
ASO Control	4	10	MAX_ASO C PCNA-04,czi:1	36.27	789.92	28648	776	2733107	789.855		ASO anti-GAA	4	4	MAX_ASO AS PCNA-04,czi:1	39.2	341.33	13381	334	1276587	341.352
ASO Control	4	11	MAX_ASO C PCNA-04,czi:1	44.51	757.01	33691.7	726	3214283	756.946		ASO anti-GAA	4	5	MAX_ASO AS PCNA-04,czi:1	68.26	282.59	19288.9	255	1840221	282.58
ASO Control	4	12	MAX_ASO C PCNA-04,czi:1	57.9	702.42	40671.6	623	3880187	702.445		ASO anti-GAA	4	6	MAX_ASO AS PCNA-04,czi:1	72.58	213.84	15519.4	201	1480597	213.825
ASO Control	4	13	MAX_ASO C PCNA-04,czi:1	57.73	743.18	42907	697	4093451	743.235		ASO anti-GAA	4	7	MAX_ASO AS PCNA-04,czi:1	48.43	297.43	14403.4	304	1374123	297.406
ASO Control	5	1	MAX_ASO C PCNA-05,czi:1	57.78	751.69	43429.6	595	4143309	751.637		ASO anti-GAA	4	8	MAX_ASO AS PCNA-04,czi:1	54.09	308.59	16690.7	302	1592338	308.572
ASO Control	5	2	MAX_ASO C PCNA-05,czi:1	51.57	688.38	35500.3	630	3386829	688.39		ASO anti-GAA	4	9	MAX_ASO AS PCNA-04,czi:1	49.85	254.61	12692.6	258	1210912	254.616
ASO Control	5	3	MAX_ASO C PCNA-05,czi:1	71.11	608.83	43293	546	4130280	608.817		ASO anti-GAA	4	10	MAX_ASO AS PCNA-04,czi:1	51.19	359.7	18414.2	366	1756769	359.723
ASO Control	5	4	MAX_ASO C PCNA-05,czi:1	48.55	603.12	29282.8	528	2793662	603.147		ASO anti-GAA	4	11	MAX_ASO AS PCNA-04,czi:1	43.39	377.67	16388.9	387	1563545	377.711
ASO Control	5	5	MAX_ASO C PCNA-05,czi:1	46.2	611.96	28274.9	572	2697511	612.011		ASO anti-GAA	4	12	MAX_ASO AS PCNA-04,czi:1	38.15	427.54	16312.2	439	1556236	427.582
ASO Control	5	6	MAX_ASO C PCNA-05,czi:1	74	569.66	42155.6	511	4021771	569.671		ASO anti-GAA	4	13	MAX_ASO AS PCNA-04,czi:1	55.47	206.91	11477.5	200	1094985	206.913
ASO Control	5	7	MAX_ASO C PCNA-05,czi:1	72.03	534.92	38530.8	514	3675947	534.927		ASO anti-GAA	4	14	MAX_ASO AS PCNA-04,czi:1	50.98	275.46	14044.2	278	1339856	275.484
ASO Control	5	8	MAX_ASO C PCNA-05,czi:1	53.67	687.64	36903.7	644	3520716	687.603		ASO anti-GAA	4	15	MAX_ASO AS PCNA-04,czi:1	31.32	370.85	11614.9	394	1108098	370.847
ASO Control	5	9	MAX_ASO C PCNA-05,czi:1	47.17	697.17	32884.4	667	3137269	697.147		ASO anti-GAA	4	16	MAX_ASO AS PCNA-04,czi:1	39.2	297.59	11666.1	318	1112977	297.604
ASO Control	5	10	MAX_ASO C PCNA-05,czi:1	59.33	613.31	36385.8	569	3471311	613.278		ASO anti-GAA	4	17	MAX_ASO AS PCNA-04,czi:1	58.11	232.92	13535.3	226	1291310	232.926
ASO Control	5	11	MAX_ASO C PCNA-05,czi:1	38.66	908.24	35110.1	885	3349607	908.177		ASO anti-GAA	4	18	MAX_ASO AS PCNA-04,czi:1	53.88	200.41	10797.3	194	1030096	200.396
ASO Control	5	12	MAX_ASO C PCNA-05,czi:1	50.1	727.67	36458.4	628	3478240	727.713		ASO anti-GAA	4	19	MAX_ASO AS PCNA-04,czi:1	66.41	244.2	16218.3	230	1547276	244.215
ASO Control	5	13	MAX_ASO C PCNA-05,czi:1	55.26	662.45	36607	621	3492416	662.45		ASO anti-GAA	4	20	MAX_ASO AS PCNA-04,czi:1	71.15	275.11	19574	243	1867419	275.109
ASO Control	5	14	MAX_ASO C PCNA-05,czi:1	72.2	586.65	42355.4	550	4040831	586.64		ASO anti-GAA	4	21	MAX_ASO AS PCNA-04,czi:1	64.32	233.47	15015.8	239	1432548	233.454
ASO Control	5	15	MAX_ASO C PCNA-05,czi:1	54.88	683.19	37495.7	630	3577202	683.231		ASO anti-GAA	4	22	MAX_ASO AS PCNA-04,czi:1	71.23	249.1	17744.7	222	1692892	249.118
ASO Control	5	16	MAX_ASO C PCNA-05,czi:1	30.06	668.67	20101.5	686	1917744	668.713		ASO anti-GAA	4	23	MAX_ASO AS PCNA-04,czi:1	97.52	204.02	19897.2	195	1898246	204.031
ASO Control	5	17	MAX_ASO C PCNA-05,czi:1	36.73	791.88	29084.4	764	2774740	791.844		ASO anti-GAA	4	24	MAX_ASO AS PCNA-04,czi:1	51.91	269.85	14006.9	247	1336300	269.831
ASO Control	6	1	MAX_ASO C PCNA-06,czi:1	43.02	665.65	28634.8	694	2731839	665.615		ASO anti-GAA	4	25	MAX_ASO AS PCNA-04,czi:1	55.81	198.9	11099.6	180	1058930	198.881
ASO Control	6	2	MAX_ASO C PCNA-06,czi:1	56.31	626.48	35276.3	573	3365466	626.467		ASO anti-GAA	4	26	MAX_ASO AS PCNA-04,czi:1	47.21	204.78	9667.58	197	922315	204.778
ASO Control	6	3	MAX_ASO C PCNA-06,czi:1	42.56	614.44	26148.5	610	2494644	614.392		ASO anti-GAA	5	1	MAX_ASO AS PCNA-05,czi:1	63.86	389.3	24858.8	373	2371599	389.27
ASO Control	6	4	MAX_ASO C PCNA-06,czi:1	74.42	576.45	42900.1	518	4092790	576.459		ASO anti-GAA	5	2	MAX_ASO AS PCNA-05,czi:1	67.88	392.08	26614.4	368	2539094	392.081
ASO Control	6	5	MAX_ASO C PCNA-06,czi:1	38.55	662.74	25550.2	615	2437559	662.78		ASO anti-GAA	5	3	MAX_ASO AS PCNA-05,czi:1	35.76	450.73	16119.8	445	1537880	450.779
ASO Control	6	6	MAX_ASO C PCNA-06,czi:1	47.5	652.16	30980.3	624	2955608	652.216		ASO anti-GAA	5	4	MAX_ASO AS PCNA-05,czi:1	49.43	418.97	20710.5	426	1975844	418.987
ASO Control	6	7	MAX_ASO C PCNA-06,czi:1	52.24	629.59	32890.5	631	3137854	629.605		ASO anti-GAA	5	5	MAX_ASO AS PCNA-05,czi:1	41.47	485.33	20125	504	1919984	485.291
ASO Control	6	8	MAX_ASO C PCNA-06,czi:1	66.58	567.39	37777.3	524	3604061	567.397		ASO anti-GAA	5	6	MAX_ASO AS PCNA-05,czi:1	69.05	404.49	27931.9	377	2664784	404.517
ASO Control	6	9	MAX_ASO C PCNA-06,czi:1	70.73	486.09	34382	468	3280147	486.103		ASO anti-GAA	5	7	MAX_ASO AS PCNA-05,czi:1	30.61	404.38	12376.8	389	1180787	404.34
ASO Control	6	10	MAX_ASO C PCNA-06,czi:1	57.9	675.09	39088.9	602	3729200	675.111		ASO anti-GAA	5	8	MAX_ASO AS PCNA-05,czi:1	56.06	415.52	23292.9	386	2222211	415.499
ASO Control	6	11	MAX_ASO C PCNA-06,czi:1	55.85	710.9	39701.8	636	3787669	710.865		ASO anti-GAA	5	9	MAX_ASO AS PCNA-05,czi:1	48.68	439.32	21385.1	405	2040199	439.299
ASO Control	6	12	MAX_ASO C PCNA-06,czi:1	40.5	836.61	33884.2	813	3232647	836.646		ASO anti-GAA	6	1	MAX_ASO AS PCNA-06,czi:1	80.67	225.41	18183.7	208	1734775	225.408
ASO Control	6	13	MAX_ASO C PCNA-06,czi:1	56.73	683.95	38798.8	633	3701514	683.919		ASO anti-GAA	6	2	MAX_ASO AS PCNA-06,czi:1	55.39	275.52	15260.2	233	1455864	275.504
ASO Control	6	14	MAX_ASO C PCNA-06,czi:1	64.32	505.62	32519.8	497	3102482	505.594		ASO anti-GAA	6	3	MAX_ASO AS PCNA-06,czi:1	80.33	232.04	18640.1	222	1778321	232.044
ASO Control	6	15	MAX_ASO C PCNA-06,czi:1	60.33	562.65	33946.4	488	3238590	562.679		ASO anti-GAA	6	4	MAX_ASO AS PCNA-06,czi:1	80.33	247.8	19906.6	236	1899151	247.811
ASO Control	7	1	MAX_ASO C PCNA-07,czi:1	74.42	562.03	41826.8	491	3990402	562.037		ASO anti-GAA	6	5	MAX_ASO AS PCNA-06,czi:1	65.28	343.15	22401	320	2137122	343.153
ASO Control	7	2	MAX_ASO C PCNA-07,czi:1	71.12	559.62	39799.8	522	3797021	559.615		ASO anti-GAA	6	6	MAX_ASO AS PCNA-06,czi:1	69.47	298.89	20764.9	275	1981033	298.905
ASO Control	7	3	MAX_ASO C PCNA-07,czi:1	68.47	655.08	44851.9	607	4279000	655.059		ASO anti-GAA	6	7	MAX_ASO AS PCNA-06,czi:1	42.14	323.5	13631.2	323	1300452	323.473
ASO Control	7	4	MAX_ASO C PCNA-07,czi:1	38.62	459.59	17747.1	455	1693127	459.532		ASO anti-GAA	6	8	MAX_ASO AS PCNA-06,czi:1	56.73	246.83	14002.2	227	1335852	246.822
ASO Control	7	5	MAX_ASO C PCNA-07,czi:1	75.68	662.83	50162	649	4785602	662.817		ASO anti-GAA	6	9	MAX_ASO AS PCNA-06,czi:1	56.73	347.29	19700.9	348	1879520	347.274
ASO Control	7	6	MAX_ASO C PCNA-07,czi:1	66.12	653.23	43191.1	622	4120561	653.224		ASO anti-GAA	6	10	MAX_ASO AS PCNA-06,czi:1	63.35	297.67	18858	290	1799110	297.68
ASO Control	7	7	MAX_ASO C PCNA-07,czi:1	79.41	520.71	41349.9	462	3944903	520.714		ASO anti-GAA	6	11	MAX_ASO AS PCNA-06,czi:1	50.48	306.06	15450.1	313	1473986	306.064
ASO Control	7	8	MAX_ASO C PCNA-07,czi:1	46.79	535.79	25070.3	506	2391782	535.805		ASO anti-GAA	6	12	MAX_ASO AS PCNA-06,czi:1	41.01	352.29	14445.8	349	1378174	352.251
ASO Control	7	9	MAX_ASO C PCNA-07,czi:1	60.67	537.88	32632.6	520	3113249	537.871		ASO anti-GAA	6	13	MAX_ASO AS PCNA-06,czi:1	55.81	342.77	19128.5	333	1824919	342.744
ASO Control	7	10	MAX_ASO C PCNA-07,czi:1	58.28	552.67	32208.9	571	3072827	552.659		ASO anti-GAA	7	1	MAX_ASO AS PCNA-07,czi:1	81.8	358.82	29351.9	322	2800253	358.825
ASO Control	7	11	MAX_ASO C PCNA-07,czi:1	39.08	691.59	27024.7	682	2578238	691.523		ASO anti-GAA	7	2	MAX_ASO AS PCNA-07,czi:1	55.85	349.25	19505	330	1860830	349.238
ASO Control	7	12	MAX_ASO C PCNA-07,czi:1	35.34	1184.95	41881.8	1197	3995646	1185.11		ASO anti-GAA	7	3	MAX_ASO AS PCNA-07,czi:1	74.42	325.59	24230.5	338	2311657	325.591
ASO Control	7	13	MAX_ASO C PCNA-07,czi:1	50.98	687.56	35054.5	639	3344298	687.612		ASO anti-GAA	7	4	MAX_ASO AS PCNA-07,czi:1	40.21	342.74	13781	335	1314749	342.726
ASO Control	8	1	MAX_ASO C PCNA-08,czi:1	46.04	793.31	36521.3	714	3484236	793.251		ASO anti-GAA	7	5	MAX_ASO AS PCNA-07,czi:1	42.43	381.4	16183.1	389	1543913	381.407
ASO Control	8	2	MAX_ASO C PCNA-08,czi:1	42.43	683.34	28994.3	607	2766142	683.345		ASO anti-GAA	7	6	MAX_ASO AS PCNA-07,czi:1	27.59	372.38	10273.4	343	980114	372.36
ASO Control	8	3	MAX_ASO C PCNA-08,czi:1	29.64	839.66	24889.8	836	2374563	839.738		ASO anti-GAA	7	7	MAX_ASO AS PCNA-07,czi:1	52.66	283.73	14941.4	290	1425455	283.734
ASO Control	8	4	MAX_ASO C PCNA-08,czi:1	67.88	927.31	62946.2	914	6005256	927.317		ASO anti-GAA	7	8	MAX_ASO AS PCNA-07,czi:1	62.3	310.81	19364.9	263	1847470	310.833
ASO Control	8	5	MAX_ASO C PCNA-08,czi:1	33.1	701.51	23221.2	619	2215370	701.547		ASO anti-GAA	7	9	MAX_ASO AS PCNA-07,czi:1	97.52	377.07	36773.2	353	3508267	377.083
ASO Control	9	1	MAX_ASO C PCNA-9,czi:1	60.92	358.97	21868.9	368	2086360	358.978		ASO anti-GAA	7	10	MAX_ASO AS PCNA-07,czi:1	47.13	264.54	12467	270	1189383	264.523
ASO Control	9	2	MAX_ASO C PCNA-9,czi:1	52.62	469.18	24687.5	456	2355264	469.167		ASO anti-GAA	7	11	MAX_ASO AS PCNA-07,czi:1	92.37	223.67	20659.5	222	1970980	223.661
ASO Control	9	3	MAX_ASO C PCNA-9,czi:1	31.7	419.58	13299.6	444	1268820	419.545		ASO anti-GAA	7	12	MAX_ASO AS PCNA-07,czi:1	101.59	219.61	22309.8	211	2128425	219.607
ASO Control	9	4	MAX_ASO C PCNA-9,czi:1	61.93	379.44	23497.5	354	2241733	379.421		ASO anti-GAA	7	13	MAX_ASO AS PCNA-07,czi:1	68.22	356.3	24305.4	315	2318807	356.28
ASO Control	9	5	MAX_ASO C PCNA-9,czi:1	28.09	480.72	13504.1	487	1288335	480.746		ASO anti-GAA	7	14	MAX_ASO AS PCNA-07,czi:1	75.68	405.25	30668.6	397	2925872	405.24
ASO Control	9	6	MAX_ASO C PCNA-9,czi:1	42.47	339.96	14438.8	336	1377503	339.976		ASO anti-GAA	7	15	MAX_ASO AS PCNA-07,czi:1	83.1	284.37	23630.9	258	2254457	284.367
ASO Control	9	7	MAX_ASO C PCNA-9,czi:1	44.9	288.66	12961.9	293	1236599	288.683		ASO anti-GAA	8	1	MAX_ASO AS PCNA-08,czi:1	61.68	244.85	15101.4	234	1440718	244.835
ASO Control	9	8	MAX_ASO C PCNA-9,czi:1	47.08	327.66	15427.7	345	1471851	327.692		ASO anti-GAA	8	2	MAX_ASO AS PCNA-08,czi:1	62.64	271.71	17020	243	1623756	271.711
ASO Control	9	9	MAX_ASO C PCNA-9,czi:1	46.46	409.37	19017.3	422	1814309	409.327		ASO anti-GAA	8	3	MAX_ASO AS PCNA-08,czi:1	62.3	300.99	18752.9	249	1789079	301.009
ASO Control	10	1	MAX_ASO C PCNA-10,czi:1	36.12	439.9	15889.5	391	1515901	439.908		ASO anti-GAA	8	4	MAX_ASO AS PCNA-08,czi:1	68.55	332.16	22770.3	292	2172351	332.17
ASO Control	10	2	MAX_ASO C PCNA-10,czi:1	62.14	429.55	26690.6	401	2546359	429.523		ASO anti-GAA	8	5	MAX_ASO AS PCNA-08,czi:1	83.35	293.33	24449.2	270	2332528	293.332
ASO Control	10	3	MAX_ASO C PCNA-10,czi:1	71.19	483.53	34423.8	463	3284132	483.548		ASO anti-GAA	8	6	MAX_ASO AS PCNA-08,czi:1	57.23	320.71	18354.5	301	1751076	320.715
ASO Control	10	4	MAX_ASO C PCNA-10,czi:1	71.23	467.68	33315.1	454	3178362	467.712		ASO anti-GAA	8	7	MAX_ASO AS PCNA-08,czi:1	69.56	337.56	23479.9	332	2240055	337.549
ASO Control	10	5	MAX_ASO C PCNA-10,czi:1	50.06	422.24	21138	396	2016624	422.253		ASO anti-GAA	8	8	MAX_ASO AS PCNA-08,czi:1	79.66	267.16	21282.9	269	2030451	267.172
ASO Control	10	6	MAX_ASO C PCNA-10,czi:1	69.05	447.15	30877.4	405	2945792	447.174		ASO anti-GAA	8	9	MAX_ASO AS PCNA-08,czi:1	79.12	255.62	20223.9	250	1929415	255.61
ASO Control	10	7	MAX_ASO C PCNA-10,czi:1	57.9	527.51	30543.8	495	2913967	527.527		ASO anti-GAA	8	10	MAX_ASO AS PCNA-08,czi:1	82.3	250.74	20636.6	230	1968790	250.748
ASO Control	10	8	MAX_ASO C PCNA-10,czi:1	62.39	562.71	35106.2	505	3349237	562.69		ASO anti-GAA	8	11	MAX_ASO AS PCNA-08,czi:1	73.67	262.49	19336.8	241	1844791	262.479
ASO Control	10	9	MAX_ASO C PCNA-10,czi:1	31.32	476.79	14932.9	476	1424638	476.784		ASO anti-GAA	9	1	MAX_ASO AS PCNA-09,czi:1	55.81	439.75	24540.5	409	2341239	439.716
ASO Control	10	10	MAX_ASO C PCNA-10,czi:1	24.02	468.21	11248.5	467	1073143	468.299		ASO anti-GAA	9	2	MAX_ASO AS PCNA-09,czi:1	50.48	402.58	20322.3	415	1938810	402.582
ASO Control	10	11	MAX_ASO C PCNA-10,czi:1	60.59	378.82	22950.6	368	2189557	378.786		ASO anti-GAA	9	3	MAX_ASO AS PCNA-09,czi:1	57.57	406.11	23378.3	418	2230359	406.085
ASO Control	10	12	MAX_ASO C PCNA-10,czi:1	51.74	397.34	20557.8	379	1961278	397.33		ASO anti-GAA	9	4	MAX_ASO AS PCNA-09,czi:1	83.52	365.82	30552.8	320	2914826	365.814
ASO Control	10	13	MAX_ASO C PCNA-10,czi:1	25.91	561.91	14559.6	568	1389033	561.932		ASO anti-GAA	9	5	MAX_ASO AS PCNA-09,czi:1	63.86	395.37	25246.7	387	2408610	395.345
ASO Control	10	14	MAX_ASO C PCNA-10,czi:1	48.68	352.05	17137	344	1634920	352.034		ASO anti-GAA	9	6	MAX_ASO AS PCNA-09,czi:1	35.64	529.63	18875.1	523	1800742	529.605
ASO Control	10	15	MAX_ASO C PCNA-10,czi:1	23.1	470.13	10861	475	1036173	470.174		ASO anti-GAA	9	7	MAX_ASO AS PCNA-09,czi:1	50.1	525.64	26336.2	504	2512548	525.672
ASO Control	10	16	MAX_ASO C PCNA-10,czi:1	26.96	438.68	11826.4	437	1128273	438.665		ASO anti-GAA	9	8	MAX_ASO AS PCNA-09,czi:1	88.76	376.68	33434.4	336	3189743	376.684
ASO Control	10	17	MAX_ASO C PCNA-10,czi:1	41.47	475.99	19737.3	486	1882999	475.942		ASO anti-GAA	9	9	MAX_ASO AS PCNA-09,czi:1	53.33	438.53	23387.7	447	2231258	438.547
ASO Control	10	18	MAX_ASO C PCNA-10,czi:1	38.15	625.39	23861.2	623	2276428	625.457		ASO anti-GAA	9	10	MAX_ASO AS PCNA-09,czi:1	52.66	390.66	20572.5	393	1962681	390.667
ASO Control	10	19	MAX_ASO C PCNA-10,czi:1	44.57	478.34	21319.2	459	2033915	478.331		ASO anti-GAA	9	11	MAX_ASO AS PCNA-09,czi:1	49.85	472.39	23549.3	469	2246677	472.404
ASO Control	10	20	MAX_ASO C PCNA-10,czi:1	34.21	480.02	16422.7	482	1566770	480.054		ASO anti-GAA	9	12	MAX_ASO AS PCNA-09,czi:1	60.88	428.2	26068.1	447	2486972	428.188
ASO Control	10	21	MAX_ASO C PCNA-10,czi:1	30.48	428.58	13063.7	416	1246315	428.599		ASO anti-GAA	9	13	MAX_ASO AS PCNA-09,czi:1	71.23	376.27	26803.7	383	2557150	376.298
											ASO anti-GAA	9	14	MAX_ASO AS PCNA-09,czi:1	52.62	436.01	22942.5	453	2188779	436.003
											ASO anti-GAA	10	1	MAX_ASO AS PCNA-10,czi:1	65.24	179.57	11715.1	161	1117660	179.57
											ASO anti-GAA	10	2	MAX_ASO AS PCNA-10,czi:1	41.38	322.64	13351.7	303	1273788	322.66
											ASO anti-GAA	10	3	MAX_ASO AS PCNA-10,czi:1	26.83	422.69	11342.3	378	1082089	422.747
											ASO anti-GAA	10	4	MAX_ASO AS PCNA-10,czi:1	39.54	275.25	10882.9	253	1038260	275.238
											ASO anti-GAA	10	5	MAX_ASO AS PCNA-10,czi:1	32.49	267.1	8679.11	246	828012	267.132
											ASO anti-GAA	10	6	MAX_ASO AS PCNA-10,czi:1	57.23	318.86	18248.8	324	1740988	318.868
											ASO anti-GAA	10	7	MAX_ASO AS PCNA-10,czi:1	59.58	289.4	17242.4	293	1644973	289.399
											ASO anti-GAA	10	8	MAX_ASO AS PCNA-10,czi:1	61.93	305.51	18919.4	272	1804962	305.496
											ASO anti-GAA	10	9	MAX_ASO AS PCNA-10,czi:1	40.92	575.71	23558.9	608	2247589	575.731
											ASO anti-GAA	10	10	MAX_ASO AS PCNA-10,czi:1	44.95	296.53	13328.1	285	1271539	296.509
											ASO anti-GAA	10	11	MAX_ASO AS PCNA-10,czi:1	48.09	409.79	19707	399	1880107	409.795
											ASO anti-GAA	10	12	MAX_ASO AS PCNA-10,czi:1	101.42	230.06	23333.6	213	2226092	230.069
											ASO anti-GAA	10	13	MAX_ASO AS PCNA-10,czi:1	58.2	347.63	20230.2	336	1930020	347.598

## Sheet: 2f
ORC1
Fraction	Chromatin	Chromatin	Chromatin
Condition	Control	anti-TTC	anti-GAA
Replicate 1	0.645899	0.865685	1.12463
Replicate 2	0.755439	0.908969	0.949412
Replicate 3	0.48696	0.549933	0.810719
Replicate 4	0.733333	0.873333	1.51667
Replicate 5	0.670053	0.36196	0.794836
Mean	0.658337	0.711976	1.03925

[truncated: 10 more sheets: 2h, 3b, 3c, 3d, 3g (left), 3g (rigth), 4a, 4b, 4c, 4d]
