# Supplementary material for: ORC1 binds to cis-transcribed RNAs for efficient activation of replication origins
Source: Nat Commun. 2023 Jul 24;14:4447. doi: 10.1038/s41467-023-40105-3 (PMC10366126; doi:10.1038/s41467-023-40105-3)
Supplement: Supplementary file 10 — Source Data [file 41467_2023_40105_MOESM10_ESM.zip › SourceData_SupplementaryInformation_ESM.xlsx]

## Sheet: 2c
tr_ID	type	catRAPID_zscore
ENST00000002165	depleted	0.17942
ENST00000265742	enriched	1.76728
ENST00000003100	depleted	0.416887
ENST00000394507	enriched	0.297361
ENST00000439784	enriched	0.787599
ENST00000402384	enriched	0.380475
ENST00000454079	enriched	0.497361
ENST00000570319	depleted	-0.155409
ENST00000321143	depleted	0.324802
ENST00000317881	depleted	-0.240106
ENST00000394391	depleted	0.118997
ENST00000262367	enriched	3.09288
ENST00000620374	enriched	0.0242744
ENST00000371335	depleted	0.0720317
ENST00000504334	enriched	0.363325
ENST00000005260	enriched	0.416887
ENST00000375190	depleted	0.491557
ENST00000341776	enriched	1.21821
ENST00000356200	enriched	0.224802
ENST00000164024	enriched	2.57968
ENST00000262304	enriched	2.47124
ENST00000233099	enriched	-0.0575198
ENST00000382518	depleted	-0.0306069
ENST00000342836	depleted	-0.0738786
ENST00000372596	enriched	0.0546174
ENST00000367604	enriched	1.42454
ENST00000418390	enriched	1.77388
ENST00000265748	enriched	0.178364
ENST00000373647	enriched	0.439314
ENST00000392197	depleted	0.0686016
ENST00000554990	enriched	-0.0419525
ENST00000473565	enriched	-0.166755
ENST00000389857	enriched	1.41293
ENST00000381591	enriched	0.54248
ENST00000505625	enriched	0.209763
ENST00000019317	enriched	0.41372
ENST00000226328	enriched	-0.130079
ENST00000323929	enriched	0.5
ENST00000370449	enriched	0.426649
ENST00000374012	enriched	0.994459
ENST00000369002	enriched	1.52322
ENST00000495794	enriched	0.853034
ENST00000640069	enriched	-0.338522
ENST00000537505	enriched	1.41319
ENST00000033079	enriched	0.990501
ENST00000543897	enriched	1.10422
ENST00000554611	enriched	1.41266
ENST00000344204	enriched	2.5095
ENST00000265077	enriched	0.863325
ENST00000265109	enriched	1.53852
ENST00000263270	depleted	-0.0060686
ENST00000380647	enriched	1.31662
ENST00000303965	enriched	1.89842
ENST00000426837	enriched	1.15805
ENST00000424120	enriched	0.54248
ENST00000620676	enriched	1.15251
ENST00000381055	enriched	0.61847
ENST00000511181	depleted	0.195778
ENST00000547825	enriched	-0.101319
ENST00000439977	depleted	0.255145
ENST00000621776	enriched	0.712665
ENST00000569359	depleted	-0.0725594
ENST00000606320	enriched	0.228496
ENST00000261507	depleted	0.0825858
ENST00000235835	depleted	0.037467
ENST00000354618	enriched	0.459103
ENST00000366603	enriched	1.86544
ENST00000366541	enriched	0.0543536
ENST00000264279	enriched	0.0171504
ENST00000639812	enriched	0.407388
ENST00000371429	depleted	1.02454
ENST00000040877	enriched	1.92876
ENST00000530271	enriched	2.13483
ENST00000489853	depleted	-0.412401
ENST00000399302	enriched	0.207916
ENST00000535236	enriched	1.55937
ENST00000424459	enriched	0.183377
ENST00000547892	depleted	0.398153
ENST00000590921	depleted	0.308707
ENST00000313860	enriched	0.372296
ENST00000406875	enriched	1.39314
ENST00000452918	enriched	1.15726
ENST00000564572	depleted	0.109235
ENST00000263094	enriched	1.53588
ENST00000624204	enriched	0.498945
ENST00000370521	enriched	0.922691
ENST00000585809	depleted	0.0474934
ENST00000378694	enriched	-0.0100264
ENST00000369755	enriched	2.13747
ENST00000181839	enriched	2.21583
ENST00000367409	enriched	1.32084
ENST00000621943	depleted	-0.145383
ENST00000471008	depleted	0.178892
ENST00000163416	enriched	0.375198
ENST00000479748	enriched	0.14248
ENST00000359933	enriched	1.81108
ENST00000262215	enriched	1.3248
ENST00000356056	enriched	2.08417
ENST00000264052	enriched	0.252507
ENST00000399799	enriched	2.12823
ENST00000185150	enriched	0.309499
ENST00000508342	enriched	-0.155409
ENST00000532240	enriched	-0.327968
ENST00000318607	enriched	0.467546
ENST00000556564	enriched	1.73562
ENST00000350878	enriched	2.12032
ENST00000315870	enriched	-0.197361
ENST00000455205	depleted	0.910554
ENST00000340736	enriched	1.63113
ENST00000312358	enriched	2.67256
ENST00000168216	depleted	-0.103958
ENST00000560789	enriched	-0.0343008
ENST00000477054	enriched	0.368074
ENST00000510636	enriched	0.48153
ENST00000389005	enriched	1.57071
ENST00000261892	enriched	0.630343
ENST00000336078	enriched	0.296042
ENST00000261875	depleted	0.335884
ENST00000262947	depleted	0.0548813
ENST00000556463	enriched	0.021372
ENST00000401722	depleted	0.895251
ENST00000358350	enriched	1.04169
ENST00000479697	enriched	0.577836
ENST00000370296	enriched	0.583377
ENST00000231790	enriched	0.00395778
ENST00000170564	enriched	0.244327
ENST00000160373	enriched	0.932454
ENST00000391959	enriched	2.20818
ENST00000264065	enriched	1.04565
ENST00000221233	depleted	-0.105013
ENST00000397119	enriched	-0.285224
ENST00000358780	enriched	0.832982
ENST00000377072	enriched	1.14776
ENST00000354831	enriched	0.544855
ENST00000022615	depleted	-0.432454
ENST00000335749	enriched	1.63984
ENST00000583228	enriched	-0.437731
ENST00000389622	enriched	1.29736
ENST00000243326	enriched	1.87863
ENST00000637806	enriched	0.854617
ENST00000397885	enriched	-0.0693931
ENST00000261597	enriched	-0.292876
ENST00000369615	enriched	1.76702
ENST00000261783	depleted	0.410554
ENST00000511906	enriched	0.0496042
ENST00000382065	enriched	0.209763
ENST00000418814	enriched	1.6847
ENST00000392717	enriched	1.09156
ENST00000523037	depleted	0.261214
ENST00000543086	enriched	1.10792
ENST00000261584	enriched	0.285752
ENST00000349129	enriched	0.267282
ENST00000406337	enriched	1.0029
ENST00000379161	enriched	-0.0627968
ENST00000315596	enriched	0.222164
ENST00000599232	depleted	0.0372032
ENST00000344157	enriched	0.995515
ENST00000494593	depleted	0.121636
ENST00000261167	enriched	0.579156
ENST00000373586	depleted	-0.229288
ENST00000405141	enriched	0.92058
ENST00000528987	depleted	-0.0920844
ENST00000392142	enriched	1.08945
ENST00000198536	enriched	-0.294987
ENST00000379540	enriched	0.110554
ENST00000481453	depleted	0.282586
ENST00000380122	enriched	0.304749
ENST00000342160	enriched	1.52216
ENST00000416614	enriched	0.495515
ENST00000323090	depleted	-0.135092
ENST00000340513	enriched	0.277836
ENST00000615531	enriched	1.47784
ENST00000266037	enriched	1.38786
ENST00000202556	enriched	1.64749
ENST00000616679	enriched	0.0385224
ENST00000357236	enriched	-0.0437995
ENST00000473131	enriched	0.411082
ENST00000435734	depleted	0.0503958
ENST00000495517	enriched	-0.115303
ENST00000621632	enriched	0.355673
ENST00000640648	depleted	0.280475
ENST00000597870	depleted	-0.0493404
ENST00000553865	enriched	0.471768
ENST00000264198	depleted	0.281003
ENST00000374403	enriched	0.0931398
ENST00000395799	enriched	0.671768
ENST00000280562	enriched	1.4905
ENST00000381295	enriched	0.206596
ENST00000356362	enriched	0.224011
ENST00000262483	enriched	1.65858
ENST00000521891	enriched	0.708179
ENST00000589334	depleted	-0.0944591
ENST00000399332	enriched	2.41741
ENST00000216297	enriched	0.245119
ENST00000206765	enriched	0.125594
ENST00000362057	enriched	0.579947
ENST00000265990	enriched	1.1752
ENST00000375664	enriched	1.76042
ENST00000563821	depleted	0.324011
ENST00000379388	enriched	1.75541
ENST00000371068	enriched	1.0934
ENST00000371554	enriched	-0.0137203
ENST00000443698	enriched	-0.283377
ENST00000214869	depleted	-0.155937
ENST00000378988	depleted	-0.0854881
ENST00000592624	depleted	0.0683377
ENST00000348943	enriched	0.628232
ENST00000215570	depleted	0.185488
ENST00000615234	depleted	0.296306
ENST00000334554	enriched	1.22823
ENST00000314328	enriched	1.03193
ENST00000425542	depleted	-0.105277
ENST00000323205	depleted	0.0300792
ENST00000355257	depleted	-0.251187
ENST00000359486	enriched	0.838522
ENST00000216034	depleted	0.0234828
ENST00000484256	depleted	-0.0435356
ENST00000290429	depleted	0.337467
ENST00000396265	depleted	-0.220053
ENST00000489010	depleted	0.256992
ENST00000454349	enriched	1.34987
ENST00000216252	depleted	-0.343536
ENST00000216373	enriched	1.92164
ENST00000245441	enriched	1.88443
ENST00000216416	depleted	0.0968338
ENST00000555093	depleted	0.522427
ENST00000619416	enriched	0.515567
ENST00000216471	enriched	0.156992
ENST00000395125	enriched	0.176253
ENST00000557016	depleted	-0.214248
ENST00000526495	enriched	0.142744
ENST00000251038	enriched	1.76306
ENST00000554684	enriched	0.863588
ENST00000361611	depleted	-0.214248
ENST00000262710	enriched	0.872032
ENST00000399982	enriched	0.801847
ENST00000216832	enriched	-0.0372032
ENST00000278886	enriched	1.28522
ENST00000355972	enriched	0.522955
ENST00000373030	depleted	-0.0263852
ENST00000372824	enriched	0.0124011
ENST00000371602	enriched	0.251715
ENST00000378501	enriched	-0.0229551
ENST00000375712	enriched	0.764908
ENST00000612233	enriched	0.261741
ENST00000409299	depleted	0.859894
ENST00000217402	enriched	0.365435
ENST00000217446	depleted	-0.0501319
ENST00000513432	enriched	0.644855
ENST00000379068	enriched	0.208707
ENST00000610588	enriched	0.0617414
ENST00000617310	enriched	0.345646
ENST00000218176	enriched	0.656992
ENST00000376521	depleted	0.373087
ENST00000379374	enriched	-0.0514512
ENST00000376759	depleted	-0.0406332
ENST00000395209	enriched	0.667018
ENST00000373358	enriched	-0.306332
ENST00000376747	enriched	0.733509
ENST00000523562	enriched	0.294459
ENST00000426654	enriched	1.67441
ENST00000219252	depleted	0.225858
ENST00000512062	depleted	0.239314
ENST00000571025	enriched	0.905541
ENST00000409477	depleted	-0.114248
ENST00000262135	enriched	0.302375
ENST00000219837	enriched	0.925858
ENST00000443617	enriched	0.967018
ENST00000261890	depleted	0.207652
ENST00000346128	enriched	2.16834
ENST00000261868	enriched	0.343272
ENST00000261866	enriched	1.46781
ENST00000220514	depleted	-0.0319261
ENST00000445593	depleted	0.569657
ENST00000523960	enriched	0.718206
ENST00000520539	enriched	2.64354
ENST00000265807	enriched	0.232718
ENST00000359741	depleted	0.601055
ENST00000381237	depleted	0.618734
ENST00000523415	enriched	0.0448549
ENST00000518288	enriched	0.862533
ENST00000469137	enriched	0.176253
ENST00000586054	depleted	0.613984
ENST00000263382	depleted	0.396306
ENST00000221671	enriched	0.259631
ENST00000392271	enriched	0.749868
ENST00000419343	enriched	0.0506596
ENST00000601390	depleted	-0.0337731
ENST00000595961	depleted	0.126121
ENST00000593685	enriched	0.678892
ENST00000598742	depleted	0.18628
ENST00000597017	depleted	0.146438
ENST00000596731	depleted	0.0997361
ENST00000251472	enriched	0.969129
ENST00000598969	depleted	0.205277
ENST00000251203	enriched	0.187071
ENST00000262895	enriched	0.485224
ENST00000601023	enriched	-0.271504
ENST00000600651	depleted	-0.0319261
ENST00000393085	depleted	0.0459103
ENST00000222726	enriched	0.0055409
ENST00000496622	depleted	-0.259894
ENST00000488564	enriched	0.270449
ENST00000462395	enriched	0.945383
ENST00000395422	depleted	-0.238259
ENST00000223029	depleted	-0.25752
ENST00000306177	enriched	1.16253
ENST00000492315	depleted	0.125066
ENST00000401528	enriched	0.196306
ENST00000492143	enriched	0.658311
ENST00000223210	enriched	1.3533
ENST00000406581	depleted	0.356201
ENST00000481573	depleted	-0.241425
ENST00000353704	depleted	0.210554
ENST00000224140	enriched	0.834301
ENST00000324109	enriched	1.11636
ENST00000377833	enriched	0.825066
ENST00000224756	enriched	-0.0163588
ENST00000370110	depleted	-0.0841689
ENST00000368842	depleted	0.158311
ENST00000299130	enriched	0.0775726
ENST00000262294	enriched	0.629024
ENST00000641323	depleted	0.317942
ENST00000361571	enriched	0.559103
ENST00000574710	depleted	0.404485
ENST00000592456	depleted	0.205277
ENST00000428826	enriched	0.0894459
ENST00000225964	enriched	1.3058
ENST00000442592	depleted	-0.102111
ENST00000505658	enriched	0.903166
ENST00000451056	depleted	-0.35066
ENST00000226230	depleted	0.227968
ENST00000314616	enriched	0.463588
ENST00000577226	enriched	2.219
ENST00000503574	depleted	-0.0886544
ENST00000226798	enriched	-0.291821
ENST00000603548	enriched	-0.0846966
ENST00000503128	enriched	1.20106
ENST00000409598	enriched	0.227177
ENST00000264431	enriched	0.241161
ENST00000302503	depleted	0.637467
ENST00000263773	enriched	0.420053
ENST00000227349	enriched	0.867018
ENST00000227471	depleted	0.456728
ENST00000227525	depleted	0.373615
ENST00000265983	enriched	-0.150923
ENST00000533223	enriched	0.78496
ENST00000263401	depleted	0.0754617
ENST00000527571	depleted	-0.14723
ENST00000318304	enriched	0.353562
ENST00000542286	enriched	0.290765
ENST00000262061	depleted	-0.178892
ENST00000229238	depleted	0.0886544
ENST00000229239	depleted	0.0722955
ENST00000540458	enriched	0.3781
ENST00000229270	depleted	0.383377
ENST00000544681	depleted	-0.203694
ENST00000549525	depleted	-0.395251
ENST00000539757	enriched	0.269129
ENST00000466444	enriched	1.23219
ENST00000541412	depleted	-0.216095
ENST00000392477	enriched	1.36464
ENST00000367467	enriched	2.41082
ENST00000392589	enriched	0.537467
ENST00000633556	enriched	2.27731
ENST00000317357	enriched	1.60686
ENST00000427704	enriched	0.48628
ENST00000476287	enriched	0.419789
ENST00000230361	enriched	-0.102639
ENST00000515773	enriched	1.35567
ENST00000370081	depleted	-0.37467
ENST00000481061	depleted	-0.337467
ENST00000393844	depleted	0.242216
ENST00000429381	enriched	-0.0300792
ENST00000254900	enriched	0.112137
ENST00000265081	enriched	0.369921
ENST00000399107	enriched	0.170449
ENST00000511367	enriched	0.0572559
ENST00000508177	depleted	0.191821
ENST00000519374	depleted	-0.107916
ENST00000357388	enriched	0.845119
ENST00000264951	enriched	0.504485
ENST00000328333	enriched	2.09182
ENST00000264538	enriched	0.338786
ENST00000493624	enriched	-0.0261214
ENST00000446044	depleted	0.388654
ENST00000232892	enriched	-0.341953
ENST00000486752	enriched	1.19736
ENST00000265044	depleted	0.154881
ENST00000342981	enriched	1.18417
ENST00000264093	depleted	-0.1
ENST00000434524	depleted	0.0572559
ENST00000537606	depleted	0.320317
ENST00000263642	enriched	0.256464
ENST00000591358	depleted	0.458311
ENST00000263915	enriched	0.424274
ENST00000436346	enriched	1.93668
ENST00000263991	enriched	0.511873
ENST00000282549	enriched	0.375726
ENST00000366671	enriched	0.375726
ENST00000335508	enriched	0.340897
ENST00000264254	enriched	-0.11372
ENST00000233893	depleted	0.0430079
ENST00000409177	depleted	0.361214
ENST00000421745	enriched	1.70475
ENST00000538384	enriched	0.285488
ENST00000234170	enriched	-0.0525066
ENST00000426016	enriched	0.197361
ENST00000378669	depleted	0.249868
ENST00000234454	depleted	0.0649077
ENST00000613296	enriched	1.64063
ENST00000371269	depleted	0.716095
ENST00000611084	enriched	1.5847
ENST00000378230	enriched	1.61108
ENST00000605337	depleted	0.121108
ENST00000262450	enriched	1.97441
ENST00000493678	depleted	-0.319261
ENST00000357214	enriched	0.386807
ENST00000637208	enriched	0.31504
ENST00000376753	depleted	0.0688654
ENST00000367537	enriched	0.457256
ENST00000468183	depleted	0.54723
ENST00000372257	depleted	0.201583
ENST00000447098	enriched	0.444063
ENST00000262746	depleted	-0.0604222
ENST00000236137	depleted	0.548813
ENST00000340385	depleted	-0.353562
ENST00000324856	enriched	2.62507
ENST00000373912	depleted	-0.0844327
ENST00000371626	depleted	0.0319261
ENST00000358823	enriched	1.28443
ENST00000237177	enriched	0.518734
ENST00000262043	enriched	1.20264
ENST00000431975	enriched	0.346438
ENST00000341911	enriched	0.720844
ENST00000261560	enriched	0.0905013
ENST00000409760	depleted	-0.34723
ENST00000396658	enriched	1.08892
ENST00000237841	enriched	-0.365435
ENST00000446284	enriched	0.727968
ENST00000322030	enriched	0.638522
ENST00000451402	depleted	0.641689
ENST00000373768	depleted	-0.0548813
ENST00000541064	depleted	-0.336148
ENST00000298832	enriched	0.562797
ENST00000266126	depleted	0.476517
ENST00000354366	enriched	1.16359
ENST00000337768	enriched	0.20686
ENST00000238789	enriched	1.2219
ENST00000369603	enriched	-0.11715
ENST00000614499	depleted	-0.0562005
ENST00000497136	enriched	0.158575
ENST00000625129	depleted	0.0720317
ENST00000239151	enriched	0.122427
ENST00000470495	enriched	0.907652
ENST00000464889	depleted	0.261214
ENST00000261811	depleted	-0.06781
ENST00000495275	depleted	-0.0150396
ENST00000498166	enriched	0.27124
ENST00000367048	depleted	0.53562
ENST00000239830	enriched	-0.273087
ENST00000261488	enriched	0.255409
ENST00000379487	enriched	0.192876
ENST00000320027	enriched	1.05515
ENST00000239938	enriched	0.320053
ENST00000333003	enriched	0.226913
ENST00000261637	enriched	0.254617
ENST00000389934	enriched	0.125858
ENST00000455200	enriched	-0.160158
ENST00000305768	enriched	0.819261
ENST00000532681	depleted	0.0794195
ENST00000622508	enriched	-0.0957784
ENST00000369763	enriched	0.218206
ENST00000536680	enriched	0.410554
ENST00000396516	enriched	-0.248285
ENST00000497519	enriched	-0.319525
ENST00000359242	enriched	0.690501
ENST00000370141	enriched	-0.193668
ENST00000425198	enriched	0.328232
ENST00000242140	enriched	0.576781
ENST00000440172	enriched	2.51293
ENST00000393118	enriched	0.37467
ENST00000392521	enriched	1.58945
ENST00000281928	enriched	1.75251
ENST00000379341	depleted	-0.00263852
ENST00000585606	depleted	0.265172
ENST00000495963	depleted	0.00290237
ENST00000493639	enriched	-0.1781
ENST00000396679	enriched	-0.0501319
ENST00000243077	enriched	2.12296
ENST00000332858	depleted	0.31847
ENST00000243344	enriched	0.124274
ENST00000243578	depleted	-0.177045
ENST00000456718	enriched	-0.418206
ENST00000314355	depleted	-0.259894
ENST00000273075	depleted	0.769129
ENST00000371141	enriched	0.877836
ENST00000244061	depleted	0.409499
ENST00000484427	enriched	0.7781
ENST00000244137	depleted	0.028496
ENST00000381668	enriched	1.49367
ENST00000541110	enriched	1.01847
ENST00000466808	enriched	-0.0730871
ENST00000607124	depleted	-0.319525
ENST00000455157	enriched	0.175462
ENST00000276201	enriched	-0.105541
ENST00000371437	depleted	-0.103166
ENST00000637812	enriched	1.74116
ENST00000334270	enriched	-0.014248
ENST00000376300	enriched	0.452243
ENST00000301454	enriched	0.646966
ENST00000245812	depleted	-0.00474934
ENST00000596070	depleted	-0.148021
ENST00000245817	depleted	0.0762533
ENST00000381342	depleted	-0.158047
ENST00000380113	depleted	-0.192348
ENST00000374980	enriched	0.286807
ENST00000374078	depleted	-0.107652
ENST00000397527	enriched	1.75989
ENST00000246533	depleted	0.470185
ENST00000246554	depleted	-0.277836
ENST00000265462	depleted	-0.0833773
ENST00000246914	enriched	0.432982
ENST00000599672	depleted	0.606069
ENST00000376964	depleted	-0.178628
ENST00000247225	depleted	0.615831
ENST00000372902	depleted	0.0651715
ENST00000375550	depleted	-0.528232
ENST00000372584	enriched	1.76649
ENST00000509578	depleted	-0.343008
ENST00000591899	depleted	0.0168865
ENST00000368547	depleted	0.446438
ENST00000248594	enriched	0.713984
ENST00000451157	depleted	0.0255937
ENST00000248958	depleted	0.06781
ENST00000403892	depleted	0.322691
ENST00000614167	enriched	-0.1
ENST00000561246	depleted	-0.232454
ENST00000395530	enriched	1.6723
ENST00000492758	depleted	-0.291293
ENST00000496391	enriched	0.684433
ENST00000297788	enriched	0.263325
ENST00000407800	depleted	-0.146438
ENST00000261609	enriched	1.66913
ENST00000317615	depleted	-0.0912929
ENST00000263791	enriched	1.39578
ENST00000261839	enriched	0.684169
ENST00000281282	enriched	0.76781
ENST00000361937	enriched	1.44802
ENST00000434526	depleted	0.304485
ENST00000572447	depleted	0.0345646
ENST00000250101	depleted	0.0459103
ENST00000577088	depleted	-0.0242744
ENST00000469979	enriched	-0.0762533
ENST00000620350	enriched	0.0298153
ENST00000536689	enriched	0.344327
ENST00000381869	enriched	1.27256
ENST00000527915	enriched	-0.265172
ENST00000250498	depleted	-0.246174
ENST00000262715	enriched	1.22454
ENST00000636395	enriched	1.4248
ENST00000250699	enriched	0.187335
ENST00000412997	enriched	0.304222
ENST00000447102	depleted	0.11372
ENST00000381077	depleted	-0.0348285
ENST00000612128	enriched	0.892612
ENST00000518798	depleted	0.212137
ENST00000596799	depleted	-0.00290237
ENST00000400822	enriched	1.16464
ENST00000486305	enriched	0.146702
ENST00000252785	depleted	-0.0253298
ENST00000395693	depleted	-0.102639
ENST00000252996	enriched	1.39024
ENST00000252999	enriched	2.14828
ENST00000373842	depleted	-0.188391
ENST00000340748	enriched	0.872823
ENST00000369682	enriched	2.1314
ENST00000342782	depleted	0.498153
ENST00000543926	enriched	1.1686
ENST00000253255	enriched	1.99842
ENST00000373932	depleted	0.167282
ENST00000639702	enriched	0.931398
ENST00000569997	depleted	0.197098
ENST00000642050	depleted	0.423483
ENST00000376959	enriched	1.94485
ENST00000378746	enriched	1.48918
ENST00000251413	depleted	0.144591
ENST00000593262	depleted	0.155409
ENST00000308423	enriched	0.459103
ENST00000253794	depleted	-0.217942
ENST00000360839	enriched	1.80317
ENST00000253925	enriched	1.54855
ENST00000254029	enriched	0.110554
ENST00000556438	depleted	-0.200792
ENST00000460484	depleted	-0.326121
ENST00000358602	enriched	2.24802
ENST00000254803	enriched	-0.091029
ENST00000254846	enriched	1.41108
ENST00000358544	enriched	1.16227
ENST00000254998	depleted	-0.00844327
ENST00000216877	enriched	0.528496
ENST00000481782	enriched	-0.0416887
ENST00000371158	enriched	0.564644
ENST00000460403	depleted	-0.389446
ENST00000463567	enriched	0.606069
ENST00000256429	enriched	2.12955
ENST00000256545	depleted	-0.0197889
ENST00000369470	enriched	-0.0614776
ENST00000396097	enriched	0.36438
ENST00000367435	enriched	1.25805
ENST00000482943	depleted	-0.197889
ENST00000256854	enriched	0.194459
ENST00000446230	enriched	0.094723
ENST00000462812	enriched	-0.178628
ENST00000371208	enriched	1.86966
ENST00000371544	enriched	0.509235
ENST00000257245	depleted	-0.257784
ENST00000543510	depleted	-0.060686
ENST00000472226	enriched	-0.375726
ENST00000602836	enriched	0.477836
ENST00000376052	enriched	0.688654
ENST00000310343	enriched	0.877573
ENST00000337006	enriched	0.988918
ENST00000392533	enriched	0.866491
ENST00000412139	enriched	-0.116359
ENST00000357311	enriched	-0.177836
ENST00000527401	enriched	1.35435
ENST00000495596	depleted	-0.0313984
ENST00000549117	depleted	-0.201319
ENST00000486433	depleted	0.327704
ENST00000257904	depleted	0.14248
ENST00000367576	enriched	0.105541
ENST00000381501	enriched	0.243272
ENST00000353364	enriched	0.375198
ENST00000258169	enriched	-0.323483
ENST00000258229	enriched	1.97098
ENST00000491322	depleted	0.673879
ENST00000367607	enriched	2.3876
ENST00000477068	enriched	-0.205277
ENST00000258400	depleted	-0.415567
ENST00000444881	depleted	0.101055
ENST00000494306	depleted	-0.272823
ENST00000258428	enriched	1.54248
ENST00000393483	enriched	0.22876
ENST00000258484	enriched	-0.148021
ENST00000378037	enriched	0.0538259
ENST00000259008	enriched	0.233245
ENST00000493866	depleted	0.19314
ENST00000366923	enriched	0.822427
ENST00000376980	enriched	0.314776
ENST00000374517	depleted	0.163852
ENST00000259335	enriched	1.84565
ENST00000461762	enriched	0.159631
ENST00000259365	enriched	0.369393
ENST00000259457	depleted	-0.327968
ENST00000373555	enriched	0.673087
ENST00000462523	enriched	0.055409
ENST00000524119	depleted	0.628496
ENST00000358227	depleted	0.144591
ENST00000480885	enriched	-0.201583
ENST00000373699	depleted	-0.351451
ENST00000378814	enriched	0.758839
ENST00000379608	enriched	0.562005
ENST00000460547	depleted	0.00290237
ENST00000606961	depleted	0.563325
ENST00000447654	depleted	0.241425
ENST00000634661	enriched	-0.22533
ENST00000260102	depleted	-0.060686
ENST00000260129	enriched	0.362269
ENST00000439128	enriched	0.88285
ENST00000343115	enriched	0.993931
ENST00000260327	enriched	0.810554
ENST00000260359	enriched	-0.0707124
ENST00000260363	enriched	0.0952507
ENST00000389629	enriched	0.925858
ENST00000322954	enriched	1.4628
ENST00000477524	enriched	0.773879
ENST00000613142	depleted	0.481266
ENST00000611786	depleted	-0.0440633
ENST00000296098	enriched	0.446702
ENST00000359263	enriched	0.425858
ENST00000369005	enriched	1.41979
ENST00000371485	enriched	0.481266
ENST00000371380	enriched	0.559103
ENST00000260818	enriched	1.58232
ENST00000373208	enriched	1.06649
ENST00000440692	enriched	0.125066
ENST00000373644	enriched	0.47467
ENST00000260970	enriched	0.0905013
ENST00000394095	enriched	-0.497361
ENST00000567435	depleted	-0.00949868
ENST00000264344	enriched	0.442744
ENST00000326639	enriched	0.0844327
ENST00000250894	enriched	1.56887
ENST00000435822	depleted	0.620844
ENST00000266529	enriched	-0.076781
ENST00000266544	depleted	0.831662
ENST00000266560	enriched	-0.315567
ENST00000369367	enriched	0.963852
ENST00000403593	depleted	0.098153
ENST00000394023	enriched	1.1591
ENST00000267085	enriched	0.0638522
ENST00000548845	depleted	-0.129288
ENST00000267176	enriched	0.894987
ENST00000542440	enriched	1.57784
ENST00000622611	enriched	1.57467
ENST00000557772	enriched	0.907652
ENST00000394855	enriched	0.35066
ENST00000268138	enriched	1.42797
ENST00000558924	depleted	0.354881
ENST00000641206	enriched	2.00106
ENST00000424011	depleted	0.224274
ENST00000268616	enriched	1.19208
ENST00000569558	enriched	0.211082
ENST00000268989	enriched	1.29024
ENST00000581287	depleted	0.988127
ENST00000269389	depleted	0.650923
ENST00000589797	depleted	0.722164
ENST00000638009	enriched	2.80844
ENST00000641145	enriched	2.21873
ENST00000588278	depleted	0.351451
ENST00000317040	depleted	0.278628
ENST00000474221	enriched	0.745119
ENST00000270221	depleted	-0.333509
ENST00000270328	enriched	0.698681
ENST00000338257	depleted	0.41847
ENST00000600128	enriched	2.08311
ENST00000614486	depleted	-0.185224
ENST00000337907	enriched	1.52586
ENST00000358897	enriched	0.581003
ENST00000367846	depleted	0.120317
ENST00000609263	depleted	-0.227177
ENST00000271452	enriched	-0.0717678
ENST00000367975	depleted	0.842744
ENST00000271651	enriched	-0.175989
ENST00000391878	enriched	1.32375
ENST00000478558	depleted	-0.0926121
ENST00000470180	depleted	0.0875989
ENST00000368358	enriched	0.491557
ENST00000389793	enriched	0.606596
ENST00000366542	enriched	-0.0915567
ENST00000281701	enriched	0.225594
ENST00000323699	depleted	0.0978892
ENST00000541182	depleted	0.175726
ENST00000465271	depleted	0.183905
ENST00000366769	enriched	1.88417
ENST00000367240	enriched	1.37282
ENST00000272203	enriched	1.14222
ENST00000409573	enriched	0.340633
ENST00000409448	enriched	-0.370976
ENST00000273221	enriched	1.50422
ENST00000431670	enriched	1.14934
ENST00000402314	enriched	0.315567
ENST00000466490	depleted	0.187599
ENST00000474524	enriched	0.831926
ENST00000460851	enriched	-0.15277
ENST00000446879	depleted	-0.105805
ENST00000404464	depleted	0.646702
ENST00000502726	enriched	0.459894
ENST00000319540	depleted	0.322955
ENST00000274137	depleted	-0.0762533
ENST00000274203	enriched	1.48549
ENST00000274255	depleted	0.339842
ENST00000274289	enriched	0.301055
ENST00000506364	enriched	0.240633
ENST00000274364	enriched	1.65541
ENST00000274496	depleted	-0.0461741
ENST00000312943	enriched	0.392348
ENST00000274938	depleted	0.729024
ENST00000275034	enriched	1.22612
ENST00000464622	enriched	0.255145
ENST00000433355	enriched	0.277045
ENST00000461783	enriched	0.672296
ENST00000314607	enriched	0.430871
ENST00000452576	enriched	0.933773
ENST00000328747	enriched	-0.15409
ENST00000419735	enriched	0.407124
ENST00000397821	enriched	0.846174
ENST00000376042	enriched	0.162005
ENST00000396965	enriched	-0.0121372
ENST00000276055	depleted	0.46095
ENST00000377811	depleted	-0.223483
ENST00000423759	enriched	0.730871
ENST00000495186	depleted	-0.037467
ENST00000622277	depleted	0.0617414
ENST00000360700	enriched	0.0984169
ENST00000324765	enriched	1.66385
ENST00000372435	depleted	0.0208443
ENST00000344683	enriched	0.754354
ENST00000454498	enriched	0.310818
ENST00000397358	enriched	0.556992
ENST00000276440	enriched	1.04222
ENST00000328195	depleted	0.465172
ENST00000317025	enriched	2.08391
ENST00000336273	enriched	1.59868
ENST00000337573	enriched	-0.00791557
ENST00000522532	depleted	-0.078628
ENST00000468435	enriched	0.644063
ENST00000534928	enriched	0.267018
ENST00000277225	enriched	0.930343
ENST00000618229	depleted	0.536148
ENST00000338961	depleted	0.504749
ENST00000634901	enriched	0.341425
ENST00000481476	depleted	0.0538259
ENST00000446923	enriched	0.0728232
ENST00000542695	enriched	-0.0934037
ENST00000278319	enriched	0.151451
ENST00000531188	depleted	-0.0564644
ENST00000278616	enriched	1.45462
ENST00000278882	enriched	-0.449077
ENST00000532671	depleted	0.0496042
ENST00000531357	depleted	0.0411609
ENST00000279839	enriched	-0.348021
ENST00000375403	enriched	0.143008
ENST00000280333	enriched	0.660158
ENST00000509359	depleted	-0.335356
ENST00000376351	enriched	1.06649
ENST00000339397	enriched	-0.140897
ENST00000553901	enriched	-0.226649
ENST00000555870	enriched	0.322164
ENST00000506233	enriched	-0.0804749
ENST00000508784	enriched	0.758047
ENST00000445355	enriched	0.27942
ENST00000281419	enriched	2.01926
ENST00000403733	enriched	2.07124
ENST00000548411	enriched	0.490237
ENST00000281589	enriched	0.0308707
ENST00000281871	depleted	0.0591029
ENST00000438378	enriched	0.241689
ENST00000282111	enriched	0.763325
ENST00000616640	enriched	0.150923
ENST00000378165	enriched	0.195251
ENST00000282406	enriched	0.402111
ENST00000282587	depleted	0.145119
ENST00000621267	enriched	0.782058
ENST00000367545	enriched	0.405277
ENST00000282869	enriched	0.316095
ENST00000504592	enriched	-0.129551
ENST00000283131	enriched	1.56966
ENST00000366508	enriched	1.45356
ENST00000357668	enriched	1.27071
ENST00000519259	enriched	0.160422
ENST00000368576	enriched	-0.00131926
ENST00000392676	enriched	-0.385224
ENST00000344922	enriched	0.305805
ENST00000436636	enriched	1.37335
ENST00000570156	enriched	2.19393
ENST00000284727	depleted	0.537467
ENST00000285021	enriched	0.317942
ENST00000285243	enriched	1.14881
ENST00000424296	enriched	0.0522427
ENST00000389413	enriched	1.03008
ENST00000400183	enriched	1.49683
ENST00000336314	enriched	1.09446
ENST00000389120	enriched	-0.145119
ENST00000455537	enriched	0.653562
ENST00000493787	enriched	-0.0469657
ENST00000286760	enriched	1.73747
ENST00000286835	enriched	0.602375
ENST00000553430	depleted	-0.301847
ENST00000274625	enriched	0.520317
ENST00000287022	enriched	0.929815
ENST00000517309	depleted	1.32586
ENST00000394422	enriched	0.0564644
ENST00000462159	enriched	-0.229024
ENST00000287598	enriched	0.110026
ENST00000484134	depleted	0.433773
ENST00000496239	depleted	0.498153
ENST00000473219	enriched	0.486807
ENST00000288139	enriched	0.960158
ENST00000473989	enriched	2.04617
ENST00000399820	enriched	0.204749
ENST00000288670	enriched	1.95989
ENST00000288937	depleted	-0.0134565
ENST00000289013	enriched	0.641689
ENST00000377939	enriched	0.441161
ENST00000634956	depleted	-0.232982
ENST00000289371	enriched	0.524274
ENST00000456331	enriched	0.198417
ENST00000564161	enriched	0.826121
ENST00000529032	enriched	-0.03219
ENST00000368097	depleted	-0.108443
ENST00000289816	enriched	0.932454
ENST00000376156	depleted	-0.114512
ENST00000290208	depleted	-0.159103
ENST00000533402	depleted	0.73905
ENST00000513347	depleted	-0.177045
ENST00000400485	enriched	0.0337731
ENST00000476467	depleted	-0.0100264
ENST00000290649	depleted	0.741689
ENST00000342694	enriched	0.350396
ENST00000371929	enriched	1.0934
ENST00000371789	depleted	-0.147493
ENST00000309383	enriched	0.703166
ENST00000591991	enriched	0.295515
ENST00000606952	depleted	-0.151187
ENST00000450053	enriched	2.27282
ENST00000473910	enriched	-0.227441
ENST00000262584	depleted	-0.00316623
ENST00000382456	depleted	0.455937
ENST00000639636	enriched	0.176517
ENST00000398393	enriched	0.172559
ENST00000549091	enriched	1.47018
ENST00000293973	depleted	0.480475
ENST00000575234	enriched	0.561214
ENST00000537364	depleted	0.0493404
ENST00000294179	depleted	0.235884
ENST00000481629	depleted	-0.340369
ENST00000294383	enriched	2.0314
ENST00000373703	depleted	-0.0825858
ENST00000338555	enriched	0.360422
ENST00000356575	enriched	1.81583
ENST00000493821	enriched	-0.231662
ENST00000367922	enriched	0.368338
ENST00000368072	depleted	-0.0184697
ENST00000294811	depleted	0.38971
ENST00000366514	depleted	0.00659631
ENST00000416913	enriched	0.37942
ENST00000295025	enriched	1.90501
ENST00000402291	enriched	0.320053
ENST00000359052	enriched	-0.341161
ENST00000401000	enriched	1.01794
ENST00000368311	depleted	0.299472
ENST00000295830	depleted	-0.0973615
ENST00000295872	enriched	0.929024
ENST00000295888	enriched	0.823219
ENST00000436978	enriched	2.28364
ENST00000474539	enriched	-0.149868
ENST00000606184	depleted	0.0828496
ENST00000465065	enriched	0.856728
ENST00000345003	depleted	0.307652
ENST00000260810	enriched	0.0783641
ENST00000296149	depleted	-0.138786
ENST00000305135	enriched	1.1752
ENST00000296292	depleted	0.396306
ENST00000496254	enriched	-0.354881
ENST00000356770	enriched	0.701583
ENST00000394701	enriched	-0.299472
ENST00000511203	depleted	0.619525
ENST00000358536	enriched	1.80237
ENST00000335251	enriched	0.780739
ENST00000463857	depleted	0.453562
ENST00000296503	enriched	-0.114776
ENST00000296509	depleted	0.973879
ENST00000296564	enriched	1.53905
ENST00000447906	enriched	0.56095
ENST00000405460	enriched	0.766227
ENST00000379611	enriched	0.119525
ENST00000314970	enriched	0.0543536
ENST00000610426	enriched	0.135356
ENST00000519690	depleted	0.434565
ENST00000297157	enriched	0.0992084
ENST00000353047	depleted	0.926385
ENST00000485972	depleted	0.236939
ENST00000297534	depleted	-0.246438
ENST00000520468	depleted	-0.410818
ENST00000379158	depleted	-0.223747
ENST00000380733	enriched	0.417414
ENST00000380701	enriched	0.36438
ENST00000394779	enriched	-0.433773
ENST00000447404	enriched	0.161214
ENST00000432730	enriched	2.05462
ENST00000379847	depleted	-0.185752
ENST00000452248	depleted	-0.00527704
ENST00000373275	enriched	0.923483
ENST00000493637	enriched	-0.0733509
ENST00000298139	enriched	-0.21715
ENST00000554922	enriched	2.1277
ENST00000440282	enriched	0.693668
ENST00000344293	enriched	1.11082
ENST00000332211	depleted	0.194987
ENST00000369183	enriched	0.799208
ENST00000439151	enriched	0.894459
ENST00000494433	depleted	-0.187071
ENST00000298552	enriched	0.72876
ENST00000369287	enriched	0.39657
ENST00000556816	depleted	0.274406
ENST00000325542	enriched	0.0580475
ENST00000394688	enriched	0.663325
ENST00000402157	enriched	1.10053
ENST00000314138	depleted	0.621372
ENST00000591504	enriched	0.776253
ENST00000299671	depleted	-0.561478
ENST00000424155	depleted	1.53483
ENST00000563490	depleted	-0.211346
ENST00000632133	depleted	-0.30686
ENST00000469461	enriched	1.219
ENST00000300069	enriched	0.38496
ENST00000527559	enriched	1.82322
ENST00000300146	enriched	-0.0955145
ENST00000382031	enriched	1.65567
ENST00000355673	enriched	0.743272
ENST00000300291	depleted	0.317678
ENST00000614445	depleted	-0.055409
ENST00000421699	enriched	0.41029
ENST00000372642	depleted	0.0746702
ENST00000308275	depleted	2.04908
ENST00000447079	enriched	0.620053
ENST00000527186	depleted	-0.415831
ENST00000588883	enriched	0.396834
ENST00000301071	depleted	-0.25409
ENST00000301072	depleted	0.469393
ENST00000585357	depleted	0.255937
ENST00000589644	depleted	0.197361
ENST00000301280	enriched	0.544063
ENST00000336868	depleted	0.764908
ENST00000301332	enriched	0.699472
ENST00000597597	enriched	0.346174
ENST00000596002	depleted	0.10686
ENST00000548547	depleted	-0.0461741
ENST00000601372	enriched	1.07414
ENST00000588734	depleted	-0.0364116
ENST00000335613	enriched	0.546702
ENST00000531944	depleted	-0.202902
ENST00000334126	enriched	0.897361
ENST00000495394	depleted	-0.211082
ENST00000301838	depleted	0.375726
ENST00000405142	depleted	0.311609
ENST00000402198	enriched	0.92058
ENST00000306858	enriched	-0.131135
ENST00000428879	depleted	-0.0147757
ENST00000302819	depleted	0.101583
ENST00000303436	depleted	-0.122164
ENST00000354258	depleted	0.532982
ENST00000570846	enriched	0.0340369
ENST00000375244	enriched	2.33509
ENST00000359865	enriched	1.23509
ENST00000302327	enriched	0.105541
ENST00000389484	enriched	1.14828
ENST00000513237	enriched	2.27784
ENST00000540549	enriched	2.27784
ENST00000448552	depleted	0.546174
ENST00000306315	enriched	0.775462
ENST00000306467	enriched	1.18285
ENST00000619079	enriched	-0.0707124
ENST00000381401	depleted	0.524274
ENST00000381401	depleted	0.524274
ENST00000305242	enriched	0.165699
ENST00000335815	enriched	0.583905
ENST00000306634	depleted	-0.326121
ENST00000305428	enriched	0.578364
ENST00000548330	depleted	-0.208707
ENST00000394947	enriched	1.17309
ENST00000304043	depleted	-0.130079
ENST00000302450	enriched	0.200528
ENST00000302558	enriched	1.31055
ENST00000302291	enriched	1.68153
ENST00000303407	enriched	1.39921
ENST00000367569	depleted	-0.198945
ENST00000380358	enriched	1.37704
ENST00000443967	enriched	0.507388
ENST00000339865	enriched	1.47546
ENST00000418113	enriched	-0.0055409
ENST00000303575	depleted	-0.0474934
ENST00000296550	enriched	0.904749
ENST00000392627	depleted	0.362533
ENST00000306010	depleted	-0.00395778
ENST00000464756	enriched	0.488654
ENST00000302177	depleted	0.411873
ENST00000450361	depleted	-0.0620053
ENST00000302418	enriched	1.37995
ENST00000394518	enriched	1.50106
ENST00000546954	depleted	-0.263325
ENST00000448962	depleted	0.182586
ENST00000496583	depleted	0.554881
ENST00000424789	enriched	0.901319
ENST00000601421	enriched	0.366491
ENST00000463519	enriched	0.208971
ENST00000304511	depleted	-0.337467
ENST00000373991	depleted	0.229815
ENST00000489158	depleted	-0.201847
ENST00000334828	depleted	0.140106
ENST00000510999	depleted	0.0905013
ENST00000339824	enriched	1.51214
ENST00000375687	enriched	2.01847
ENST00000361428	enriched	1.54538
ENST00000306388	enriched	-0.131926
ENST00000368586	enriched	1.80475
ENST00000376936	enriched	-0.0218997
ENST00000370562	depleted	-0.266755
ENST00000379440	depleted	0.259103
ENST00000399262	enriched	2.13799
ENST00000509634	enriched	0.555145
ENST00000571735	depleted	0.147757
ENST00000305747	depleted	2.05277
ENST00000303210	depleted	0.285752
ENST00000307266	depleted	-0.0540897
ENST00000372633	enriched	0.298681
ENST00000307808	enriched	1.92322
ENST00000526510	depleted	0.121108
ENST00000372837	depleted	-0.273351
ENST00000557543	depleted	0.208707
ENST00000336378	enriched	0.827441
ENST00000379406	enriched	0.273879
ENST00000309137	enriched	0.386016
ENST00000400445	enriched	2.48945
ENST00000467568	depleted	-0.325858
ENST00000377560	enriched	2.87916
ENST00000544844	depleted	-0.163061
ENST00000451085	depleted	-0.150132
ENST00000311832	depleted	-0.0852243
ENST00000481771	depleted	0.218206
ENST00000460683	enriched	1.13325
ENST00000394457	enriched	1.781
ENST00000310864	enriched	0.039314
ENST00000322753	depleted	0.31372
ENST00000533115	depleted	0.235884
ENST00000254480	enriched	1.98786
ENST00000397809	enriched	0.398417
ENST00000486951	depleted	-0.258047
ENST00000379687	enriched	0.613193
ENST00000293328	enriched	1.11372
ENST00000582970	enriched	2.58364
ENST00000369825	depleted	-0.238259
ENST00000310442	depleted	1.0562
ENST00000566586	enriched	0.55409
ENST00000310597	depleted	0.028496
ENST00000443035	enriched	-0.145646
ENST00000524576	depleted	-0.0699208
ENST00000312561	enriched	-0.360686
ENST00000456530	depleted	0.107916
ENST00000257287	enriched	0.521636
ENST00000311180	depleted	1.57098
ENST00000418389	depleted	0.202375
ENST00000464171	enriched	-0.197889
ENST00000481421	depleted	-0.37467
ENST00000309324	depleted	-0.146174
ENST00000496811	enriched	1.46675
ENST00000350721	enriched	0.679156
ENST00000529230	enriched	0.198945
ENST00000312134	depleted	0.0498681
ENST00000312175	depleted	-0.176517
ENST00000308742	depleted	0.707124
ENST00000319080	enriched	2.35251
ENST00000393140	enriched	0.342744
ENST00000321990	enriched	1.07573
ENST00000640769	enriched	0.846966
ENST00000314133	depleted	-0.262269
ENST00000338146	depleted	1.25145
ENST00000497188	enriched	0.0883905
ENST00000316407	enriched	1.94538
ENST00000319449	enriched	0.55066
ENST00000584306	enriched	0.581003
ENST00000323813	depleted	-0.100264
ENST00000445522	enriched	-0.0791557
ENST00000514251	enriched	0.204222
ENST00000327158	depleted	0.216623
ENST00000521264	depleted	0.0451187
ENST00000327247	depleted	-0.0060686
ENST00000322028	depleted	-0.229551
ENST00000318066	depleted	1.45699
ENST00000485732	enriched	0.612137
ENST00000314852	depleted	0.192612
ENST00000326925	depleted	0.300264
ENST00000317402	enriched	0.187335
ENST00000322434	enriched	0.30343
ENST00000325000	depleted	-0.407388
ENST00000424932	depleted	-0.480475
ENST00000322652	enriched	1.05277
ENST00000321418	depleted	-0.323747
ENST00000322347	depleted	-0.076781
ENST00000352410	depleted	0.779683
ENST00000527954	depleted	-0.187863
ENST00000545173	depleted	-0.166755
ENST00000512729	enriched	-0.141689
ENST00000533444	depleted	0.453298
ENST00000366534	enriched	0.40343
ENST00000421767	enriched	0.828232
ENST00000358704	enriched	0.0329815
ENST00000254579	enriched	1.3438
ENST00000402412	enriched	0.709235
ENST00000319285	depleted	0.0168865
ENST00000584217	enriched	0.744855
ENST00000563957	depleted	0.349077
ENST00000449170	enriched	0.0509235
ENST00000426501	enriched	0.883905
ENST00000326648	enriched	1.33034
ENST00000314088	depleted	0.0134565
ENST00000399604	enriched	-0.157256
ENST00000522480	enriched	0.396042
ENST00000460616	depleted	0.194459
ENST00000372014	depleted	-0.00897098
ENST00000320623	depleted	-0.098153
ENST00000321331	depleted	-0.0131926
ENST00000599436	enriched	0.198945
ENST00000366695	depleted	-0.181794
ENST00000409887	depleted	0.308179
ENST00000511577	enriched	-0.037467
ENST00000442898	enriched	-0.0564644
ENST00000395116	enriched	1.1752
ENST00000559447	enriched	0.248285
ENST00000325844	depleted	0.156464
ENST00000435907	enriched	0.637203
ENST00000330062	depleted	0.274142
ENST00000356929	enriched	0.122691
ENST00000371443	depleted	0.0055409
ENST00000336292	enriched	2.30633
ENST00000329962	enriched	0.648549
ENST00000442565	depleted	-0.358311
ENST00000333666	depleted	0.25277
ENST00000328850	depleted	0.248285
ENST00000467665	enriched	0.520053
ENST00000570394	depleted	-0.12876
ENST00000379095	depleted	1.08364
ENST00000328880	enriched	-0.140897
ENST00000464167	depleted	-0.22058
ENST00000338977	enriched	-0.0453826
ENST00000337090	enriched	0.4781
ENST00000424834	enriched	1.13826
ENST00000619204	depleted	0.262005
ENST00000618972	enriched	1.13747
ENST00000521277	enriched	0.0403694
ENST00000367262	depleted	0.182586
ENST00000505987	enriched	-0.211346
ENST00000552459	depleted	0.268865
ENST00000616787	depleted	0.0506596
ENST00000342274	enriched	0.794987
ENST00000399933	enriched	1.7657
ENST00000327908	enriched	-0.195515
ENST00000534164	enriched	2.10818
ENST00000389562	enriched	1.86042
ENST00000480319	enriched	0.164116
ENST00000327423	enriched	0.663852
ENST00000332881	depleted	-0.412929
ENST00000331491	depleted	-0.158311
ENST00000330133	depleted	-0.0815303
ENST00000612671	enriched	0.720053
ENST00000486003	enriched	0.237467
ENST00000402868	enriched	0.482058
ENST00000566435	depleted	0.0778364
ENST00000586680	depleted	-0.0261214
ENST00000330029	depleted	-0.373615
ENST00000402966	enriched	0.534828
ENST00000331380	depleted	-0.0134565
ENST00000331128	depleted	-0.0968338
ENST00000333479	enriched	-0.0451187
ENST00000448612	enriched	0.251715
ENST00000401878	enriched	1.85409
ENST00000328379	depleted	-0.121636
ENST00000535113	enriched	0.974934
ENST00000448696	enriched	-0.372823
ENST00000330574	depleted	0.379156
ENST00000377401	depleted	-0.138522
ENST00000327564	enriched	-0.142744
ENST00000477626	enriched	0.324538
ENST00000483728	enriched	-0.0451187
ENST00000327355	depleted	0.430079
ENST00000427841	enriched	0.300264
ENST00000557932	enriched	-0.0997361
ENST00000330198	enriched	0.873615
ENST00000475841	enriched	0.907652
ENST00000331457	depleted	0.00395778
ENST00000427762	depleted	-0.338522
ENST00000430092	enriched	0.897098
ENST00000533834	enriched	-0.044591
ENST00000575471	enriched	0.113193
ENST00000436493	enriched	-0.0108179
ENST00000502506	depleted	-0.165963
ENST00000457982	enriched	0.113193
ENST00000296674	depleted	0.524802
ENST00000335500	enriched	0.883377
ENST00000624762	enriched	0.301583
ENST00000373657	enriched	0.017942
ENST00000420781	enriched	1.48997
ENST00000334955	enriched	1.22084
ENST00000624697	depleted	-0.126649
ENST00000639777	depleted	0.305013
ENST00000470305	enriched	0.331135
ENST00000338302	enriched	0.821108
ENST00000602616	enriched	0.869129
ENST00000486256	enriched	0.0622691
ENST00000338591	enriched	0.432982
ENST00000473204	enriched	0.516887
ENST00000620552	enriched	1.64037
ENST00000615422	enriched	1.2066
ENST00000409871	enriched	1.30026
ENST00000343010	enriched	0.792612
ENST00000341901	enriched	1.54591
ENST00000503758	enriched	0.344063
ENST00000294008	enriched	1.3372
ENST00000598234	enriched	1.97546
ENST00000579682	depleted	-0.388654
ENST00000369577	enriched	1.04723
ENST00000585696	enriched	-0.194723
ENST00000339600	depleted	-0.299472
ENST00000343597	enriched	-0.082058
ENST00000334344	enriched	1.05858
ENST00000476258	depleted	0.433245
ENST00000338230	enriched	-0.0525066
ENST00000458332	depleted	0.0329815
ENST00000418100	enriched	-0.249868
ENST00000536311	enriched	0.715567
ENST00000358677	enriched	0.493668
ENST00000481009	depleted	-0.282058
ENST00000395391	enriched	-0.092876
ENST00000468812	depleted	-0.237731
ENST00000395503	enriched	0.283905
ENST00000374051	enriched	0.460422
ENST00000373044	depleted	0.353826
ENST00000348261	enriched	3.2781
ENST00000524797	depleted	-0.140633
ENST00000358435	depleted	-0.215567
ENST00000311048	enriched	1.04459
ENST00000358273	enriched	1.1504
ENST00000358739	depleted	-0.104222
ENST00000359193	depleted	0.134037
ENST00000354534	enriched	1.31609
ENST00000397843	enriched	0.338259
ENST00000355086	enriched	2.24116
ENST00000357360	depleted	0.0973615
ENST00000359735	enriched	-0.0519789
ENST00000357949	depleted	0.1219
ENST00000358296	enriched	0.453826
ENST00000357901	enriched	0.220053
ENST00000377803	depleted	-0.280211
ENST00000495882	enriched	0.224538
ENST00000479986	depleted	0.00738786
ENST00000621426	enriched	1.79947
ENST00000355057	depleted	-0.156201
ENST00000629380	enriched	2.0876
ENST00000396825	depleted	0.604749
ENST00000355112	enriched	0.136939
ENST00000375398	enriched	0.958047
ENST00000600299	enriched	-0.0453826
ENST00000510626	enriched	1.8277
ENST00000356476	depleted	-0.140897
ENST00000607388	enriched	-0.091029
ENST00000399231	enriched	2.14908
ENST00000623373	enriched	2.33325
ENST00000388829	depleted	-0.0353562
ENST00000372731	enriched	0.925066
ENST00000359246	enriched	1.919
ENST00000357060	enriched	0.693931
ENST00000327726	depleted	-0.0319261
ENST00000570069	enriched	1.49736
ENST00000358064	depleted	-0.165172
ENST00000341191	enriched	-0.0614776
ENST00000368720	depleted	-0.246702
ENST00000496817	depleted	-0.173087
ENST00000359523	depleted	1.52533
ENST00000373043	depleted	0.484169
ENST00000539347	enriched	-0.417942
ENST00000562955	enriched	2.54142
ENST00000578681	enriched	0.975462
ENST00000589372	depleted	-0.0253298
ENST00000591090	depleted	-0.14591
ENST00000355123	enriched	1.70264
ENST00000361464	enriched	1.23008
ENST00000595962	enriched	0.0110818
ENST00000360586	enriched	0.0931398
ENST00000328376	enriched	-0.131926
ENST00000358455	depleted	-0.407652
ENST00000374796	enriched	0.692612
ENST00000614643	depleted	0.0240106
ENST00000361367	enriched	0.770976
ENST00000361871	depleted	0.0527704
ENST00000361246	enriched	2.40554
ENST00000538966	enriched	1.33668
ENST00000361952	enriched	-0.129024
ENST00000490967	depleted	0.148549
ENST00000361510	enriched	1.33773
ENST00000361217	enriched	1.91161
ENST00000361564	depleted	-0.162005
ENST00000614971	enriched	0.0509235
ENST00000361264	depleted	0.262005
ENST00000361138	enriched	1.16412
ENST00000361188	enriched	0.412137
ENST00000468844	depleted	0.130871
ENST00000361413	enriched	0.206596
ENST00000378364	depleted	-0.21029
ENST00000537097	enriched	1.28206
ENST00000361362	enriched	0.121108
ENST00000529410	enriched	0.528232
ENST00000362252	depleted	-0.529288
ENST00000362477	depleted	-0.45066
ENST00000362507	depleted	-0.578892
ENST00000362698	depleted	-0.47942
ENST00000362935	depleted	-0.440897
ENST00000363217	depleted	-0.404222
ENST00000363286	depleted	-0.400264
ENST00000363299	depleted	-0.427704
ENST00000363442	depleted	-0.238522
ENST00000363524	depleted	-0.426385
ENST00000363618	depleted	-0.238522
ENST00000363626	depleted	-0.467546
ENST00000363913	depleted	-0.32533
ENST00000363925	depleted	-0.452243
ENST00000363946	depleted	-0.534037
ENST00000364043	depleted	-0.402639
ENST00000364089	depleted	-0.462533
ENST00000364102	depleted	-0.457256
ENST00000364127	depleted	-0.447493
ENST00000364228	depleted	-0.497361
ENST00000364451	depleted	-0.296042
ENST00000364642	depleted	-0.344591
ENST00000364688	depleted	-0.479156
ENST00000364829	depleted	-0.45066
ENST00000364888	depleted	-0.41504
ENST00000364923	depleted	-0.286016
ENST00000365012	depleted	-0.534301
ENST00000365031	depleted	-0.383113
ENST00000365128	depleted	-0.471768
ENST00000365328	depleted	-0.238522
ENST00000365645	depleted	-0.601055
ENST00000365668	depleted	-0.456464
ENST00000467003	enriched	0.196306
ENST00000366451	enriched	-0.340369
ENST00000314835	enriched	-0.0263852
ENST00000369519	enriched	1.19024
ENST00000415545	enriched	-0.261214
ENST00000373327	enriched	1.06095
ENST00000629305	enriched	0.412929
ENST00000388768	enriched	0.921372
ENST00000373839	enriched	0.839314
ENST00000374423	enriched	1.09235
ENST00000341947	enriched	1.48153
ENST00000374825	enriched	1.11609
ENST00000374922	depleted	-0.240633
ENST00000375094	depleted	-0.0488127
ENST00000375549	depleted	-0.226649
ENST00000375661	depleted	-0.277045
ENST00000407073	enriched	0.185488
ENST00000472267	depleted	-0.226913
ENST00000326195	enriched	0.164116
ENST00000600228	enriched	-0.134301
ENST00000376775	depleted	-0.104749
ENST00000377617	enriched	1.03456
ENST00000587708	depleted	0.0269129
ENST00000358514	depleted	-0.223747
ENST00000379442	enriched	1.04987
ENST00000379958	enriched	-0.0992084
ENST00000380456	enriched	0.231135
ENST00000576017	depleted	-0.366755
ENST00000381318	enriched	2.08892
ENST00000525846	enriched	1.5124
ENST00000381639	enriched	0.145646
ENST00000541775	enriched	0.625594
ENST00000383906	depleted	-0.284169
ENST00000383925	depleted	-0.366491
ENST00000384010	depleted	-0.366491
ENST00000384181	depleted	-0.455937
ENST00000384476	depleted	-0.388127
ENST00000384488	depleted	-0.56438
ENST00000384619	depleted	-0.33562
ENST00000384627	depleted	-0.485488
ENST00000384714	depleted	-0.526913
ENST00000384770	depleted	-0.516887
ENST00000384917	enriched	-0.541161
ENST00000385261	depleted	-0.479683
ENST00000386037	depleted	-0.426913
ENST00000389682	depleted	0.362269
ENST00000390893	depleted	-0.500792
ENST00000390930	depleted	-0.515303
ENST00000391100	depleted	-0.350132
ENST00000391141	depleted	-0.499736
ENST00000391162	depleted	-0.513193
ENST00000391491	depleted	-0.274934
ENST00000392009	enriched	-0.41504
ENST00000455621	depleted	-0.294723
ENST00000392493	depleted	-0.274142
ENST00000392530	enriched	-0.37467
ENST00000435269	depleted	-0.220844
ENST00000418623	enriched	-0.367282
ENST00000357922	enriched	0.222164
ENST00000612520	enriched	0.470976
ENST00000577396	depleted	0.103166
ENST00000393264	enriched	0.0744063
ENST00000494933	depleted	-0.160422
ENST00000472287	depleted	-0.448549
ENST00000487417	depleted	-0.316623
ENST00000462885	depleted	-0.223747
ENST00000524585	depleted	-0.244063
ENST00000394878	depleted	-0.300528
ENST00000448345	depleted	-0.308443
ENST00000529403	depleted	-0.273351
ENST00000533507	depleted	0.426121
ENST00000444439	depleted	-0.28496
ENST00000344420	depleted	0.334828
ENST00000511220	depleted	-0.134037
ENST00000396020	depleted	0.502639
ENST00000458035	enriched	-0.117942
ENST00000634895	enriched	-0.240897
ENST00000444752	enriched	-0.062533
ENST00000468034	depleted	-0.531662
ENST00000521088	enriched	-0.427441
ENST00000225525	depleted	-0.0493404
ENST00000397254	enriched	-0.397625
ENST00000496526	enriched	0.629815
ENST00000381514	depleted	-0.123219
ENST00000397750	depleted	0.076781
ENST00000482189	depleted	-0.459894
ENST00000539278	depleted	0.718997
ENST00000530835	depleted	-0.280211
ENST00000398541	depleted	-0.498417
ENST00000415286	depleted	-0.326649
ENST00000520314	enriched	1.23245
ENST00000432996	enriched	0.239842
ENST00000503744	depleted	-0.216623
ENST00000450181	depleted	-0.34723
ENST00000299687	enriched	1.41583
ENST00000513135	enriched	0.402639
ENST00000367211	enriched	-0.144591
ENST00000412962	enriched	0.454354
ENST00000547454	depleted	-0.188127
ENST00000502488	depleted	-0.182322
ENST00000636791	depleted	-0.116887
ENST00000407959	depleted	-0.377836
ENST00000402326	enriched	-0.506069
ENST00000492974	depleted	-0.358047
ENST00000394213	depleted	-0.392876
ENST00000405405	depleted	-0.33562
ENST00000407916	enriched	-0.170449
ENST00000406170	enriched	-0.294195
ENST00000403958	depleted	-0.499208
ENST00000404326	depleted	-0.51715
ENST00000430580	enriched	1.03799
ENST00000407121	depleted	-0.367018
ENST00000407493	depleted	-0.350132
ENST00000403866	depleted	-0.46095
ENST00000401543	depleted	-0.38628
ENST00000407940	depleted	-0.343008
ENST00000406554	depleted	-0.437731
ENST00000408887	depleted	0.215303
ENST00000496007	enriched	0.724802
ENST00000410144	depleted	-0.480739
ENST00000410482	depleted	-0.582586
ENST00000410792	depleted	-0.521636
ENST00000411069	depleted	-0.504749
ENST00000411315	depleted	-0.492876
ENST00000411404	depleted	-0.437467
ENST00000393633	enriched	1.18522
ENST00000412545	depleted	-0.487863
ENST00000475212	depleted	-0.376781
ENST00000454997	enriched	0.259631
ENST00000423136	depleted	-0.391029
ENST00000451736	depleted	-0.198945
ENST00000456830	depleted	-0.397889
ENST00000422823	depleted	-0.0298153
ENST00000451221	depleted	-0.435356
ENST00000423148	depleted	-0.305277
ENST00000415474	enriched	-0.393668
ENST00000589950	depleted	-0.249868
ENST00000416095	depleted	-0.467018
ENST00000420195	enriched	0.491029
ENST00000430943	enriched	-0.479947
ENST00000424395	enriched	-0.422427
ENST00000471227	enriched	-0.478892
ENST00000364729	depleted	-0.347757
ENST00000451355	depleted	-0.121372
ENST00000435916	enriched	-0.331926
ENST00000416399	depleted	-0.173351
ENST00000453806	enriched	-0.289182
ENST00000422717	depleted	-0.316359
ENST00000428367	depleted	-0.277573
ENST00000443050	depleted	-0.431926
ENST00000613780	depleted	1.29499
ENST00000436601	enriched	-0.415831
ENST00000530992	enriched	-0.22058
ENST00000400706	enriched	-0.0218997
ENST00000405197	depleted	-0.255145
ENST00000457263	depleted	-0.368602
ENST00000420977	depleted	-0.33562
ENST00000435029	enriched	0.156992
ENST00000430724	depleted	-0.235884
ENST00000620597	depleted	-0.225594
ENST00000426577	enriched	-0.426649
ENST00000473748	depleted	-0.352507
ENST00000440229	enriched	-0.415831
ENST00000475753	depleted	-0.34248
ENST00000607654	depleted	-0.191821
ENST00000574939	enriched	-0.442744
ENST00000412792	depleted	-0.446966
ENST00000420550	depleted	-0.263325
ENST00000490318	depleted	-0.106332
ENST00000426575	enriched	-0.402639
ENST00000427516	depleted	-0.467546
ENST00000532739	enriched	2.28892
ENST00000424774	depleted	-0.219261
ENST00000424215	depleted	-0.340106
ENST00000412562	depleted	-0.266755
ENST00000575497	depleted	0.261478
ENST00000433853	depleted	-0.322691
ENST00000452570	depleted	-0.304749
ENST00000441043	depleted	-0.434037
ENST00000455561	depleted	-0.411609
ENST00000434500	enriched	-0.214248
ENST00000436160	depleted	-0.148549
ENST00000433468	depleted	-0.522164
ENST00000628340	enriched	-0.39657
ENST00000437890	depleted	-0.385488
ENST00000457574	depleted	-0.398681
ENST00000518938	depleted	-0.509499
ENST00000424240	enriched	-0.13219
ENST00000443361	enriched	0.0915567
ENST00000418695	depleted	-0.345383
ENST00000437667	depleted	-0.477045
ENST00000420492	enriched	-0.35752
ENST00000434805	enriched	-0.409499
ENST00000456880	enriched	0.106332
ENST00000411606	enriched	-0.326121
ENST00000443998	depleted	-0.330343
ENST00000423746	enriched	-0.419525
ENST00000429245	depleted	-0.362005
ENST00000596516	enriched	-0.439842
ENST00000469174	enriched	-0.447757
ENST00000471258	enriched	-0.341953
ENST00000431607	depleted	-0.315567
ENST00000450663	depleted	-0.42058
ENST00000421546	enriched	0.131926
ENST00000433866	depleted	1.43852
ENST00000431167	enriched	-0.458047
ENST00000498297	enriched	-0.253562
ENST00000422915	depleted	-0.290501
ENST00000427009	enriched	-0.557256
ENST00000419283	depleted	-0.363852
ENST00000464866	depleted	-0.31029
ENST00000425964	depleted	-0.476253
ENST00000414628	enriched	-0.329551
ENST00000414761	depleted	-0.450132
ENST00000522232	enriched	-0.275462
ENST00000419995	enriched	-0.392612
ENST00000371315	depleted	-0.33905
ENST00000419498	depleted	-0.454881
ENST00000447905	enriched	-0.191293
ENST00000440646	depleted	-0.44248
ENST00000419422	enriched	-0.226913
ENST00000442031	enriched	-0.472823
ENST00000419201	depleted	-0.192876
ENST00000409159	depleted	-0.301055
ENST00000414130	depleted	-0.445119
ENST00000435815	depleted	-0.472823
ENST00000419783	depleted	-0.0416887
ENST00000427253	depleted	-0.41504
ENST00000442087	depleted	-0.356464
ENST00000411561	depleted	-0.432982
ENST00000416221	enriched	-0.394987
ENST00000419457	depleted	-0.060686
ENST00000425820	enriched	-0.377573
ENST00000430810	enriched	-0.540106
ENST00000456723	depleted	-0.416887
ENST00000417147	enriched	-0.459894
ENST00000522551	depleted	-0.371504
ENST00000418694	depleted	-0.35066
ENST00000483273	depleted	-0.0379947
ENST00000450587	depleted	-0.0633245
ENST00000428285	depleted	-0.180211
ENST00000510190	depleted	-0.450396
ENST00000432820	enriched	-0.364644
ENST00000443612	enriched	-0.27467
ENST00000452075	enriched	1.14644
ENST00000610122	depleted	0.383113
ENST00000419314	enriched	0.528232
ENST00000439836	depleted	-0.383377
ENST00000620285	enriched	-0.353826
ENST00000418747	enriched	0.864644
ENST00000416734	depleted	-0.264116
ENST00000445363	depleted	-0.415567
ENST00000474180	depleted	-0.267546
ENST00000422884	enriched	0.282058
ENST00000452798	depleted	-0.37467
ENST00000432323	depleted	-0.530343
ENST00000438989	depleted	-0.276517
ENST00000608623	enriched	-0.209499
ENST00000430450	depleted	-0.591293
ENST00000421800	depleted	-0.456464
ENST00000489915	enriched	-0.41715
ENST00000425487	depleted	-0.283377
ENST00000428586	depleted	-0.493668
ENST00000414718	enriched	-0.331662
ENST00000299197	enriched	-0.0369393
ENST00000450079	depleted	-0.301319
ENST00000444423	enriched	-0.410026
ENST00000299783	depleted	-0.43905
ENST00000446556	depleted	-0.285752
ENST00000427524	depleted	-0.372823
ENST00000420330	enriched	-0.220053
ENST00000415560	depleted	-0.214512
ENST00000505291	depleted	-0.460158
ENST00000432698	depleted	-0.220844
ENST00000418539	depleted	-0.207124
ENST00000589540	depleted	-0.451715
ENST00000450301	depleted	-0.17942
ENST00000433048	depleted	-0.382586
ENST00000418783	depleted	-0.161478
ENST00000436210	depleted	-0.325858
ENST00000413110	depleted	-0.420317
ENST00000429309	depleted	-0.517942
ENST00000392688	enriched	-0.0997361
ENST00000453252	enriched	-0.350396
ENST00000576629	enriched	0.620844
ENST00000435789	enriched	-0.475989
ENST00000458797	depleted	-0.321636
ENST00000459255	depleted	-0.484169
ENST00000481866	depleted	-0.421372
ENST00000463779	depleted	-0.178364
ENST00000478589	depleted	-0.31847
ENST00000511355	depleted	-0.130607
ENST00000474076	depleted	-0.35277
ENST00000471327	depleted	-0.297361
ENST00000492377	depleted	-0.386807
ENST00000463397	depleted	-0.284433
ENST00000623063	depleted	0.385224
ENST00000467969	depleted	-0.375989
ENST00000466711	depleted	-0.343536
ENST00000459853	depleted	-0.385488
ENST00000459875	depleted	-0.298417
ENST00000488803	depleted	-0.0514512
ENST00000483219	depleted	-0.498153
ENST00000480487	depleted	-0.254617
ENST00000485238	depleted	-0.344063
ENST00000497538	enriched	-0.427704
ENST00000466433	depleted	-0.334828
ENST00000496309	depleted	-0.221372
ENST00000460953	depleted	-0.348021
ENST00000444968	enriched	-0.334565
ENST00000467883	depleted	-0.238259
ENST00000488398	depleted	-0.284697
ENST00000489462	depleted	-0.299472
ENST00000490790	depleted	-0.323219
ENST00000424846	enriched	0.289182
ENST00000478855	depleted	-0.292876
ENST00000377304	enriched	-0.278892
ENST00000460716	enriched	-0.326385
ENST00000485298	depleted	-0.291821
ENST00000473603	enriched	-0.456464
ENST00000489734	depleted	-0.343272
ENST00000493013	depleted	-0.225594
ENST00000397261	depleted	0.427704
ENST00000466851	depleted	-0.312665
ENST00000489433	enriched	-0.48285
ENST00000487050	depleted	-0.434828
ENST00000494496	depleted	-0.522164
ENST00000491703	depleted	0.232982
ENST00000468671	depleted	-0.475989
ENST00000445430	enriched	0.498681
ENST00000437681	depleted	0.0401055
ENST00000494856	depleted	-0.322427
ENST00000487352	depleted	-0.0939314
ENST00000486386	depleted	-0.254881
ENST00000374450	depleted	-0.00923483
ENST00000479991	enriched	0.615303
ENST00000491506	depleted	-0.266755
ENST00000489251	enriched	-0.444063
ENST00000477341	depleted	-0.582586
ENST00000465971	enriched	-0.368338
ENST00000461771	depleted	-0.227704
ENST00000461723	depleted	-0.442744
ENST00000460535	depleted	-0.464644
ENST00000450885	enriched	-0.222955
ENST00000415654	enriched	0.781794
ENST00000522287	depleted	-0.348813
ENST00000216099	enriched	-0.0134565
ENST00000488416	depleted	-0.463061
ENST00000463845	depleted	-0.463061
ENST00000474107	depleted	-0.501319
ENST00000484133	depleted	-0.340369
ENST00000475608	enriched	-0.493931
ENST00000471015	depleted	-0.341161
ENST00000292114	depleted	0.210554
ENST00000477670	depleted	-0.401583
ENST00000464472	depleted	-0.391029
ENST00000489621	enriched	-0.426649
ENST00000460537	depleted	-0.344855
ENST00000473502	depleted	-0.345646
ENST00000490735	depleted	-0.395515
ENST00000472091	depleted	-0.117678
ENST00000478088	depleted	-0.201583
ENST00000480790	depleted	-0.319525
ENST00000471086	depleted	-0.233509
ENST00000496490	depleted	-0.371768
ENST00000463176	depleted	-0.359631
ENST00000460111	depleted	-0.406596
ENST00000499525	depleted	-0.0501319
ENST00000501107	enriched	-0.332718
ENST00000498926	depleted	0.637467
ENST00000498967	depleted	1.28892
ENST00000513846	depleted	-0.340369
ENST00000341832	enriched	0.216359
ENST00000514280	depleted	-0.178628
ENST00000507617	depleted	-0.464116
ENST00000505813	enriched	-0.413984
ENST00000509915	depleted	-0.183377
ENST00000505831	enriched	0.00633245
ENST00000514223	depleted	-0.456201
ENST00000515281	depleted	-0.341425
ENST00000506046	depleted	-0.444855
ENST00000458210	enriched	0.320053
ENST00000343738	enriched	1.55884
ENST00000511085	depleted	-0.203958
ENST00000503486	enriched	0.0722955
ENST00000510152	enriched	-0.467018
ENST00000509399	enriched	-0.344063
ENST00000513369	depleted	-0.364908
ENST00000509510	enriched	-0.392348
ENST00000429752	depleted	-0.3
ENST00000504159	enriched	-0.408179
ENST00000516183	depleted	-0.636412
ENST00000516330	depleted	-0.44723
ENST00000516404	depleted	-0.516095
ENST00000516672	depleted	-0.520844
ENST00000516826	depleted	-0.529288
ENST00000517026	depleted	-0.202375
ENST00000517138	depleted	-0.351715
ENST00000521867	depleted	-0.378628
ENST00000517961	depleted	-0.287599
ENST00000523019	enriched	-0.491821
ENST00000519383	depleted	-0.361478
ENST00000501211	depleted	0.191821
ENST00000517662	enriched	-0.372823
ENST00000519077	enriched	-0.0918206
ENST00000520547	depleted	-0.0759894
ENST00000524097	depleted	-0.349604
ENST00000314191	enriched	1.23377
ENST00000521776	enriched	0.210818
ENST00000520248	enriched	-0.229288
ENST00000529830	depleted	-0.32058
ENST00000532415	enriched	2.77573
ENST00000530968	depleted	-0.483641
ENST00000531434	depleted	-0.413456
ENST00000530422	depleted	-0.356992
ENST00000525414	depleted	-0.183905
ENST00000539977	enriched	-0.182586
ENST00000536775	depleted	-0.34934
ENST00000542466	depleted	0.0147757
ENST00000534985	depleted	-0.383377
ENST00000541888	enriched	-0.299208
ENST00000540982	enriched	-0.55277
ENST00000544657	enriched	-0.156992
ENST00000397592	depleted	-0.44248
ENST00000550078	enriched	0.782586
ENST00000475668	enriched	0.687599
ENST00000550029	enriched	-0.293404
ENST00000546648	depleted	-0.241161
ENST00000360264	enriched	2.15937
ENST00000550383	depleted	1.29657
ENST00000550979	depleted	-0.498417
ENST00000547000	enriched	-0.364116
ENST00000549725	depleted	-0.343536
ENST00000548702	enriched	-0.392348
ENST00000553176	enriched	-0.253826
ENST00000551941	enriched	-0.312929
ENST00000288022	depleted	0.0931398
ENST00000584196	enriched	0.28971
ENST00000554777	depleted	-0.440633
ENST00000555916	depleted	-0.129024
ENST00000557228	enriched	-0.402902
ENST00000557551	enriched	-0.400264
ENST00000556988	enriched	-0.469657
ENST00000554988	depleted	-0.0712401
ENST00000554987	enriched	-0.165963
ENST00000555080	enriched	-0.450132
ENST00000561423	enriched	-0.217942
ENST00000560268	enriched	-0.430871
ENST00000560865	enriched	-0.377309
ENST00000566446	enriched	-0.308707
ENST00000568314	depleted	-0.158575
ENST00000570269	enriched	0.491557
ENST00000565214	depleted	0.00791557
ENST00000567343	enriched	-0.211346
ENST00000564972	depleted	-0.317678
ENST00000562636	depleted	-0.296834
ENST00000567636	enriched	0.030343
ENST00000567913	enriched	0.341425
ENST00000570148	depleted	-0.124802
ENST00000569153	depleted	0.0733509
ENST00000563777	enriched	0.322691
ENST00000568956	enriched	0.938522
ENST00000565882	depleted	0.336675
ENST00000561486	enriched	-0.117942
ENST00000565581	depleted	-0.158839
ENST00000567068	enriched	-0.0532982
ENST00000570140	enriched	-0.162269
ENST00000573130	enriched	0.122955
ENST00000571722	depleted	-0.204749
ENST00000573866	depleted	-0.223219
ENST00000570309	enriched	0.5
ENST00000572103	depleted	-0.402639
ENST00000570544	depleted	-0.17467
ENST00000580476	depleted	-0.0572559
ENST00000582930	depleted	-0.403958
ENST00000584058	depleted	-0.25277
ENST00000583849	depleted	-0.338259
ENST00000584923	depleted	-0.321636
ENST00000577658	depleted	-0.35752
ENST00000579533	depleted	-0.245383
ENST00000577708	depleted	-0.144855
ENST00000578793	depleted	-0.219525
ENST00000579995	enriched	-0.424274
ENST00000607097	depleted	-0.208707
ENST00000582825	depleted	-0.336675
ENST00000582718	depleted	-0.311873
ENST00000581157	depleted	-0.260686
ENST00000578539	depleted	-0.249604
ENST00000580835	depleted	-0.434037
ENST00000580533	depleted	-0.28496
ENST00000584590	depleted	-0.324274
ENST00000584239	depleted	-0.385224
ENST00000577698	depleted	-0.0788918
ENST00000585129	depleted	-0.323219
ENST00000581072	depleted	-0.355145
ENST00000577988	depleted	-0.22533
ENST00000583145	enriched	-0.228496
ENST00000582872	depleted	-0.197625
ENST00000478418	depleted	-0.302902
ENST00000578948	depleted	-0.308707
ENST00000582522	depleted	-0.273879
ENST00000582466	depleted	-0.365699
ENST00000581481	depleted	-0.253826
ENST00000583788	depleted	-0.523747
ENST00000584952	depleted	-0.23905
ENST00000585048	depleted	-0.407916
ENST00000579186	enriched	0.0527704
ENST00000467823	depleted	-0.351451
ENST00000577207	depleted	-0.332982
ENST00000588701	depleted	0.284433
ENST00000586694	depleted	-0.186544
ENST00000591013	depleted	-0.259894
ENST00000590455	depleted	-0.525858
ENST00000597288	enriched	-0.41372
ENST00000602262	depleted	-0.319261
ENST00000597336	enriched	-0.354354
ENST00000600716	depleted	-0.391029
ENST00000594077	depleted	-0.415303
ENST00000602865	enriched	0.18153
ENST00000602361	depleted	-0.309235
ENST00000602886	enriched	0.03219
ENST00000602478	depleted	-0.311873
ENST00000602663	enriched	-0.214776
ENST00000602755	depleted	-0.129024
ENST00000602767	depleted	-0.386544
ENST00000602813	depleted	-0.458575
ENST00000602385	depleted	-0.132718
ENST00000604003	depleted	-0.330079
ENST00000603779	depleted	-0.362533
ENST00000605472	depleted	-0.142744
ENST00000605640	depleted	-0.343536
ENST00000604654	depleted	-0.339314
ENST00000604542	depleted	-0.433245
ENST00000604953	depleted	-0.279947
ENST00000603687	depleted	-0.403694
ENST00000605447	depleted	-0.491029
ENST00000606575	depleted	-0.508971
ENST00000606343	enriched	0.177309
ENST00000607615	depleted	-0.159367
ENST00000607433	depleted	-0.299736
ENST00000605957	depleted	-0.355409
ENST00000607160	depleted	-0.40686
ENST00000607344	depleted	-0.388918
ENST00000606769	depleted	-0.534828
ENST00000609439	enriched	1.86834
ENST00000460754	depleted	-0.140106
ENST00000634905	enriched	0.223747
ENST00000609212	enriched	-0.214776
ENST00000608450	depleted	0.0567282
ENST00000413293	enriched	-0.41029
ENST00000610036	enriched	-0.0248021
ENST00000609151	enriched	-0.355937
ENST00000608547	enriched	-0.329024
ENST00000610177	enriched	0.32058
ENST00000609708	depleted	-0.229024
ENST00000609755	enriched	0.295515

## Sheet: 2d
auc	iter
0.82	20
0.8	40
0.79	60
0.77	80
0.76	100

## Sheet: 2h
G4 in iCLIP regions (with snoRNA)				G4 in iCLIP regions (no snoRNA)
- all_peaks_5_slop60.fasta (6082 seqs)	6082			- peaks_5_slop60_exhaustiveremoveSNORA.fasta (3917 seqs)	3917
Total length of input sequences: 735922 bp				Total length of input sequences: 473957 bp
Total sequences containing G4: 139	139	2.28543		Total sequences containing G4: 121	121	3.0891
Total Non-Overlapping (N-O) G4 found: 146				Total Non-Overlapping (N-O) G4 found: 128
Total Overlapping (O) G4 found: 302				Total Overlapping (O) G4 found: 268
- peaks_5_slop60_neg_random_pos_1.fasta (6082 seqs)	6082			peaks_5_slop60_no_snoRNAs_neg_random_pos_1.fasta (3917 seqs)	3917
Total length of input sequences: 735922 bp				Total length of input sequences: 473957 bp
Total sequences containing G4: 130	130	2.13745		Total sequences containing G4: 82	82	2.09344
Total Non-Overlapping (N-O) G4 found: 136				Total Non-Overlapping (N-O) G4 found: 86
Total Overlapping (O) G4 found: 344				Total Overlapping (O) G4 found: 233
- peaks_5_slop60_neg_random_pos_2.fasta (6082 seqs)	6082			peaks_5_slop60_no_snoRNAs_neg_random_pos_2.fasta (3917 seqs)	3917
Total length of input sequences: 735922 bp				Total length of input sequences: 473957 bp
Total sequences containing G4: 119	119	1.95659		Total sequences containing G4: 85	85	2.17003
Total Non-Overlapping (N-O) G4 found: 124				Total Non-Overlapping (N-O) G4 found: 91
Total Overlapping (O) G4 found: 283				Total Overlapping (O) G4 found: 198
- peaks_5_slop60_neg_random_pos_3.fasta (6082 seqs)	6082			peaks_5_slop60_no_snoRNAs_neg_random_pos_3.fasta (3917 seqs)	3917
Total length of input sequences: 735922 bp				Total length of input sequences: 473957 bp
Total sequences containing G4: 125	125	2.05524		Total sequences containing G4: 79	79	2.01685
Total Non-Overlapping (N-O) G4 found: 125				Total Non-Overlapping (N-O) G4 found: 80
Total Overlapping (O) G4 found: 261				Total Overlapping (O) G4 found: 191
- peaks_5_slop60_neg_random_pos_4.fasta (6082 seqs)	6082			- peaks_5_slop60_no_snoRNAs_neg_random_pos_4.fasta (3917 seqs)	3917
Total length of input sequences: 735922 bp				Total length of input sequences: 473957 bp
Total sequences containing G4: 129	129	2.12101		Total sequences containing G4: 71	71	1.81261
Total Non-Overlapping (N-O) G4 found: 133				Total Non-Overlapping (N-O) G4 found: 71
Total Overlapping (O) G4 found: 292		% fragments with G4		Total Overlapping (O) G4 found: 149		% fragments with G4
	iCLIP All peaks	2.28543			iCLIP All peaks	3.0891
* two-proportions z-test	Neg1	2.13745		two-proportions z-test	Neg1	2.09344
We want to know, whether the proportions of G4 are the same in the selected group and the negative controls.	Neg2	1.95659		We want to know, whether the proportions of G4 are the same in the selected sequences and the negative controls.	Neg2	2.17003
Results:	Neg3	2.05524		Results:	Neg3	2.01685
In all cases the proportion of G4 is not different in the selected sequences and control groups.	Neg4	2.12101		In all cases the proportion of G4 is significantly different in the selected and control groups, being higher in the selected sequences.	Neg4	1.81261

## Sheet: 2j
Antibody	IgG	IgG	IgG	IgG	ORC1	ORC1	ORC1	ORC1
RT-qPCR	PCR Replicate 1	PCR Replicate 2	PCR Replicate 3	PCR Replicate 4	PCR Replicate 1	PCR Replicate 2	PCR Replicate 3	PCR Replicate 4
HPRT	0.0880147	0.0903025	0.0977102	0.111096	5.04802	5.32841	4.96861	5.37563
GAPDH	0.0445136	0.0432215	0.0429131	0.0402152	3.66026	3.95466	3.54455	3.65527
ORC2	0.0717619	0.0719885	0.0793396	0.0836278	3.14478	3.27402	3.14736	3.09137
OIL1	0.180567	0.197834	0.185801	0.21985	27.1814	27.1477	26.7218	26.7331
CENPE	0.17815	0.179666	0.223293	0.294522	26.359	26.1995	27.036	28.2832
KMT2C	0.263615	0.196233	0.218471	0.223627	33.0465	31.2729	31.4884	31.9364
OIL5	0.231888	0.192771	0.315211	0.258467	33.2169	31.8868	33.2267	32.2939
CEP152	0.535861	0.568989	0.541743	0.477706	49.9167	50.8227	52.1347	51.6611
UPS13A	0.358155	0.456171	0.400065	0.434762	65.1179	64.0851	54.5379	69.7334
MIK67	0.433974	0.411645	0.445095	0.392723	86.1926	89.559	87.8325	83.2919
WDR52	0.909262	0.691738	0.504243	0.884589	109.023	111.471	119.302	118.572
PMFBP1	0.112373	0.105046	0.114731	0.157398	176.584	189.026	172.516	187.104

## Sheet: 2k
Antibody	IgG	IgG	IgG	IgG	FLAG	FLAG	FLAG	FLAG
RT-qPCR	PCR Replicate 1	PCR Replicate 2	PCR Replicate 3	PCR Replicate 4	PCR Replicate 1	PCR Replicate 2	PCR Replicate 3	PCR Replicate 4
HPRT	0.0107306	0.0448303	0.0204806	0.0449908	0.936112	1.11993	1.174	1.34838
GAPDH	0.110647	0.107472	0.104536	0.107808	1.96839	1.89778	2.03353	2.10136
CEP290	0.0543283	0.0774255	0.0876564	0.101812	1.9302	1.44815	1.81916	1.70233
CEP152	0.142502	0.0974579	0.123992	0.125398	2.84266	3.11005	3.02473	2.7536
KMT2C	0.316116	0.356955	0.538675	0.261055	4.76581	4.25493	4.87963	5.07252
CENPE	0.179565	0.155827	0.119775	0.114356	4.79235	4.49605	5.10775	5.2583
OIL1	0.23141	0.19134	0.218029	0.217592	5.51523	5.04772	5.08465	4.9056
OIL5	0.453955	0.45162	0.217757	0.27816	7.13364	7.37193	6.29393	7.26774
MKI67	0.100372	0.150152	0.156551	0.130362	7.51159	7.75928	8.02391	8.13856
MALAT1	0.198593	0.200007	0.223727	0.217702	15.368	15.6084	15.37	16.7503

## Sheet: 3a
Gene length	Group (ORC1 RIP)		Gene length	Group (Flag RIP)		Gene length	Group (iCLIP)
7	control		7	control		7	control
8	control		8	control		8	control
10	control		10	control		10	control
12	control		12	control		12	control
15	control		15	control		15	control
15	control		15	control		15	control
15	control		15	control		15	control
16	control		16	control		16	control
16	control		16	control		16	control
16	control		16	control		16	control
16	control		16	control		16	control
16	control		16	control		16	control
16	control		16	control		16	control
17	control		17	control		17	control
17	control		17	control		17	control
18	control		18	control		18	control
18	control		18	control		18	control
18	control		18	control		18	control
19	control		19	control		19	control
19	control		19	control		19	control
19	control		19	control		19	control
19	control		19	control		19	control
20	control		20	control		20	control
20	control		20	control		20	control
22	control		22	control		22	control
22	control		22	control		22	control
22	control		22	control		22	control
22	control		22	control		22	control
24	control		24	control		24	control
26	control		26	control		26	control
27	control		27	control		27	control
27	control		27	control		27	control
27	control		27	control		27	control
27	control		27	control		27	control
30	control		30	control		30	control
30	control		30	control		30	control
30	control		30	control		30	control
30	control		30	control		30	control
30	control		30	control		30	control
30	control		30	control		30	control
30	control		30	control		30	control
30	control		30	control		30	control
30	control		30	control		30	control
30	control		30	control		30	control
30	control		30	control		30	control
32	control		32	control		32	control
32	control		32	control		32	control
33	control		33	control		33	control
34	control		34	control		34	control
34	control		34	control		34	control
35	control		35	control		35	control
36	control		36	control		36	control
36	control		36	control		36	control
36	control		36	control		36	control
36	control		36	control		36	control
36	control		36	control		36	control
37	control		37	control		37	control
37	control		37	control		37	control
37	control		37	control		37	control
37	control		37	control		37	control
38	control		38	control		38	control
38	control		38	control		38	control
40	control		40	control		40	control
40	control		40	control		40	control
41	control		41	control		41	control
41	control		41	control		41	control
41	control		41	control		41	control
42	control		42	control		42	control
42	control		42	control		42	control
42	control		42	control		42	control
44	control		44	control		44	control
45	control		45	control		45	control
45	control		45	control		45	control
45	control		45	control		45	control
45	control		45	control		45	control
46	control		46	control		46	control
46	control		46	control		46	control
46	control		46	control		46	control
47	control		47	control		47	control
47	control		47	control		47	control
47	control		47	control		47	control
47	control		47	control		47	control
48	control		48	control		48	control
48	control		48	control		48	control
48	control		48	control		48	control
49	control		49	control		49	control
49	control		49	control		49	control
49	control		49	control		49	control
49	control		49	control		49	control
49	control		49	control		49	control
49	control		49	control		49	control
49	control		49	control		49	control
49	control		49	control		49	control
49	control		49	control		49	control
49	control		49	control		49	control
49	control		49	control		49	control
49	control		49	control		49	control
49	control		49	control		49	control
50	control		50	control		50	control
50	control		50	control		50	control
50	control		50	control		50	control
50	control		50	control		50	control
50	control		50	control		50	control
51	control		51	control		51	control
51	control		51	control		51	control
51	control		51	control		51	control
51	control		51	control		51	control
51	control		51	control		51	control
51	control		51	control		51	control
51	control		51	control		51	control
51	control		51	control		51	control
51	control		51	control		51	control
51	control		51	control		51	control
51	control		51	control		51	control
51	control		51	control		51	control
51	control		51	control		51	control
51	control		51	control		51	control
51	control		51	control		51	control
51	control		51	control		51	control
51	control		51	control		51	control
51	control		51	control		51	control
51	control		51	control		51	control
51	control		51	control		51	control
51	control		51	control		51	control
51	control		51	control		51	control
51	control		51	control		51	control
51	control		51	control		51	control
51	control		51	control		51	control
51	control		51	control		51	control
51	control		51	control		51	control
51	control		51	control		51	control
51	control		51	control		51	control
51	control		51	control		51	control
51	control		51	control		51	control
52	control		52	control		52	control
52	control		52	control		52	control
52	control		52	control		52	control
52	control		52	control		52	control
52	control		52	control		52	control
52	control		52	control		52	control
52	control		52	control		52	control
52	control		52	control		52	control
52	control		52	control		52	control
52	control		52	control		52	control
53	control		53	control		53	control
53	control		53	control		53	control
53	control		53	control		53	control
53	control		53	control		53	control
53	control		53	control		53	control
53	control		53	control		53	control
53	control		53	control		53	control
53	control		53	control		53	control
53	control		53	control		53	control
53	control		53	control		53	control
53	control		53	control		53	control
53	control		53	control		53	control
53	control		53	control		53	control
53	control		53	control		53	control
53	control		53	control		53	control
54	control		54	control		54	control
54	control		54	control		54	control
54	control		54	control		54	control
54	control		54	control		54	control
54	control		54	control		54	control
54	control		54	control		54	control
54	control		54	control		54	control
54	control		54	control		54	control
54	control		54	control		54	control
54	control		54	control		54	control
54	control		54	control		54	control
54	control		54	control		54	control
54	control		54	control		54	control
54	control		54	control		54	control
54	control		54	control		54	control
55	control		55	control		55	control
55	control		55	control		55	control
55	control		55	control		55	control
55	control		55	control		55	control
55	control		55	control		55	control
55	control		55	control		55	control
55	control		55	control		55	control
55	control		55	control		55	control
55	control		55	control		55	control
55	control		55	control		55	control
56	control		56	control		56	control
56	control		56	control		56	control
56	control		56	control		56	control
56	control		56	control		56	control
56	control		56	control		56	control
56	control		56	control		56	control
56	control		56	control		56	control
56	control		56	control		56	control
56	control		56	control		56	control
56	control		56	control		56	control
56	control		56	control		56	control
56	control		56	control		56	control
56	control		56	control		56	control
56	control		56	control		56	control
56	control		56	control		56	control
56	control		56	control		56	control
56	control		56	control		56	control
57	control		57	control		57	control
57	control		57	control		57	control
57	control		57	control		57	control
57	control		57	control		57	control
57	control		57	control		57	control
57	control		57	control		57	control
57	control		57	control		57	control
57	control		57	control		57	control
57	control		57	control		57	control
57	control		57	control		57	control
57	control		57	control		57	control
57	control		57	control		57	control
57	control		57	control		57	control
57	control		57	control		57	control
57	control		57	control		57	control
57	control		57	control		57	control
57	control		57	control		57	control
57	control		57	control		57	control
57	control		57	control		57	control
57	control		57	control		57	control
57	control		57	control		57	control
58	control		58	control		58	control
58	control		58	control		58	control
58	control		58	control		58	control
58	control		58	control		58	control
58	control		58	control		58	control
58	control		58	control		58	control
58	control		58	control		58	control
58	control		58	control		58	control
58	control		58	control		58	control
58	control		58	control		58	control
58	control		58	control		58	control
58	control		58	control		58	control
58	control		58	control		58	control
58	control		58	control		58	control
58	control		58	control		58	control
58	control		58	control		58	control
58	control		58	control		58	control
58	control		58	control		58	control
58	control		58	control		58	control
58	control		58	control		58	control
59	control		59	control		59	control
59	control		59	control		59	control
59	control		59	control		59	control
59	control		59	control		59	control
59	control		59	control		59	control
59	control		59	control		59	control
59	control		59	control		59	control
59	control		59	control		59	control
59	control		59	control		59	control
59	control		59	control		59	control
59	control		59	control		59	control
59	control		59	control		59	control
59	control		59	control		59	control
59	control		59	control		59	control
59	control		59	control		59	control
59	control		59	control		59	control
59	control		59	control		59	control
59	control		59	control		59	control
59	control		59	control		59	control
59	control		59	control		59	control
59	control		59	control		59	control
59	control		59	control		59	control
59	control		59	control		59	control
59	control		59	control		59	control
59	control		59	control		59	control
59	control		59	control		59	control
59	control		59	control		59	control
59	control		59	control		59	control
59	control		59	control		59	control
59	control		59	control		59	control
59	control		59	control		59	control
59	control		59	control		59	control
59	control		59	control		59	control
59	control		59	control		59	control
59	control		59	control		59	control
59	control		59	control		59	control
59	control		59	control		59	control
59	control		59	control		59	control
59	control		59	control		59	control
59	control		59	control		59	control
59	control		59	control		59	control
59	control		59	control		59	control
59	control		59	control		59	control
59	control		59	control		59	control
59	control		59	control		59	control
59	control		59	control		59	control
59	control		59	control		59	control
59	control		59	control		59	control
59	control		59	control		59	control
59	control		59	control		59	control
59	control		59	control		59	control
60	control		60	control		60	control
60	control		60	control		60	control
60	control		60	control		60	control
60	control		60	control		60	control
60	control		60	control		60	control
60	control		60	control		60	control
60	control		60	control		60	control
60	control		60	control		60	control
60	control		60	control		60	control
60	control		60	control		60	control
60	control		60	control		60	control
60	control		60	control		60	control
60	control		60	control		60	control
60	control		60	control		60	control
60	control		60	control		60	control
60	control		60	control		60	control
60	control		60	control		60	control
60	control		60	control		60	control
60	control		60	control		60	control
60	control		60	control		60	control
60	control		60	control		60	control
60	control		60	control		60	control
60	control		60	control		60	control
60	control		60	control		60	control
60	control		60	control		60	control
60	control		60	control		60	control
60	control		60	control		60	control
60	control		60	control		60	control
60	control		60	control		60	control
60	control		60	control		60	control
60	control		60	control		60	control
60	control		60	control		60	control
60	control		60	control		60	control
60	control		60	control		60	control
60	control		60	control		60	control
60	control		60	control		60	control
60	control		60	control		60	control
60	control		60	control		60	control
61	control		61	control		61	control
61	control		61	control		61	control
61	control		61	control		61	control
61	control		61	control		61	control
61	control		61	control		61	control
61	control		61	control		61	control
61	control		61	control		61	control
61	control		61	control		61	control
61	control		61	control		61	control
61	control		61	control		61	control
61	control		61	control		61	control
61	control		61	control		61	control
61	control		61	control		61	control
61	control		61	control		61	control
61	control		61	control		61	control
61	control		61	control		61	control
61	control		61	control		61	control
61	control		61	control		61	control
61	control		61	control		61	control
61	control		61	control		61	control
61	control		61	control		61	control
61	control		61	control		61	control
61	control		61	control		61	control
61	control		61	control		61	control
61	control		61	control		61	control
61	control		61	control		61	control
61	control		61	control		61	control
61	control		61	control		61	control
61	control		61	control		61	control
61	control		61	control		61	control
61	control		61	control		61	control
61	control		61	control		61	control
61	control		61	control		61	control
61	control		61	control		61	control
61	control		61	control		61	control
61	control		61	control		61	control
61	control		61	control		61	control
61	control		61	control		61	control
61	control		61	control		61	control
61	control		61	control		61	control
61	control		61	control		61	control
61	control		61	control		61	control
61	control		61	control		61	control
61	control		61	control		61	control
61	control		61	control		61	control
61	control		61	control		61	control
61	control		61	control		61	control
61	control		61	control		61	control
61	control		61	control		61	control
61	control		61	control		61	control
61	control		61	control		61	control
61	control		61	control		61	control
61	control		61	control		61	control
61	control		61	control		61	control
61	control		61	control		61	control
61	control		61	control		61	control
61	control		61	control		61	control
61	control		61	control		61	control
61	control		61	control		61	control
61	control		61	control		61	control
61	control		61	control		61	control
61	control		61	control		61	control
61	control		61	control		61	control
61	control		61	control		61	control
61	control		61	control		61	control
61	control		61	control		61	control
61	control		61	control		61	control
61	control		61	control		61	control
61	control		61	control		61	control
61	control		61	control		61	control
61	control		61	control		61	control
61	control		61	control		61	control
61	control		61	control		61	control
61	control		61	control		61	control
61	control		61	control		61	control
61	control		61	control		61	control
61	control		61	control		61	control
61	control		61	control		61	control
61	control		61	control		61	control
61	control		61	control		61	control
61	control		61	control		61	control
61	control		61	control		61	control
61	control		61	control		61	control
61	control		61	control		61	control
61	control		61	control		61	control
61	control		61	control		61	control
61	control		61	control		61	control
61	control		61	control		61	control
61	control		61	control		61	control
61	control		61	control		61	control
61	control		61	control		61	control
61	control		61	control		61	control
61	control		61	control		61	control
61	control		61	control		61	control
61	control		61	control		61	control
61	control		61	control		61	control
61	control		61	control		61	control
61	control		61	control		61	control
61	control		61	control		61	control
61	control		61	control		61	control
61	control		61	control		61	control
61	control		61	control		61	control
61	control		61	control		61	control
61	control		61	control		61	control
61	control		61	control		61	control
61	control		61	control		61	control
61	control		61	control		61	control
61	control		61	control		61	control
61	control		61	control		61	control
61	control		61	control		61	control
61	control		61	control		61	control
61	control		61	control		61	control
61	control		61	control		61	control
61	control		61	control		61	control
61	control		61	control		61	control
61	control		61	control		61	control
62	control		62	control		62	control
62	control		62	control		62	control
62	control		62	control		62	control
62	control		62	control		62	control
62	control		62	control		62	control
62	control		62	control		62	control
62	control		62	control		62	control
62	control		62	control		62	control
62	control		62	control		62	control
62	control		62	control		62	control
62	control		62	control		62	control
62	control		62	control		62	control
62	control		62	control		62	control
62	control		62	control		62	control
62	control		62	control		62	control
62	control		62	control		62	control
62	control		62	control		62	control
62	control		62	control		62	control
62	control		62	control		62	control
62	control		62	control		62	control
62	control		62	control		62	control
62	control		62	control		62	control
62	control		62	control		62	control
62	control		62	control		62	control
62	control		62	control		62	control
62	control		62	control		62	control
62	control		62	control		62	control
62	control		62	control		62	control
62	control		62	control		62	control
62	control		62	control		62	control
62	control		62	control		62	control
62	control		62	control		62	control
62	control		62	control		62	control
62	control		62	control		62	control
62	control		62	control		62	control
62	control		62	control		62	control
62	control		62	control		62	control
62	control		62	control		62	control
62	control		62	control		62	control
62	control		62	control		62	control
62	control		62	control		62	control
62	control		62	control		62	control
62	control		62	control		62	control
62	control		62	control		62	control
62	control		62	control		62	control
62	control		62	control		62	control
62	control		62	control		62	control
62	control		62	control		62	control
62	control		62	control		62	control
62	control		62	control		62	control
62	control		62	control		62	control
62	control		62	control		62	control
62	control		62	control		62	control
62	control		62	control		62	control
63	control		63	control		63	control
63	control		63	control		63	control
63	control		63	control		63	control
63	control		63	control		63	control
63	control		63	control		63	control
63	control		63	control		63	control
63	control		63	control		63	control
63	control		63	control		63	control
63	control		63	control		63	control
63	control		63	control		63	control
63	control		63	control		63	control
63	control		63	control		63	control
63	control		63	control		63	control
63	control		63	control		63	control
63	control		63	control		63	control
63	control		63	control		63	control
63	control		63	control		63	control
63	control		63	control		63	control
63	control		63	control		63	control
63	control		63	control		63	control
63	control		63	control		63	control
63	control		63	control		63	control
63	control		63	control		63	control
63	control		63	control		63	control
63	control		63	control		63	control
63	control		63	control		63	control
63	control		63	control		63	control
63	control		63	control		63	control
63	control		63	control		63	control
63	control		63	control		63	control
63	control		63	control		63	control
63	control		63	control		63	control
63	control		63	control		63	control
63	control		63	control		63	control
63	control		63	control		63	control
63	control		63	control		63	control
63	control		63	control		63	control
63	control		63	control		63	control
63	control		63	control		63	control
63	control		63	control		63	control
64	control		64	control		64	control
64	control		64	control		64	control
64	control		64	control		64	control
64	control		64	control		64	control
64	control		64	control		64	control
64	control		64	control		64	control
64	control		64	control		64	control
64	control		64	control		64	control
64	control		64	control		64	control
64	control		64	control		64	control
64	control		64	control		64	control
64	control		64	control		64	control
64	control		64	control		64	control
64	control		64	control		64	control
64	control		64	control		64	control
64	control		64	control		64	control
64	control		64	control		64	control
64	control		64	control		64	control
64	control		64	control		64	control
64	control		64	control		64	control
64	control		64	control		64	control
64	control		64	control		64	control
64	control		64	control		64	control
64	control		64	control		64	control
64	control		64	control		64	control
64	control		64	control		64	control
64	control		64	control		64	control
64	control		64	control		64	control
64	control		64	control		64	control
64	control		64	control		64	control
64	control		64	control		64	control
64	control		64	control		64	control
64	control		64	control		64	control
64	control		64	control		64	control
65	control		65	control		65	control
65	control		65	control		65	control
65	control		65	control		65	control
65	control		65	control		65	control
65	control		65	control		65	control
65	control		65	control		65	control
65	control		65	control		65	control
65	control		65	control		65	control
65	control		65	control		65	control
65	control		65	control		65	control
65	control		65	control		65	control
65	control		65	control		65	control
65	control		65	control		65	control
65	control		65	control		65	control
65	control		65	control		65	control
65	control		65	control		65	control
65	control		65	control		65	control
65	control		65	control		65	control
65	control		65	control		65	control
65	control		65	control		65	control
65	control		65	control		65	control
65	control		65	control		65	control
65	control		65	control		65	control
65	control		65	control		65	control
65	control		65	control		65	control
65	control		65	control		65	control
65	control		65	control		65	control
65	control		65	control		65	control
65	control		65	control		65	control
65	control		65	control		65	control
65	control		65	control		65	control
65	control		65	control		65	control
65	control		65	control		65	control
65	control		65	control		65	control
65	control		65	control		65	control
65	control		65	control		65	control
65	control		65	control		65	control
65	control		65	control		65	control
65	control		65	control		65	control
65	control		65	control		65	control
65	control		65	control		65	control
65	control		65	control		65	control
65	control		65	control		65	control
65	control		65	control		65	control
65	control		65	control		65	control
65	control		65	control		65	control
65	control		65	control		65	control
65	control		65	control		65	control
65	control		65	control		65	control
65	control		65	control		65	control
65	control		65	control		65	control
65	control		65	control		65	control
65	control		65	control		65	control
66	control		66	control		66	control
66	control		66	control		66	control
66	control		66	control		66	control
66	control		66	control		66	control
66	control		66	control		66	control
66	control		66	control		66	control
66	control		66	control		66	control
66	control		66	control		66	control
66	control		66	control		66	control
66	control		66	control		66	control
66	control		66	control		66	control
66	control		66	control		66	control
66	control		66	control		66	control
66	control		66	control		66	control
66	control		66	control		66	control
66	control		66	control		66	control
66	control		66	control		66	control
66	control		66	control		66	control
66	control		66	control		66	control
66	control		66	control		66	control
66	control		66	control		66	control
66	control		66	control		66	control
66	control		66	control		66	control
66	control		66	control		66	control
66	control		66	control		66	control
66	control		66	control		66	control
66	control		66	control		66	control
66	control		66	control		66	control
66	control		66	control		66	control
66	control		66	control		66	control
66	control		66	control		66	control
66	control		66	control		66	control
66	control		66	control		66	control
66	control		66	control		66	control
66	control		66	control		66	control
66	control		66	control		66	control
66	control		66	control		66	control
66	control		66	control		66	control
66	control		66	control		66	control
66	control		66	control		66	control
66	control		66	control		66	control
66	control		66	control		66	control
66	control		66	control		66	control
66	control		66	control		66	control
66	control		66	control		66	control
67	control		67	control		67	control
67	control		67	control		67	control
67	control		67	control		67	control
67	control		67	control		67	control
67	control		67	control		67	control
67	control		67	control		67	control
67	control		67	control		67	control
67	control		67	control		67	control
67	control		67	control		67	control
67	control		67	control		67	control
67	control		67	control		67	control
67	control		67	control		67	control
67	control		67	control		67	control
67	control		67	control		67	control
67	control		67	control		67	control
67	control		67	control		67	control
67	control		67	control		67	control
67	control		67	control		67	control
67	control		67	control		67	control
67	control		67	control		67	control
67	control		67	control		67	control
67	control		67	control		67	control
67	control		67	control		67	control
67	control		67	control		67	control
67	control		67	control		67	control
67	control		67	control		67	control
67	control		67	control		67	control
67	control		67	control		67	control
67	control		67	control		67	control
67	control		67	control		67	control
67	control		67	control		67	control
67	control		67	control		67	control
67	control		67	control		67	control
67	control		67	control		67	control
67	control		67	control		67	control
67	control		67	control		67	control
67	control		67	control		67	control
67	control		67	control		67	control
67	control		67	control		67	control
67	control		67	control		67	control
67	control		67	control		67	control
67	control		67	control		67	control
67	control		67	control		67	control
67	control		67	control		67	control
67	control		67	control		67	control
67	control		67	control		67	control
67	control		67	control		67	control
67	control		67	control		67	control
67	control		67	control		67	control
67	control		67	control		67	control
67	control		67	control		67	control
67	control		67	control		67	control
67	control		67	control		67	control
67	control		67	control		67	control
67	control		67	control		67	control
67	control		67	control		67	control
67	control		67	control		67	control
68	control		68	control		68	control
68	control		68	control		68	control
68	control		68	control		68	control
68	control		68	control		68	control
68	control		68	control		68	control
68	control		68	control		68	control
68	control		68	control		68	control
68	control		68	control		68	control
68	control		68	control		68	control
68	control		68	control		68	control
68	control		68	control		68	control
68	control		68	control		68	control
68	control		68	control		68	control
68	control		68	control		68	control
68	control		68	control		68	control
68	control		68	control		68	control
68	control		68	control		68	control
68	control		68	control		68	control
68	control		68	control		68	control
68	control		68	control		68	control
68	control		68	control		68	control
68	control		68	control		68	control
68	control		68	control		68	control
68	control		68	control		68	control
68	control		68	control		68	control
68	control		68	control		68	control
68	control		68	control		68	control
68	control		68	control		68	control
68	control		68	control		68	control
68	control		68	control		68	control
68	control		68	control		68	control
68	control		68	control		68	control
68	control		68	control		68	control
68	control		68	control		68	control
68	control		68	control		68	control
68	control		68	control		68	control
68	control		68	control		68	control
68	control		68	control		68	control
68	control		68	control		68	control
68	control		68	control		68	control
68	control		68	control		68	control
68	control		68	control		68	control
68	control		68	control		68	control
68	control		68	control		68	control
68	control		68	control		68	control
68	control		68	control		68	control
68	control		68	control		68	control
68	control		68	control		68	control
68	control		68	control		68	control
68	control		68	control		68	control
68	control		68	control		68	control
68	control		68	control		68	control
69	control		69	control		69	control
69	control		69	control		69	control
69	control		69	control		69	control
69	control		69	control		69	control
69	control		69	control		69	control
69	control		69	control		69	control
69	control		69	control		69	control
69	control		69	control		69	control
69	control		69	control		69	control
69	control		69	control		69	control
69	control		69	control		69	control
69	control		69	control		69	control
69	control		69	control		69	control
69	control		69	control		69	control
69	control		69	control		69	control
69	control		69	control		69	control
69	control		69	control		69	control
69	control		69	control		69	control
69	control		69	control		69	control
69	control		69	control		69	control
69	control		69	control		69	control
69	control		69	control		69	control
69	control		69	control		69	control
69	control		69	control		69	control
69	control		69	control		69	control
69	control		69	control		69	control
69	control		69	control		69	control
69	control		69	control		69	control
69	control		69	control		69	control
69	control		69	control		69	control
69	control		69	control		69	control
69	control		69	control		69	control
69	control		69	control		69	control
69	control		69	control		69	control
69	control		69	control		69	control
69	control		69	control		69	control
69	control		69	control		69	control
69	control		69	control		69	control
69	control		69	control		69	control
69	control		69	control		69	control
69	control		69	control		69	control
69	control		69	control		69	control
69	control		69	control		69	control
69	control		69	control		69	control
69	control		69	control		69	control
69	control		69	control		69	control
69	control		69	control		69	control
69	control		69	control		69	control
69	control		69	control		69	control
69	control		69	control		69	control
69	control		69	control		69	control
69	control		69	control		69	control
69	control		69	control		69	control
69	control		69	control		69	control
69	control		69	control		69	control
69	control		69	control		69	control
69	control		69	control		69	control
69	control		69	control		69	control
69	control		69	control		69	control
69	control		69	control		69	control
69	control		69	control		69	control
69	control		69	control		69	control
69	control		69	control		69	control
69	control		69	control		69	control
69	control		69	control		69	control
69	control		69	control		69	control
69	control		69	control		69	control
69	control		69	control		69	control
69	control		69	control		69	control
69	control		69	control		69	control
69	control		69	control		69	control
69	control		69	control		69	control
69	control		69	control		69	control
69	control		69	control		69	control
69	control		69	control		69	control
69	control		69	control		69	control
69	control		69	control		69	control
69	control		69	control		69	control
69	control		69	control		69	control
69	control		69	control		69	control
69	control		69	control		69	control
69	control		69	control		69	control
69	control		69	control		69	control
69	control		69	control		69	control
69	control		69	control		69	control
69	control		69	control		69	control
69	control		69	control		69	control
69	control		69	control		69	control
69	control		69	control		69	control
69	control		69	control		69	control
69	control		69	control		69	control
69	control		69	control		69	control
69	control		69	control		69	control
69	control		69	control		69	control
69	control		69	control		69	control
69	control		69	control		69	control
69	control		69	control		69	control
69	control		69	control		69	control
69	control		69	control		69	control
69	control		69	control		69	control
70	control		70	control		70	control
70	control		70	control		70	control
70	control		70	control		70	control
70	control		70	control		70	control
70	control		70	control		70	control
70	control		70	control		70	control
70	control		70	control		70	control
70	control		70	control		70	control
70	control		70	control		70	control
70	control		70	control		70	control
70	control		70	control		70	control
70	control		70	control		70	control
70	control		70	control		70	control
70	control		70	control		70	control
70	control		70	control		70	control
70	control		70	control		70	control
70	control		70	control		70	control
70	control		70	control		70	control
70	control		70	control		70	control
70	control		70	control		70	control
70	control		70	control		70	control
70	control		70	control		70	control
70	control		70	control		70	control
70	control		70	control		70	control
70	control		70	control		70	control
70	control		70	control		70	control
70	control		70	control		70	control
70	control		70	control		70	control
70	control		70	control		70	control
70	control		70	control		70	control
70	control		70	control		70	control
70	control		70	control		70	control
70	control		70	control		70	control
70	control		70	control		70	control
70	control		70	control		70	control
70	control		70	control		70	control
70	control		70	control		70	control
70	control		70	control		70	control
70	control		70	control		70	control
70	control		70	control		70	control
70	control		70	control		70	control
70	control		70	control		70	control
70	control		70	control		70	control
70	control		70	control		70	control
70	control		70	control		70	control
70	control		70	control		70	control
70	control		70	control		70	control
70	control		70	control		70	control
71	control		71	control		71	control
71	control		71	control		71	control
71	control		71	control		71	control
71	control		71	control		71	control
71	control		71	control		71	control
71	control		71	control		71	control
71	control		71	control		71	control
71	control		71	control		71	control
71	control		71	control		71	control
71	control		71	control		71	control
71	control		71	control		71	control
71	control		71	control		71	control
71	control		71	control		71	control
71	control		71	control		71	control
71	control		71	control		71	control
71	control		71	control		71	control
71	control		71	control		71	control
71	control		71	control		71	control
71	control		71	control		71	control
71	control		71	control		71	control
71	control		71	control		71	control
71	control		71	control		71	control
71	control		71	control		71	control
71	control		71	control		71	control
71	control		71	control		71	control
71	control		71	control		71	control
71	control		71	control		71	control
71	control		71	control		71	control
71	control		71	control		71	control
71	control		71	control		71	control
71	control		71	control		71	control
71	control		71	control		71	control
71	control		71	control		71	control
71	control		71	control		71	control
71	control		71	control		71	control
71	control		71	control		71	control
71	control		71	control		71	control
71	control		71	control		71	control
71	control		71	control		71	control
71	control		71	control		71	control
71	control		71	control		71	control
71	control		71	control		71	control
71	control		71	control		71	control
71	control		71	control		71	control
71	control		71	control		71	control
71	control		71	control		71	control
71	control		71	control		71	control
71	control		71	control		71	control
71	control		71	control		71	control
71	control		71	control		71	control
71	control		71	control		71	control
71	control		71	control		71	control
71	control		71	control		71	control
71	control		71	control		71	control
71	control		71	control		71	control
71	control		71	control		71	control
71	control		71	control		71	control
71	control		71	control		71	control
71	control		71	control		71	control
71	control		71	control		71	control
71	control		71	control		71	control
71	control		71	control		71	control
71	control		71	control		71	control
71	control		71	control		71	control
71	control		71	control		71	control
71	control		71	control		71	control
71	control		71	control		71	control
71	control		71	control		71	control
71	control		71	control		71	control
71	control		71	control		71	control
71	control		71	control		71	control
71	control		71	control		71	control
71	control		71	control		71	control
71	control		71	control		71	control
71	control		71	control		71	control
71	control		71	control		71	control
71	control		71	control		71	control
71	control		71	control		71	control
71	control		71	control		71	control
71	control		71	control		71	control
71	control		71	control		71	control
71	control		71	control		71	control
71	control		71	control		71	control
71	control		71	control		71	control
71	control		71	control		71	control
71	control		71	control		71	control
71	control		71	control		71	control
71	control		71	control		71	control
71	control		71	control		71	control
71	control		71	control		71	control
71	control		71	control		71	control
71	control		71	control		71	control
71	control		71	control		71	control
71	control		71	control		71	control
71	control		71	control		71	control
71	control		71	control		71	control
71	control		71	control		71	control
71	control		71	control		71	control
71	control		71	control		71	control
71	control		71	control		71	control
71	control		71	control		71	control
71	control		71	control		71	control
71	control		71	control		71	control
71	control		71	control		71	control
72	control		72	control		72	control
72	control		72	control		72	control
72	control		72	control		72	control
72	control		72	control		72	control
72	control		72	control		72	control
72	control		72	control		72	control
72	control		72	control		72	control
72	control		72	control		72	control
72	control		72	control		72	control
72	control		72	control		72	control
72	control		72	control		72	control
72	control		72	control		72	control
72	control		72	control		72	control
72	control		72	control		72	control
72	control		72	control		72	control
72	control		72	control		72	control
72	control		72	control		72	control
72	control		72	control		72	control
72	control		72	control		72	control
72	control		72	control		72	control
72	control		72	control		72	control
72	control		72	control		72	control
72	control		72	control		72	control
72	control		72	control		72	control
72	control		72	control		72	control
72	control		72	control		72	control
72	control		72	control		72	control
72	control		72	control		72	control
72	control		72	control		72	control
72	control		72	control		72	control
72	control		72	control		72	control
72	control		72	control		72	control
72	control		72	control		72	control
72	control		72	control		72	control
72	control		72	control		72	control
72	control		72	control		72	control
72	control		72	control		72	control
72	control		72	control		72	control
72	control		72	control		72	control
72	control		72	control		72	control
72	control		72	control		72	control
72	control		72	control		72	control
72	control		72	control		72	control
72	control		72	control		72	control
72	control		72	control		72	control
72	control		72	control		72	control
72	control		72	control		72	control
72	control		72	control		72	control
72	control		72	control		72	control
72	control		72	control		72	control
72	control		72	control		72	control
72	control		72	control		72	control
72	control		72	control		72	control
72	control		72	control		72	control
72	control		72	control		72	control
72	control		72	control		72	control
72	control		72	control		72	control
72	control		72	control		72	control
72	control		72	control		72	control
72	control		72	control		72	control
72	control		72	control		72	control
72	control		72	control		72	control
72	control		72	control		72	control
72	control		72	control		72	control
72	control		72	control		72	control
72	control		72	control		72	control
72	control		72	control		72	control
72	control		72	control		72	control
72	control		72	control		72	control
72	control		72	control		72	control
72	control		72	control		72	control
72	control		72	control		72	control
72	control		72	control		72	control
72	control		72	control		72	control
72	control		72	control		72	control
72	control		72	control		72	control
72	control		72	control		72	control
72	control		72	control		72	control
72	control		72	control		72	control
73	control		73	control		73	control
73	control		73	control		73	control
73	control		73	control		73	control
73	control		73	control		73	control
73	control		73	control		73	control
73	control		73	control		73	control
73	control		73	control		73	control
73	control		73	control		73	control
73	control		73	control		73	control
73	control		73	control		73	control
73	control		73	control		73	control
73	control		73	control		73	control
73	control		73	control		73	control
73	control		73	control		73	control
73	control		73	control		73	control
73	control		73	control		73	control
73	control		73	control		73	control
73	control		73	control		73	control
73	control		73	control		73	control
73	control		73	control		73	control
73	control		73	control		73	control
73	control		73	control		73	control
73	control		73	control		73	control
73	control		73	control		73	control
73	control		73	control		73	control
73	control		73	control		73	control
73	control		73	control		73	control
73	control		73	control		73	control
73	control		73	control		73	control
73	control		73	control		73	control
73	control		73	control		73	control
73	control		73	control		73	control
73	control		73	control		73	control
73	control		73	control		73	control
73	control		73	control		73	control
73	control		73	control		73	control
73	control		73	control		73	control
73	control		73	control		73	control
73	control		73	control		73	control
73	control		73	control		73	control
73	control		73	control		73	control
73	control		73	control		73	control
73	control		73	control		73	control
73	control		73	control		73	control
73	control		73	control		73	control
73	control		73	control		73	control
73	control		73	control		73	control
73	control		73	control		73	control
73	control		73	control		73	control
73	control		73	control		73	control
73	control		73	control		73	control
73	control		73	control		73	control
73	control		73	control		73	control
73	control		73	control		73	control
73	control		73	control		73	control
73	control		73	control		73	control
73	control		73	control		73	control
73	control		73	control		73	control
73	control		73	control		73	control
73	control		73	control		73	control
73	control		73	control		73	control
73	control		73	control		73	control
73	control		73	control		73	control
74	control		74	control		74	control
74	control		74	control		74	control
74	control		74	control		74	control
74	control		74	control		74	control
74	control		74	control		74	control
74	control		74	control		74	control
74	control		74	control		74	control
74	control		74	control		74	control
74	control		74	control		74	control
74	control		74	control		74	control
74	control		74	control		74	control
74	control		74	control		74	control
74	control		74	control		74	control
74	control		74	control		74	control
74	control		74	control		74	control
74	control		74	control		74	control
74	control		74	control		74	control
74	control		74	control		74	control
74	control		74	control		74	control
74	control		74	control		74	control
74	control		74	control		74	control
74	control		74	control		74	control
74	control		74	control		74	control
74	control		74	control		74	control
74	control		74	control		74	control
74	control		74	control		74	control
74	control		74	control		74	control
74	control		74	control		74	control
74	control		74	control		74	control
74	control		74	control		74	control
74	control		74	control		74	control
74	control		74	control		74	control
74	control		74	control		74	control
74	control		74	control		74	control
74	control		74	control		74	control
74	control		74	control		74	control
74	control		74	control		74	control
74	control		74	control		74	control
74	control		74	control		74	control
74	control		74	control		74	control
74	control		74	control		74	control
74	control		74	control		74	control
74	control		74	control		74	control
74	control		74	control		74	control
74	control		74	control		74	control
74	control		74	control		74	control
74	control		74	control		74	control
74	control		74	control		74	control
74	control		74	control		74	control
74	control		74	control		74	control
74	control		74	control		74	control
74	control		74	control		74	control
74	control		74	control		74	control
74	control		74	control		74	control
74	control		74	control		74	control
74	control		74	control		74	control
74	control		74	control		74	control
74	control		74	control		74	control
74	control		74	control		74	control
74	control		74	control		74	control
74	control		74	control		74	control
74	control		74	control		74	control
74	control		74	control		74	control
74	control		74	control		74	control
74	control		74	control		74	control
74	control		74	control		74	control
74	control		74	control		74	control
74	control		74	control		74	control
74	control		74	control		74	control
74	control		74	control		74	control
74	control		74	control		74	control
74	control		74	control		74	control
74	control		74	control		74	control
74	control		74	control		74	control
74	control		74	control		74	control
74	control		74	control		74	control
74	control		74	control		74	control
74	control		74	control		74	control
74	control		74	control		74	control
74	control		74	control		74	control
74	control		74	control		74	control
74	control		74	control		74	control
74	control		74	control		74	control
74	control		74	control		74	control
74	control		74	control		74	control
75	control		75	control		75	control
75	control		75	control		75	control
75	control		75	control		75	control
75	control		75	control		75	control
75	control		75	control		75	control
75	control		75	control		75	control
75	control		75	control		75	control
75	control		75	control		75	control
75	control		75	control		75	control
75	control		75	control		75	control
75	control		75	control		75	control
75	control		75	control		75	control
75	control		75	control		75	control
75	control		75	control		75	control
75	control		75	control		75	control
75	control		75	control		75	control
75	control		75	control		75	control
75	control		75	control		75	control
75	control		75	control		75	control
75	control		75	control		75	control
75	control		75	control		75	control
75	control		75	control		75	control
75	control		75	control		75	control
75	control		75	control		75	control
75	control		75	control		75	control
75	control		75	control		75	control
75	control		75	control		75	control
75	control		75	control		75	control
75	control		75	control		75	control
75	control		75	control		75	control
75	control		75	control		75	control
75	control		75	control		75	control
75	control		75	control		75	control
75	control		75	control		75	control
75	control		75	control		75	control
75	control		75	control		75	control
75	control		75	control		75	control
75	control		75	control		75	control
75	control		75	control		75	control
75	control		75	control		75	control
75	control		75	control		75	control
75	control		75	control		75	control
75	control		75	control		75	control
75	control		75	control		75	control
75	control		75	control		75	control
75	control		75	control		75	control
75	control		75	control		75	control
75	control		75	control		75	control
75	control		75	control		75	control
75	control		75	control		75	control
75	control		75	control		75	control
75	control		75	control		75	control
75	control		75	control		75	control
75	control		75	control		75	control
75	control		75	control		75	control
75	control		75	control		75	control
75	control		75	control		75	control
75	control		75	control		75	control
75	control		75	control		75	control
75	control		75	control		75	control
75	control		75	control		75	control
75	control		75	control		75	control
75	control		75	control		75	control
75	control		75	control		75	control
75	control		75	control		75	control
75	control		75	control		75	control
76	control		76	control		76	control
76	control		76	control		76	control
76	control		76	control		76	control
76	control		76	control		76	control
76	control		76	control		76	control
76	control		76	control		76	control
76	control		76	control		76	control
76	control		76	control		76	control
76	control		76	control		76	control
76	control		76	control		76	control
76	control		76	control		76	control
76	control		76	control		76	control
76	control		76	control		76	control
76	control		76	control		76	control
76	control		76	control		76	control
76	control		76	control		76	control
76	control		76	control		76	control
76	control		76	control		76	control
76	control		76	control		76	control
76	control		76	control		76	control
76	control		76	control		76	control
76	control		76	control		76	control
76	control		76	control		76	control
76	control		76	control		76	control
76	control		76	control		76	control
76	control		76	control		76	control
76	control		76	control		76	control
76	control		76	control		76	control
76	control		76	control		76	control
76	control		76	control		76	control
76	control		76	control		76	control
76	control		76	control		76	control
76	control		76	control		76	control
76	control		76	control		76	control
76	control		76	control		76	control
76	control		76	control		76	control
76	control		76	control		76	control
76	control		76	control		76	control
76	control		76	control		76	control
76	control		76	control		76	control
76	control		76	control		76	control
76	control		76	control		76	control
76	control		76	control		76	control
76	control		76	control		76	control
76	control		76	control		76	control
76	control		76	control		76	control
76	control		76	control		76	control
76	control		76	control		76	control
76	control		76	control		76	control
76	control		76	control		76	control
76	control		76	control		76	control
76	control		76	control		76	control
76	control		76	control		76	control
76	control		76	control		76	control
76	control		76	control		76	control
76	control		76	control		76	control
76	control		76	control		76	control
76	control		76	control		76	control
76	control		76	control		76	control
76	control		76	control		76	control
76	control		76	control		76	control
76	control		76	control		76	control
76	control		76	control		76	control
76	control		76	control		76	control
76	control		76	control		76	control
76	control		76	control		76	control
76	control		76	control		76	control
76	control		76	control		76	control
76	control		76	control		76	control
76	control		76	control		76	control
76	control		76	control		76	control
76	control		76	control		76	control
76	control		76	control		76	control
76	control		76	control		76	control
76	control		76	control		76	control
76	control		76	control		76	control
76	control		76	control		76	control
76	control		76	control		76	control
76	control		76	control		76	control
76	control		76	control		76	control
76	control		76	control		76	control
76	control		76	control		76	control
76	control		76	control		76	control
76	control		76	control		76	control
76	control		76	control		76	control
76	control		76	control		76	control
76	control		76	control		76	control
76	control		76	control		76	control
76	control		76	control		76	control
76	control		76	control		76	control
76	control		76	control		76	control
76	control		76	control		76	control
76	control		76	control		76	control
76	control		76	control		76	control
77	control		77	control		77	control
77	control		77	control		77	control
77	control		77	control		77	control
77	control		77	control		77	control
77	control		77	control		77	control
77	control		77	control		77	control
77	control		77	control		77	control
77	control		77	control		77	control
77	control		77	control		77	control
77	control		77	control		77	control
77	control		77	control		77	control
77	control		77	control		77	control
77	control		77	control		77	control
77	control		77	control		77	control
77	control		77	control		77	control
77	control		77	control		77	control
77	control		77	control		77	control
77	control		77	control		77	control
77	control		77	control		77	control
77	control		77	control		77	control
77	control		77	control		77	control
77	control		77	control		77	control
77	control		77	control		77	control
77	control		77	control		77	control
77	control		77	control		77	control
77	control		77	control		77	control
77	control		77	control		77	control
77	control		77	control		77	control
77	control		77	control		77	control
77	control		77	control		77	control
77	control		77	control		77	control
77	control		77	control		77	control
77	control		77	control		77	control
77	control		77	control		77	control
77	control		77	control		77	control
77	control		77	control		77	control
77	control		77	control		77	control
77	control		77	control		77	control
77	control		77	control		77	control
77	control		77	control		77	control
77	control		77	control		77	control
77	control		77	control		77	control
77	control		77	control		77	control
77	control		77	control		77	control
77	control		77	control		77	control
77	control		77	control		77	control
77	control		77	control		77	control
77	control		77	control		77	control
77	control		77	control		77	control
77	control		77	control		77	control
77	control		77	control		77	control
77	control		77	control		77	control
77	control		77	control		77	control
77	control		77	control		77	control
77	control		77	control		77	control
77	control		77	control		77	control
77	control		77	control		77	control
77	control		77	control		77	control
77	control		77	control		77	control
77	control		77	control		77	control
77	control		77	control		77	control
77	control		77	control		77	control
77	control		77	control		77	control
77	control		77	control		77	control
77	control		77	control		77	control
77	control		77	control		77	control
77	control		77	control		77	control
77	control		77	control		77	control
77	control		77	control		77	control
77	control		77	control		77	control
77	control		77	control		77	control
77	control		77	control		77	control
77	control		77	control		77	control
77	control		77	control		77	control
77	control		77	control		77	control
77	control		77	control		77	control
77	control		77	control		77	control
77	control		77	control		77	control
77	control		77	control		77	control
77	control		77	control		77	control
77	control		77	control		77	control
77	control		77	control		77	control
78	control		78	control		78	control
78	control		78	control		78	control
78	control		78	control		78	control
78	control		78	control		78	control
78	control		78	control		78	control
78	control		78	control		78	control
78	control		78	control		78	control
78	control		78	control		78	control
78	control		78	control		78	control
78	control		78	control		78	control
78	control		78	control		78	control
78	control		78	control		78	control
78	control		78	control		78	control
78	control		78	control		78	control
78	control		78	control		78	control
78	control		78	control		78	control
78	control		78	control		78	control
78	control		78	control		78	control
78	control		78	control		78	control
78	control		78	control		78	control
78	control		78	control		78	control
78	control		78	control		78	control
78	control		78	control		78	control
78	control		78	control		78	control
78	control		78	control		78	control
78	control		78	control		78	control
78	control		78	control		78	control
78	control		78	control		78	control
78	control		78	control		78	control
78	control		78	control		78	control
78	control		78	control		78	control
78	control		78	control		78	control
78	control		78	control		78	control
78	control		78	control		78	control
78	control		78	control		78	control
78	control		78	control		78	control
78	control		78	control		78	control
78	control		78	control		78	control
78	control		78	control		78	control
78	control		78	control		78	control
78	control		78	control		78	control
78	control		78	control		78	control
78	control		78	control		78	control
78	control		78	control		78	control
78	control		78	control		78	control
78	control		78	control		78	control
78	control		78	control		78	control
78	control		78	control		78	control
78	control		78	control		78	control
78	control		78	control		78	control
78	control		78	control		78	control
78	control		78	control		78	control
78	control		78	control		78	control
78	control		78	control		78	control
78	control		78	control		78	control
78	control		78	control		78	control
78	control		78	control		78	control
78	control		78	control		78	control
78	control		78	control		78	control
78	control		78	control		78	control
78	control		78	control		78	control
78	control		78	control		78	control
78	control		78	control		78	control
79	control		79	control		79	control
79	control		79	control		79	control
79	control		79	control		79	control
79	control		79	control		79	control
79	control		79	control		79	control
79	control		79	control		79	control
79	control		79	control		79	control
79	control		79	control		79	control
79	control		79	control		79	control
79	control		79	control		79	control
79	control		79	control		79	control
79	control		79	control		79	control
79	control		79	control		79	control
79	control		79	control		79	control
79	control		79	control		79	control
79	control		79	control		79	control
79	control		79	control		79	control
79	control		79	control		79	control
79	control		79	control		79	control
79	control		79	control		79	control
79	control		79	control		79	control
79	control		79	control		79	control
79	control		79	control		79	control
79	control		79	control		79	control
79	control		79	control		79	control
79	control		79	control		79	control
79	control		79	control		79	control
79	control		79	control		79	control
79	control		79	control		79	control
79	control		79	control		79	control
79	control		79	control		79	control
79	control		79	control		79	control
79	control		79	control		79	control
79	control		79	control		79	control
79	control		79	control		79	control
79	control		79	control		79	control
79	control		79	control		79	control
79	control		79	control		79	control
79	control		79	control		79	control
79	control		79	control		79	control
79	control		79	control		79	control
79	control		79	control		79	control
79	control		79	control		79	control
79	control		79	control		79	control
79	control		79	control		79	control
79	control		79	control		79	control
79	control		79	control		79	control
79	control		79	control		79	control
79	control		79	control		79	control
79	control		79	control		79	control
79	control		79	control		79	control
79	control		79	control		79	control
79	control		79	control		79	control
79	control		79	control		79	control
79	control		79	control		79	control
79	control		79	control		79	control
79	control		79	control		79	control
79	control		79	control		79	control
79	control		79	control		79	control
79	control		79	control		79	control
79	control		79	control		79	control
79	control		79	control		79	control
79	control		79	control		79	control
79	control		79	control		79	control
79	control		79	control		79	control
79	control		79	control		79	control
79	control		79	control		79	control
79	control		79	control		79	control
79	control		79	control		79	control
79	control		79	control		79	control
79	control		79	control		79	control
79	control		79	control		79	control
79	control		79	control		79	control
79	control		79	control		79	control
79	control		79	control		79	control
79	control		79	control		79	control
79	control		79	control		79	control
79	control		79	control		79	control
79	control		79	control		79	control
79	control		79	control		79	control
79	control		79	control		79	control
79	control		79	control		79	control
79	control		79	control		79	control
79	control		79	control		79	control
79	control		79	control		79	control
79	control		79	control		79	control
79	control		79	control		79	control
80	control		80	control		80	control
80	control		80	control		80	control
80	control		80	control		80	control
80	control		80	control		80	control
80	control		80	control		80	control
80	control		80	control		80	control
80	control		80	control		80	control
80	control		80	control		80	control
80	control		80	control		80	control
80	control		80	control		80	control
80	control		80	control		80	control
80	control		80	control		80	control
80	control		80	control		80	control
80	control		80	control		80	control
80	control		80	control		80	control
80	control		80	control		80	control
80	control		80	control		80	control
80	control		80	control		80	control
80	control		80	control		80	control
80	control		80	control		80	control
80	control		80	control		80	control
80	control		80	control		80	control
80	control		80	control		80	control
80	control		80	control		80	control
80	control		80	control		80	control
80	control		80	control		80	control
80	control		80	control		80	control
80	control		80	control		80	control
80	control		80	control		80	control
80	control		80	control		80	control
80	control		80	control		80	control
80	control		80	control		80	control
80	control		80	control		80	control
80	control		80	control		80	control
80	control		80	control		80	control
80	control		80	control		80	control
80	control		80	control		80	control
80	control		80	control		80	control
80	control		80	control		80	control
80	control		80	control		80	control
80	control		80	control		80	control
80	control		80	control		80	control
80	control		80	control		80	control
80	control		80	control		80	control
80	control		80	control		80	control
80	control		80	control		80	control
80	control		80	control		80	control
80	control		80	control		80	control
80	control		80	control		80	control
80	control		80	control		80	control
80	control		80	control		80	control
80	control		80	control		80	control
80	control		80	control		80	control
80	control		80	control		80	control
80	control		80	control		80	control
80	control		80	control		80	control
80	control		80	control		80	control
80	control		80	control		80	control
80	control		80	control		80	control
80	control		80	control		80	control
80	control		80	control		80	control
80	control		80	control		80	control
80	control		80	control		80	control
80	control		80	control		80	control
80	control		80	control		80	control
80	control		80	control		80	control
80	control		80	control		80	control
80	control		80	control		80	control
80	control		80	control		80	control
80	control		80	control		80	control
80	control		80	control		80	control
80	control		80	control		80	control
80	control		80	control		80	control
80	control		80	control		80	control
80	control		80	control		80	control
80	control		80	control		80	control
80	control		80	control		80	control
80	control		80	control		80	control
80	control		80	control		80	control
80	control		80	control		80	control
80	control		80	control		80	control
81	control		81	control		81	control
81	control		81	control		81	control
81	control		81	control		81	control
81	control		81	control		81	control
81	control		81	control		81	control
81	control		81	control		81	control
81	control		81	control		81	control
81	control		81	control		81	control
81	control		81	control		81	control
81	control		81	control		81	control
81	control		81	control		81	control
81	control		81	control		81	control
81	control		81	control		81	control
81	control		81	control		81	control
81	control		81	control		81	control
81	control		81	control		81	control
81	control		81	control		81	control
81	control		81	control		81	control
81	control		81	control		81	control
81	control		81	control		81	control
81	control		81	control		81	control
81	control		81	control		81	control
81	control		81	control		81	control
81	control		81	control		81	control
81	control		81	control		81	control
81	control		81	control		81	control
81	control		81	control		81	control
81	control		81	control		81	control
81	control		81	control		81	control
81	control		81	control		81	control
81	control		81	control		81	control
81	control		81	control		81	control
81	control		81	control		81	control
81	control		81	control		81	control
81	control		81	control		81	control
81	control		81	control		81	control
81	control		81	control		81	control
81	control		81	control		81	control
81	control		81	control		81	control
81	control		81	control		81	control
81	control		81	control		81	control
81	control		81	control		81	control
81	control		81	control		81	control
81	control		81	control		81	control
81	control		81	control		81	control
81	control		81	control		81	control
81	control		81	control		81	control
81	control		81	control		81	control
81	control		81	control		81	control
81	control		81	control		81	control
81	control		81	control		81	control
81	control		81	control		81	control
81	control		81	control		81	control
81	control		81	control		81	control
81	control		81	control		81	control
81	control		81	control		81	control
81	control		81	control		81	control
81	control		81	control		81	control
81	control		81	control		81	control
81	control		81	control		81	control
81	control		81	control		81	control
81	control		81	control		81	control
81	control		81	control		81	control
81	control		81	control		81	control
81	control		81	control		81	control
81	control		81	control		81	control
81	control		81	control		81	control
81	control		81	control		81	control
81	control		81	control		81	control
81	control		81	control		81	control
81	control		81	control		81	control
81	control		81	control		81	control
81	control		81	control		81	control
81	control		81	control		81	control
81	control		81	control		81	control
81	control		81	control		81	control
81	control		81	control		81	control
81	control		81	control		81	control
81	control		81	control		81	control
81	control		81	control		81	control
81	control		81	control		81	control
81	control		81	control		81	control
81	control		81	control		81	control
81	control		81	control		81	control
81	control		81	control		81	control
81	control		81	control		81	control
81	control		81	control		81	control
81	control		81	control		81	control
81	control		81	control		81	control
81	control		81	control		81	control
81	control		81	control		81	control
81	control		81	control		81	control
81	control		81	control		81	control
81	control		81	control		81	control
81	control		81	control		81	control
81	control		81	control		81	control
81	control		81	control		81	control
81	control		81	control		81	control
81	control		81	control		81	control
81	control		81	control		81	control
81	control		81	control		81	control
81	control		81	control		81	control
81	control		81	control		81	control
81	control		81	control		81	control
81	control		81	control		81	control
81	control		81	control		81	control
81	control		81	control		81	control
81	control		81	control		81	control
81	control		81	control		81	control
81	control		81	control		81	control
81	control		81	control		81	control
81	control		81	control		81	control
81	control		81	control		81	control
81	control		81	control		81	control
81	control		81	control		81	control
81	control		81	control		81	control
81	control		81	control		81	control
81	control		81	control		81	control
81	control		81	control		81	control
81	control		81	control		81	control
81	control		81	control		81	control
81	control		81	control		81	control
81	control		81	control		81	control
81	control		81	control		81	control
81	control		81	control		81	control
81	control		81	control		81	control
81	control		81	control		81	control
81	control		81	control		81	control
81	control		81	control		81	control
81	control		81	control		81	control
81	control		81	control		81	control
81	control		81	control		81	control
81	control		81	control		81	control
81	control		81	control		81	control
82	control		82	control		82	control
82	control		82	control		82	control
82	control		82	control		82	control
82	control		82	control		82	control
82	control		82	control		82	control
82	control		82	control		82	control
82	control		82	control		82	control
82	control		82	control		82	control
82	control		82	control		82	control
82	control		82	control		82	control
82	control		82	control		82	control
82	control		82	control		82	control
82	control		82	control		82	control
82	control		82	control		82	control
82	control		82	control		82	control
82	control		82	control		82	control
82	control		82	control		82	control
82	control		82	control		82	control
82	control		82	control		82	control
82	control		82	control		82	control
82	control		82	control		82	control
82	control		82	control		82	control
82	control		82	control		82	control
82	control		82	control		82	control
82	control		82	control		82	control
82	control		82	control		82	control
82	control		82	control		82	control
82	control		82	control		82	control
82	control		82	control		82	control
82	control		82	control		82	control
82	control		82	control		82	control
82	control		82	control		82	control
82	control		82	control		82	control
82	control		82	control		82	control
82	control		82	control		82	control
82	control		82	control		82	control
82	control		82	control		82	control
82	control		82	control		82	control
82	control		82	control		82	control
82	control		82	control		82	control
82	control		82	control		82	control
82	control		82	control		82	control
82	control		82	control		82	control
82	control		82	control		82	control
82	control		82	control		82	control
82	control		82	control		82	control
82	control		82	control		82	control
82	control		82	control		82	control
82	control		82	control		82	control
82	control		82	control		82	control
82	control		82	control		82	control
82	control		82	control		82	control
82	control		82	control		82	control
82	control		82	control		82	control
82	control		82	control		82	control
82	control		82	control		82	control
82	control		82	control		82	control
82	control		82	control		82	control
82	control		82	control		82	control
82	control		82	control		82	control
82	control		82	control		82	control
82	control		82	control		82	control
82	control		82	control		82	control
82	control		82	control		82	control
82	control		82	control		82	control
82	control		82	control		82	control
82	control		82	control		82	control
82	control		82	control		82	control
82	control		82	control		82	control
82	control		82	control		82	control
82	control		82	control		82	control
82	control		82	control		82	control
82	control		82	control		82	control
82	control		82	control		82	control
82	control		82	control		82	control
82	control		82	control		82	control
82	control		82	control		82	control
82	control		82	control		82	control
82	control		82	control		82	control
82	control		82	control		82	control
82	control		82	control		82	control
82	control		82	control		82	control
82	control		82	control		82	control
82	control		82	control		82	control
82	control		82	control		82	control
82	control		82	control		82	control
82	control		82	control		82	control
82	control		82	control		82	control
82	control		82	control		82	control
82	control		82	control		82	control
82	control		82	control		82	control
82	control		82	control		82	control
82	control		82	control		82	control
82	control		82	control		82	control
82	control		82	control		82	control
82	control		82	control		82	control
82	control		82	control		82	control
82	control		82	control		82	control
82	control		82	control		82	control
82	control		82	control		82	control
82	control		82	control		82	control
82	control		82	control		82	control
82	control		82	control		82	control
82	control		82	control		82	control
82	control		82	control		82	control
82	control		82	control		82	control
82	control		82	control		82	control
82	control		82	control		82	control
82	control		82	control		82	control
82	control		82	control		82	control
82	control		82	control		82	control
82	control		82	control		82	control
82	control		82	control		82	control
82	control		82	control		82	control
82	control		82	control		82	control
82	control		82	control		82	control
82	control		82	control		82	control
82	control		82	control		82	control
82	control		82	control		82	control
82	control		82	control		82	control
82	control		82	control		82	control
82	control		82	control		82	control
82	control		82	control		82	control
82	control		82	control		82	control
82	control		82	control		82	control
82	control		82	control		82	control
82	control		82	control		82	control
82	control		82	control		82	control
82	control		82	control		82	control
82	control		82	control		82	control
82	control		82	control		82	control
[truncated: 57,422 more rows]

## Sheet: 3b
Gene.expression	Group (ORC1 RIP-seq)		Gene.expression	Group (Flag RIP-seq)		Gene.expression	Group (iCLIP)
21498	control		21498	control		21498	control
20083	control		20083	control		20083	control
17569	control		17569	control		17569	control
17266	control		17266	control		17266	control
17124	control		17124	control		17124	control
15477	control		15477	control		15477	control
14759	control		14759	control		14759	control
8068	control		8068	control		8068	control
7645	control		7645	control		7645	control
7391	control		7391	control		7391	control
7195	control		7195	control		7195	control
7091	control		7091	control		7091	control
6891	control		6891	control		6891	control
6647	control		6647	control		6647	control
5515	control		5515	control		5515	control
4928	control		4928	control		4928	control
4566	control		4566	control		4566	control
4454	control		4454	control		4454	control
4200	control		4200	control		4200	control
4193	control		4193	control		4193	control
3810	control		3810	control		3810	control
3679	control		3679	control		3679	control
3013	control		3013	control		3013	control
2964	control		2964	control		2964	control
2630	control		2630	control		2630	control
2582	control		2582	control		2582	control
2558	control		2558	control		2558	control
2533	control		2533	control		2533	control
2458	control		2458	control		2458	control
2435	control		2435	control		2435	control
2289	control		2289	control		2289	control
2283	control		2283	control		2283	control
2261	control		2261	control		2261	control
2239	control		2239	control		2239	control
2204	control		2204	control		2204	control
2198	control		2198	control		2198	control
2188	control		2188	control		2188	control
2185	control		2185	control		2185	control
2162	control		2162	control		2162	control
2153	control		2153	control		2153	control
2032	control		2032	control		2032	control
2023	control		2023	control		2023	control
2017	control		2017	control		2017	control
1944	control		1944	control		1944	control
1939	control		1939	control		1939	control
1933	control		1933	control		1933	control
1894	control		1894	control		1894	control
1806	control		1806	control		1806	control
1801	control		1801	control		1801	control
1796	control		1796	control		1796	control
1708	control		1708	control		1708	control
1657	control		1657	control		1657	control
1622	control		1622	control		1622	control
1602	control		1602	control		1602	control
1532	control		1532	control		1532	control
1499	control		1499	control		1499	control
1371	control		1371	control		1371	control
1354	control		1354	control		1354	control
1324	control		1324	control		1324	control
1320	control		1320	control		1320	control
1308	control		1308	control		1308	control
1304	control		1304	control		1304	control
1300	control		1300	control		1300	control
1299	control		1299	control		1299	control
1282	control		1282	control		1282	control
1258	control		1258	control		1258	control
1257	control		1257	control		1257	control
1250	control		1250	control		1250	control
1229	control		1229	control		1229	control
1226	control		1226	control		1226	control
1226	control		1226	control		1226	control
1202	control		1202	control		1202	control
1202	control		1202	control		1202	control
1175	control		1175	control		1175	control
1144	control		1144	control		1144	control
1072	control		1072	control		1072	control
1067	control		1067	control		1067	control
1057	control		1057	control		1057	control
1056	control		1056	control		1056	control
1041	control		1041	control		1041	control
1029	control		1029	control		1029	control
1005	control		1005	control		1005	control
1002	control		1002	control		1002	control
1000	control		1000	control		1000	control
1000	control		1000	control		1000	control
993	control		993	control		993	control
991	control		991	control		991	control
990	control		990	control		990	control
984	control		984	control		984	control
973	control		973	control		973	control
955	control		955	control		955	control
949	control		949	control		949	control
943	control		943	control		943	control
936	control		936	control		936	control
919	control		919	control		919	control
904	control		904	control		904	control
903	control		903	control		903	control
899	control		899	control		899	control
880	control		880	control		880	control
876	control		876	control		876	control
875	control		875	control		875	control
866	control		866	control		866	control
865	control		865	control		865	control
857	control		857	control		857	control
849	control		849	control		849	control
845	control		845	control		845	control
844	control		844	control		844	control
841	control		841	control		841	control
839	control		839	control		839	control
828	control		828	control		828	control
826	control		826	control		826	control
822	control		822	control		822	control
819	control		819	control		819	control
808	control		808	control		808	control
801	control		801	control		801	control
800	control		800	control		800	control
800	control		800	control		800	control
798	control		798	control		798	control
793	control		793	control		793	control
791	control		791	control		791	control
790	control		790	control		790	control
784	control		784	control		784	control
781	control		781	control		781	control
775	control		775	control		775	control
770	control		770	control		770	control
770	control		770	control		770	control
770	control		770	control		770	control
770	control		770	control		770	control
769	control		769	control		769	control
766	control		766	control		766	control
763	control		763	control		763	control
752	control		752	control		752	control
746	control		746	control		746	control
742	control		742	control		742	control
741	control		741	control		741	control
733	control		733	control		733	control
722	control		722	control		722	control
721	control		721	control		721	control
719	control		719	control		719	control
717	control		717	control		717	control
713	control		713	control		713	control
711	control		711	control		711	control
709	control		709	control		709	control
706	control		706	control		706	control
704	control		704	control		704	control
698	control		698	control		698	control
694	control		694	control		694	control
685	control		685	control		685	control
682	control		682	control		682	control
675	control		675	control		675	control
674	control		674	control		674	control
670	control		670	control		670	control
669	control		669	control		669	control
660	control		660	control		660	control
657	control		657	control		657	control
653	control		653	control		653	control
651	control		651	control		651	control
646	control		646	control		646	control
643	control		643	control		643	control
634	control		634	control		634	control
630	control		630	control		630	control
627	control		627	control		627	control
626	control		626	control		626	control
617	control		617	control		617	control
617	control		617	control		617	control
611	control		611	control		611	control
600	control		600	control		600	control
593	control		593	control		593	control
590	control		590	control		590	control
586	control		586	control		586	control
585	control		585	control		585	control
578	control		578	control		578	control
571	control		571	control		571	control
570	control		570	control		570	control
570	control		570	control		570	control
568	control		568	control		568	control
567	control		567	control		567	control
566	control		566	control		566	control
566	control		566	control		566	control
563	control		563	control		563	control
562	control		562	control		562	control
560	control		560	control		560	control
557	control		557	control		557	control
557	control		557	control		557	control
556	control		556	control		556	control
553	control		553	control		553	control
553	control		553	control		553	control
545	control		545	control		545	control
544	control		544	control		544	control
544	control		544	control		544	control
543	control		543	control		543	control
542	control		542	control		542	control
541	control		541	control		541	control
541	control		541	control		541	control
540	control		540	control		540	control
538	control		538	control		538	control
533	control		533	control		533	control
533	control		533	control		533	control
527	control		527	control		527	control
527	control		527	control		527	control
521	control		521	control		521	control
521	control		521	control		521	control
520	control		520	control		520	control
518	control		518	control		518	control
516	control		516	control		516	control
514	control		514	control		514	control
513	control		513	control		513	control
512	control		512	control		512	control
509	control		509	control		509	control
509	control		509	control		509	control
508	control		508	control		508	control
507	control		507	control		507	control
506	control		506	control		506	control
503	control		503	control		503	control
503	control		503	control		503	control
502	control		502	control		502	control
499	control		499	control		499	control
499	control		499	control		499	control
498	control		498	control		498	control
497	control		497	control		497	control
495	control		495	control		495	control
495	control		495	control		495	control
492	control		492	control		492	control
488	control		488	control		488	control
488	control		488	control		488	control
485	control		485	control		485	control
484	control		484	control		484	control
483	control		483	control		483	control
483	control		483	control		483	control
483	control		483	control		483	control
482	control		482	control		482	control
482	control		482	control		482	control
478	control		478	control		478	control
478	control		478	control		478	control
478	control		478	control		478	control
476	control		476	control		476	control
474	control		474	control		474	control
474	control		474	control		474	control
474	control		474	control		474	control
471	control		471	control		471	control
471	control		471	control		471	control
470	control		470	control		470	control
470	control		470	control		470	control
466	control		466	control		466	control
466	control		466	control		466	control
465	control		465	control		465	control
463	control		463	control		463	control
460	control		460	control		460	control
460	control		460	control		460	control
457	control		457	control		457	control
457	control		457	control		457	control
457	control		457	control		457	control
457	control		457	control		457	control
455	control		455	control		455	control
455	control		455	control		455	control
455	control		455	control		455	control
454	control		454	control		454	control
453	control		453	control		453	control
453	control		453	control		453	control
451	control		451	control		451	control
450	control		450	control		450	control
450	control		450	control		450	control
444	control		444	control		444	control
444	control		444	control		444	control
444	control		444	control		444	control
443	control		443	control		443	control
440	control		440	control		440	control
437	control		437	control		437	control
435	control		435	control		435	control
434	control		434	control		434	control
433	control		433	control		433	control
432	control		432	control		432	control
431	control		431	control		431	control
431	control		431	control		431	control
430	control		430	control		430	control
430	control		430	control		430	control
430	control		430	control		430	control
428	control		428	control		428	control
428	control		428	control		428	control
427	control		427	control		427	control
427	control		427	control		427	control
422	control		422	control		422	control
421	control		421	control		421	control
420	control		420	control		420	control
420	control		420	control		420	control
420	control		420	control		420	control
419	control		419	control		419	control
419	control		419	control		419	control
419	control		419	control		419	control
419	control		419	control		419	control
418	control		418	control		418	control
416	control		416	control		416	control
416	control		416	control		416	control
416	control		416	control		416	control
413	control		413	control		413	control
411	control		411	control		411	control
408	control		408	control		408	control
407	control		407	control		407	control
407	control		407	control		407	control
405	control		405	control		405	control
405	control		405	control		405	control
404	control		404	control		404	control
404	control		404	control		404	control
401	control		401	control		401	control
401	control		401	control		401	control
397	control		397	control		397	control
395	control		395	control		395	control
394	control		394	control		394	control
393	control		393	control		393	control
392	control		392	control		392	control
391	control		391	control		391	control
391	control		391	control		391	control
388	control		388	control		388	control
386	control		386	control		386	control
385	control		385	control		385	control
384	control		384	control		384	control
383	control		383	control		383	control
383	control		383	control		383	control
382	control		382	control		382	control
380	control		380	control		380	control
378	control		378	control		378	control
377	control		377	control		377	control
377	control		377	control		377	control
376	control		376	control		376	control
376	control		376	control		376	control
375	control		375	control		375	control
374	control		374	control		374	control
374	control		374	control		374	control
374	control		374	control		374	control
371	control		371	control		371	control
371	control		371	control		371	control
370	control		370	control		370	control
370	control		370	control		370	control
367	control		367	control		367	control
366	control		366	control		366	control
366	control		366	control		366	control
365	control		365	control		365	control
364	control		364	control		364	control
364	control		364	control		364	control
363	control		363	control		363	control
363	control		363	control		363	control
362	control		362	control		362	control
361	control		361	control		361	control
361	control		361	control		361	control
360	control		360	control		360	control
359	control		359	control		359	control
358	control		358	control		358	control
357	control		357	control		357	control
356	control		356	control		356	control
356	control		356	control		356	control
355	control		355	control		355	control
355	control		355	control		355	control
355	control		355	control		355	control
350	control		350	control		350	control
350	control		350	control		350	control
350	control		350	control		350	control
349	control		349	control		349	control
348	control		348	control		348	control
346	control		346	control		346	control
345	control		345	control		345	control
343	control		343	control		343	control
343	control		343	control		343	control
342	control		342	control		342	control
338	control		338	control		338	control
338	control		338	control		338	control
338	control		338	control		338	control
337	control		337	control		337	control
337	control		337	control		337	control
336	control		336	control		336	control
335	control		335	control		335	control
335	control		335	control		335	control
333	control		333	control		333	control
330	control		330	control		330	control
329	control		329	control		329	control
329	control		329	control		329	control
329	control		329	control		329	control
326	control		326	control		326	control
325	control		325	control		325	control
325	control		325	control		325	control
323	control		323	control		323	control
323	control		323	control		323	control
321	control		321	control		321	control
319	control		319	control		319	control
318	control		318	control		318	control
318	control		318	control		318	control
318	control		318	control		318	control
316	control		316	control		316	control
315	control		315	control		315	control
314	control		314	control		314	control
314	control		314	control		314	control
313	control		313	control		313	control
312	control		312	control		312	control
312	control		312	control		312	control
312	control		312	control		312	control
312	control		312	control		312	control
310	control		310	control		310	control
310	control		310	control		310	control
309	control		309	control		309	control
308	control		308	control		308	control
307	control		307	control		307	control
305	control		305	control		305	control
304	control		304	control		304	control
304	control		304	control		304	control
304	control		304	control		304	control
304	control		304	control		304	control
303	control		303	control		303	control
303	control		303	control		303	control
302	control		302	control		302	control
301	control		301	control		301	control
301	control		301	control		301	control
301	control		301	control		301	control
301	control		301	control		301	control
300	control		300	control		300	control
300	control		300	control		300	control
300	control		300	control		300	control
299	control		299	control		299	control
299	control		299	control		299	control
298	control		298	control		298	control
297	control		297	control		297	control
296	control		296	control		296	control
296	control		296	control		296	control
296	control		296	control		296	control
296	control		296	control		296	control
296	control		296	control		296	control
295	control		295	control		295	control
295	control		295	control		295	control
293	control		293	control		293	control
293	control		293	control		293	control
293	control		293	control		293	control
292	control		292	control		292	control
291	control		291	control		291	control
291	control		291	control		291	control
290	control		290	control		290	control
290	control		290	control		290	control
290	control		290	control		290	control
289	control		289	control		289	control
289	control		289	control		289	control
289	control		289	control		289	control
289	control		289	control		289	control
288	control		288	control		288	control
288	control		288	control		288	control
287	control		287	control		287	control
287	control		287	control		287	control
286	control		286	control		286	control
286	control		286	control		286	control
285	control		285	control		285	control
284	control		284	control		284	control
284	control		284	control		284	control
283	control		283	control		283	control
283	control		283	control		283	control
283	control		283	control		283	control
282	control		282	control		282	control
281	control		281	control		281	control
281	control		281	control		281	control
280	control		280	control		280	control
280	control		280	control		280	control
279	control		279	control		279	control
279	control		279	control		279	control
279	control		279	control		279	control
278	control		278	control		278	control
278	control		278	control		278	control
278	control		278	control		278	control
278	control		278	control		278	control
277	control		277	control		277	control
277	control		277	control		277	control
277	control		277	control		277	control
276	control		276	control		276	control
276	control		276	control		276	control
276	control		276	control		276	control
276	control		276	control		276	control
276	control		276	control		276	control
275	control		275	control		275	control
274	control		274	control		274	control
273	control		273	control		273	control
273	control		273	control		273	control
273	control		273	control		273	control
273	control		273	control		273	control
273	control		273	control		273	control
273	control		273	control		273	control
273	control		273	control		273	control
272	control		272	control		272	control
272	control		272	control		272	control
271	control		271	control		271	control
271	control		271	control		271	control
270	control		270	control		270	control
270	control		270	control		270	control
270	control		270	control		270	control
269	control		269	control		269	control
269	control		269	control		269	control
269	control		269	control		269	control
268	control		268	control		268	control
268	control		268	control		268	control
267	control		267	control		267	control
267	control		267	control		267	control
267	control		267	control		267	control
266	control		266	control		266	control
265	control		265	control		265	control
265	control		265	control		265	control
264	control		264	control		264	control
263	control		263	control		263	control
263	control		263	control		263	control
262	control		262	control		262	control
262	control		262	control		262	control
262	control		262	control		262	control
262	control		262	control		262	control
262	control		262	control		262	control
262	control		262	control		262	control
261	control		261	control		261	control
261	control		261	control		261	control
261	control		261	control		261	control
261	control		261	control		261	control
260	control		260	control		260	control
260	control		260	control		260	control
259	control		259	control		259	control
259	control		259	control		259	control
259	control		259	control		259	control
258	control		258	control		258	control
258	control		258	control		258	control
258	control		258	control		258	control
258	control		258	control		258	control
258	control		258	control		258	control
257	control		257	control		257	control
256	control		256	control		256	control
256	control		256	control		256	control
256	control		256	control		256	control
256	control		256	control		256	control
254	control		254	control		254	control
254	control		254	control		254	control
253	control		253	control		253	control
253	control		253	control		253	control
253	control		253	control		253	control
252	control		252	control		252	control
252	control		252	control		252	control
252	control		252	control		252	control
252	control		252	control		252	control
250	control		250	control		250	control
250	control		250	control		250	control
249	control		249	control		249	control
249	control		249	control		249	control
249	control		249	control		249	control
248	control		248	control		248	control
247	control		247	control		247	control
247	control		247	control		247	control
247	control		247	control		247	control
246	control		246	control		246	control
246	control		246	control		246	control
246	control		246	control		246	control
246	control		246	control		246	control
246	control		246	control		246	control
245	control		245	control		245	control
245	control		245	control		245	control
245	control		245	control		245	control
244	control		244	control		244	control
244	control		244	control		244	control
244	control		244	control		244	control
244	control		244	control		244	control
244	control		244	control		244	control
243	control		243	control		243	control
243	control		243	control		243	control
243	control		243	control		243	control
243	control		243	control		243	control
243	control		243	control		243	control
243	control		243	control		243	control
243	control		243	control		243	control
242	control		242	control		242	control
241	control		241	control		241	control
241	control		241	control		241	control
241	control		241	control		241	control
241	control		241	control		241	control
241	control		241	control		241	control
241	control		241	control		241	control
239	control		239	control		239	control
239	control		239	control		239	control
239	control		239	control		239	control
239	control		239	control		239	control
238	control		238	control		238	control
238	control		238	control		238	control
238	control		238	control		238	control
238	control		238	control		238	control
238	control		238	control		238	control
237	control		237	control		237	control
237	control		237	control		237	control
236	control		236	control		236	control
236	control		236	control		236	control
236	control		236	control		236	control
236	control		236	control		236	control
236	control		236	control		236	control
236	control		236	control		236	control
235	control		235	control		235	control
234	control		234	control		234	control
234	control		234	control		234	control
234	control		234	control		234	control
233	control		233	control		233	control
233	control		233	control		233	control
233	control		233	control		233	control
232	control		232	control		232	control
232	control		232	control		232	control
232	control		232	control		232	control
232	control		232	control		232	control
232	control		232	control		232	control
231	control		231	control		231	control
231	control		231	control		231	control
230	control		230	control		230	control
229	control		229	control		229	control
229	control		229	control		229	control
229	control		229	control		229	control
229	control		229	control		229	control
228	control		228	control		228	control
227	control		227	control		227	control
227	control		227	control		227	control
226	control		226	control		226	control
226	control		226	control		226	control
226	control		226	control		226	control
226	control		226	control		226	control
226	control		226	control		226	control
226	control		226	control		226	control
226	control		226	control		226	control
225	control		225	control		225	control
225	control		225	control		225	control
225	control		225	control		225	control
225	control		225	control		225	control
225	control		225	control		225	control
224	control		224	control		224	control
224	control		224	control		224	control
224	control		224	control		224	control
224	control		224	control		224	control
224	control		224	control		224	control
224	control		224	control		224	control
223	control		223	control		223	control
223	control		223	control		223	control
222	control		222	control		222	control
222	control		222	control		222	control
221	control		221	control		221	control
220	control		220	control		220	control
220	control		220	control		220	control
219	control		219	control		219	control
219	control		219	control		219	control
219	control		219	control		219	control
219	control		219	control		219	control
219	control		219	control		219	control
218	control		218	control		218	control
218	control		218	control		218	control
218	control		218	control		218	control
217	control		217	control		217	control
217	control		217	control		217	control
217	control		217	control		217	control
217	control		217	control		217	control
216	control		216	control		216	control
216	control		216	control		216	control
216	control		216	control		216	control
216	control		216	control		216	control
215	control		215	control		215	control
214	control		214	control		214	control
214	control		214	control		214	control
214	control		214	control		214	control
213	control		213	control		213	control
212	control		212	control		212	control
212	control		212	control		212	control
212	control		212	control		212	control
212	control		212	control		212	control
211	control		211	control		211	control
211	control		211	control		211	control
211	control		211	control		211	control
211	control		211	control		211	control
211	control		211	control		211	control
211	control		211	control		211	control
210	control		210	control		210	control
210	control		210	control		210	control
209	control		209	control		209	control
209	control		209	control		209	control
209	control		209	control		209	control
209	control		209	control		209	control
209	control		209	control		209	control
209	control		209	control		209	control
208	control		208	control		208	control
208	control		208	control		208	control
208	control		208	control		208	control
207	control		207	control		207	control
207	control		207	control		207	control
207	control		207	control		207	control
207	control		207	control		207	control
207	control		207	control		207	control
206	control		206	control		206	control
206	control		206	control		206	control
206	control		206	control		206	control
206	control		206	control		206	control
206	control		206	control		206	control
206	control		206	control		206	control
206	control		206	control		206	control
206	control		206	control		206	control
206	control		206	control		206	control
205	control		205	control		205	control
205	control		205	control		205	control
205	control		205	control		205	control
204	control		204	control		204	control
204	control		204	control		204	control
204	control		204	control		204	control
204	control		204	control		204	control
204	control		204	control		204	control
204	control		204	control		204	control
203	control		203	control		203	control
203	control		203	control		203	control
203	control		203	control		203	control
203	control		203	control		203	control
202	control		202	control		202	control
202	control		202	control		202	control
202	control		202	control		202	control
202	control		202	control		202	control
202	control		202	control		202	control
202	control		202	control		202	control
202	control		202	control		202	control
201	control		201	control		201	control
201	control		201	control		201	control
201	control		201	control		201	control
200	control		200	control		200	control
200	control		200	control		200	control
200	control		200	control		200	control
200	control		200	control		200	control
200	control		200	control		200	control
200	control		200	control		200	control
199	control		199	control		199	control
199	control		199	control		199	control
199	control		199	control		199	control
199	control		199	control		199	control
199	control		199	control		199	control
198	control		198	control		198	control
198	control		198	control		198	control
198	control		198	control		198	control
198	control		198	control		198	control
198	control		198	control		198	control
198	control		198	control		198	control
197	control		197	control		197	control
197	control		197	control		197	control
197	control		197	control		197	control
197	control		197	control		197	control
196	control		196	control		196	control
196	control		196	control		196	control
196	control		196	control		196	control
195	control		195	control		195	control
195	control		195	control		195	control
195	control		195	control		195	control
195	control		195	control		195	control
195	control		195	control		195	control
195	control		195	control		195	control
194	control		194	control		194	control
194	control		194	control		194	control
194	control		194	control		194	control
194	control		194	control		194	control
194	control		194	control		194	control
194	control		194	control		194	control
193	control		193	control		193	control
193	control		193	control		193	control
193	control		193	control		193	control
193	control		193	control		193	control
192	control		192	control		192	control
192	control		192	control		192	control
192	control		192	control		192	control
192	control		192	control		192	control
192	control		192	control		192	control
192	control		192	control		192	control
192	control		192	control		192	control
191	control		191	control		191	control
191	control		191	control		191	control
191	control		191	control		191	control
190	control		190	control		190	control
190	control		190	control		190	control
190	control		190	control		190	control
190	control		190	control		190	control
189	control		189	control		189	control
189	control		189	control		189	control
189	control		189	control		189	control
189	control		189	control		189	control
189	control		189	control		189	control
189	control		189	control		189	control
189	control		189	control		189	control
188	control		188	control		188	control
188	control		188	control		188	control
188	control		188	control		188	control
188	control		188	control		188	control
188	control		188	control		188	control
188	control		188	control		188	control
187	control		187	control		187	control
187	control		187	control		187	control
187	control		187	control		187	control
187	control		187	control		187	control
187	control		187	control		187	control
187	control		187	control		187	control
187	control		187	control		187	control
186	control		186	control		186	control
186	control		186	control		186	control
186	control		186	control		186	control
186	control		186	control		186	control
186	control		186	control		186	control
185	control		185	control		185	control
185	control		185	control		185	control
185	control		185	control		185	control
185	control		185	control		185	control
185	control		185	control		185	control
184	control		184	control		184	control
184	control		184	control		184	control
184	control		184	control		184	control
184	control		184	control		184	control
184	control		184	control		184	control
184	control		184	control		184	control
184	control		184	control		184	control
184	control		184	control		184	control
183	control		183	control		183	control
183	control		183	control		183	control
183	control		183	control		183	control
183	control		183	control		183	control
182	control		182	control		182	control
182	control		182	control		182	control
182	control		182	control		182	control
182	control		182	control		182	control
182	control		182	control		182	control
182	control		182	control		182	control
182	control		182	control		182	control
181	control		181	control		181	control
181	control		181	control		181	control
181	control		181	control		181	control
180	control		180	control		180	control
180	control		180	control		180	control
180	control		180	control		180	control
180	control		180	control		180	control
180	control		180	control		180	control
180	control		180	control		180	control
179	control		179	control		179	control
179	control		179	control		179	control
179	control		179	control		179	control
179	control		179	control		179	control
179	control		179	control		179	control
179	control		179	control		179	control
179	control		179	control		179	control
179	control		179	control		179	control
178	control		178	control		178	control
178	control		178	control		178	control
178	control		178	control		178	control
178	control		178	control		178	control
178	control		178	control		178	control
178	control		178	control		178	control
178	control		178	control		178	control
178	control		178	control		178	control
178	control		178	control		178	control
178	control		178	control		178	control
177	control		177	control		177	control
177	control		177	control		177	control
177	control		177	control		177	control
177	control		177	control		177	control
177	control		177	control		177	control
177	control		177	control		177	control
177	control		177	control		177	control
176	control		176	control		176	control
176	control		176	control		176	control
176	control		176	control		176	control
176	control		176	control		176	control
176	control		176	control		176	control
176	control		176	control		176	control
175	control		175	control		175	control
175	control		175	control		175	control
175	control		175	control		175	control
175	control		175	control		175	control
175	control		175	control		175	control
174	control		174	control		174	control
174	control		174	control		174	control
174	control		174	control		174	control
174	control		174	control		174	control
174	control		174	control		174	control
173	control		173	control		173	control
173	control		173	control		173	control
173	control		173	control		173	control
173	control		173	control		173	control
173	control		173	control		173	control
173	control		173	control		173	control
173	control		173	control		173	control
173	control		173	control		173	control
173	control		173	control		173	control
173	control		173	control		173	control
172	control		172	control		172	control
172	control		172	control		172	control
172	control		172	control		172	control
172	control		172	control		172	control
171	control		171	control		171	control
171	control		171	control		171	control
171	control		171	control		171	control
171	control		171	control		171	control
171	control		171	control		171	control
171	control		171	control		171	control
171	control		171	control		171	control
171	control		171	control		171	control
171	control		171	control		171	control
171	control		171	control		171	control
171	control		171	control		171	control
171	control		171	control		171	control
170	control		170	control		170	control
170	control		170	control		170	control
170	control		170	control		170	control
170	control		170	control		170	control
170	control		170	control		170	control
170	control		170	control		170	control
170	control		170	control		170	control
170	control		170	control		170	control
170	control		170	control		170	control
170	control		170	control		170	control
170	control		170	control		170	control
169	control		169	control		169	control
169	control		169	control		169	control
169	control		169	control		169	control
169	control		169	control		169	control
168	control		168	control		168	control
168	control		168	control		168	control
168	control		168	control		168	control
168	control		168	control		168	control
168	control		168	control		168	control
168	control		168	control		168	control
168	control		168	control		168	control
168	control		168	control		168	control
167	control		167	control		167	control
167	control		167	control		167	control
167	control		167	control		167	control
167	control		167	control		167	control
167	control		167	control		167	control
167	control		167	control		167	control
167	control		167	control		167	control
167	control		167	control		167	control
167	control		167	control		167	control
166	control		166	control		166	control
166	control		166	control		166	control
166	control		166	control		166	control
165	control		165	control		165	control
165	control		165	control		165	control
165	control		165	control		165	control
165	control		165	control		165	control
165	control		165	control		165	control
165	control		165	control		165	control
164	control		164	control		164	control
164	control		164	control		164	control
164	control		164	control		164	control
164	control		164	control		164	control
164	control		164	control		164	control
164	control		164	control		164	control
164	control		164	control		164	control
164	control		164	control		164	control
164	control		164	control		164	control
164	control		164	control		164	control
164	control		164	control		164	control
164	control		164	control		164	control
163	control		163	control		163	control
163	control		163	control		163	control
163	control		163	control		163	control
163	control		163	control		163	control
163	control		163	control		163	control
163	control		163	control		163	control
163	control		163	control		163	control
163	control		163	control		163	control
163	control		163	control		163	control
163	control		163	control		163	control
163	control		163	control		163	control
163	control		163	control		163	control
162	control		162	control		162	control
162	control		162	control		162	control
162	control		162	control		162	control
162	control		162	control		162	control
162	control		162	control		162	control
161	control		161	control		161	control
161	control		161	control		161	control
161	control		161	control		161	control
161	control		161	control		161	control
161	control		161	control		161	control
161	control		161	control		161	control
161	control		161	control		161	control
161	control		161	control		161	control
161	control		161	control		161	control
161	control		161	control		161	control
161	control		161	control		161	control
161	control		161	control		161	control
161	control		161	control		161	control
161	control		161	control		161	control
161	control		161	control		161	control
161	control		161	control		161	control
160	control		160	control		160	control
160	control		160	control		160	control
160	control		160	control		160	control
160	control		160	control		160	control
160	control		160	control		160	control
160	control		160	control		160	control
160	control		160	control		160	control
160	control		160	control		160	control
160	control		160	control		160	control
159	control		159	control		159	control
159	control		159	control		159	control
159	control		159	control		159	control
158	control		158	control		158	control
158	control		158	control		158	control
158	control		158	control		158	control
158	control		158	control		158	control
158	control		158	control		158	control
158	control		158	control		158	control
158	control		158	control		158	control
158	control		158	control		158	control
158	control		158	control		158	control
158	control		158	control		158	control
157	control		157	control		157	control
157	control		157	control		157	control
157	control		157	control		157	control
157	control		157	control		157	control
156	control		156	control		156	control
156	control		156	control		156	control
156	control		156	control		156	control
156	control		156	control		156	control
156	control		156	control		156	control
156	control		156	control		156	control
155	control		155	control		155	control
155	control		155	control		155	control
155	control		155	control		155	control
155	control		155	control		155	control
155	control		155	control		155	control
155	control		155	control		155	control
154	control		154	control		154	control
154	control		154	control		154	control
154	control		154	control		154	control
154	control		154	control		154	control
154	control		154	control		154	control
154	control		154	control		154	control
153	control		153	control		153	control
153	control		153	control		153	control
153	control		153	control		153	control
153	control		153	control		153	control
153	control		153	control		153	control
153	control		153	control		153	control
153	control		153	control		153	control
153	control		153	control		153	control
153	control		153	control		153	control
153	control		153	control		153	control
153	control		153	control		153	control
153	control		153	control		153	control
153	control		153	control		153	control
152	control		152	control		152	control
152	control		152	control		152	control
152	control		152	control		152	control
152	control		152	control		152	control
152	control		152	control		152	control
152	control		152	control		152	control
152	control		152	control		152	control
151	control		151	control		151	control
151	control		151	control		151	control
151	control		151	control		151	control
151	control		151	control		151	control
151	control		151	control		151	control
151	control		151	control		151	control
151	control		151	control		151	control
151	control		151	control		151	control
151	control		151	control		151	control
150	control		150	control		150	control
150	control		150	control		150	control
150	control		150	control		150	control
150	control		150	control		150	control
150	control		150	control		150	control
150	control		150	control		150	control
150	control		150	control		150	control
150	control		150	control		150	control
150	control		150	control		150	control
150	control		150	control		150	control
150	control		150	control		150	control
150	control		150	control		150	control
150	control		150	control		150	control
150	control		150	control		150	control
150	control		150	control		150	control
149	control		149	control		149	control
149	control		149	control		149	control
149	control		149	control		149	control
149	control		149	control		149	control
149	control		149	control		149	control
149	control		149	control		149	control
149	control		149	control		149	control
149	control		149	control		149	control
148	control		148	control		148	control
148	control		148	control		148	control
148	control		148	control		148	control
148	control		148	control		148	control
148	control		148	control		148	control
148	control		148	control		148	control
148	control		148	control		148	control
148	control		148	control		148	control
147	control		147	control		147	control
147	control		147	control		147	control
147	control		147	control		147	control
147	control		147	control		147	control
147	control		147	control		147	control
147	control		147	control		147	control
146	control		146	control		146	control
146	control		146	control		146	control
146	control		146	control		146	control
146	control		146	control		146	control
146	control		146	control		146	control
146	control		146	control		146	control
146	control		146	control		146	control
146	control		146	control		146	control
146	control		146	control		146	control
146	control		146	control		146	control
146	control		146	control		146	control
146	control		146	control		146	control
145	control		145	control		145	control
145	control		145	control		145	control
145	control		145	control		145	control
145	control		145	control		145	control
145	control		145	control		145	control
145	control		145	control		145	control
145	control		145	control		145	control
145	control		145	control		145	control
145	control		145	control		145	control
145	control		145	control		145	control
145	control		145	control		145	control
145	control		145	control		145	control
145	control		145	control		145	control
144	control		144	control		144	control
144	control		144	control		144	control
144	control		144	control		144	control
144	control		144	control		144	control
144	control		144	control		144	control
144	control		144	control		144	control
144	control		144	control		144	control
144	control		144	control		144	control
144	control		144	control		144	control
144	control		144	control		144	control
144	control		144	control		144	control
144	control		144	control		144	control
143	control		143	control		143	control
143	control		143	control		143	control
143	control		143	control		143	control
143	control		143	control		143	control
143	control		143	control		143	control
142	control		142	control		142	control
142	control		142	control		142	control
142	control		142	control		142	control
142	control		142	control		142	control
142	control		142	control		142	control
142	control		142	control		142	control
142	control		142	control		142	control
142	control		142	control		142	control
142	control		142	control		142	control
142	control		142	control		142	control
141	control		141	control		141	control
141	control		141	control		141	control
141	control		141	control		141	control
141	control		141	control		141	control
141	control		141	control		141	control
141	control		141	control		141	control
141	control		141	control		141	control
141	control		141	control		141	control
141	control		141	control		141	control
140	control		140	control		140	control
140	control		140	control		140	control
140	control		140	control		140	control
140	control		140	control		140	control
140	control		140	control		140	control
140	control		140	control		140	control
140	control		140	control		140	control
140	control		140	control		140	control
140	control		140	control		140	control
140	control		140	control		140	control
139	control		139	control		139	control
139	control		139	control		139	control
139	control		139	control		139	control
139	control		139	control		139	control
139	control		139	control		139	control
139	control		139	control		139	control
139	control		139	control		139	control
139	control		139	control		139	control
139	control		139	control		139	control
139	control		139	control		139	control
138	control		138	control		138	control
138	control		138	control		138	control
138	control		138	control		138	control
138	control		138	control		138	control
138	control		138	control		138	control
138	control		138	control		138	control
138	control		138	control		138	control
138	control		138	control		138	control
138	control		138	control		138	control
137	control		137	control		137	control
137	control		137	control		137	control
137	control		137	control		137	control
137	control		137	control		137	control
137	control		137	control		137	control
137	control		137	control		137	control
137	control		137	control		137	control
137	control		137	control		137	control
137	control		137	control		137	control
137	control		137	control		137	control
137	control		137	control		137	control
137	control		137	control		137	control
137	control		137	control		137	control
137	control		137	control		137	control
136	control		136	control		136	control
136	control		136	control		136	control
136	control		136	control		136	control
136	control		136	control		136	control
136	control		136	control		136	control
136	control		136	control		136	control
136	control		136	control		136	control
136	control		136	control		136	control
136	control		136	control		136	control
136	control		136	control		136	control
136	control		136	control		136	control
136	control		136	control		136	control
136	control		136	control		136	control
136	control		136	control		136	control
135	control		135	control		135	control
135	control		135	control		135	control
135	control		135	control		135	control
135	control		135	control		135	control
135	control		135	control		135	control
135	control		135	control		135	control
135	control		135	control		135	control
135	control		135	control		135	control
135	control		135	control		135	control
135	control		135	control		135	control
135	control		135	control		135	control
135	control		135	control		135	control
135	control		135	control		135	control
134	control		134	control		134	control
134	control		134	control		134	control
134	control		134	control		134	control
134	control		134	control		134	control
134	control		134	control		134	control
134	control		134	control		134	control
134	control		134	control		134	control
134	control		134	control		134	control
134	control		134	control		134	control
134	control		134	control		134	control
133	control		133	control		133	control
133	control		133	control		133	control
133	control		133	control		133	control
133	control		133	control		133	control
133	control		133	control		133	control
133	control		133	control		133	control
133	control		133	control		133	control
133	control		133	control		133	control
133	control		133	control		133	control
133	control		133	control		133	control
133	control		133	control		133	control
133	control		133	control		133	control
133	control		133	control		133	control
132	control		132	control		132	control
132	control		132	control		132	control
132	control		132	control		132	control
132	control		132	control		132	control
132	control		132	control		132	control
132	control		132	control		132	control
132	control		132	control		132	control
132	control		132	control		132	control
132	control		132	control		132	control
132	control		132	control		132	control
132	control		132	control		132	control
131	control		131	control		131	control
131	control		131	control		131	control
131	control		131	control		131	control
131	control		131	control		131	control
131	control		131	control		131	control
130	control		130	control		130	control
130	control		130	control		130	control
130	control		130	control		130	control
130	control		130	control		130	control
130	control		130	control		130	control
130	control		130	control		130	control
130	control		130	control		130	control
130	control		130	control		130	control
130	control		130	control		130	control
130	control		130	control		130	control
130	control		130	control		130	control
130	control		130	control		130	control
130	control		130	control		130	control
130	control		130	control		130	control
129	control		129	control		129	control
129	control		129	control		129	control
129	control		129	control		129	control
129	control		129	control		129	control
129	control		129	control		129	control
129	control		129	control		129	control
129	control		129	control		129	control
129	control		129	control		129	control
129	control		129	control		129	control
129	control		129	control		129	control
129	control		129	control		129	control
129	control		129	control		129	control
129	control		129	control		129	control
129	control		129	control		129	control
129	control		129	control		129	control
128	control		128	control		128	control
128	control		128	control		128	control
128	control		128	control		128	control
128	control		128	control		128	control
128	control		128	control		128	control
128	control		128	control		128	control
128	control		128	control		128	control
128	control		128	control		128	control
128	control		128	control		128	control
127	control		127	control		127	control
127	control		127	control		127	control
127	control		127	control		127	control
127	control		127	control		127	control
127	control		127	control		127	control
127	control		127	control		127	control
127	control		127	control		127	control
127	control		127	control		127	control
127	control		127	control		127	control
126	control		126	control		126	control
126	control		126	control		126	control
126	control		126	control		126	control
126	control		126	control		126	control
126	control		126	control		126	control
126	control		126	control		126	control
126	control		126	control		126	control
126	control		126	control		126	control
126	control		126	control		126	control
126	control		126	control		126	control
125	control		125	control		125	control
125	control		125	control		125	control
125	control		125	control		125	control
125	control		125	control		125	control
125	control		125	control		125	control
125	control		125	control		125	control
125	control		125	control		125	control
125	control		125	control		125	control
125	control		125	control		125	control
125	control		125	control		125	control
125	control		125	control		125	control
125	control		125	control		125	control
125	control		125	control		125	control
125	control		125	control		125	control
125	control		125	control		125	control
124	control		124	control		124	control
124	control		124	control		124	control
124	control		124	control		124	control
124	control		124	control		124	control
124	control		124	control		124	control
124	control		124	control		124	control
124	control		124	control		124	control
124	control		124	control		124	control
124	control		124	control		124	control
123	control		123	control		123	control
123	control		123	control		123	control
123	control		123	control		123	control
123	control		123	control		123	control
123	control		123	control		123	control
123	control		123	control		123	control
123	control		123	control		123	control
123	control		123	control		123	control
123	control		123	control		123	control
123	control		123	control		123	control
123	control		123	control		123	control
122	control		122	control		122	control
122	control		122	control		122	control
122	control		122	control		122	control
122	control		122	control		122	control
122	control		122	control		122	control
122	control		122	control		122	control
122	control		122	control		122	control
122	control		122	control		122	control
122	control		122	control		122	control
122	control		122	control		122	control
122	control		122	control		122	control
122	control		122	control		122	control
122	control		122	control		122	control
121	control		121	control		121	control
121	control		121	control		121	control
121	control		121	control		121	control
121	control		121	control		121	control
121	control		121	control		121	control
121	control		121	control		121	control
121	control		121	control		121	control
121	control		121	control		121	control
121	control		121	control		121	control
121	control		121	control		121	control
121	control		121	control		121	control
121	control		121	control		121	control
121	control		121	control		121	control
121	control		121	control		121	control
121	control		121	control		121	control
121	control		121	control		121	control
120	control		120	control		120	control
120	control		120	control		120	control
120	control		120	control		120	control
120	control		120	control		120	control
120	control		120	control		120	control
120	control		120	control		120	control
120	control		120	control		120	control
119	control		119	control		119	control
119	control		119	control		119	control
119	control		119	control		119	control
119	control		119	control		119	control
119	control		119	control		119	control
119	control		119	control		119	control
119	control		119	control		119	control
119	control		119	control		119	control
119	control		119	control		119	control
119	control		119	control		119	control
119	control		119	control		119	control
119	control		119	control		119	control
119	control		119	control		119	control
119	control		119	control		119	control
119	control		119	control		119	control
119	control		119	control		119	control
118	control		118	control		118	control
118	control		118	control		118	control
118	control		118	control		118	control
118	control		118	control		118	control
118	control		118	control		118	control
118	control		118	control		118	control
118	control		118	control		118	control
118	control		118	control		118	control
118	control		118	control		118	control
118	control		118	control		118	control
118	control		118	control		118	control
118	control		118	control		118	control
118	control		118	control		118	control
117	control		117	control		117	control
117	control		117	control		117	control
117	control		117	control		117	control
117	control		117	control		117	control
117	control		117	control		117	control
117	control		117	control		117	control
117	control		117	control		117	control
117	control		117	control		117	control
117	control		117	control		117	control
117	control		117	control		117	control
116	control		116	control		116	control
116	control		116	control		116	control
116	control		116	control		116	control
116	control		116	control		116	control
116	control		116	control		116	control
115	control		115	control		115	control
115	control		115	control		115	control
115	control		115	control		115	control
115	control		115	control		115	control
115	control		115	control		115	control
115	control		115	control		115	control
115	control		115	control		115	control
115	control		115	control		115	control
115	control		115	control		115	control
115	control		115	control		115	control
115	control		115	control		115	control
115	control		115	control		115	control
115	control		115	control		115	control
115	control		115	control		115	control
115	control		115	control		115	control
115	control		115	control		115	control
115	control		115	control		115	control
115	control		115	control		115	control
114	control		114	control		114	control
114	control		114	control		114	control
114	control		114	control		114	control
114	control		114	control		114	control
114	control		114	control		114	control
114	control		114	control		114	control
114	control		114	control		114	control
114	control		114	control		114	control
114	control		114	control		114	control
114	control		114	control		114	control
114	control		114	control		114	control
114	control		114	control		114	control
114	control		114	control		114	control
114	control		114	control		114	control
114	control		114	control		114	control
114	control		114	control		114	control
114	control		114	control		114	control
113	control		113	control		113	control
113	control		113	control		113	control
113	control		113	control		113	control
113	control		113	control		113	control
113	control		113	control		113	control
113	control		113	control		113	control
113	control		113	control		113	control
113	control		113	control		113	control
113	control		113	control		113	control
113	control		113	control		113	control
113	control		113	control		113	control
113	control		113	control		113	control
113	control		113	control		113	control
113	control		113	control		113	control
113	control		113	control		113	control
113	control		113	control		113	control
113	control		113	control		113	control
113	control		113	control		113	control
113	control		113	control		113	control
113	control		113	control		113	control
113	control		113	control		113	control
113	control		113	control		113	control
113	control		113	control		113	control
113	control		113	control		113	control
113	control		113	control		113	control
113	control		113	control		113	control
112	control		112	control		112	control
112	control		112	control		112	control
112	control		112	control		112	control
112	control		112	control		112	control
112	control		112	control		112	control
112	control		112	control		112	control
112	control		112	control		112	control
112	control		112	control		112	control
112	control		112	control		112	control
112	control		112	control		112	control
112	control		112	control		112	control
112	control		112	control		112	control
112	control		112	control		112	control
112	control		112	control		112	control
111	control		111	control		111	control
111	control		111	control		111	control
111	control		111	control		111	control
111	control		111	control		111	control
111	control		111	control		111	control
111	control		111	control		111	control
111	control		111	control		111	control
111	control		111	control		111	control
111	control		111	control		111	control
111	control		111	control		111	control
111	control		111	control		111	control
110	control		110	control		110	control
110	control		110	control		110	control
110	control		110	control		110	control
110	control		110	control		110	control
110	control		110	control		110	control
110	control		110	control		110	control
110	control		110	control		110	control
110	control		110	control		110	control
110	control		110	control		110	control
110	control		110	control		110	control
110	control		110	control		110	control
110	control		110	control		110	control
110	control		110	control		110	control
110	control		110	control		110	control
110	control		110	control		110	control
109	control		109	control		109	control
109	control		109	control		109	control
109	control		109	control		109	control
109	control		109	control		109	control
109	control		109	control		109	control
109	control		109	control		109	control
109	control		109	control		109	control
109	control		109	control		109	control
109	control		109	control		109	control
109	control		109	control		109	control
109	control		109	control		109	control
109	control		109	control		109	control
109	control		109	control		109	control
108	control		108	control		108	control
108	control		108	control		108	control
108	control		108	control		108	control
108	control		108	control		108	control
108	control		108	control		108	control
108	control		108	control		108	control
108	control		108	control		108	control
108	control		108	control		108	control
108	control		108	control		108	control
108	control		108	control		108	control
108	control		108	control		108	control
108	control		108	control		108	control
108	control		108	control		108	control
108	control		108	control		108	control
108	control		108	control		108	control
108	control		108	control		108	control
108	control		108	control		108	control
108	control		108	control		108	control
108	control		108	control		108	control
108	control		108	control		108	control
108	control		108	control		108	control
107	control		107	control		107	control
107	control		107	control		107	control
107	control		107	control		107	control
107	control		107	control		107	control
107	control		107	control		107	control
107	control		107	control		107	control
107	control		107	control		107	control
107	control		107	control		107	control
107	control		107	control		107	control
107	control		107	control		107	control
107	control		107	control		107	control
107	control		107	control		107	control
107	control		107	control		107	control
107	control		107	control		107	control
107	control		107	control		107	control
107	control		107	control		107	control
107	control		107	control		107	control
106	control		106	control		106	control
106	control		106	control		106	control
106	control		106	control		106	control
106	control		106	control		106	control
106	control		106	control		106	control
106	control		106	control		106	control
106	control		106	control		106	control
106	control		106	control		106	control
106	control		106	control		106	control
106	control		106	control		106	control
106	control		106	control		106	control
106	control		106	control		106	control
106	control		106	control		106	control
106	control		106	control		106	control
106	control		106	control		106	control
106	control		106	control		106	control
106	control		106	control		106	control
106	control		106	control		106	control
105	control		105	control		105	control
105	control		105	control		105	control
105	control		105	control		105	control
105	control		105	control		105	control
105	control		105	control		105	control
105	control		105	control		105	control
105	control		105	control		105	control
105	control		105	control		105	control
105	control		105	control		105	control
105	control		105	control		105	control
105	control		105	control		105	control
105	control		105	control		105	control
105	control		105	control		105	control
105	control		105	control		105	control
105	control		105	control		105	control
105	control		105	control		105	control
105	control		105	control		105	control
105	control		105	control		105	control
105	control		105	control		105	control
105	control		105	control		105	control
105	control		105	control		105	control
105	control		105	control		105	control
104	control		104	control		104	control
104	control		104	control		104	control
104	control		104	control		104	control
104	control		104	control		104	control
104	control		104	control		104	control
104	control		104	control		104	control
104	control		104	control		104	control
104	control		104	control		104	control
104	control		104	control		104	control
104	control		104	control		104	control
104	control		104	control		104	control
104	control		104	control		104	control
104	control		104	control		104	control
104	control		104	control		104	control
104	control		104	control		104	control
104	control		104	control		104	control
103	control		103	control		103	control
103	control		103	control		103	control
103	control		103	control		103	control
103	control		103	control		103	control
103	control		103	control		103	control
103	control		103	control		103	control
103	control		103	control		103	control
103	control		103	control		103	control
103	control		103	control		103	control
103	control		103	control		103	control
103	control		103	control		103	control
103	control		103	control		103	control
103	control		103	control		103	control
103	control		103	control		103	control
103	control		103	control		103	control
103	control		103	control		103	control
102	control		102	control		102	control
102	control		102	control		102	control
102	control		102	control		102	control
102	control		102	control		102	control
102	control		102	control		102	control
102	control		102	control		102	control
102	control		102	control		102	control
102	control		102	control		102	control
102	control		102	control		102	control
102	control		102	control		102	control
102	control		102	control		102	control
102	control		102	control		102	control
102	control		102	control		102	control
102	control		102	control		102	control
102	control		102	control		102	control
102	control		102	control		102	control
102	control		102	control		102	control
102	control		102	control		102	control
102	control		102	control		102	control
102	control		102	control		102	control
102	control		102	control		102	control
102	control		102	control		102	control
102	control		102	control		102	control
102	control		102	control		102	control
101	control		101	control		101	control
101	control		101	control		101	control
101	control		101	control		101	control
101	control		101	control		101	control
101	control		101	control		101	control
101	control		101	control		101	control
101	control		101	control		101	control
101	control		101	control		101	control
101	control		101	control		101	control
101	control		101	control		101	control
101	control		101	control		101	control
101	control		101	control		101	control
101	control		101	control		101	control
101	control		101	control		101	control
101	control		101	control		101	control
101	control		101	control		101	control
101	control		101	control		101	control
101	control		101	control		101	control
100	control		100	control		100	control
100	control		100	control		100	control
100	control		100	control		100	control
100	control		100	control		100	control
100	control		100	control		100	control
100	control		100	control		100	control
100	control		100	control		100	control
100	control		100	control		100	control
100	control		100	control		100	control
100	control		100	control		100	control
100	control		100	control		100	control
100	control		100	control		100	control
100	control		100	control		100	control
100	control		100	control		100	control
100	control		100	control		100	control
100	control		100	control		100	control
100	control		100	control		100	control
100	control		100	control		100	control
100	control		100	control		100	control
100	control		100	control		100	control
100	control		100	control		100	control
100	control		100	control		100	control
100	control		100	control		100	control
99	control		99	control		99	control
99	control		99	control		99	control
99	control		99	control		99	control
99	control		99	control		99	control
99	control		99	control		99	control
99	control		99	control		99	control
99	control		99	control		99	control
99	control		99	control		99	control
99	control		99	control		99	control
99	control		99	control		99	control
99	control		99	control		99	control
99	control		99	control		99	control
99	control		99	control		99	control
99	control		99	control		99	control
99	control		99	control		99	control
99	control		99	control		99	control
99	control		99	control		99	control
99	control		99	control		99	control
99	control		99	control		99	control
99	control		99	control		99	control
99	control		99	control		99	control
99	control		99	control		99	control
99	control		99	control		99	control
98	control		98	control		98	control
98	control		98	control		98	control
98	control		98	control		98	control
98	control		98	control		98	control
98	control		98	control		98	control
98	control		98	control		98	control
98	control		98	control		98	control
98	control		98	control		98	control
98	control		98	control		98	control
98	control		98	control		98	control
98	control		98	control		98	control
98	control		98	control		98	control
98	control		98	control		98	control
98	control		98	control		98	control
98	control		98	control		98	control
97	control		97	control		97	control
97	control		97	control		97	control
97	control		97	control		97	control
97	control		97	control		97	control
97	control		97	control		97	control
97	control		97	control		97	control
97	control		97	control		97	control
97	control		97	control		97	control
97	control		97	control		97	control
97	control		97	control		97	control
97	control		97	control		97	control
97	control		97	control		97	control
97	control		97	control		97	control
97	control		97	control		97	control
97	control		97	control		97	control
97	control		97	control		97	control
97	control		97	control		97	control
97	control		97	control		97	control
97	control		97	control		97	control
97	control		97	control		97	control
96	control		96	control		96	control
96	control		96	control		96	control
96	control		96	control		96	control
96	control		96	control		96	control
96	control		96	control		96	control
96	control		96	control		96	control
96	control		96	control		96	control
96	control		96	control		96	control
96	control		96	control		96	control
96	control		96	control		96	control
96	control		96	control		96	control
96	control		96	control		96	control
96	control		96	control		96	control
96	control		96	control		96	control
96	control		96	control		96	control
96	control		96	control		96	control
96	control		96	control		96	control
96	control		96	control		96	control
96	control		96	control		96	control
95	control		95	control		95	control
95	control		95	control		95	control
95	control		95	control		95	control
95	control		95	control		95	control
95	control		95	control		95	control
95	control		95	control		95	control
95	control		95	control		95	control
95	control		95	control		95	control
95	control		95	control		95	control
95	control		95	control		95	control
95	control		95	control		95	control
95	control		95	control		95	control
95	control		95	control		95	control
95	control		95	control		95	control
95	control		95	control		95	control
95	control		95	control		95	control
95	control		95	control		95	control
95	control		95	control		95	control
95	control		95	control		95	control
95	control		95	control		95	control
95	control		95	control		95	control
95	control		95	control		95	control
95	control		95	control		95	control
95	control		95	control		95	control
95	control		95	control		95	control
95	control		95	control		95	control
95	control		95	control		95	control
95	control		95	control		95	control
95	control		95	control		95	control
95	control		95	control		95	control
94	control		94	control		94	control
94	control		94	control		94	control
94	control		94	control		94	control
94	control		94	control		94	control
94	control		94	control		94	control
94	control		94	control		94	control
94	control		94	control		94	control
94	control		94	control		94	control
94	control		94	control		94	control
94	control		94	control		94	control
94	control		94	control		94	control
94	control		94	control		94	control
94	control		94	control		94	control
94	control		94	control		94	control
94	control		94	control		94	control
94	control		94	control		94	control
94	control		94	control		94	control
94	control		94	control		94	control
94	control		94	control		94	control
94	control		94	control		94	control
94	control		94	control		94	control
94	control		94	control		94	control
93	control		93	control		93	control
93	control		93	control		93	control
93	control		93	control		93	control
93	control		93	control		93	control
93	control		93	control		93	control
93	control		93	control		93	control
93	control		93	control		93	control
93	control		93	control		93	control
93	control		93	control		93	control
93	control		93	control		93	control
93	control		93	control		93	control
93	control		93	control		93	control
93	control		93	control		93	control
93	control		93	control		93	control
93	control		93	control		93	control
93	control		93	control		93	control
92	control		92	control		92	control
92	control		92	control		92	control
92	control		92	control		92	control
92	control		92	control		92	control
92	control		92	control		92	control
92	control		92	control		92	control
92	control		92	control		92	control
92	control		92	control		92	control
92	control		92	control		92	control
92	control		92	control		92	control
92	control		92	control		92	control
92	control		92	control		92	control
92	control		92	control		92	control
92	control		92	control		92	control
92	control		92	control		92	control
92	control		92	control		92	control
92	control		92	control		92	control
92	control		92	control		92	control
92	control		92	control		92	control
91	control		91	control		91	control
91	control		91	control		91	control
91	control		91	control		91	control
91	control		91	control		91	control
91	control		91	control		91	control
91	control		91	control		91	control
91	control		91	control		91	control
91	control		91	control		91	control
91	control		91	control		91	control
91	control		91	control		91	control
91	control		91	control		91	control
91	control		91	control		91	control
91	control		91	control		91	control
91	control		91	control		91	control
91	control		91	control		91	control
91	control		91	control		91	control
91	control		91	control		91	control
91	control		91	control		91	control
91	control		91	control		91	control
91	control		91	control		91	control
91	control		91	control		91	control
91	control		91	control		91	control
91	control		91	control		91	control
91	control		91	control		91	control
91	control		91	control		91	control
91	control		91	control		91	control
91	control		91	control		91	control
90	control		90	control		90	control
90	control		90	control		90	control
90	control		90	control		90	control
90	control		90	control		90	control
90	control		90	control		90	control
90	control		90	control		90	control
90	control		90	control		90	control
90	control		90	control		90	control
90	control		90	control		90	control
90	control		90	control		90	control
90	control		90	control		90	control
90	control		90	control		90	control
90	control		90	control		90	control
90	control		90	control		90	control
90	control		90	control		90	control
90	control		90	control		90	control
90	control		90	control		90	control
90	control		90	control		90	control
90	control		90	control		90	control
90	control		90	control		90	control
90	control		90	control		90	control
90	control		90	control		90	control
90	control		90	control		90	control
90	control		90	control		90	control
90	control		90	control		90	control
90	control		90	control		90	control
90	control		90	control		90	control
90	control		90	control		90	control
90	control		90	control		90	control
89	control		89	control		89	control
89	control		89	control		89	control
89	control		89	control		89	control
89	control		89	control		89	control
89	control		89	control		89	control
89	control		89	control		89	control
89	control		89	control		89	control
89	control		89	control		89	control
89	control		89	control		89	control
89	control		89	control		89	control
89	control		89	control		89	control
89	control		89	control		89	control
89	control		89	control		89	control
89	control		89	control		89	control
89	control		89	control		89	control
89	control		89	control		89	control
89	control		89	control		89	control
89	control		89	control		89	control
89	control		89	control		89	control
89	control		89	control		89	control
89	control		89	control		89	control
89	control		89	control		89	control
88	control		88	control		88	control
88	control		88	control		88	control
88	control		88	control		88	control
88	control		88	control		88	control
88	control		88	control		88	control
88	control		88	control		88	control
88	control		88	control		88	control
88	control		88	control		88	control
88	control		88	control		88	control
88	control		88	control		88	control
88	control		88	control		88	control
88	control		88	control		88	control
88	control		88	control		88	control
88	control		88	control		88	control
88	control		88	control		88	control
88	control		88	control		88	control
88	control		88	control		88	control
88	control		88	control		88	control
88	control		88	control		88	control
88	control		88	control		88	control
88	control		88	control		88	control
88	control		88	control		88	control
88	control		88	control		88	control
88	control		88	control		88	control
87	control		87	control		87	control
87	control		87	control		87	control
87	control		87	control		87	control
87	control		87	control		87	control
87	control		87	control		87	control
87	control		87	control		87	control
87	control		87	control		87	control
87	control		87	control		87	control
87	control		87	control		87	control
87	control		87	control		87	control
87	control		87	control		87	control
87	control		87	control		87	control
87	control		87	control		87	control
[truncated: 27,621 more rows]

## Sheet: 3c
Gene ID	Start Position	p-value	Motif
ENSG00000102241	1107	2.11e-6	TGCCTCAAAG	AAGAAGAAGA	AGTGCAAAGA
ENSG00000125351	1176	2.11e-6	CTGAAGCGGC	AAGAAGAAGA	GCGCCGTAGG
ENSG00000085224	7050	2.11e-6	TTGGACCACA	AAGAAGAAGA	AGAGTTGACT
ENSG00000086758	9319	2.11e-6	ACAAGCAGTG	AAGAAGAAGA	TCCCCTTGCG
ENSG00000169925	1681	2.11e-6	GGAGAAGGAG	AAGAAGAAGA	AGGACAAGGA
ENSG00000198467	1216	2.11e-6	GGACGCCATC	AAGAAGAAGA	TGCAGATGCT
ENSG00000080608	550	2.11e-6	TGACTTCAAA	AAGAAGAAGA	AAGAACTGAA
ENSG00000104517	3423	2.11e-6	AAAGAAACTA	AAGAAGAAGA	GGAAGCGGAG
ENSG00000104218	2481	2.11e-6	AAGAAGAAAG	AAGAAGAAGA	AAAATATAAC
ENSG00000165392	1769	2.11e-6	CCTACTAAAG	AAGAAGAAGA	AGATGATGAA
ENSG00000254093	1084	2.11e-6	AGTGAAAAAG	AAGAAGAAGA	AAGATTCCAA
ENSG00000157212	3984	2.11e-6	CACAGTCTTA	AAGAAGAAGA	AAATGGTACC
ENSG00000157741	9622	2.11e-6	TCTAATTGGG	AAGAAGAAGA	GACTAGTGGC
ENSG00000263001	634	2.11e-6	TATTGTGTTG	AAGAAGAAGA	AAAAGCTGCA
ENSG00000106346	3864	2.11e-6	ACACAAAAAA	AAGAAGAAGA	AAAAGAAGAG
ENSG00000182095	5195	2.11e-6	AAAGATTAAG	AAGAAGAAGA	TGGCCAGCGA
ENSG00000197498	764	2.11e-6	TCTCAAGCCA	AAGAAGAAGA	AAAATATTTC
ENSG00000132424	1083	2.11e-6	AGTGATGAGG	AAGAAGAAGA	CACTGAAAAT
ENSG00000196586	3176	2.11e-6	AAGAGAAAAC	AAGAAGAAGA	AGAGAGAAAG
ENSG00000096384	1862	2.11e-6	TGAGGAGGAG	AAGAAGAAGA	TGGAAGAGAG
ENSG00000096696	8451	2.11e-6	TGTGAAGGGA	AAGAAGAAGA	TGTCAGCAGC
ENSG00000112739	1542	2.11e-6	GCAGGTCTCC	AAGAAGAAGA	AGCAGATCTC
ENSG00000145833	2908	2.11e-6	TTAGAGAAAC	AAGAAGAAGA	GAGACAGGAT
ENSG00000038427	4734	2.11e-6	GAAGAAAATG	AAGAAGAAGA	AGAAGAGTGT
ENSG00000151718	2832	2.11e-6	TTAGCACAAG	AAGAAGAAGA	AGAATCAGGA
ENSG00000164104	1418	2.11e-6	AACAGGCTCA	AAGAAGAAGA	ACGAACCAGA
ENSG00000083896	1073	2.11e-6	GAGGAGGAGG	AAGAAGAAGA	ATATGAACAG
ENSG00000145220	989	2.11e-6	GAAGAGGAGC	AAGAAGAAGA	AGCAGCGCAA
ENSG00000114867	1787	2.11e-6	GAGGAAATGG	AAGAAGAAGA	AGAAGAGGAA
ENSG00000163714	2456	2.11e-6	GAAGAATCAG	AAGAAGAAGA	AAATCAAAAT
ENSG00000173230	6791	2.11e-6	ATTCAAAGCA	AAGAAGAAGA	AATTAGACTC
ENSG00000157388	5546	2.11e-6	ACAAAACGAG	AAGAAGAAGA	TGATGTGTTC
ENSG00000047849	2450	2.11e-6	GATGAAGAAA	AAGAAGAAGA	AACCAAAGCA
ENSG00000144674	1513	2.11e-6	CTGGAAATGA	AAGAAGAAGA	AATTGCTCAA
ENSG00000198862	4428	2.11e-6	TACGGAGATG	AAGAAGAAGA	GCCAGCCTTG
ENSG00000198900	747	2.11e-6	AGAAAACTAG	AAGAAGAAGA	GGATGGTAAA
ENSG00000101361	2841	2.11e-6	GAGCAGCTCC	AAGAAGAAGA	AAAAGTTCCA
ENSG00000204120	3610	2.11e-6	AAGAAAGTAG	AAGAAGAAGA	AAAGTTGCTG
ENSG00000055044	1682	2.11e-6	ATCTGTGAAG	AAGAAGAAGA	AAAGGGGTAA
ENSG00000196504	2236	2.11e-6	GAAAAGGAGG	AAGAAGAAGA	AAAACAGAAG
ENSG00000153201	7028	2.11e-6	GATGTTACTC	AAGAAGAAGA	GAGAGATGGA
ENSG00000071054	4727	2.11e-6	TATGTGGACA	AAGAAGAAGA	TGCAGGTTTA
ENSG00000158417	1824	2.11e-6	GAAGAAGAGG	AAGAAGAAGA	TGAAGAAAGT
ENSG00000115504	4093	2.11e-6	AAGCAGGCCG	AAGAAGAAGA	TGAGCATTTG
ENSG00000127616	2340	2.11e-6	CGTGGAGGAG	AAGAAGAAGA	TTCCAGATCC
ENSG00000130816	2400	2.11e-6	GCACCAGGGG	AAGAAGAAGA	AACAGAACAA
ENSG00000141905	1811	2.11e-6	ACAAAGGCAG	AAGAAGAAGA	AGAAGAAATA
ENSG00000171634	3051	2.11e-6	AAGAAACAGG	AAGAAGAAGA	AACGATGCAG
ENSG00000141367	5317	2.11e-6	TCACTGAGAA	AAGAAGAAGA	ACAAGCTACA
ENSG00000264538	1330	2.11e-6	TGACTCGTCC	AAGAAGAAGA	GAGTTTAATG
ENSG00000126653	533	2.11e-6	GAGAGAGCTG	AAGAAGAAGA	AAGAGAAAAG
ENSG00000198242	722	2.11e-6	CAGCCACAAA	AAGAAGAAGA	TCCGCACGTC
ENSG00000170004	1482	2.11e-6	GCCAAGGAGG	AAGAAGAAGA	ATACGAAGAG
ENSG00000167522	4836	2.11e-6	CCTAAAAGAG	AAGAAGAAGA	GAGAGAAACA
ENSG00000122257	5867	2.11e-6	TCAGGACAGC	AAGAAGAAGA	AGAAAAAGAA
ENSG00000005339	5483	2.11e-6	GAACTAGAAC	AAGAAGAAGA	GGAGAGGAAA
ENSG00000167978	1189	2.11e-6	GAAAAGCTCA	AAGAAGAAGA	AGCACAGGTC
ENSG00000196557	6918	2.11e-6	TGCGCGCAGA	AAGAAGAAGA	TGAGCCCCCC
ENSG00000080824	1477	2.11e-6	CAAGAAGAAG	AAGAAGAAGA	TTAAGGAAAA
ENSG00000119707	1737	2.11e-6	GAGAAGAAGA	AAGAAGAAGA	GAAATGGCCA
ENSG00000054654	6232	2.11e-6	GGGTTTACTG	AAGAAGAAGA	AATAATAATG
ENSG00000100813	4092	2.11e-6	CGAAAGGAGC	AAGAAGAAGA	AGAGCAAAAG
ENSG00000100888	1858	2.11e-6	GATGATGAAG	AAGAAGAAGA	GGTGGATGTA
ENSG00000092201	3362	2.11e-6	CGTTACGAGG	AAGAAGAAGA	ACAAAGTCGA
ENSG00000196498	2045	2.11e-6	CGCGCGGAGG	AAGAAGAAGA	AAGCGCCGGC
ENSG00000173064	3973	2.11e-6	GAAATTACCA	AAGAAGAAGA	AGCCTGTCAG
ENSG00000166598	2718	2.11e-6	GGAACAGATG	AAGAAGAAGA	AACAGCAAAG
ENSG00000058272	1538	2.11e-6	ATTTCTCCCA	AAGAAGAAGA	GAGAAAAGAT
ENSG00000067798	5253	2.11e-6	TGCCGACTCC	AAGAAGAAGA	AAAAGAAAAA
ENSG00000111642	5216	2.11e-6	GAGAAGAAAG	AAGAAGAAGA	GAAAAAAGAG
ENSG00000178105	1783	2.11e-6	GAACAGGAAG	AAGAAGAAGA	CGATGAAGAA
ENSG00000026508	3129	2.11e-6	ACAAAGCAGA	AAGAAGAAGA	AAAGCTCCTG
ENSG00000148737	1846	2.11e-6	CTATGGAAAG	AAGAAGAAGA	GGAAAAGGGA
ENSG00000203867	2805	2.11e-6	GAGGTTGGGG	AAGAAGAAGA	TTTTATCGTG
ENSG00000065613	591	2.11e-6	GGGGAGCGAG	AAGAAGAAGA	AGCAGTACGA
ENSG00000023839	2749	2.11e-6	GATGGCAGTG	AAGAAGAAGA	CGATGACTAT
ENSG00000151150	7445	2.11e-6	CCTGTGTCCC	AAGAAGAAGA	TAGCCGCCCT
ENSG00000108091	639	2.11e-6	AATTATGAGA	AAGAAGAAGA	ATTCCTCACT
ENSG00000165733	2168	2.11e-6	GAAGATAATG	AAGAAGAAGA	TGATGATACT
ENSG00000120549	2683	2.11e-6	GATGAGGAGG	AAGAAGAAGA	AGAAGGAGAC
ENSG00000151461	3575	2.11e-6	GAGGATGAAG	AAGAAGAAGA	AGGTGGGGCT
ENSG00000153187	1008	2.11e-6	CCACCTGTTG	AAGAAGAAGA	TGAACACTTC
ENSG00000116754	2553	2.11e-6	AACAAGCAAG	AAGAAGAAGA	GTAAAGATAA
ENSG00000132849	3761	2.11e-6	GATGAAAATG	AAGAAGAAGA	TGCCTTTACC
ENSG00000078618	645	2.11e-6	GTGGAGGAAG	AAGAAGAAGA	TGATGATGAA
ENSG00000127603	12007	2.11e-6	GGCAGAGAAC	AAGAAGAAGA	TCGATGCTCT
ENSG00000117713	5662	2.11e-6	GGTGGGGAAG	AAGAAGAAGA	ACTTCTAGGT
ENSG00000065526	4751	2.11e-6	GAGGACCATA	AAGAAGAAGA	GCAAGAGAGG
ENSG00000116731	4626	2.11e-6	GAAACTTCTA	AAGAAGAAGA	GGAGTTAAAT
ENSG00000101868	605	4.65e-6	AATGATACTG	AAGAAGAAAA	GATCCATTGG
ENSG00000197969	5719	4.65e-6	TCAGATCCTG	AAGAAGAAAA	CTACAAAGTG
ENSG00000198363	3660	4.65e-6	GAATATTAGG	AAGAAGAAAA	CCGTGTGTGT
ENSG00000127914	2431	4.65e-6	ATACTCAGAC	AAGAAGAAAA	AGAAAAGGGT
ENSG00000122565	741	4.65e-6	CAGCAAATCA	AAGAAGAAAA	GAGATGCTGC
ENSG00000151914	8575	4.65e-6	GGTCTAGTAG	AAGAAGAAAA	TAGGCATCTC
ENSG00000155506	3853	4.65e-6	ATGGGGAAAA	AAGAAGAAAA	AAGACAAAAT
ENSG00000171530	128	4.65e-6	GCAAAACAAC	AAGAAGAAAA	GATTGAAAAA
ENSG00000198301	995	4.65e-6	GAAACAAAAA	AAGAAGAAAA	AACCAGAGGT
ENSG00000163872	5404	4.65e-6	AGTTTTTCCC	AAGAAGAAAA	GTATTTAAAA
ENSG00000144824	3614	4.65e-6	CGAGCCCTGG	AAGAAGAAAA	ACGACGCCGG
ENSG00000150995	1576	4.65e-6	ATTGACAAGG	AAGAAGAAAA	GCCCGTGATG
ENSG00000182670	7467	4.65e-6	AAAATCACTG	AAGAAGAAAA	TTAAAAAGGT
ENSG00000159140	827	4.65e-6	CAAAAACAAA	AAGAAGAAAA	AGAAGAAAGA
ENSG00000157985	2229	4.65e-6	GCTGAAGAAC	AAGAAGAAAA	TTTTGAGTTT
ENSG00000135999	1200	4.65e-6	TCAGAACCGG	AAGAAGAAAA	TGATCCTGAT
ENSG00000168702	7671	4.65e-6	ACTATAATCA	AAGAAGAAAA	GGTACCAACC
ENSG00000168502	3300	4.65e-6	CTCCCTGAGG	AAGAAGAAAA	TCACAAAGGA
ENSG00000108848	6614	4.65e-6	ATAGGAAGAA	AAGAAGAAAA	AACCCGGGAA
ENSG00000278540	7277	4.65e-6	GGACCTGGTC	AAGAAGAAAA	TCCACAATGC
ENSG00000158805	4530	4.65e-6	CATCAAGGAG	AAGAAGAAAA	GGAAAACCAA
ENSG00000102908	2537	4.65e-6	TGCTGGTTCC	AAGAAGAAAA	GCACTCGTGC
ENSG00000166164	1183	4.65e-6	GCGAATTTGA	AAGAAGAAAA	CCAGATGGAA
ENSG00000166783	5210	4.65e-6	ATTTTAAACC	AAGAAGAAAA	AATGGAGATT
ENSG00000140575	2138	4.65e-6	TGCTGAAGCC	AAGAAGAAAA	AACTGGCAGT
ENSG00000137776	660	4.65e-6	GATGGTGAGG	AAGAAGAAAA	TGAGAAAGAT
ENSG00000165525	3164	4.65e-6	GGTTCAAACA	AAGAAGAAAA	AGGGAAGAAG
ENSG00000100941	1449	4.65e-6	TCTGAGGAAA	AAGAAGAAAA	AGAATCTGAG
ENSG00000139218	238	4.65e-6	AAGAGAAATG	AAGAAGAAAA	CTGTATGTAC
ENSG00000137710	1623	4.65e-6	AGAGGAAGCC	AAGAAGAAAA	AGGAAGAGGA
ENSG00000166004	1799	4.65e-6	GCTCAGCTGG	AAGAAGAAAA	AAGAAAAAAA
ENSG00000168439	1629	4.65e-6	TCCTACTTCA	AAGAAGAAAA	GTACAAGGAT
ENSG00000060749	3514	4.65e-6	GTCAAGATTG	AAGAAGAAAA	CCAAGATTTA
ENSG00000198408	1757	4.65e-6	CTGACCAAGG	AAGAAGAAAA	GAAACAGCCT
ENSG00000117523	3646	4.65e-6	CCAGTAGTCA	AAGAAGAAAA	ACAACCTGAG
ENSG00000137962	5997	4.65e-6	AATTCAACTG	AAGAAGAAAA	AGTTGATGGA
ENSG00000137942	2266	4.65e-6	TACAGTTTCC	AAGAAGAAAA	ATAGTAGTTG
ENSG00000162669	4749	4.65e-6	TTTTCTTAAC	AAGAAGAAAA	ATATTCTATG
ENSG00000117616	2702	4.65e-6	ACCTATCTAA	AAGAAGAAAA	CTGATGGCTA
ENSG00000133226	2746	4.65e-6	TGGAAAGAAA	AAGAAGAAAA	AGAAGGACAA
ENSG00000011454	1675	6.40e-6	GAAGATGATG	AAGAGGAAGA	TAATGATGAA
ENSG00000136938	910	6.40e-6	GAAAGGTGAA	AAGAGGAAGA	GAGAAACAGA
ENSG00000196367	8476	6.40e-6	TCCCTGTTAC	AAGAGGAAGA	TATGTGGGCT
ENSG00000009954	1255	6.40e-6	CCCTTCTACT	AAGAGGAAGA	ATACTGGATC
ENSG00000198589	3596	6.40e-6	ATAGTAGAGG	AAGAGGAAGA	TGATGATTAT
ENSG00000038219	5718	6.40e-6	ACAGGCGCAA	AAGAGGAAGA	CGAGGAAGGG
ENSG00000144893	5242	6.40e-6	CCTGAGGAGG	AAGAGGAAGA	GCCCACATCT
ENSG00000173473	1196	6.40e-6	AGAAGTCAGA	AAGAGGAAGA	TGAGCAAGAA
ENSG00000196132	1215	6.40e-6	GAGGAGGAGG	AAGAGGAAGA	GGAGGAGGAG
ENSG00000101350	1987	6.40e-6	TTCTTTGATG	AAGAGGAAGA	TCATTGGAAA
ENSG00000187514	811	6.40e-6	GTAGACGAAG	AAGAGGAAGA	AGGTGGGGAG
ENSG00000072195	5906	6.40e-6	TCGGATTCTG	AAGAGGAAGA	GCTGGAAGAG
ENSG00000115760	13396	6.40e-6	GAGAACGGTG	AAGAGGAAGA	AGAACAGTCA
ENSG00000185864	563	6.40e-6	AATCAATGGA	AAGAGGAAGA	CCGCCAGAAA
ENSG00000069869	2637	6.40e-6	AACAAGATGA	AAGAGGAAGA	TCATATTATG
ENSG00000104067	4233	6.40e-6	CAAACCGAAG	AAGAGGAAGA	TCCAGCAATG
ENSG00000171723	1762	6.40e-6	CAATGTGAGG	AAGAGGAAGA	AGAGAAGAAA
ENSG00000214182	321	6.40e-6	GTAGATGAAG	AAGAGGAAGA	AGGTGGGGAG
ENSG00000123066	968	6.40e-6	GAAGAATCGA	AAGAGGAAGA	CGAGTTGGGA
ENSG00000187109	2663	6.40e-6	AAAAAAAAAA	AAGAGGAAGA	AAATCTTAAG
ENSG00000134909	89	6.40e-6	ACTGACTGTG	AAGAGGAAGA	AAGGGAAGAG
ENSG00000205531	524	6.40e-6	AGTGAAAATG	AAGAGGAAGA	GAAATTGGCT
ENSG00000107581	2311	6.40e-6	TGGGAGCAAC	AAGAGGAAGA	AAGAATTACT
ENSG00000060339	2221	6.40e-6	GAAGACGATA	AAGAGGAAGA	AGAAAGGAAA
ENSG00000047410	5795	6.40e-6	CGTACACGTG	AAGAGGAAGA	GGATAGCACC
ENSG00000152061	988	6.40e-6	AAGAGGAAGC	AAGAGGAAGA	GACTGCCCAG
ENSG00000169641	5884	6.40e-6	ATTTCCTGGC	AAGAGGAAGA	CTCAAGACTT
ENSG00000119335	653	1.00e-5	CTTGGGGAGG	AAGATGAAGA	GGCACTGCAT
ENSG00000253729	9725	1.00e-5	GTGCAAGAGC	AGGAAGAAGA	TATCAGCTCC
ENSG00000087087	1408	1.00e-5	GAGAAGCCCA	AGGAAGAAGA	ATGGGAGAAG
ENSG00000146830	3858	1.00e-5	AAAAAGACGG	AGGAAGAAGA	GAAGCTGCTG
ENSG00000131016	533	1.00e-5	AACAGCCAGG	AGGAAGAAGA	AGTCATTGTC
ENSG00000196591	1762	1.00e-5	ACAGACGTTA	AGGAAGAAGA	TAAATCCAAG
ENSG00000009413	6900	1.00e-5	GATCCCGAAA	AAGATGAAGA	TGATGATGAT
ENSG00000204256	3209	1.00e-5	GAGGACGAGG	AGGAAGAAGA	GAGTGAAAGC
ENSG00000153157	2161	1.00e-5	AAGCACTCAG	AAGATGAAGA	AAAACCTAAG
ENSG00000181163	678	1.00e-5	GCAGAGTCAG	AAGATGAAGA	GGAGGAGGAT
ENSG00000178913	1493	1.00e-5	ACCCAGCATC	AAGATGAAGA	AGATATAAAC
ENSG00000138640	2853	1.00e-5	AAGGAGATAA	AGGAAGAAGA	GGAGGGGTCA
ENSG00000132466	467	1.00e-5	AACAACAGCG	AGGAAGAAGA	GGACGACGAC
ENSG00000035928	796	1.00e-5	CAGTTGCATG	AAGATGAAGA	GTTTGCCAGA
ENSG00000109685	1528	1.00e-5	TCCTCCTGGG	AGGAAGAAGA	CCACAGTCTC
ENSG00000088538	3198	1.00e-5	CTCAGCCAAA	AGGAAGAAGA	TTCTAGATAA
ENSG00000101191	1680	1.00e-5	GCCTAAAGAA	AAGATGAAGA	TGAAGCCAGA
ENSG00000115053	345	1.00e-5	GAAATGTCAG	AAGATGAAGA	AGATGATAGC
ENSG00000077232	2806	1.00e-5	GATAATGTTG	AAGATGAAGA	AAAAGTTTAA
ENSG00000178691	1000	1.00e-5	TGACTCGTCC	AGGAAGAAGA	GAGTTTAATG
ENSG00000100796	2485	1.00e-5	AGAACACTAG	AAGATGAAGA	AGAGATGTGG
ENSG00000176102	2218	1.00e-5	GATTCAGATG	AAGATGAAGA	AAAGGGAGCC
ENSG00000122406	960	1.00e-5	TTAATGGAAG	AAGATGAAGA	TGCTTACAAG
ENSG00000146463	3247	1.00e-5	ATGATTGCAG	AAGATGAAGA	GAAGAAGACT
ENSG00000187984	2344	1.25e-5	TATTTGCATT	AAAAAGAAGA	CCAGTGTTAA
ENSG00000122786	892	1.25e-5	CCTACCTTCA	AAAAAGAAGA	GATCAAAGAT
ENSG00000109686	3042	1.25e-5	CTGAAAACCA	AAAAAGAAGA	TTCTGGCTCA
ENSG00000172888	3275	1.25e-5	GTGTGCTTGT	AAAAAGAAGA	GTTTTCTCTC
ENSG00000135976	4830	1.25e-5	GAAACTGATG	AAAAAGAAGA	CCTGCTGCAT
ENSG00000173209	5789	1.25e-5	TTTGAACCTG	AAAAAGAAGA	TTTAAAAAAA
ENSG00000134884	988	1.25e-5	CAACGTCAAC	AAAAAGAAGA	ACAAAAAATT
ENSG00000095564	2965	1.25e-5	GAGACAATTA	AAAAAGAAGA	GAATACACTA
ENSG00000116560	2724	1.25e-5	CCTTTGTTTT	AAAAAGAAGA	AATGCATATT
ENSG00000183337	4271	1.61e-5	TGTGCAGACG	AAGAAGAGGA	TTGCCAGGCT
ENSG00000147010	4698	1.61e-5	GTGCTTTGTA	AAGAAGATGA	TTAAAATGAA
ENSG00000130723	1587	1.61e-5	AAGCGCCGGG	AAGAAGAGGA	GCGCCGAGCC
ENSG00000104714	3126	1.61e-5	CCAAGAAAAT	AAGAAGAGGA	AAGAGAGAGG
ENSG00000196247	4905	1.61e-5	CTTTAAAGTG	AAGAAGAGGA	GCCAGTTGTG
ENSG00000152795	1351	1.61e-5	AAACAAATGA	AAGAAGAGGA	TTTTGTTTTA
ENSG00000186976	395	1.61e-5	CACCCTGACC	AAGAAGATGA	CCACAGAAGA
ENSG00000065548	904	1.61e-5	AAAGAAGAGA	AAGAAGATGA	AATTTCATTA
ENSG00000115904	1345	1.61e-5	ACTAGCAATC	AAGAAGATGA	ACGAGATTCA
ENSG00000130749	393	1.61e-5	AAGGAGGTCG	AAGAAGAGGA	GGAAATCCAA
ENSG00000089335	3538	1.61e-5	TGCCAGACAT	AAGAAGATGA	ATGGTAGAGC
ENSG00000104885	1279	1.61e-5	CGGGCGCCCC	AAGAAGATGA	ACACTGCGAA
ENSG00000108395	1753	1.61e-5	AAAGAGGATG	AAGAAGATGA	GGAGAAGATT
ENSG00000133030	820	1.61e-5	CTAGAGAGCA	AAGAAGAGGA	GAGCGCCATG
ENSG00000157106	5509	1.61e-5	GAAGACAACG	AAGAAGATGA	CATGGTTGAT
ENSG00000139618	7046	1.61e-5	GAATTGGAAA	AAGAAGAGGA	GAGCCCCTTA
ENSG00000184445	5699	1.61e-5	TTTGAACTTC	AAGAAGATGA	AGCCCTACGA
ENSG00000052126	2795	1.61e-5	GAGGAAAACT	AAGAAGATGA	TGGATCTAAG
ENSG00000196914	5312	1.61e-5	TAGAGAGGTT	AAGAAGAGGA	GGAAGTGAGA
ENSG00000205339	2940	1.61e-5	GAAGATTGGG	AAGAAGATGA	TGCTGAAGAG
ENSG00000138119	443	1.61e-5	GGAGATGGGG	AAGAAGATGA	AGGTGATGAA
ENSG00000132780	3341	1.61e-5	CCTTGTCAGA	AAGAAGAGGA	AACCAGAGGA
ENSG00000073792	2965	1.82e-5	AGCGTTTTGG	AAGAGGAAAA	CAGGAACCCA
ENSG00000131051	2215	1.82e-5	ACGTAGCAAA	AAGAGGAAAA	AAAGCAAGAG
ENSG00000105176	1031	1.82e-5	ACATCTTCTG	AAGAGGAAAA	GGAAGATCGT
ENSG00000108465	2743	1.82e-5	GACTTAATAA	AAGAGGAAAA	AACTCTT
ENSG00000149311	12929	1.82e-5	AATAAAAGCA	AAGAGGAAAA	ACTTTGGACA
ENSG00000107771	2452	1.82e-5	CAAAAATGTA	AAGAGGAAAA	ATGCACTTAT
ENSG00000157625	1470	2.01e-5	CAAAGGTTCC	ATGAAGAAGA	TAGAAATTAC
ENSG00000165671	5975	2.01e-5	GAGCTTATAG	ATGAAGAAGA	ATGCAGAGCT
ENSG00000198752	5545	2.01e-5	AGATATGGAG	ATGAAGAAGA	CAAATCTTTA
ENSG00000182272	1247	2.01e-5	GGGGATGAGG	ATGAAGAAGA	CGAGGTGCAG
ENSG00000065978	928	2.01e-5	GAGGACGGCA	ATGAAGAAGA	TAAAGAAAAT
ENSG00000257923	4965	2.70e-5	CGTGTTTTCA	AGGAAGAAAA	CGGAAATGTG
ENSG00000214783	4373	2.70e-5	GTGGATGGTC	AGGAAGAAAA	CACCTCCTTG
ENSG00000065883	2677	2.70e-5	GGTGAAACCA	AAGAAAAAGA	TATTGACTGG
ENSG00000066651	1628	2.70e-5	AGAATTGCCA	AGGAAGAAAA	ATCCACCCAG
ENSG00000204681	2420	2.70e-5	TTCACAAAGA	AGGAAGAAAA	GAAGGAGTGG
ENSG00000198677	4045	2.70e-5	AGTTCAGCAG	AAGATGAAAA	AAATACTGCA
ENSG00000188846	3961	2.70e-5	CGTGAGGAAA	AGGAAGAAAA	GGTGGGTTTA
ENSG00000144554	2822	2.70e-5	TTCACAGGGA	AGGAAGAAAA	GACATCATTG
ENSG00000099904	3481	2.70e-5	TATTAAAAAA	AAGAAAAAGA	GTTATTTTGA
ENSG00000124224	2341	2.70e-5	AACTCTTGAC	AGGAAGAAAA	TATATTAATG
ENSG00000237296	1606	2.70e-5	CGTTATCATA	AAGAAAAAGA	GGTTGTTGCT
ENSG00000180747	1624	2.70e-5	CGTTATCATA	AAGAAAAAGA	GGTTGTTGCT
ENSG00000185246	3119	2.70e-5	CTTAAGGGGT	AGGAAGAAAA	ACCTGACTGC
ENSG00000166012	2802	2.70e-5	AAGGACTCAA	AAGATGAAAA	ATAGAAATTA
ENSG00000124942	4041	2.70e-5	GAAGATGCCC	AAGATGAAAA	TGCCCAAGTT
ENSG00000175216	3565	2.70e-5	CAAAGGATGA	AAGATGAAAA	AGGATTGAAG
ENSG00000187164	4265	2.70e-5	ATTGCTATTA	AAGAAAAAGA	AAATGTCTCT
ENSG00000138326	437	2.70e-5	CCTGTATGAG	AAGAAAAAGA	CCTCAAGAAA
ENSG00000170759	1495	2.70e-5	AAGTATGAAA	AAGAAAAAGA	AAAAAATAAG
ENSG00000117724	7436	2.70e-5	AATATTTTGC	AAGAAAAAGA	GCAAGAGAAA
ENSG00000080503	4611	3.32e-5	AGATTCAAAC	AAAAAGAAAA	ATGGGAACTG
ENSG00000104375	560	3.32e-5	TGGAGCACAC	AAGGAGAAGA	AAACAAGCAA
ENSG00000064393	4059	3.32e-5	CCAAACTGGA	AAGGAGAAGA	GAGCAACAGG
ENSG00000112305	2670	3.32e-5	CAAATTGGAG	AAAAAGAAAA	AATATATACT
ENSG00000182903	3808	3.32e-5	AAAACAAGAT	AAAAAGAAAA	GAAACACCAG
ENSG00000072071	5669	3.32e-5	AAAAAAAAAA	AAAAAGAAAA	GAAAAAAAAT
ENSG00000178951	5110	3.32e-5	GAGAAAAAAA	AAAAAGAAAA	ACAATGCGAA
ENSG00000134440	2156	3.32e-5	AGGCTCTTTA	AAAAAGAAAA	CAAAAAGCCA
ENSG00000173065	3397	3.32e-5	ATTTAAAAGG	AAAAAGAAAA	AAAAAAAAGC
ENSG00000259205	199	3.32e-5	GCACCCGGTG	AAGGAGAAGA	CCGCCAAGCA
ENSG00000126777	4804	3.32e-5	CCCCCATCAA	AAAAAGAAAA	GGGTACCATC
ENSG00000121741	4088	3.32e-5	TTACTACTGG	AAAAAGAAAA	CATGAAGATG
ENSG00000177084	6604	3.32e-5	GATGGGGAGG	AGGAGGAAGA	GGCGGAGGAA
ENSG00000166436	466	3.32e-5	CTCTGAGTGC	AAGGAGAAGA	GGGCAGCACA
ENSG00000148773	1134	3.32e-5	GTAAAATCAC	AAAAAGAAAA	TGTCCTACAG
ENSG00000142621	3310	3.32e-5	GAGTGTGCTC	AAGGAGAAGA	TGGCCCAGAT
ENSG00000048707	7033	3.32e-5	TTAAAGATCC	AAAAAGAAAA	GAAGGTGCTG
ENSG00000251022	1165	3.92e-5	GGTAATGTTG	AAGAAGAAGC	CCACAGTGGC
ENSG00000075568	6659	3.92e-5	CCACGATTGG	AAGAAGAAGC	TCGGACCCTT
ENSG00000184110	1968	3.92e-5	GGACAAAGCT	AAGAAGAAGC	ACGACAGGAA
ENSG00000154358	1728	3.92e-5	CCTGGTAGAG	AAGAAGAAGC	TTGGCACCTA
ENSG00000126870	178	4.13e-5	GTGGAAATTG	AAAAGGAAGA	AACTGATTTA
ENSG00000101126	3014	4.13e-5	TTTTAGTAAC	AAAAGGAAGA	AGTGTGTCCG
ENSG00000198586	1700	4.13e-5	GGACATCTCA	AAAAGGAAGA	GGCAGAAATC
ENSG00000163938	1894	4.43e-5	AAAATCATTG	AAGAGGATGA	TGCTTATGAC
ENSG00000186834	73	4.43e-5	GAGGGAGGAA	AAGAGGAGGA	GGCGGAGGAG
ENSG00000185567	564	4.58e-5	CCTGCCCCAC	AGGATGAAGA	GTGGGCTTCC
ENSG00000185842	9124	4.58e-5	CTTGTTAAAC	AGGATGAAGA	AATTGTGGCA
ENSG00000197261	1796	4.81e-5	AAACTAAGGA	ATGAAGAAAA	TAAAACATTA
ENSG00000173193	3670	4.81e-5	TTATGCCAAC	ATGAAGAAAA	GAGAAGGGAC
ENSG00000151835	12363	4.81e-5	TTTCTGGCCA	ATGAAGAAAA	AGCCATAAGA
ENSG00000062194	2824	5.54e-5	GTGAATTGTA	AAAATGAAGA	ACTATAATTT
ENSG00000134046	1554	5.54e-5	TTTTGCCTGT	AAGAAAAAAA	ATGTACCCGA
ENSG00000134186	2732	5.54e-5	TACTATATTA	AAGAAAAAAA	TTAATGTCTA
ENSG00000133624	2347	6.16e-5	ACGAGGGGCA	AGGAAGAGGA	GTTGGCCAAC
ENSG00000138246	2758	6.16e-5	TTACTATTGG	AGGAAGATGA	GAATGAAGAA
ENSG00000151276	3571	6.16e-5	GAGGTGTGGA	AAGATGAGGA	TTGGTGATGA
ENSG00000123485	818	6.16e-5	CAGCCCTTTG	AAGATGATGA	CATTTGCAAT
ENSG00000130477	1016	6.16e-5	GAGCTGCCTG	AAGATGAGGA	GGAGCTGGAG

## Sheet: 3d (top)
Gene ID / Start position / p-value / Motif
ENSG00000237307 1382 2.56e-05 GTCTGAATCA GAAGAAGA TAAACATGGT
ENSG00000129675 3424 2.56e-05 GCAATGCCTG GAAGAAGA ACTGAAATCA
ENSG00000102241 2040 2.56e-05 AAAAGAGTCC GAAGAAGA TGACTCAGAG
ENSG00000129680 2073 2.56e-05 AGAAAAAGAG GAAGAAGA AAGACAACGG
ENSG00000165675 1195 2.56e-05 TAGAAGAATG GAAGAAGA AAGATTGCGT
ENSG00000085185 4002 2.56e-05 GGAGGAGGAG GAAGAAGA GGAGGAGGGC
ENSG00000156697 1274 2.56e-05 ACCAGTGGCA GAAGAAGA AATTTTGTTG
ENSG00000102038 256 2.56e-05 AGAAGGGCGA GAAGAAGA AGGAGAAAAA
ENSG00000101972 1946 2.56e-05 CAGCAAAGGA GAAGAAGA CACAGTTGGA
ENSG00000125676 2850 2.56e-05 CAAGCTTCTT GAAGAAGA AAAGAAACAG
ENSG00000101882 887 2.56e-05 AAAAGGAAAA GAAGAAGA AACACAGATC
ENSG00000125351 1178 2.56e-05 GAAGCGGCAA GAAGAAGA GCGCCGTAGG
ENSG00000147251 5397 2.56e-05 ATCTTTTTTT GAAGAAGA AGATGGAAAG
ENSG00000147223 472 2.56e-05 GCAGGAGGAT GAAGAAGA GAAGTAGGAG
ENSG00000198932 2536 2.56e-05 GCCAGGAGCT GAAGAAGA GACAATATTC
ENSG00000166432 1422 2.56e-05 GGCCACGTTG GAAGAAGA ATTACCTTGG
ENSG00000147202 4726 2.56e-05 TTGGTGGTCT GAAGAAGA AAAAGAAATT
ENSG00000147180 1787 2.56e-05 TTCTTCTCAA GAAGAAGA TGATATCAGT
ENSG00000198157 789 2.56e-05 TGAAAAAGGG GAAGAAGA TGGAAAAGAG
ENSG00000165288 4955 2.56e-05 TAGTGCATCA GAAGAAGA TGAAAACATG
ENSG00000085224 1153 2.56e-05 AGCAAAATAA GAAGAAGA TAAAAGTTGA
ENSG00000102390 750 2.56e-05 TGACAGTGGA GAAGAAGA GAACACCAAG
ENSG00000186871 2527 2.56e-05 TCATACTCAG GAAGAAGA TATCAGTTCC
ENSG00000242732 1522 2.56e-05 AGGAAGAAAT GAAGAAGA AGGAAGAGAA
ENSG00000147174 1588 2.56e-05 TGCTTCAGAT GAAGAAGA GCTGGTTGAG
ENSG00000147133 2756 2.56e-05 TTTACCAACG GAAGAAGA GATCAGAGCT
ENSG00000090889 1918 2.56e-05 TTGCTGATCT GAAGAAGA AACTGAATGA
ENSG00000086758 9321 2.56e-05 AAGCAGTGAA GAAGAAGA TCCCCTTGCG
ENSG00000072501 1069 2.56e-05 AACTGAAGGA GAAGAAGA AGGAGCTGGG
ENSG00000184205 1928 2.56e-05 CGAATCAGTG GAAGAAGA GGGCATTGAG
ENSG00000183337 4270 2.56e-05 GTGTGCAGAC GAAGAAGA GGATTGCCAG
ENSG00000156313 2419 2.56e-05 CAGAGAAGAG GAAGAAGA GAAGGAGGGA
ENSG00000157625 1472 2.56e-05 AAGGTTCCAT GAAGAAGA TAGAAATTAC
ENSG00000169306 1946 2.56e-05 AGAGACTGGG GAAGAAGA ACGTTTTGCC
ENSG00000101868 776 2.56e-05 CGAGAGTACA GAAGAAGA GCAGGAGTCA
ENSG00000173681 950 2.56e-05 GTACTGTAAG GAAGAAGA TAGAAAATAT
ENSG00000188158 203 2.56e-05 CTGTGTACAT GAAGAAGA TGAGAGTGAG
ENSG00000086712 758 2.56e-05 GGCACGAGAG GAAGAAGA ACGACGTAAA
ENSG00000169249 853 2.56e-05 GTACCAGTCG GAAGAAGA ATGCCAAGCA
ENSG00000231066 178 2.56e-05 GCACATTGTT GAAGAAGA GGCAATGAAT
ENSG00000046651 3607 2.56e-05 AGAACAAAAG GAAGAAGA AAAAATACGG
ENSG00000165684 547 2.56e-05 CCCGATCTCG GAAGAAGA AAGGTGGGGC
ENSG00000130559 2753 2.56e-05 AGGCCCAGAA GAAGAAGA TGGAGGCGCT
ENSG00000169925 1683 2.56e-05 AGAAGGAGAA GAAGAAGA AGGACAAGGA
ENSG00000148296 728 2.56e-05 AACGGGACCG GAAGAAGA GGAAGCGAAA
ENSG00000165699 1627 2.56e-05 TCTGGCCTCT GAAGAAGA TAGTATTGAA
ENSG00000125482 2098 2.56e-05 AAGTGATTCT GAAGAAGA TGTCTCCCCA
ENSG00000107290 4777 2.56e-05 AGTTGAGGTT GAAGAAGA TTCTGTAAGT
ENSG00000130723 1586 2.56e-05 AAAGCGCCGG GAAGAAGA GGAGCGCCGA
ENSG00000187239 403 2.56e-05 CTCGAAGGAG GAAGAAGA ATACAAGTAT
ENSG00000119335 1054 2.56e-05 AGGAGAAGGA GAAGAAGA TGATGATGAT
ENSG00000167110 151 2.56e-05 GAGCGAAAAA GAAGAAGA AAATAAAAAA
ENSG00000148337 2887 2.56e-05 CGAGGGTGAT GAAGAAGA GGAAGAGGAT
ENSG00000136935 349 2.56e-05 TTGCAAAACT GAAGAAGA AAATTGCAGA
ENSG00000011454 2850 2.56e-05 AAGACGGCTG GAAGAAGA GTCTGCTCAG
ENSG00000106804 4336 2.56e-05 CAGTGCAAAT GAAGAAGA CTTAAAAGCC
ENSG00000056558 2322 2.56e-05 AAGCCAGAGA GAAGAAGA TAAAGTCATC
ENSG00000136861 1259 2.56e-05 TCGGAGGCGG GAAGAAGA ATCATTTTCA
ENSG00000119321 2905 2.56e-05 CAGTGAAGAA GAAGAAGA AAAAGCAGAA
ENSG00000136813 5767 2.56e-05 AATGCTTTTG GAAGAAGA ACATGCCGAT
ENSG00000148143 2359 2.56e-05 TGTCACCCGT GAAGAAGA GAACCAGGAT
ENSG00000229419 127 2.56e-05 GGAACTGGCT GAAGAAGA TGCATTCATC
ENSG00000136824 902 2.56e-05 GACGATACTT GAAGAAGA GATTACTCCA
ENSG00000155827 2260 2.56e-05 GGCCAAGCAG GAAGAAGA AGCACTCCTC
ENSG00000136938 769 2.56e-05 GGAGTTTGAT GAAGAAGA TGATGAAGAT
ENSG00000136936 239 2.56e-05 TTTAGAAGAG GAAGAAGA AGAAGAACAG
ENSG00000255036 4021 2.56e-05 CCGAGACGCT GAAGAAGA AGCGGCTGAT
ENSG00000159712 2103 2.56e-05 TCATGAATTA GAAGAAGA GGCAACTGGA
ENSG00000198000 2794 2.56e-05 AACTGCTGAG GAAGAAGA GCTTGCTGAA
ENSG00000083223 2846 2.56e-05 GGAGGACGAC GAAGAAGA GGAGGAGGAA
ENSG00000135052 364 2.56e-05 CCGTGGAGCT GAAGAAGA ACGAGTTCCA
ENSG00000165115 3292 2.56e-05 GTTATCACCT GAAGAAGA ACATGTTCTT
ENSG00000197969 5718 2.56e-05 GTCAGATCCT GAAGAAGA AAACTACAAA
ENSG00000198887 2806 2.56e-05 TACAAAAAGA GAAGAAGA AATAGAACAG
ENSG00000237238 113 2.56e-05 TGACCCCGAC GAAGAAGA AAGTGCCAAG
ENSG00000180071 2770 2.56e-05 AAAGATGTTG GAAGAAGA AGTATTAAAT
ENSG00000198467 1218 2.56e-05 ACGCCATCAA GAAGAAGA TGCAGATGCT
ENSG00000096872 784 2.56e-05 CAGAAGTGTC GAAGAAGA AATTGAACAG
ENSG00000044459 1981 2.56e-05 GATGAATCTT GAAGAAGA ATTAGATGAA
ENSG00000164985 1170 2.56e-05 CTCCGATTCT GAAGAAGA AGGAGATGAT
ENSG00000096968 2544 2.56e-05 GCTTATCAGA GAAGAAGA CAGGAAGACA
ENSG00000080608 552 2.56e-05 ACTTCAAAAA GAAGAAGA AAGAACTGAA
ENSG00000080503 6881 2.56e-05 GAAATTACCT GAAGAAGA AATCTTACCT
ENSG00000160973 651 2.56e-05 CTAAGAGGAG GAAGAAGA GGTACCTGCG
ENSG00000129292 7782 2.56e-05 GACCAAAACA GAAGAAGA AGAAAAAAAA
ENSG00000214814 1791 2.56e-05 TGAATCAGCT GAAGAAGA CCTCCTTCCA
ENSG00000156802 955 2.56e-05 TGATGAAGAT GAAGAAGA TGGAGAAGAA
ENSG00000147654 781 2.56e-05 TGCATGGGAA GAAGAAGA AGATGCAGCC
ENSG00000164934 4699 2.56e-05 TTGTGTCAGA GAAGAAGA AACACGTAGT
ENSG00000104517 3425 2.56e-05 AGAAACTAAA GAAGAAGA GGAAGCGGAG
ENSG00000104356 2820 2.56e-05 AACAGAAAGA GAAGAAGA AAAGGGAGAA
ENSG00000147649 673 2.56e-05 AGGAACAGAA GAAGAAGA ACCGGAAGAA
ENSG00000156467 5264 2.56e-05 CCATTGTATG GAAGAAGA AATTAGGCTT
ENSG00000164944 851 2.56e-05 GGATGTAGAG GAAGAAGA GGATGAGGAT
ENSG00000091656 1868 2.56e-05 AGATGAGGAT GAAGAAGA TGCGTACTCC
ENSG00000066777 6355 2.56e-05 AGTGGGGAGA GAAGAAGA AATTATTGTT
ENSG00000104218 2483 2.56e-05 GAAGAAAGAA GAAGAAGA AAAATATAAC
ENSG00000185697 2161 2.56e-05 TGCTTTCTTG GAAGAAGA TATTCGGGAA
ENSG00000198363 3659 2.56e-05 AGAATATTAG GAAGAAGA AAACCGTGTG
ENSG00000171316 2270 2.56e-05 CACAACAAAA GAAGAAGA AAAAGAAAAA
ENSG00000137574 916 2.56e-05 AAAAGAATAT GAAGAAGA CGACATTTTG
ENSG00000023287 4932 2.56e-05 GCAATTGAAA GAAGAAGA AAATAAACGG
ENSG00000253729 9727 2.56e-05 GCAAGAGCAG GAAGAAGA TATCAGCTCC
ENSG00000083168 2912 2.56e-05 CTCAGAGGAG GAAGAAGA GGAGGCTGAG
ENSG00000147526 2251 2.56e-05 CAAATGAATG GAAGAAGA AATACGAAGA
ENSG00000147548 2306 2.56e-05 TTGTGCCAAA GAAGAAGA TCAAAAAGGA
ENSG00000165392 1768 2.56e-05 TCCTACTAAA GAAGAAGA AGAAGATGAT
ENSG00000197892 1894 2.56e-05 ACAACAGCAT GAAGAAGA AAAACGATCT
ENSG00000228451 1807 2.56e-05 AGAAACAAAA GAAGAAGA AAAAACCAGA
ENSG00000147437 1591 2.56e-05 AAACTGGGCA GAAGAAGA TTTAAATCCA
ENSG00000147459 1418 2.56e-05 TTGACAAAGG GAAGAAGA AGACGCCAAA
ENSG00000104611 2746 2.56e-05 AATGCAGTGG GAAGAAGA CCAGGGGACA
ENSG00000078674 993 2.56e-05 TCAGGTGTCT GAAGAAGA TGGGAGGGGA
ENSG00000129422 432 2.56e-05 AAAAGGAATT GAAGAAGA AATAAAATGG
ENSG00000254093 873 2.56e-05 GAGTGGCCAA GAAGAAGA GCGCGCCAGC
ENSG00000183638 1151 2.56e-05 GCGATGACAT GAAGAAGA AGGTCCGCAT
ENSG00000184863 823 2.56e-05 AGATGAAGAA GAAGAAGA TGATGAAGAA
ENSG00000157212 2511 2.56e-05 TTATGAAGAG GAAGAAGA GGAAGAGGAA
ENSG00000055609 7410 2.56e-05 AGCAACAGCA GAAGAAGA TTGCAGGTCG
ENSG00000106462 1395 2.56e-05 CAATGATAAA GAAGAAGA AGAGAAGAAA
ENSG00000271079 867 2.56e-05 TGCTGTGCTT GAAGAAGA CACAACGGAT
ENSG00000229153 563 2.56e-05 GTGCACTTGA GAAGAAGA CAAGACTCTC
ENSG00000257335 8948 2.56e-05 CAACTCACTT GAAGAAGA GGGTCTTGAG
ENSG00000064393 1607 2.56e-05 TTGACCTGTT GAAGAAGA TGCTGACCAT
ENSG00000157741 757 2.56e-05 TTCAGATACT GAAGAAGA TGATATTACA
ENSG00000155530 1152 2.56e-05 AATTAGATCA GAAGAAGA TTAAAGTGGA
ENSG00000128596 455 2.56e-05 GGTGGAAGAA GAAGAAGA ACAAGTGCAG
ENSG00000106344 1157 2.56e-05 TGACTCAGAA GAAGAAGA ACTTGGGGAG
ENSG00000146776 1561 2.56e-05 CACAGATGTG GAAGAAGA TCCCTCCTGC
ENSG00000091127 459 2.56e-05 GGAAGATGAG GAAGAAGA GGAGGAAGAT
ENSG00000135250 1385 2.56e-05 AGATGATGAT GAAGAAGA CTGCCCAAAT
ENSG00000005483 3018 2.56e-05 ACAAGCTCTG GAAGAAGA AAATTCAGCA
ENSG00000128606 921 2.56e-05 GTTGTGTAAT GAAGAAGA AAAGGAACAA
ENSG00000087087 1410 2.56e-05 GAAGCCCAAG GAAGAAGA ATGGGAGAAG
ENSG00000146830 3860 2.56e-05 AAAGACGGAG GAAGAAGA GAAGCTGCTG
ENSG00000272752 271 2.56e-05 ATCGCGGTGT GAAGAAGA AAGCAACAAA
ENSG00000106244 387 2.56e-05 GAAGGCCAGG GAAGAAGA GGAGCAAAAA
ENSG00000002079 4753 2.56e-05 CCATGAGAAA GAAGAAGA ATTTGAGGCT
ENSG00000006453 531 2.56e-05 ATGAGCTGGA GAAGAAGA TAGAACTTGA
ENSG00000158528 1555 2.56e-05 TGGATTGCCA GAAGAAGA AGAAATCCCA
ENSG00000205413 2203 2.56e-05 TCTGAAAAAG GAAGAAGA TATCATGACT
ENSG00000127914 639 2.56e-05 TTTATTAAGG GAAGAAGA ATTTGGTGTT
ENSG00000135164 1829 2.56e-05 GTGGACAGAA GAAGAAGA AAAGAGACTT
ENSG00000186472 6495 2.56e-05 AACTTCTACA GAAGAAGA AAGGAAACTA
ENSG00000135205 2069 2.56e-05 GATAGAGCGG GAAGAAGA AATATGCATT
ENSG00000263001 633 2.56e-05 ATATTGTGTT GAAGAAGA AGAAAAAGCT
ENSG00000009954 2953 2.56e-05 ACGCCAAGCT GAAGAAGA ACGAATACGG
ENSG00000277149 874 2.56e-05 GAGCTCCAGT GAAGAAGA GTTTGGTGGT
ENSG00000196247 4904 2.56e-05 CCTTTAAAGT GAAGAAGA GGAGCCAGTT
ENSG00000106078 5078 2.56e-05 CTCAAATGAT GAAGAAGA CCTATTAATT
ENSG00000214765 1237 2.56e-05 GGCACAAATG GAAGAAGA AAGAAGGGAG
ENSG00000214783 84 2.56e-05 TCGAGGGCGA GAAGAAGA TCACCATTAA
ENSG00000065883 3679 2.56e-05 AGTAAAAAGC GAAGAAGA CAGAAGCAGA
ENSG00000122545 952 2.56e-05 GGCACAAATG GAAGAAGA AAGAAGGGAG
ENSG00000164610 582 2.56e-05 ACAAGAAAAA GAAGAAGA AAGAAAAGCA
ENSG00000205763 672 2.56e-05 ACAAGAAAAA GAAGAAGA AAGAAAAGCA
ENSG00000122574 1259 2.56e-05 CGTTCCTGCA GAAGAAGA GGCATGGCCG
ENSG00000106443 1262 2.56e-05 GTTGCAAGAA GAAGAAGA GTAAAGTTCT
ENSG00000003147 1113 2.56e-05 AGAAAGAAGA GAAGAAGA AAATCAACCA
ENSG00000106346 3866 2.56e-05 ACAAAAAAAA GAAGAAGA AAAAGAAGAG
ENSG00000011275 1503 2.56e-05 GTGGAAAAAG GAAGAAGA GAAAACAAAT
ENSG00000182095 5194 2.56e-05 TAAAGATTAA GAAGAAGA AGATGGCCAG
ENSG00000184465 274 2.56e-05 TTGACCTAAG GAAGAAGA CAGAGACTTT
ENSG00000112531 1118 2.56e-05 AAGACAGCCT GAAGAAGA TGCAGCTGAT
ENSG00000085511 2327 2.56e-05 AAATCTGTTA GAAGAAGA ATGGAATTTC
ENSG00000146426 3232 2.56e-05 ACAGCAAGAT GAAGAAGA TGGCAGAGCT
ENSG00000131018 5112 2.56e-05 TGTAGGATTA GAAGAAGA AGCCCAGTCT
ENSG00000131016 1252 2.56e-05 AGTAGACACA GAAGAAGA CGGAAAGGCA
ENSG00000131013 904 2.56e-05 ATTTGAAAAG GAAGAAGA TTGTGAGAAA
ENSG00000111961 1604 2.56e-05 CTCCTACCCA GAAGAAGA AAAGGCCCAG
ENSG00000152818 832 2.56e-05 AAAAGAATGT GAAGAAGA GGCAATTAAT
ENSG00000135521 1532 2.56e-05 TGCTGAACTT GAAGAAGA ATGTTGAGGG
ENSG00000112419 1751 2.56e-05 ACAAAAGAAT GAAGAAGA GGAACAAGAA
ENSG00000135525 2044 2.56e-05 GAGGCAGAAA GAAGAAGA AGCTCGCGTT
ENSG00000029363 2573 2.56e-05 GAAGGAAAGA GAAGAAGA ATTTAAAACT
ENSG00000135541 487 2.56e-05 CTAACAACCT GAAGAAGA GCACGAGAGT
ENSG00000118513 491 2.56e-05 TTGGACCAAA GAAGAAGA TCAGAGAGTG
ENSG00000198945 969 2.56e-05 AGACAATGAG GAAGAAGA TCCTAAGTGT
ENSG00000111912 1003 2.56e-05 GTCTACTTCT GAAGAAGA TGAGCCAGGT
ENSG00000146350 262 2.56e-05 TTCTATGATT GAAGAAGA AATGGAAAAA
ENSG00000111879 2314 2.56e-05 TGCCATGAAA GAAGAAGA GAAGCTCAAA
ENSG00000153975 971 2.56e-05 GCTTCAGCAA GAAGAAGA CAGAAAGAGG
ENSG00000111834 1851 2.56e-05 AGAAGAAGAG GAAGAAGA TGAAGAAAAA
ENSG00000111832 730 2.56e-05 AAGGATGAAA GAAGAAGA ACAAGCAGGA
ENSG00000196591 1719 2.56e-05 AGCTAGAATT GAAGAAGA TAAGAAAGAA
ENSG00000009413 2573 2.56e-05 TTTTGATTAT GAAGAAGA TATTCCATCT
ENSG00000197498 766 2.56e-05 TCAAGCCAAA GAAGAAGA AAAATATTTC
ENSG00000112290 1096 2.56e-05 TGATCCAAAG GAAGAAGA ATTGTCTTTG
ENSG00000155085 2175 2.56e-05 GAAAAAAAAA GAAGAAGA AGAAGCAAGA
ENSG00000183137 1090 2.56e-05 AAAACTTAAG GAAGAAGA ACATCAGCGT
ENSG00000025796 2443 2.56e-05 AGAAGAGGAG GAAGAAGA AGATGATGAC
ENSG00000112297 2370 2.56e-05 TACCGTCTCG GAAGAAGA GATTCTGCCA
ENSG00000112249 5089 2.56e-05 CCTGGCTACT GAAGAAGA TCCAAAGCAG
ENSG00000132424 1082 2.56e-05 TAGTGATGAG GAAGAAGA AGACACTGAA
ENSG00000111886 1029 2.56e-05 TATCCTGACA GAAGAAGA AAGGCAAGAC
ENSG00000135336 1576 2.56e-05 AACCAAAGAG GAAGAAGA TGCTTCTGGG
ENSG00000188994 1591 2.56e-05 ATGAAAAGCA GAAGAAGA GAGAGATAAA
ENSG00000135315 1541 2.56e-05 ACTTAGTTCT GAAGAAGA AGGGGCTGTA
ENSG00000146247 2668 2.56e-05 AACATCCGAA GAAGAAGA GAGAGCATGG
ENSG00000196586 3181 2.56e-05 AAAACAAGAA GAAGAAGA GAGAAAGAAA
ENSG00000112701 2387 2.56e-05 TTTTGATGAA GAAGAAGA AACTGGAGAA
ENSG00000082269 4329 2.56e-05 TTTTAGTGTA GAAGAAGA GGATGGTTCT
ENSG00000118482 2654 2.56e-05 ATGTTGTGCT GAAGAAGA CAAAAAGACT
ENSG00000151914 1806 2.56e-05 AAATTTAACA GAAGAAGA AATCAATATG
ENSG00000198087 2026 2.56e-05 GTTACCAAAA GAAGAAGA CAGTGCCAAC
ENSG00000180113 6180 2.56e-05 GAATATATGT GAAGAAGA ATTTGTAGAG
ENSG00000096401 495 2.56e-05 ATGGTCCAGA GAAGAAGA GGAAAAACTC
ENSG00000096384 1864 2.56e-05 AGGAGGAGAA GAAGAAGA TGGAAGAGAG
ENSG00000171467 1702 2.56e-05 CTATGGGGAT GAAGAAGA GGATTTAAAG
ENSG00000024048 781 2.56e-05 TGAAATTGAG GAAGAAGA GGATCCTCTT
ENSG00000124496 3537 2.56e-05 GGAGGACCCG GAAGAAGA TAGGAAATCC
ENSG00000161912 3001 2.56e-05 GAACCAAAGA GAAGAAGA CAAAGTTAGA
ENSG00000112079 443 2.56e-05 AAAGGTGATG GAAGAAGA AGGCCTAAAA
ENSG00000197283 8055 2.56e-05 AATTCAGGTG GAAGAAGA AGAGGAGGAG
ENSG00000204256 3211 2.56e-05 GGACGAGGAG GAAGAAGA GAGTGAAAGC
ENSG00000255152 682 2.56e-05 TTCCTGGGTC GAAGAAGA ATCGGGGTTG
ENSG00000137337 1689 2.56e-05 TCATTCCTAT GAAGAAGA GGAAGATCTT
ENSG00000204574 815 2.56e-05 AGGAGAAGGG GAAGAAGA GGAGGAGGAA
ENSG00000204681 1254 2.56e-05 AGTGGGGCTG GAAGAAGA TTGCTACCAT
ENSG00000235559 333 2.56e-05 GCAGCTCCAA GAAGAAGA AAAAGTTCCA
ENSG00000219891 1000 2.56e-05 CTTAAGGGTG GAAGAAGA CTGTGTCAGC
ENSG00000111801 1581 2.56e-05 ACAATGGTAG GAAGAAGA GAAAAGGGAG
ENSG00000112312 861 2.56e-05 ATTTGATTCT GAAGAAGA AACTGTTGAG
ENSG00000137177 3223 2.56e-05 CAGTTACCAG GAAGAAGA CTTAAACTGC
ENSG00000153157 2295 2.56e-05 ATCAAGATTG GAAGAAGA GGTTGCTCCG
ENSG00000096696 3709 2.56e-05 GATGAAAAGA GAAGAAGA AAATCTGTGG
ENSG00000112739 1750 2.56e-05 TGATGTAGAG GAAGAAGA TGAAGAAGCC
ENSG00000183718 702 2.56e-05 CGAGGAGGAA GAAGAAGA AGAGGAAGAT
ENSG00000249129 163 2.56e-05 AAAGCATGAT GAAGAAGA CTATGGGGAA
ENSG00000165671 1399 2.56e-05 GTTGGACAGT GAAGAAGA TATGCCATTT
ENSG00000164463 1475 2.56e-05 TGAGGAGGAG GAAGAAGA GGAAGAGGAT
ENSG00000040275 328 2.56e-05 CAAAGAGGCT GAAGAAGA GCGACTAAAA
ENSG00000164609 1885 2.56e-05 AGGAAAAGAA GAAGAAGA AAAAGAAAAA
ENSG00000155506 1473 2.56e-05 GGATTGAAGT GAAGAAGA GGCCTCGGCC
ENSG00000145868 1975 2.56e-05 GAGTGATGAT GAAGAAGA TAGTCTAGAA
ENSG00000113649 1575 2.56e-05 GGAGATGACT GAAGAAGA AAAGGCTGCC
ENSG00000133706 206 2.56e-05 TGGACTTTTT GAAGAAGA TTGAGAAAGA
ENSG00000145819 2110 2.56e-05 ACCTGTCTCG GAAGAAGA GCAGTGACTC
ENSG00000178913 1498 2.56e-05 GCATCAAGAT GAAGAAGA TATAAACATC
ENSG00000113141 1648 2.56e-05 ATCGCCAGTG GAAGAAGA TTAGTGCAAT
ENSG00000131503 2641 2.56e-05 AGCAAGTCCA GAAGAAGA AGAAAATATT
ENSG00000112983 826 2.56e-05 AAAGAAATTG GAAGAAGA GGAGGCTGAA
ENSG00000031003 2814 2.56e-05 AATCAAGGAG GAAGAAGA AGATGGTGTT
ENSG00000145833 1959 2.56e-05 GATTGTGATT GAAGAAGA AAAGAAATTC
ENSG00000131437 1540 2.56e-05 CGACATGGAA GAAGAAGA AAGAAACAAG
ENSG00000164902 1537 2.56e-05 AATGGTAGTC GAAGAAGA ACACCAGGTG
ENSG00000172869 2681 2.56e-05 TCATGTTTTT GAAGAAGA CTTCATTTTG
ENSG00000172901 2270 2.56e-05 GTACCTTGCT GAAGAAGA TGAAATTATA
ENSG00000164221 1423 2.56e-05 CCAGTTAAAA GAAGAAGA AGAGAAAGAG
ENSG00000134982 3516 2.56e-05 AGAACAGCAT GAAGAAGA AGAGAGACCA
ENSG00000153922 1231 2.56e-05 GGATGATGAT GAAGAAGA TTATGATAAT
ENSG00000153113 823 2.56e-05 TGAAGAAACT GAAGAAGA AAATACAACG
ENSG00000164199 15967 2.56e-05 GGCAGTTGAA GAAGAAGA CTTTGAAGAA
ENSG00000113356 768 2.56e-05 GGAATATGAT GAAGAAGA GCAAGAAGAG
ENSG00000038427 4736 2.56e-05 AGAAAATGAA GAAGAAGA AGAAGAGTGT
ENSG00000039319 607 2.56e-05 AACCAATAGT GAAGAAGA TATTAAAAAA
ENSG00000164309 1706 2.56e-05 GGAGCACAAA GAAGAAGA GCTTATTCTA
ENSG00000152409 2452 2.56e-05 ATTACATGAT GAAGAAGA AAGAAAAAGT
ENSG00000132842 299 2.56e-05 GCAGCGATTT GAAGAAGA ATGAAGATCT
ENSG00000145703 1132 2.56e-05 CTGTATTTCA GAAGAAGA AAGAGATGCT
ENSG00000145700 2378 2.56e-05 AAAGGTATAG GAAGAAGA AAAACACAAC
ENSG00000131711 3299 2.56e-05 TGACCGAGCC GAAGAAGA CATGGATGAG
ENSG00000145734 1392 2.56e-05 AGTTCTTGCT GAAGAAGA GAAAAGAAAA
ENSG00000123219 276 2.56e-05 TACAAATACT GAAGAAGA ACTTATTAGA
ENSG00000153006 382 2.56e-05 AAGAATAAAT GAAGAAGA GGAAAAGAAG
ENSG00000067248 2579 2.56e-05 TCTGGAAGAG GAAGAAGA AGTAACCATT
ENSG00000172262 751 2.56e-05 GATACAAGGA GAAGAAGA AGCCAATGAT
ENSG00000082068 462 2.56e-05 TAATGAAGAA GAAGAAGA AGCAGAGGAA
ENSG00000197603 3736 2.56e-05 TATTCTTAGT GAAGAAGA TGGTGATGAT
ENSG00000164190 8399 2.56e-05 TGATGAAGAA GAAGAAGA AGGGGAGGTT
ENSG00000152582 2006 2.56e-05 GAAAAATGAT GAAGAAGA TGCTCTACCA
ENSG00000168724 1281 2.56e-05 GCTGGAGGAG GAAGAAGA AAATTTTTCA
ENSG00000113360 1322 2.56e-05 CAAGTAGGGA GAAGAAGA GAGCTCGTTG
ENSG00000145555 241 2.56e-05 GAACTTGGAG GAAGAAGA GACAAAGGCT
ENSG00000038382 813 2.56e-05 ATTCTCAGCT GAAGAAGA AGGTGATTAA
ENSG00000164236 1470 2.56e-05 CTGCGCCCTG GAAGAAGA GGACGTGAGG
ENSG00000164151 609 2.56e-05 GTGATGCTCA GAAGAAGA AACTAGAAGC
ENSG00000028310 677 2.56e-05 ACAAGTTGGC GAAGAAGA TCCTTCACGC
ENSG00000063438 860 2.56e-05 TGTTTGGACA GAAGAAGA AGGCGCCGTC
ENSG00000109536 742 2.56e-05 AACAGCAGGA GAAGAAGA AATGATCAAG
ENSG00000151725 321 2.56e-05 ATATGCTGAT GAAGAAGA ATTCTCCAAA
ENSG00000164306 1859 2.56e-05 TTTCAAAGAG GAAGAAGA GTTTACAACA
ENSG00000173320 2447 2.56e-05 GAAGAAACTG GAAGAAGA AAAGGCCCAG
ENSG00000151718 2831 2.56e-05 ATTAGCACAA GAAGAAGA AGAAGAATCA
ENSG00000164104 1420 2.56e-05 CAGGCTCAAA GAAGAAGA ACGAACCAGA
ENSG00000137601 4023 2.56e-05 ATACAGTGAA GAAGAAGA GTCAGTCTTG
ENSG00000181381 4180 2.56e-05 GGTCGTGCTG GAAGAAGA GGTCAAGACC
ENSG00000137628 4767 2.56e-05 CATCTCTTTG GAAGAAGA TATTTTCCAC
ENSG00000109756 690 2.56e-05 CGACGACGAT GAAGAAGA CATTGAGAGA
ENSG00000121210 4244 2.56e-05 CACAGGTGTT GAAGAAGA TAAAGGTCTT
ENSG00000231841 316 2.56e-05 GCAACAAAGA GAAGAAGA ACTGAAAGAA
ENSG00000109670 3523 2.56e-05 AGAAGGAAAA GAAGAAGA GATGACAAAC
ENSG00000164164 969 2.56e-05 CAGTGTCAGG GAAGAAGA TGAAAAAACC
ENSG00000153147 3307 2.56e-05 AAACTATACT GAAGAAGA AGATCGTTTT
ENSG00000151466 2402 2.56e-05 AAAAGCAGTG GAAGAAGA ACTAGAAAAG
ENSG00000138709 1703 2.56e-05 TCTATGGATG GAAGAAGA TGAAAACAAA
ENSG00000164066 173 2.56e-05 CTCTTCACAA GAAGAAGA TGAGGACTAT
ENSG00000123737 3583 2.56e-05 AGATAGTGAA GAAGAAGA AATGATCATT
ENSG00000145388 453 2.56e-05 TTTGCCATAT GAAGAAGA GATTTACAAA
ENSG00000145362 6354 2.56e-05 GTCAGTGCCT GAAGAAGA AAGCCACAGA
ENSG00000174720 990 2.56e-05 AAAAGAAAAA GAAGAAGA AAGGCCGAAT
ENSG00000138792 4707 2.56e-05 GGCAGATATA GAAGAAGA AATTTCCAGA
ENSG00000164022 914 2.56e-05 TGAATCCTAA GAAGAAGA TTTGGGAGCA
ENSG00000248971 1363 2.56e-05 CAGTGGTTGT GAAGAAGA TCGAGACCCA
ENSG00000153064 2093 2.56e-05 GCAGGAGGAG GAAGAAGA CCCATATACT
ENSG00000138640 2267 2.56e-05 AGATAGATTC GAAGAAGA GAAGAAGTAC
ENSG00000183199 794 2.56e-05 GTAAGGATAA GAAGAAGA AAACTAAGAA
ENSG00000152583 1179 2.56e-05 TGGAGAAGAG GAAGAAGA AAAAGAGCCA
ENSG00000172493 2424 2.56e-05 CCTCCAGTGA GAAGAAGA AGCACAAGAG
ENSG00000163629 1365 2.56e-05 TGCTTTCTAA GAAGAAGA TCTGGGCTTC
ENSG00000163625 13708 2.56e-05 TCATGCTTTT GAAGAAGA GAATAGCTGC
ENSG00000251022 1164 2.56e-05 AGGTAATGTT GAAGAAGA AGCCCACAGT
ENSG00000138758 1213 2.56e-05 GCAGAAGAAA GAAGAAGA AATGAGACAA
ENSG00000132466 8602 2.56e-05 GGCACATATA GAAGAAGA AATTTCTGGC
ENSG00000018189 1167 2.56e-05 CCTCATGATG GAAGAAGA AGGAGCCATA
ENSG00000132467 1536 2.56e-05 GCCAAAATTA GAAGAAGA GGCCAGGTTC
ENSG00000083896 1072 2.56e-05 GGAGGAGGAG GAAGAAGA AGAATATGAA
ENSG00000145241 292 2.56e-05 AATGGCTACA GAAGAAGA TTTTGTCGAC
ENSG00000174780 1976 2.56e-05 GTATAGCCAT GAAGAAGA TATTGATAGT
ENSG00000174799 2993 2.56e-05 GTCTCGATTA GAAGAAGA GCTGAGACAT
ENSG00000090989 2860 2.56e-05 ACATTTATGT GAAGAAGA GAACTTACTT
ENSG00000163440 290 2.56e-05 TGAATTTGAT GAAGAAGA TATGCAGGCT
ENSG00000145216 1446 2.56e-05 TGAAAGGCCA GAAGAAGA AAATGCCAGT
ENSG00000075539 5226 2.56e-05 AGGATCTTAT GAAGAAGA AAAAAGTGAT
ENSG00000135605 681 2.56e-05 AATTCCACTA GAAGAAGA AGATAATAGT
ENSG00000170448 2745 2.56e-05 AGCTGCTCTT GAAGAAGA AAAACGAAGA
ENSG00000124406 2338 2.56e-05 GCAAACTGTT GAAGAAGA ACATGGGAAT
ENSG00000078177 784 2.56e-05 AAAACGTCCT GAAGAAGA GAGTGAAGAT
ENSG00000035928 468 2.56e-05 AGAAACAGAT GAAGAAGA TGACTTTATG
ENSG00000048342 2027 2.56e-05 AAAGGGCCAA GAAGAAGA AAAGGAAACA
ENSG00000038219 1394 2.56e-05 TTCATCTTTT GAAGAAGA TACTGAGGAG
ENSG00000205940 791 2.56e-05 GTAAGGATAA GAAGAAGA AAACTAAGAA
ENSG00000145220 793 2.56e-05 AAGGGGAGGT GAAGAAGA ATAAAAGAGA
ENSG00000197386 8596 2.56e-05 GAGCCCACCA GAAGAAGA CACAGAGAGG
ENSG00000125386 3889 2.56e-05 GGAGGATGAG GAAGAAGA GGAGGATCGT
ENSG00000214367 651 2.56e-05 AAATGCTAAA GAAGAAGA AGCCACTAAA
ENSG00000109685 1750 2.56e-05 TGTCCAGGCT GAAGAAGA CTCTGGTAAT
ENSG00000163961 1001 2.56e-05 GGCCAGCGAG GAAGAAGA AAACAAAGCC
ENSG00000041802 1282 2.56e-05 GACGTGCTCA GAAGAAGA CGGTCCCAAG
ENSG00000198836 1456 2.56e-05 TCTTACCAAA GAAGAAGA TCTTGCAGCA
ENSG00000114867 1789 2.56e-05 GGAAATGGAA GAAGAAGA AGAAGAGGAA
ENSG00000163728 3733 2.56e-05 ACAGTTAGAA GAAGAAGA AAAGTTTTTA
ENSG00000154310 1327 2.56e-05 TGGAAGTGAG GAAGAAGA GGAGGAGAAT
ENSG00000008952 416 2.56e-05 AAGTGGAAAA GAAGAAGA TAAAAAGAGC
ENSG00000173905 2716 2.56e-05 CTACGAGGAG GAAGAAGA GGAGGAAGAA
ENSG00000229320 1332 2.56e-05 CCGTGGTTGT GAAGAAGA TCGAGACCCG
ENSG00000113810 2768 2.56e-05 TGAAATCTCT GAAGAAGA GGTAAACAAA
ENSG00000174891 150 2.56e-05 ATCAGATACT GAAGAAGA AAGCAGAAGC
ENSG00000174953 1534 2.56e-05 CATTGTTTTG GAAGAAGA GGATGGTGCG
ENSG00000144893 2270 2.56e-05 GGCATCAGCT GAAGAAGA TTACCAAAGA
ENSG00000163714 2458 2.56e-05 AGAATCAGAA GAAGAAGA AAATCAAAAT
ENSG00000114127 8469 2.56e-05 GAGGCAGATG GAAGAAGA AAAACAGTTA
ENSG00000177311 3196 2.56e-05 ACCCTTTGAG GAAGAAGA AACTAAAGAG
ENSG00000114107 988 2.56e-05 AAGTCAGTCA GAAGAAGA AAACGACTAC
ENSG00000118007 2811 2.56e-05 GGAGGGTGAT GAAGAAGA TGAAGCTAAT
ENSG00000073711 1869 2.56e-05 TCTTTATATT GAAGAAGA GTCAGATGGA
ENSG00000163781 262 2.56e-05 GATTATTACA GAAGAAGA GGCATTGAAG
ENSG00000113971 1193 2.56e-05 TTCCATTCCA GAAGAAGA TGATTTTGGT
ENSG00000114670 1773 2.56e-05 TGATGAGGAG GAAGAAGA AATAGCGTTA
ENSG00000065534 5960 2.56e-05 AGGGGAAGAG GAAGAAGA GTGAAACAAA
ENSG00000173226 1245 2.56e-05 TAGGCAGAAG GAAGAAGA GGACCTCAAA
ENSG00000173230 2974 2.56e-05 AGAGCAGGTG GAAGAAGA TAATGAAGTT
ENSG00000051341 8047 2.56e-05 TGAAGTGGCA GAAGAAGA TGTTGTTCAG
ENSG00000163617 2194 2.56e-05 GAAAAAACAA GAAGAAGA AAAATTGGCC
ENSG00000144848 683 2.56e-05 AGCTATCATT GAAGAAGA TGATGGTGAT
ENSG00000144824 3613 2.56e-05 ACGAGCCCTG GAAGAAGA AAAACGACGC
ENSG00000198919 2052 2.56e-05 ACAGAATGAG GAAGAAGA ACTAAGTCCA
ENSG00000144821 2875 2.56e-05 GAGGGTGGAG GAAGAAGA GGAGATAAAT
ENSG00000114446 834 2.56e-05 AGAATTTGTG GAAGAAGA GACAGATAAT
ENSG00000114439 1519 2.56e-05 GGAAGAGTTA GAAGAAGA TCACAAATGT
ENSG00000080200 6612 2.56e-05 AGCTGATGAG GAAGAAGA GGAGGAGGAG
ENSG00000083937 704 2.56e-05 TTCTGATGAC GAAGAAGA AAGCCAGGAT
ENSG00000144747 3797 2.56e-05 TATGGCTAGA GAAGAAGA ATGGTGTTCA
ENSG00000151276 18 2.56e-05 AAGTGATCCA GAAGAAGA ACCACTGGAC
ENSG00000180376 2421 2.56e-05 AGTCAAAAAG GAAGAAGA GCCTCTGAAT
ENSG00000157388 5548 2.56e-05 AAAACGAGAA GAAGAAGA TGATGTGTTC
ENSG00000163939 973 2.56e-05 CTCAGAAAGT GAAGAAGA TGCTGCTTTA
ENSG00000114841 4083 2.56e-05 AGCGGATCTG GAAGAAGA TCATGAAGAA
ENSG00000088538 3200 2.56e-05 CAGCCAAAAG GAAGAAGA TTCTAGATAA
ENSG00000004534 3587 2.56e-05 CTATGAGGAG GAAGAAGA GGAGGAACAG
ENSG00000047849 2452 2.56e-05 TGAAGAAAAA GAAGAAGA AACCAAAGCA
ENSG00000173473 1140 2.56e-05 CAGAATCACG GAAGAAGA GTGGGAAGAA
ENSG00000181555 999 2.56e-05 TTCTGACTCA GAAGAAGA GTATAAGAAG
ENSG00000163808 2352 2.56e-05 CAAACTGGAT GAAGAAGA GCATAAAAAC
ENSG00000114857 1561 2.56e-05 TGTTTGTTCT GAAGAAGA TTTGTTTGTA
ENSG00000144671 2255 2.56e-05 ACAAAAAACA GAAGAAGA AGGAGGAGGA
ENSG00000144674 1515 2.56e-05 GGAAATGAAA GAAGAAGA AATTGCTCAA
ENSG00000093167 368 2.56e-05 ATACGATGTG GAAGAAGA GCAAATGTCA
ENSG00000076242 2061 2.56e-05 TTGAGTTTCT GAAGAAGA AGGCTGAGAT
ENSG00000170248 1755 2.56e-05 GTTGTTGGAT GAAGAAGA AGCAACCGAT
ENSG00000163512 764 2.56e-05 AGCTCGATTT GAAGAAGA AACAAGTTCC
ENSG00000077097 355 2.56e-05 GAGTGTATCA GAAGAAGA CACAACTTGA
ENSG00000182568 3971 2.56e-05 AGTGAAACTA GAAGAAGA GCTGTCAGTG
ENSG00000154781 1010 2.56e-05 AGGTGGAACA GAAGAAGA AAATAGAGAT
ENSG00000154767 585 2.56e-05 AGACAGCAAT GAAGAAGA GGAAGAAAGT
ENSG00000168137 1903 2.56e-05 AGAAAAACCA GAAGAAGA GAAAGAAGAG
ENSG00000150995 1575 2.56e-05 TATTGACAAG GAAGAAGA AAAGCCCGTG
ENSG00000100207 1583 2.56e-05 TGACTCCTCA GAAGAAGA CCTCCAAGAG
ENSG00000100393 1160 2.56e-05 ACCCCGGGCC GAAGAAGA GATTTCCTGA
ENSG00000184949 1545 2.56e-05 ATGTTGTACA GAAGAAGA CTGACAAAGG
ENSG00000100281 358 2.56e-05 ACACACACAA GAAGAAGA GGAAGCACTC
ENSG00000133422 2569 2.56e-05 CTCCAGTGGT GAAGAAGA CAGAGTCACC
ENSG00000100077 1840 2.56e-05 ACTTGGCCAC GAAGAAGA TTACGCTCTG
ENSG00000189269 893 2.56e-05 CAAAGATGAA GAAGAAGA AGATGATGAT
ENSG00000160299 4788 2.56e-05 GTTAATGCAG GAAGAAGA AATTAAACGT
ENSG00000185658 5144 2.56e-05 GTCAGAAATT GAAGAAGA GGAGCTAAAA
ENSG00000182670 2615 2.56e-05 GGGGAATGGA GAAGAAGA ACCCATGAAG
ENSG00000159140 6120 2.56e-05 AAGTCTAGAG GAAGAAGA TCTGTATCAA
ENSG00000159082 3049 2.56e-05 CAAAAATTTG GAAGAAGA AATGAGTTTA
ENSG00000156304 3385 2.56e-05 GAAAGGTTTG GAAGAAGA TCTTTTGGAA
ENSG00000156256 352 2.56e-05 AGATAAAGCT GAAGAAGA AACAGAAGAA
ENSG00000198862 4430 2.56e-05 CGGAGATGAA GAAGAAGA GCCAGCCTTG
ENSG00000196132 1187 2.56e-05 GGAGGAGGAT GAAGAAGA GGAAGAGGAA
ENSG00000196074 1743 2.56e-05 ATACCACCAC GAAGAAGA AGAATTAAAC
ENSG00000101126 3242 2.56e-05 TGAAAATTTG GAAGAAGA ATCCAATGAA
ENSG00000124228 594 2.56e-05 AGGATCGGAA GAAGAAGA AGAAGAAAGG
ENSG00000124177 1939 2.56e-05 GCCCAGAGTT GAAGAAGA TTCACTGGAG
ENSG00000198900 749 2.56e-05 AAAACTAGAA GAAGAAGA GGATGGTAAA
ENSG00000131051 3424 2.56e-05 CCCTCAAACA GAAGAAGA AGTTGGATGG
ENSG00000126001 3436 2.56e-05 GGCCCAGAGG GAAGAAGA ACGGACCCAG
ENSG00000078814 5084 2.56e-05 TGCGGCTCAA GAAGAAGA TGGAGGGTGA
ENSG00000198646 5313 2.56e-05 CAAATAAACC GAAGAAGA AGAAACCCCC
ENSG00000125977 273 2.56e-05 AGAAGAAAAA GAAGAAGA AGAAGCCTTT
ENSG00000197183 887 2.56e-05 GCCGTCGCAT GAAGAAGA ACGGCATGGA
ENSG00000171456 450 2.56e-05 ACAAACAGAA GAAGAAGA AGGAGCGCAC
ENSG00000088325 2473 2.56e-05 GCACCAGCTG GAAGAAGA ACTGAGACAG
ENSG00000149531 505 2.56e-05 AACAGCAGGA GAAGAAGA AATGATCAAG
ENSG00000101004 81 2.56e-05 TGGGATGGAT GAAGAAGA GAACCACTAT
ENSG00000188559 591 2.56e-05 CTGTAGCATT GAAGAAGA GCACCGAATG
ENSG00000101343 2316 2.56e-05 GCGAAGTTTT GAAGAAGA ATTTGGAACA
ENSG00000089177 2250 2.56e-05 GAAGAGACAA GAAGAAGA GACCTTTCTC
ENSG00000089048 2194 2.56e-05 CACATCTCCA GAAGAAGA AATTGAAATA
ENSG00000101333 2964 2.56e-05 AGAAGGCAAT GAAGAAGA AGGGGGGAAG
ENSG00000182621 2696 2.56e-05 TCCTGTCTGG GAAGAAGA ACCTATTGTG
ENSG00000089195 341 2.56e-05 TACAGCCCAA GAAGAAGA GGGAAGAGCC
ENSG00000132670 2050 2.56e-05 CAGCCAACAT GAAGAAGA ACCGTGTTTT
ENSG00000101361 2843 2.56e-05 GCAGCTCCAA GAAGAAGA AAAAGTTCCA
ENSG00000204104 1816 2.56e-05 AGTGGAACTA GAAGAAGA GGAGAAGCAT
ENSG00000124831 1866 2.56e-05 ACTCATCGCA GAAGAAGA CAAAGAACAA
ENSG00000204120 2898 2.56e-05 CCGGCATGAG GAAGAAGA ACGGAAGAGA
ENSG00000221944 1289 2.56e-05 CCTTCTATTG GAAGAAGA TGCCATCTAG
ENSG00000187514 843 2.56e-05 AGAGGAGGAG GAAGAAGA AGGTGATGGT
ENSG00000115053 953 2.56e-05 GGATGAAGAT GAAGAAGA GGATGATGAG
ENSG00000067066 2106 2.56e-05 CCTTTGAAAA GAAGAAGA AAAAGAGGTC
ENSG00000169031 646 2.56e-05 TCCTGCTAAA GAAGAAGA TATAGAACTT
ENSG00000171951 1107 2.56e-05 TGGCATCCAG GAAGAAGA TCTTCGGAAA
ENSG00000213901 1676 2.56e-05 AGCTAGAGGG GAAGAAGA AGGACAGGAA
ENSG00000115020 5682 2.56e-05 GGACAGCAGT GAAGAAGA TTTCATTCGT
ENSG00000204186 7301 2.56e-05 CAAGAAGGAG GAAGAAGA CTGATGAAAG
ENSG00000144426 3640 2.56e-05 TGCTACTAAT GAAGAAGA ACAGCTCTTT
ENSG00000055044 1681 2.56e-05 CATCTGTGAA GAAGAAGA AGAAAAGGGG
ENSG00000163535 3832 2.56e-05 CGGACAAGCA GAAGAAGA AGGTGTACTC
ENSG00000196141 997 2.56e-05 ATAGTTCCGT GAAGAAGA TCAAAGCTGC
ENSG00000119042 2490 2.56e-05 TCTGCGTAAG GAAGAAGA CCCTCGGACA
ENSG00000213104 472 2.56e-05 TGCTGCTGAT GAAGAAGA TGATGACGAA
ENSG00000119041 391 2.56e-05 GGAGGAAGAG GAAGAAGA GGAGGAGGAG
ENSG00000144395 1684 2.56e-05 GCAGACTCTT GAAGAAGA GAATAAGCAC
ENSG00000065548 1473 2.56e-05 GGATGAACTA GAAGAAGA ATTAAATACA
ENSG00000163510 1582 2.56e-05 GGACGAGGAA GAAGAAGA GGAAGAGGGA
ENSG00000155657 99360 2.56e-05 ACAGTGCCTG GAAGAAGA GCAATAAGGA
ENSG00000138433 706 2.56e-05 AAGTGAGGGT GAAGAAGA TCCAGAAGTT
ENSG00000077380 795 2.56e-05 TGAGCTGACT GAAGAAGA AAAGCAACAA
ENSG00000138385 648 2.56e-05 AAGGATACAT GAAGAAGA TGGCCATCTG
ENSG00000115290 1077 2.56e-05 CTGGGGGATA GAAGAAGA AAACAAACTA
ENSG00000123636 1310 2.56e-05 AGAAGAAGAT GAAGAAGA AGAAGATCAA
ENSG00000196504 2238 2.56e-05 AAAGGAGGAA GAAGAAGA AAAACAGAAG
ENSG00000183091 2331 2.56e-05 AGCAGAATAT GAAGAAGA TAAAGGAAAA
ENSG00000080345 4819 2.56e-05 ACGACGTAAG GAAGAAGA AAAACCTCTT
ENSG00000168280 1394 2.56e-05 CAGAAGAATG GAAGAAGA AATATGAAAA
ENSG00000135999 1199 2.56e-05 ATCAGAACCG GAAGAAGA AAATGATCCT
ENSG00000168702 8243 2.56e-05 TCGGACTGGG GAAGAAGA GCTATACTGC
ENSG00000048991 1229 2.56e-05 AGAAGAAAGA GAAGAAGA GTACCAGAGA
ENSG00000121988 5805 2.56e-05 GATGCCCCAG GAAGAAGA CAGCTGCTGC
ENSG00000188219 1582 2.56e-05 TAGAGAGGTT GAAGAAGA AATGAAGAAG
ENSG00000196604 1646 2.56e-05 TAGAGAGGTT GAAGAAGA AATGAAGAAG
ENSG00000163166 1749 2.56e-05 AGAAGATCTG GAAGAAGA AAAAGGTGAA
ENSG00000155438 709 2.56e-05 TTTTACGTAA GAAGAAGA AAAAAGTTTC
ENSG00000146556 2126 2.56e-05 GAAAGCTGGA GAAGAAGA AGCAGAAGGA
ENSG00000169629 2131 2.56e-05 TGTTGAATAT GAAGAAGA CGCACACATA
ENSG00000188177 2481 2.56e-05 ACCAAGCAAG GAAGAAGA TGATACAGTT
ENSG00000186522 1403 2.56e-05 TCAGAGGAAG GAAGAAGA AATGAAACAG
ENSG00000153201 2065 2.56e-05 TGTTGAATAT GAAGAAGA CGCACACATA
ENSG00000071054 1717 2.56e-05 AAGGCGCAAA GAAGAAGA GGAGAGGAGA
ENSG00000135945 800 2.56e-05 CAGTTGGAAT GAAGAAGA TGAAAATAAT
ENSG00000158417 1814 2.56e-05 GGAGGAGGAG GAAGAAGA GGAAGAAGAA
ENSG00000144214 210 2.56e-05 TTGATGAACT GAAGAAGA CATGGTCCAT
ENSG00000075568 6658 2.56e-05 CCCACGATTG GAAGAAGA AGCTCGGACC
ENSG00000196912 3995 2.56e-05 TCTTTTACTA GAAGAAGA CAATAAAATG
ENSG00000135976 5642 2.56e-05 TCTTTTACTA GAAGAAGA CAATAAAATG
ENSG00000121152 2561 2.56e-05 AGTCTCGGGG GAAGAAGA TGCCATGGGC
ENSG00000174501 4994 2.56e-05 TCTCTTACTA GAAGAAGA CAATAAAATG
ENSG00000232931 1078 2.56e-05 AAAATGCAGT GAAGAAGA AGATATATGC
ENSG00000115548 6386 2.56e-05 GTGTGAGCAA GAAGAAGA AGTCCTTAAG
ENSG00000115423 11469 2.56e-05 TGAAACATTA GAAGAAGA TTATAAATAC
ENSG00000188687 1690 2.56e-05 ACAAATTCAT GAAGAAGA TCCCCAAGGA
ENSG00000187605 1734 2.56e-05 CCAAGGAGAA GAAGAAGA AGCTCCCAAC
ENSG00000116127 12511 2.56e-05 GAAAAAGAGA GAAGAAGA GAAGAGAAAA
ENSG00000075292 2698 2.56e-05 TGGTTGTACT GAAGAAGA TGTGAGAAAA
ENSG00000124383 1811 2.56e-05 AAAAACAGCA GAAGAAGA AAATCCAGAA
ENSG00000143971 2786 2.56e-05 TTCAAAAGAG GAAGAAGA GAAAAATAGA
ENSG00000115504 1569 2.56e-05 TAAAACTGAA GAAGAAGA ATTGGATGAA
ENSG00000170264 2291 2.56e-05 AAGCTTTAAT GAAGAAGA AAAAATAGAA
ENSG00000115464 1587 2.56e-05 TAAGAAAGAG GAAGAAGA GCTTAGAAGA
ENSG00000162929 1910 2.56e-05 GTTTTCAGAA GAAGAAGA ATATACCACT
ENSG00000163001 161 2.56e-05 GGCTGCGGAA GAAGAAGA CGAGGTGGAG
ENSG00000115355 4803 2.56e-05 AGGAAATTTA GAAGAAGA AAATCGGCAT
ENSG00000068878 4743 2.56e-05 TGGAATTGGT GAAGAAGA TGAGCGAACT
ENSG00000068912 399 2.56e-05 TGGGGATGAG GAAGAAGA AAAGGATTAT
ENSG00000162869 1317 2.56e-05 AAAAAGTTTA GAAGAAGA ATGTGAATCC
ENSG00000138081 2918 2.56e-05 CACTTTTTTG GAAGAAGA TTTAAAATAT
ENSG00000068784 157 2.56e-05 ATCTGCCTCT GAAGAAGA TGACAAGGAA
ENSG00000152527 1986 2.56e-05 TGGGTCAGAG GAAGAAGA CAGCTCCAGA
ENSG00000163214 3343 2.56e-05 TGAAGAAGTG GAAGAAGA CCTAAGGCTC
ENSG00000115816 453 2.56e-05 TTCCTTAGTT GAAGAAGA TGAACCAGCT
ENSG00000008869 3793 2.56e-05 CACGTTAGGT GAAGAAGA TAAATCAAAG
ENSG00000115760 13401 2.56e-05 CGGTGAAGAG GAAGAAGA ACAGTCAGAA
ENSG00000163798 1194 2.56e-05 TATTGTTGGA GAAGAAGA TGCTAGGAGA
ENSG00000176714 390 2.56e-05 GAGATTGAAC GAAGAAGA CAAGAATCAG
ENSG00000138100 658 2.56e-05 CGAGGAGCAT GAAGAAGA GAAGATCAAT
ENSG00000163793 302 2.56e-05 AAAAAAAAAA GAAGAAGA AGTTGTGGAG
ENSG00000084676 5447 2.56e-05 CAAGTTCCAA GAAGAAGA TGAAGCTCCG
ENSG00000198399 2578 2.56e-05 TAGAAAGGAG GAAGAAGA AAAACAAAAG
ENSG00000119778 1119 2.56e-05 TACTGAGGGT GAAGAAGA AGAATCTCAA
ENSG00000118965 3141 2.56e-05 TGGTTTGCTG GAAGAAGA AGTTCTGTCT
ENSG00000178295 2498 2.56e-05 AAATTTTAAT GAAGAAGA GTGTTTGCCT
ENSG00000163029 3523 2.56e-05 TGTGACTCAA GAAGAAGA TGATGACCAA
ENSG00000151779 1419 2.56e-05 TAGAGCTGGA GAAGAAGA TGAAGGAGAA
ENSG00000134324 1436 2.56e-05 GTTTGTGAAT GAAGAAGA CCTGGAGACC
ENSG00000134318 2403 2.56e-05 ATGTGGCCTA GAAGAAGA TTTAAAGAAC
ENSG00000115761 1426 2.56e-05 ATTAATTGAG GAAGAAGA GGAGAAGCAG
ENSG00000134313 4614 2.56e-05 TCCTATCACT GAAGAAGA TGAAAAATCA
ENSG00000241015 2074 2.56e-05 TATGTGGAAA GAAGAAGA CATAAGAAAC
ENSG00000204611 235 2.56e-05 CCCAGAAGAG GAAGAAGA GGAAGGAAAA
ENSG00000131398 1835 2.56e-05 AGCTGCCCAA GAAGAAGA ACAAACACAT
ENSG00000126464 2193 2.56e-05 GGCTGAAGGA GAAGAAGA AAGGGCCAGA
ENSG00000130749 392 2.56e-05 AAAGGAGGTC GAAGAAGA GGAGGAAATC
ENSG00000117877 1760 2.56e-05 CCAAGAAGAA GAAGAAGA AGAAAGAGAG
ENSG00000167380 3136 2.56e-05 CAGAGAATCA GAAGAAGA GCTTTCTTGT
ENSG00000275395 12654 2.56e-05 AAGATTTCCT GAAGAAGA CCTGGTCCCT
ENSG00000105204 664 2.56e-05 TATACTATGC GAAGAAGA AGCGGCGGGC
ENSG00000105270 1416 2.56e-05 ACAAAGGCAA GAAGAAGA CCCCATCATC
ENSG00000272333 1093 2.56e-05 GGATGACGAG GAAGAAGA GAAGAAAGAA
ENSG00000076650 339 2.56e-05 CAGTGACAGC GAAGAAGA TCTGGTCAGC
ENSG00000121289 1668 2.56e-05 ATTACAGAAG GAAGAAGA GAAAGAAAGG
ENSG00000196081 2438 2.56e-05 CCTTTAAAGT GAAGAAGA GTATTTATTT
ENSG00000197020 2373 2.56e-05 AGAGTATTTT GAAGAAGA ACATTGTAGT
ENSG00000085872 2575 2.56e-05 TACTCCCCAG GAAGAAGA CGCCGGTCAC
ENSG00000105072 799 2.56e-05 AGACAGTGAC GAAGAAGA AATGAAAGTA
ENSG00000141837 2467 2.56e-05 CGAGCAAGAG GAAGAAGA AGCAGCGAAC
ENSG00000197044 259 2.56e-05 TCATGATATA GAAGAAGA TCAGTACAAA
ENSG00000127616 2342 2.56e-05 TGGAGGAGAA GAAGAAGA TTCCAGATCC
ENSG00000129351 1475 2.56e-05 CCAGCAAAAA GAAGAAGA AGATTCAGAA
ENSG00000129347 1932 2.56e-05 ACAATTTGAG GAAGAAGA AGGGCTTGAA
ENSG00000130816 936 2.56e-05 CACTGAAAAG GAAGAAGA AAGAGATGAA
ENSG00000181143 9508 2.56e-05 GACCATTGCA GAAGAAGA GGGAACAACA
ENSG00000167785 3112 2.56e-05 GAAATATAAA GAAGAAGA GAAAGCCTTC
ENSG00000142303 26 2.56e-05 AGGCTCCAAA GAAGAAGA AACCAAGGCC
ENSG00000125651 1557 2.56e-05 TCTTCATGGC GAAGAAGA AGACGCCACC
ENSG00000167670 1398 2.56e-05 ACGGTTAAGA GAAGAAGA GAAGCGCATT
ENSG00000089847 2113 2.56e-05 GGAGACCACA GAAGAAGA AGCAAACATG
ENSG00000178951 1398 2.56e-05 AGAAGGTGGA GAAGAAGA TCCGAGCCAA
ENSG00000141905 1819 2.56e-05 AGAAGAAGAA GAAGAAGA AATAAAAACC
ENSG00000065000 2784 2.56e-05 GAGACAAGGA GAAGAAGA AGGAGAAGGA
ENSG00000215421 3292 2.56e-05 CATTATGCCT GAAGAAGA GCATCAACAA
ENSG00000134046 2818 2.56e-05 CCAAGGCAGG GAAGAAGA GGGGAATAGT
ENSG00000152229 2348 2.56e-05 AAATTGATCA GAAGAAGA TTGATTATTT
ENSG00000101782 765 2.56e-05 ATTGCAGTTA GAAGAAGA AGCTGCCGTT
ENSG00000067900 2055 2.56e-05 TGATGACTTG GAAGAAGA TAAAGGAGAG
ENSG00000181626 737 2.56e-05 ACAACAACAA GAAGAAGA AAGAATAAAG
ENSG00000101745 564 2.56e-05 GTCCAGAAAA GAAGAAGA CAAAAAAGGA
ENSG00000168502 3299 2.56e-05 CCTCCCTGAG GAAGAAGA AAATCACAAA
ENSG00000080986 1587 2.56e-05 GAATGAAACT GAAGAAGA AATTAATAAA
ENSG00000185298 544 2.56e-05 GCAGCAAAGA GAAGAAGA AAGTGAACTG
ENSG00000173821 422 2.56e-05 AGAAGAAAAG GAAGAAGA AAAAGAAGGG
ENSG00000141519 1387 2.56e-05 CCAGCAACTG GAAGAAGA CATTGCCCTG
ENSG00000078687 5433 2.56e-05 GTTCGCTGGT GAAGAAGA AGTGAATCGC
ENSG00000250506 184 2.56e-05 TGGTGGCCCT GAAGAAGA TCAGACTGGA
ENSG00000154263 6072 2.56e-05 AAGTTATATG GAAGAAGA TAGCCATAAT
ENSG00000171634 1499 2.56e-05 ACTCATAATA GAAGAAGA TACAGAAAAT
ENSG00000154240 235 2.56e-05 AGTGGGAAGT GAAGAAGA AAAATGGGAG
ENSG00000198231 839 2.56e-05 TGAAGATGAG GAAGAAGA TTCTAGCAAC
ENSG00000170921 4109 2.56e-05 GCTGAGAGTG GAAGAAGA GTGTAGACAG
ENSG00000136492 3596 2.56e-05 TCTAGTAAGT GAAGAAGA TAAACAGTCC
ENSG00000141367 1443 2.56e-05 AGTGTGTGTG GAAGAAGA AAACATAATT
ENSG00000108395 1752 2.56e-05 CAAAGAGGAT GAAGAAGA TGAGGAGAAG
ENSG00000121101 607 2.56e-05 ACGACCTCCT GAAGAAGA TAGACTCCCC
ENSG00000108848 1238 2.56e-05 AGTCGGGATC GAAGAAGA TCAAAAAGCC
ENSG00000170703 284 2.56e-05 AGCAAGGCAA GAAGAAGA GGAAGAAAAA
ENSG00000108511 431 2.56e-05 TCTGGAAGCT GAAGAAGA AACTGAATAC
ENSG00000167182 881 2.56e-05 AGAAAGCAAG GAAGAAGA GCCTTCCTGC
ENSG00000214425 3028 2.56e-05 ACATTGTCCT GAAGAAGA ATCTGTAGGG
ENSG00000186566 3834 2.56e-05 CAGTGAGGAA GAAGAAGA GGAAGATTCA
ENSG00000108312 2567 2.56e-05 GGACGAGGAT GAAGAAGA GGAAGATGAT
ENSG00000108799 1595 2.56e-05 ACCCCTCACA GAAGAAGA AAAGAAAGCA
ENSG00000131747 1185 2.56e-05 ATGTTGTGAA GAAGAAGA ACAAGGGTGG
ENSG00000073605 773 2.56e-05 TTAGGTACAA GAAGAAGA AGGGGTTCTG
ENSG00000273559 931 2.56e-05 GGAGATCACA GAAGAAGA TGGCAAATTC
ENSG00000271013 4460 2.56e-05 CTACACCCCT GAAGAAGA CTATAGTTCC
ENSG00000198783 1070 2.56e-05 GCAGAAAAAG GAAGAAGA GAATGCTGAC
ENSG00000178691 1002 2.56e-05 ACTCGTCCAG GAAGAAGA GAGTTTAATG
ENSG00000176208 1815 2.56e-05 AAAAGCTAAA GAAGAAGA ATAAGAAAAC
ENSG00000264538 1332 2.56e-05 ACTCGTCCAA GAAGAAGA GAGTTTAATG
ENSG00000126653 532 2.56e-05 AGAGAGAGCT GAAGAAGA AGAAAGAGAA
ENSG00000160551 1507 2.56e-05 AGAAGCACAG GAAGAAGA AGAGGAACAA
ENSG00000196535 9552 2.56e-05 GGCATATTGA GAAGAAGA AGAGTTTAAG
ENSG00000198242 874 2.56e-05 AGTCTGCCAT GAAGAAGA TAGAAGACAA
ENSG00000109111 800 2.56e-05 AGAGGAGGAG GAAGAAGA TGATGAGGAG
ENSG00000189423 839 2.56e-05 AAACCACAGT GAAGAAGA CAGCACTGAT
ENSG00000154898 742 2.56e-05 GCCACAAGTT GAAGAAGA AATGGAGAAG
ENSG00000128487 2884 2.56e-05 AATGGTGCCA GAAGAAGA CACAAGGTTA
ENSG00000133030 2297 2.56e-05 AAACGCACCA GAAGAAGA TTGAAGATCT
ENSG00000141027 1843 2.56e-05 AGAAAAAAAA GAAGAAGA AAAGAAAGAT
ENSG00000109063 3128 2.56e-05 CCTCCAAGCT GAAGAAGA CAAAGTCAAT
ENSG00000133026 5900 2.56e-05 GGAGGAAGCA GAAGAAGA AGCGACGCGT
ENSG00000170004 2278 2.56e-05 AGTATAAGAA GAAGAAGA AGGAGCTACA
ENSG00000029725 1135 2.56e-05 TTGAAGAACT GAAGAAGA AAGATCAGGA
ENSG00000074755 2097 2.56e-05 GTTTGAACTG GAAGAAGA ATGGGATGAA
ENSG00000074356 1097 2.56e-05 AGAGGAAGAG GAAGAAGA AGACCAGGAC
ENSG00000126856 812 2.56e-05 AAGAATGATG GAAGAAGA GTCCAGAACA
ENSG00000158805 1344 2.56e-05 AGCCCGGATG GAAGAAGA AGCTTCGTTG
ENSG00000167522 2792 2.56e-05 CAAAATTAGA GAAGAAGA ATGATTTAAA
ENSG00000103335 5933 2.56e-05 GGACAGGGAG GAAGAAGA GGGGGAGGAA
ENSG00000140948 1206 2.56e-05 GAGCCTTACT GAAGAAGA TCTGAATAAA
ENSG00000135698 148 2.56e-05 ACAACTAGAA GAAGAAGA AAAGAAAATC
ENSG00000140836 2102 2.56e-05 GGAGGAGGAG GAAGAAGA GGAGGAGGAA
ENSG00000118557 1990 2.56e-05 ATGCAAGTTA GAAGAAGA TCTTCAGGAG
ENSG00000102908 2702 2.56e-05 AGTGAAAGGA GAAGAAGA AGTGTTTTTA
ENSG00000102974 544 2.56e-05 AGGGGGCCAG GAAGAAGA TGCCTGCCAC
ENSG00000172775 575 2.56e-05 GCAACGAAGA GAAGAAGA ACTGAAAGAA
ENSG00000177200 2265 2.56e-05 GAATCCGAGT GAAGAAGA TGCTGCAATT
ENSG00000261239 768 2.56e-05 GTTTCAGAAT GAAGAAGA CAAAGTGAGT
ENSG00000131797 827 2.56e-05 TCTGGACAGT GAAGAAGA GCTCGTTTTG
ENSG00000099381 5675 2.56e-05 TCGAGTCCCA GAAGAAGA TCGTGATCTA
ENSG00000260852 3659 2.56e-05 AATAAAAATA GAAGAAGA AAAGGCCGGG
ENSG00000090905 196 2.56e-05 TTTAGTGCAA GAAGAAGA ACAGTTGATG
ENSG00000122257 1532 2.56e-05 TTCTTCCTCA GAAGAAGA TGATCCTATC
ENSG00000103550 952 2.56e-05 GGAAGAAAAA GAAGAAGA GGAAAGAGAG
ENSG00000157106 5508 2.56e-05 TGAAGACAAC GAAGAAGA TGACATGGTT
ENSG00000171490 979 2.56e-05 AAAAGGAGAG GAAGAAGA AGAGGCAGCA
ENSG00000118898 4489 2.56e-05 ACTCCAGCTG GAAGAAGA GCAGCACCGG
ENSG00000118900 1306 2.56e-05 AGAAGATAAA GAAGAAGA AAAAAGATGA
ENSG00000140632 485 2.56e-05 AAGGGAAGGT GAAGAAGA ACATGGGAGA
ENSG00000005339 5485 2.56e-05 ACTAGAACAA GAAGAAGA GGAGAGGAAA
ENSG00000188827 5291 2.56e-05 GTGCTAATCG GAAGAAGA ACTTGCCCCC
ENSG00000162086 2839 2.56e-05 GTGCTTTTAG GAAGAAGA TCCTTTTATT
ENSG00000167978 1191 2.56e-05 AAAGCTCAAA GAAGAAGA AGCACAGGTC
ENSG00000138834 2425 2.56e-05 CGTCTCCCGA GAAGAAGA AGGCCAAGGA
ENSG00000196557 6920 2.56e-05 CGCGCAGAAA GAAGAAGA TGAGCCCCCC
ENSG00000185418 1871 2.56e-05 GGAGCAGATT GAAGAAGA AATAAAGGGG
ENSG00000259706 927 2.56e-05 TGCAGTAGAG GAAGAAGA AGAAAAACAG
ENSG00000173575 864 2.56e-05 TAGCTGATGT GAAGAAGA TGTGGGAAGA
ENSG00000198901 2419 2.56e-05 GCCCAAGCTG GAAGAAGA GTTGAAGGCA
ENSG00000197299 931 2.56e-05 ATAGCGAAAA GAAGAAGA ATTTGGAAGA
ENSG00000140575 659 2.56e-05 TGACTTCACA GAAGAAGA AATCAACAAC
ENSG00000170776 1971 2.56e-05 TCTTGGGCTG GAAGAAGA TGTAATGCCA
ENSG00000169330 1840 2.56e-05 CCACCACTCG GAAGAAGA GCTGAAGACC
ENSG00000140403 930 2.56e-05 TGATCCGTGA GAAGAAGA TTATCGAGGT
ENSG00000140386 1916 2.56e-05 AAAAGCACAA GAAGAAGA AGCTAAGGTA
ENSG00000169375 2827 2.56e-05 GGAGGAAGAG GAAGAAGA AGAGATGGAT
ENSG00000066933 5777 2.56e-05 AACAAGGGGA GAAGAAGA CTACCAGAGT
ENSG00000259781 620 2.56e-05 AGATGAAGAT GAAGAAGA AGATGATGAT
ENSG00000137831 2292 2.56e-05 GAGAACTTGG GAAGAAGA TCACTGAGTT
ENSG00000174485 6088 2.56e-05 CAGAATGTTT GAAGAAGA GAATAGTGAC
ENSG00000166831 1766 2.56e-05 TTTGAGGCAT GAAGAAGA AAAGGGTTTC
ENSG00000103657 6152 2.56e-05 GGGCGAGTTG GAAGAAGA AGATGAGAAT
ENSG00000129003 2862 2.56e-05 ACAGCAGAAA GAAGAAGA TACAATTCTA
ENSG00000157483 517 2.56e-05 TGGAGAATCT GAAGAAGA GATACATGGA
ENSG00000137776 659 2.56e-05 AGATGGTGAG GAAGAAGA AAATGAGAAA
ENSG00000282100 1430 2.56e-05 ATGAGGAGGA GAAGAAGA TAATGGAGGA
ENSG00000128849 3310 2.56e-05 GATGGAACTG GAAGAAGA GAGAAACAAC
ENSG00000181827 5510 2.56e-05 AATAGTACTT GAAGAAGA AGAGCATTTT
ENSG00000256061 777 2.56e-05 GATGAAGATT GAAGAAGA AGAGAGGAAA
ENSG00000197535 3812 2.56e-05 CAAGGCCAAG GAAGAAGA AAGACCACAA
ENSG00000128833 4123 2.56e-05 CAGGGATCTT GAAGAAGA ATTAGACATG
ENSG00000166477 1676 2.56e-05 GATTAAGAAA GAAGAAGA ACGTTTGAGG
ENSG00000104093 7741 2.56e-05 TCATAGTGAT GAAGAAGA TGATGCCTTT
ENSG00000092439 3772 2.56e-05 TTTCTTAACA GAAGAAGA TCAAAAGAAA
ENSG00000138592 1079 2.56e-05 AAGACACATG GAAGAAGA GGGGGAATGT
ENSG00000103995 1776 2.56e-05 CATTGTACAA GAAGAAGA CCCAAATGAA
ENSG00000140279 5600 2.56e-05 GCCCTGGACT GAAGAAGA GGTTTGGCAA
ENSG00000104133 7408 2.56e-05 GATGTGATGA GAAGAAGA ATGCATTGGA
ENSG00000104131 801 2.56e-05 AAGCCAAAAA GAAGAAGA AAGGTGTGGT
ENSG00000137770 1308 2.56e-05 GGCCACCTAT GAAGAAGA CTGGGAAGTA
ENSG00000140259 633 2.56e-05 AGACAGCAGT GAAGAAGA GGAGGAGGAA
ENSG00000166963 3449 2.56e-05 CTCCTCACTG GAAGAAGA CAAGGGCTTC
ENSG00000067369 5421 2.56e-05 AGGAAGCAGT GAAGAAGA GGAGGAATTT
ENSG00000159459 2879 2.56e-05 AAAAGCTCCT GAAGAAGA AGTAACATTT
ENSG00000159433 9688 2.56e-05 TCCCTGGCAG GAAGAAGA GCAGCACAGA
ENSG00000103994 4395 2.56e-05 AGAAACTCCG GAAGAAGA AAAGTCTACG
ENSG00000137877 3354 2.56e-05 AGCTGGCCCA GAAGAAGA CCCTGGTGCT
ENSG00000174197 6344 2.56e-05 TTTGGATTTG GAAGAAGA TGATGAAGAT
ENSG00000137815 1027 2.56e-05 ATCGTCTGAT GAAGAAGA GGAGAAAGAA
ENSG00000128908 864 2.56e-05 AGACGATGAT GAAGAAGA ACTCAATCTC
ENSG00000137812 5767 2.56e-05 GTGGGTACAA GAAGAAGA AGATATTCAT
ENSG00000156970 2116 2.56e-05 ACTGTTACCG GAAGAAGA TCTAGATGTA
ENSG00000021776 2873 2.56e-05 TGGTCATGGA GAAGAAGA GCTGGAGACA
ENSG00000215252 2780 2.56e-05 CAGATACTTT GAAGAAGA GTCCAAGGAT
ENSG00000175265 2627 2.56e-05 CCGCCACACA GAAGAAGA AGCCGGATGG
ENSG00000232653 671 2.56e-05 TCGCCACAGA GAAGAAGA AGGCAAACCA
ENSG00000259845 262 2.56e-05 GGCTGAGAGG GAAGAAGA TCGTGCATGT
ENSG00000261794 343 2.56e-05 ACATCAGCTG GAAGAAGA AAAGAAAGCA
ENSG00000104067 1978 2.56e-05 TATTGGCTCA GAAGAAGA AGGATGTTTA
ENSG00000206149 247 2.56e-05 GAAAAAAGAT GAAGAAGA AACTCCTGCA
ENSG00000128731 359 2.56e-05 GAAAAAAGAT GAAGAAGA AACTCCTGCA
ENSG00000114062 1098 2.56e-05 TGCTGCTATG GAAGAAGA CTCAGAAGCA
ENSG00000180229 2260 2.56e-05 TGTTTTTGGA GAAGAAGA ACTACAAAGT
ENSG00000256053 61 2.56e-05 TGCGGGCGGG GAAGAAGA CCTTTCTCCC
ENSG00000198752 5547 2.56e-05 ATATGGAGAT GAAGAAGA CAAATCTTTA
ENSG00000080824 1476 2.56e-05 ACAAGAAGAA GAAGAAGA AGATTAAGGA
ENSG00000036530 4915 2.56e-05 CCAAAAAATT GAAGAAGA GGGAACTCTT
ENSG00000066739 3496 2.56e-05 TGCAGCTGAA GAAGAAGA GGAGAATGAT
ENSG00000100697 2009 2.56e-05 AAAAAGTTTT GAAGAAGA CCTTAAAACC
ENSG00000089737 2640 2.56e-05 TCTCCAAGCA GAAGAAGA AGAAGACAAA
ENSG00000066455 1465 2.56e-05 ACTCAGATGA GAAGAAGA GGGTTGATGA
ENSG00000100815 6052 2.56e-05 GATTCACCAG GAAGAAGA AAAAGAGATA
ENSG00000100796 2490 2.56e-05 ACTAGAAGAT GAAGAAGA GATGTGGTTT
ENSG00000015133 4287 2.56e-05 CTCCTCCAAA GAAGAAGA ACCACTGGAT
ENSG00000165521 4114 2.56e-05 CATTGATTCT GAAGAAGA TGGGGGCTAT
ENSG00000100722 10362 2.56e-05 TTGAATCTTG GAAGAAGA ATTTTTTTTT
ENSG00000119685 2534 2.56e-05 GAAAGTTGAG GAAGAAGA GGAAGATGGG
ENSG00000119596 1247 2.56e-05 TGAGGACCCA GAAGAAGA TGCCAGGTTA
ENSG00000119681 6507 2.56e-05 AGACACAAAT GAAGAAGA ACAAAGAGCC
ENSG00000119707 1739 2.56e-05 GAAGAAGAAA GAAGAAGA GAAATGGCCA
ENSG00000197555 2221 2.56e-05 ACAGAGCACT GAAGAAGA GATGTACAAC
ENSG00000171723 1767 2.56e-05 TGAGGAAGAG GAAGAAGA GAAGAAAGAC
ENSG00000054654 4653 2.56e-05 AGATGAATAT GAAGAAGA GAAGAGACAT
ENSG00000020426 357 2.56e-05 CAATAAAAGG GAAGAAGA TTTTCCTAGT
ENSG00000181619 3667 2.56e-05 TGTTGCCTGA GAAGAAGA ATTGAAGGAA
ENSG00000100592 1817 2.56e-05 GCCTAGCACT GAAGAAGA AAAGCATTCC
ENSG00000100578 2864 2.56e-05 TGTCATACAG GAAGAAGA AAAATGTGAT
ENSG00000032219 1268 2.56e-05 CAAAAAGACA GAAGAAGA GGTGCCTGAG
ENSG00000126787 2245 2.56e-05 GTGAACATGT GAAGAAGA CTTTGTTTTT
ENSG00000198554 2560 2.56e-05 GGAAGAGGAA GAAGAAGA AGAAGATTTC
ENSG00000100503 4794 2.56e-05 TACTTTAAAT GAAGAAGA TAGCATTTCT
ENSG00000012983 4323 2.56e-05 TGAGTAGGTT GAAGAAGA AAAAAAATAT
ENSG00000165525 3112 2.56e-05 AGACCAGGAT GAAGAAGA CCGTGAACTT
ENSG00000129534 3814 2.56e-05 ATCTTTAGAT GAAGAAGA GAAAGATTAT
ENSG00000187790 2129 2.56e-05 GTTCTTATCA GAAGAAGA ATTTAAATTA
ENSG00000198718 991 2.56e-05 TCAGGAGACA GAAGAAGA ATCTGAGACA
ENSG00000150527 1529 2.56e-05 CAAAGATCTT GAAGAAGA ATTGGAGAGA
ENSG00000100941 611 2.56e-05 AGTTCAGGCA GAAGAAGA GAGAAAGCAG
ENSG00000151338 4411 2.56e-05 GAGCAGAACT GAAGAAGA TGGAGACGCA
ENSG00000174373 6785 2.56e-05 AATAAGAGAT GAAGAAGA TGTTCTTGAT
ENSG00000198604 2027 2.56e-05 GGCAATAGCT GAAGAAGA AGAGGAAGTA
ENSG00000151320 9863 2.56e-05 TTTCAGGTTG GAAGAAGA AAAATAGCCT
ENSG00000100852 3996 2.56e-05 ATAAGAAGAT GAAGAAGA AAACCCACAA
ENSG00000092148 1999 2.56e-05 AAACAAAGAT GAAGAAGA ATGTAATGAG
ENSG00000254505 980 2.56e-05 GGGCGACAAG GAAGAAGA ACCCTCAGTC
ENSG00000100918 1100 2.56e-05 GATCGCAGAG GAAGAAGA AGCTATCTTG
ENSG00000100813 1142 2.56e-05 AACAGAGGAG GAAGAAGA GGAGGAGGAG
ENSG00000100888 1854 2.56e-05 CACAGATGAT GAAGAAGA AGAAGAGGTG
ENSG00000092201 1651 2.56e-05 TGAAGATGAG GAAGAAGA GGAGGAGGAG
ENSG00000102606 2372 2.56e-05 AGCTGCTTTG GAAGAAGA TGCTCAGATT
ENSG00000175820 10692 2.56e-05 TAAGACTTGG GAAGAAGA TAGAAACACA
ENSG00000134900 2812 2.56e-05 CACTTCTAGG GAAGAAGA AATCAAGCAA
ENSG00000214182 317 2.56e-05 TGAAGTAGAT GAAGAAGA GGAAGAAGGT
ENSG00000139746 3439 2.56e-05 TGATGATGAA GAAGAAGA GGACAATGAA
ENSG00000005810 6538 2.56e-05 TAATGAATTA GAAGAAGA CCTTGAAATT
ENSG00000136153 4198 2.56e-05 AGCAGCAACA GAAGAAGA TGTGACAAGG
ENSG00000083520 1050 2.56e-05 AGGTCAAAAT GAAGAAGA TGTGGAGAAA
ENSG00000139734 1410 2.56e-05 TGAGCATAAA GAAGAAGA TTTGTTTGAG
ENSG00000136108 1324 2.56e-05 TACCATGGCA GAAGAAGA TGAACAAAGA
ENSG00000197168 347 2.56e-05 GCTACCCAAA GAAGAAGA TGAAGGGAAG
ENSG00000177197 113 2.56e-05 GCGATCAGCT GAAGAAGA AGCTGCAGAC
ENSG00000123200 761 2.56e-05 TCCAGAAAGT GAAGAAGA AAATGTAGAA
ENSG00000083635 812 2.56e-05 ATATTGAAAG GAAGAAGA AGTTAAAACT
ENSG00000120658 1767 2.56e-05 CATCCGCCGC GAAGAAGA AATGGAAATG
ENSG00000172766 2149 2.56e-05 GGCTAAACTA GAAGAAGA AAGAAAGCAT
ENSG00000120688 569 2.56e-05 TAAGGCAAAG GAAGAAGA AAAGGCATCA
ENSG00000172915 6844 2.56e-05 ATATGGCACG GAAGAAGA TGTAGTAAAG
ENSG00000083642 4171 2.56e-05 GGAGGAGGAA GAAGAAGA AAGACAAAGT
ENSG00000139618 1143 2.56e-05 AGATACCTCT GAAGAAGA TAGTTTTTCA
ENSG00000120694 2818 2.56e-05 TGATAAAAAG GAAGAAGA TTTAGAAGAC
ENSG00000151849 403 2.56e-05 CTTTATAAAT GAAGAAGA TTCACTTCTT
ENSG00000102699 5415 2.56e-05 AAATTAAGTG GAAGAAGA ATTACTTTAA
ENSG00000182957 1256 2.56e-05 TTGCCTTTCT GAAGAAGA GCTCCTTTAA
ENSG00000151835 5787 2.56e-05 AGTGAGAGTG GAAGAAGA CTAGGACTGG
ENSG00000121741 3840 2.56e-05 CTCTCGAGTT GAAGAAGA CTATCTCTGG
ENSG00000090615 3850 2.56e-05 GAGGCTTTAG GAAGAAGA TAAAACGCCT
ENSG00000177084 2868 2.56e-05 GCAAGAAATT GAAGAAGA GGTATGCTGT
ENSG00000185684 1227 2.56e-05 TGGCCTCTGT GAAGAAGA TGGTCAGAGC
ENSG00000183495 6830 2.56e-05 CTGCAGGCAG GAAGAAGA AGCAGCGTCA
ENSG00000061936 4205 2.56e-05 TGATGATGAT GAAGAAGA TGGGAATTAC
ENSG00000196498 2044 2.56e-05 ACGCGCGGAG GAAGAAGA AGAAAGCGCC
ENSG00000197653 399 2.56e-05 GGGAGAAGAG GAAGAAGA GACTTATTCT
ENSG00000139697 828 2.56e-05 TGAACCAGAG GAAGAAGA TGAAGAAGAA
ENSG00000090975 284 2.56e-05 ACATGATACA GAAGAAGA GCCGTAACGA
ENSG00000111011 355 2.56e-05 AGCAAAGAGG GAAGAAGA CATGAATCCA
ENSG00000130779 1491 2.56e-05 GTTCCGGGTT GAAGAAGA ATCAATTACC
ENSG00000139718 5705 2.56e-05 TGGAGTCACA GAAGAAGA TAGTCATCTA
ENSG00000122966 440 2.56e-05 TGAAAGTGAT GAAGAAGA AGGCTTTATT
ENSG00000171435 1721 2.56e-05 CCAAAGCCAA GAAGAAGA GCAAACCCTT
ENSG00000123066 1411 2.56e-05 TCCAACTCTT GAAGAAGA GCCTGCTAGC
ENSG00000122965 2246 2.56e-05 AGAGGAAGAA GAAGAAGA GAGCCTCCCA
ENSG00000173064 3975 2.56e-05 AATTACCAAA GAAGAAGA AGCCTGTCAG
ENSG00000122970 1041 2.56e-05 CAGTGCAATG GAAGAAGA AAAGGATCAG
ENSG00000139436 4035 2.56e-05 TCACACATGT GAAGAAGA CACAAGAATC
ENSG00000166598 2633 2.56e-05 AGAAGAGCCC GAAGAAGA ACCTGAAGAG
ENSG00000120800 1620 2.56e-05 ATATAAAGCA GAAGAAGA CTAGATCCAA
ENSG00000111142 352 2.56e-05 AAAGACGAAA GAAGAAGA AGAGCAAAGG
ENSG00000102189 3872 2.56e-05 GGTGAAAAAG GAAGAAGA GGAGCTGAAG
ENSG00000198707 1233 2.56e-05 ATCAAAAAAT GAAGAAGA TGATCCAATT
ENSG00000133640 845 2.56e-05 TTTACAAATG GAAGAAGA AAGAACAAGA
ENSG00000058272 1300 2.56e-05 GGTTGATGAA GAAGAAGA AGGAAAGAAG
ENSG00000067715 1629 2.56e-05 GTAAGAGGCT GAAGAAGA AAAAGACAAC
ENSG00000067798 5255 2.56e-05 CCGACTCCAA GAAGAAGA AAAAGAAAAA
ENSG00000187109 554 2.56e-05 TGAAGAAGTA GAAGAAGA GGAAACTGGT
ENSG00000133858 1590 2.56e-05 GAAACAAGCT GAAGAAGA AGAGAGAAGG
ENSG00000135655 71 2.56e-05 ACCGCTAGTG GAAGAAGA TGGCGGAAGG
ENSG00000155980 1300 2.56e-05 CTGAGCAGTG GAAGAAGA AATATGAGAA
ENSG00000076108 2233 2.56e-05 CTAAAAGCAA GAAGAAGA TGAGGCAGAA
ENSG00000139613 662 2.56e-05 GGGGAATCTA GAAGAAGA GGAATGGGTA
ENSG00000161642 173 2.56e-05 AGCAAAACCA GAAGAAGA GGGTGGCCAG
ENSG00000196876 9217 2.56e-05 ACTAGAGGGG GAAGAAGA ACCAACCCAT
ENSG00000050405 3503 2.56e-05 TTTAAAGGAG GAAGAAGA AAGAACTGTC
ENSG00000167548 4060 2.56e-05 GGAGGAGGAG GAAGAAGA TGATGACACC
ENSG00000005175 480 2.56e-05 ATCAGAGTCG GAAGAAGA TGGGATTCAT
ENSG00000139218 237 2.56e-05 AAAGAGAAAT GAAGAAGA AAACTGTATG
ENSG00000139168 620 2.56e-05 TCCTGAACCA GAAGAAGA AATTGAGGAA
ENSG00000139116 2218 2.56e-05 TCATGAGGAT GAAGAAGA GGAGGAGGAG
ENSG00000139132 1658 2.56e-05 AATGTTGGGA GAAGAAGA AGACATTGTA
ENSG00000151746 2497 2.56e-05 CAGAGGATGA GAAGAAGA CTCTGAACAC
ENSG00000110841 2414 2.56e-05 CCTGGGATCT GAAGAAGA AACCAATCAT
ENSG00000123104 10999 2.56e-05 AATTCCTAAT GAAGAAGA GGAGAAGATA
ENSG00000052126 1283 2.56e-05 GAGGGGTCAT GAAGAAGA AACCAGGGGA
ENSG00000256238 1247 2.56e-05 TCACTTCTGT GAAGAAGA AAGTGAAGAA
ENSG00000171681 1800 2.56e-05 CAAACCTGAG GAAGAAGA GCAAGTAATA
ENSG00000234498 507 2.56e-05 TCCACTACCG GAAGAAGA AACAGTTCAT
ENSG00000069493 1488 2.56e-05 GTCAGAAGAT GAAGAAGA GGAGGATGTG
ENSG00000214826 1017 2.56e-05 GCAGGCACGA GAAGAAGA AAGGAGCTGA
ENSG00000205885 4830 2.56e-05 TTCACATTGA GAAGAAGA AGAAGAAGAG
ENSG00000111642 5218 2.56e-05 GAAGAAAGAA GAAGAAGA GAAAAAAGAG
ENSG00000082805 1529 2.56e-05 TGAGGAAAGG GAAGAAGA AATGAAGCAA
ENSG00000060237 2114 2.56e-05 AGAATTAGCA GAAGAAGA TGATGGAGAA
ENSG00000120647 1290 2.56e-05 CATTTCCTTA GAAGAAGA ACTTGCCCGA
ENSG00000073614 2293 2.56e-05 TCTCATGACT GAAGAAGA AACACGATTA
ENSG00000226210 1297 2.56e-05 GAAAGCTGGA GAAGAAGA AGCAGAAGGA
ENSG00000134909 142 2.56e-05 AGTACATTCT GAAGAAGA TGATTTTGTT
ENSG00000254759 47 2.56e-05 AGAAGTACAT GAAGAAGA AACTGGTGAA
ENSG00000149548 2549 2.56e-05 CGTGGATAAA GAAGAAGA TAAGAAAGAG
ENSG00000196914 3632 2.56e-05 AGATAATGAT GAAGAAGA TCCTTCAAAA
ENSG00000172350 1375 2.56e-05 CTATGGCTGA GAAGAAGA GCAGCCCTGA
ENSG00000186174 9529 2.56e-05 ACCAGCAGAG GAAGAAGA TGCTTGTCAC
ENSG00000118058 10938 2.56e-05 TAAAACAGTG GAAGAAGA GGAAAGTAAT
ENSG00000110274 3261 2.56e-05 CCAGCCTCCA GAAGAAGA TACAGGAAGC
ENSG00000167257 1573 2.56e-05 TGGGGAGGAA GAAGAAGA GAAACTGATG
ENSG00000197580 1714 2.56e-05 AGGAACCAAT GAAGAAGA TGGTGGGGTT
ENSG00000178105 968 2.56e-05 GAAGCCATCT GAAGAAGA AGAGCATTGT
ENSG00000110723 2236 2.56e-05 ATCTATTTCA GAAGAAGA CAAACAGCTA
ENSG00000152404 1743 2.56e-05 TCACAAGGAG GAAGAAGA AAGAGACAGA
ENSG00000187240 10420 2.56e-05 ATTACAACAG GAAGAAGA TAAGAAAATA
ENSG00000110318 1774 2.56e-05 AGATGGTAAA GAAGAAGA GATAAAATAT
ENSG00000149231 857 2.56e-05 TGATGAGGAG GAAGAAGA GGATAATTAT
ENSG00000166037 893 2.56e-05 AAAACTCCAT GAAGAAGA ACAGGAAAGG
ENSG00000077458 896 2.56e-05 TCTAAGTCCA GAAGAAGA GCAGGGACTG
ENSG00000150316 475 2.56e-05 TGAAGATTTT GAAGAAGA AAGTGATGAT
ENSG00000134627 1529 2.56e-05 GTCTGTTAAA GAAGAAGA GAAATGACAA
ENSG00000020922 1763 2.56e-05 AAATACTAAT GAAGAAGA TGATGAAGTC
ENSG00000166004 1798 2.56e-05 GGCTCAGCTG GAAGAAGA AAAAAGAAAA
ENSG00000137501 2083 2.56e-05 CAACTTGGGT GAAGAAGA ACCCAAGTTT
ENSG00000165494 4818 2.56e-05 ATACTGGGAT GAAGAAGA GGAGGAATGG
ENSG00000048649 2440 2.56e-05 GTTGGTTCCT GAAGAAGA AACCACTGCC
ENSG00000168014 1718 2.56e-05 ATCATAAGCT GAAGAAGA GGTCAGCAGG
ENSG00000131626 537 2.56e-05 CCTTGAAAGG GAAGAAGA AATTGCTGAA
ENSG00000110075 864 2.56e-05 TCCATCGCAA GAAGAAGA TCGACATTCA
ENSG00000175505 816 2.56e-05 ACCGGCTCAA GAAGAAGA TGCAGCCTCC
ENSG00000149781 542 2.56e-05 AGAAGAAGGA GAAGAAGA AGAAAGAGAA
ENSG00000168439 1337 2.56e-05 AGAGCCAATG GAAGAAGA TCTTCCAGAG
ENSG00000166889 1727 2.56e-05 CCTAAGTCTG GAAGAAGA GCGACCTGCC
ENSG00000156603 912 2.56e-05 AGAAGAAAGA GAAGAAGA AAAAGAAGGT
ENSG00000109920 1910 2.56e-05 TGAAGAGGAA GAAGAAGA AAGCCAAGCA
ENSG00000175216 3876 2.56e-05 CTTGCTAAGT GAAGAAGA ATATCATCTT
ENSG00000135365 2543 2.56e-05 AGCAGCAAAA GAAGAAGA GAAACAGAAG
ENSG00000026508 810 2.56e-05 AGCTCCACCT GAAGAAGA TTGTACATCA
ENSG00000176102 1148 2.56e-05 GCACTTTATT GAAGAAGA ATATGCTTCT
ENSG00000060749 3513 2.56e-05 TGTCAAGATT GAAGAAGA AAACCAAGAT
ENSG00000224411 796 2.56e-05 TTCTGATGAG GAAGAAGA AAAGAAGGAT
ENSG00000166833 5896 2.56e-05 AAGCTTTCGG GAAGAAGA AGTCCCCAAA
ENSG00000011405 3664 2.56e-05 CAATCCCTCT GAAGAAGA ATATGAAAAG
ENSG00000170242 1172 2.56e-05 TGAAGAATCT GAAGAAGA TCCAGTGACA
ENSG00000198730 2932 2.56e-05 CAAACAAGAT GAAGAAGA GCGGGAGCTG
ENSG00000133789 976 2.56e-05 CTTCAGATAA GAAGAAGA AACAGGAGTG
ENSG00000205339 2939 2.56e-05 TGAAGATTGG GAAGAAGA TGATGCTGAA
ENSG00000130413 4111 2.56e-05 GGTAGGAGGG GAAGAAGA CAGCCCTATG
ENSG00000166387 1382 2.56e-05 CTCAATCAAT GAAGAAGA ACCGGAGGGA
ENSG00000158077 2266 2.56e-05 TGGTATTTGA GAAGAAGA TATTAAAAAC
ENSG00000179532 1692 2.56e-05 TTACCTGTTG GAAGAAGA ATGTGAGATT
ENSG00000182272 18 2.56e-05 GGCTCCCGGT GAAGAAGA TCCGTAAGCA
ENSG00000171811 1961 2.56e-05 TGCGGCGAGG GAAGAAGA AGCGAGGTAG
ENSG00000148773 4937 2.56e-05 AGTGGACGTA GAAGAAGA ATTCTTCGCA
ENSG00000138162 7600 2.56e-05 AGCCCGCCAA GAAGAAGA AGACGCCCCT
ENSG00000120008 281 2.56e-05 CCAAACTATG GAAGAAGA GCTATGCAGA
ENSG00000187164 1115 2.56e-05 CCAGCAACTT GAAGAAGA GAGAATTCAG
ENSG00000148737 1594 2.56e-05 CTCCAAAAAG GAAGAAGA AAAGAAGAAG
ENSG00000203867 2804 2.56e-05 CGAGGTTGGG GAAGAAGA AGATTTTATC
ENSG00000108055 2925 2.56e-05 GCATGCTATT GAAGAAGA AAGAAGAGTG
ENSG00000197748 1971 2.56e-05 CCTTCTTCCT GAAGAAGA ACATACCGGT
ENSG00000065613 753 2.56e-05 CACTAAATCT GAAGAAGA ACTTGAAGAT
ENSG00000166197 1265 2.56e-05 TTCAAGTTCT GAAGAAGA GAAGAAACCC
ENSG00000198408 1756 2.56e-05 TCTGACCAAG GAAGAAGA AAAGAAACAG
ENSG00000107554 786 2.56e-05 CCCTGTAGGA GAAGAAGA GATAGGGCCG
ENSG00000023839 2748 2.56e-05 TGATGGCAGT GAAGAAGA AGACGATGAC
ENSG00000119943 2655 2.56e-05 TCTGACCCAG GAAGAAGA CTCCACCCCT
ENSG00000173145 2624 2.56e-05 GAATGTCTAG GAAGAAGA GGAAGAATGA
ENSG00000138193 1166 2.56e-05 TGATGATGTA GAAGAAGA CGCTTTTAAA
ENSG00000148690 4537 2.56e-05 AAAATCACAG GAAGAAGA ATTTGATGAG
ENSG00000138180 1267 2.56e-05 TTGAAGAAGA GAAGAAGA GATCCGAAGA
ENSG00000138119 442 2.56e-05 AGGAGATGGG GAAGAAGA TGAAGGTGAT
ENSG00000236493 375 2.56e-05 GCAATAAAAA GAAGAAGA AGAAGGTCAA
ENSG00000138160 117 2.56e-05 ATTCGTCTGC GAAGAAGA AAGAGGAGAA
ENSG00000138182 3810 2.56e-05 AAAAGAAGAA GAAGAAGA AACCAACAGG
ENSG00000156650 4597 2.56e-05 AGAGGAAGGG GAAGAAGA AGAAGGAGGA
ENSG00000156042 757 2.56e-05 TGGTCCCTAT GAAGAAGA AGAAGGAGAA
ENSG00000060339 2226 2.56e-05 CGATAAAGAG GAAGAAGA AAGGAAACGT
ENSG00000138336 6081 2.56e-05 TTCTCCAATG GAAGAAGA TGAGCAGCAT
ENSG00000204130 991 2.56e-05 TTTAAAGAAT GAAGAAGA TATTGGAAAT
ENSG00000171988 5212 2.56e-05 AGGTGAAATA GAAGAAGA TTTGAAACCC
ENSG00000150347 1644 2.56e-05 TATTAAAGGA GAAGAAGA TAAGCCCCTG
ENSG00000151150 7447 2.56e-05 TGTGTCCCAA GAAGAAGA TAGCCGCCCT
ENSG00000108091 641 2.56e-05 TTATGAGAAA GAAGAAGA ATTCCTCACT
ENSG00000225137 167 2.56e-05 CTTGAAAAAA GAAGAAGA GAAGCTGAAG
ENSG00000099290 2123 2.56e-05 TGAGGAAGAC GAAGAAGA TGATCTTTTT
ENSG00000204177 839 2.56e-05 ACAAGCAACT GAAGAAGA CAAAGAAGTG
ENSG00000172661 2270 2.56e-05 GTTCAGCGAT GAAGAAGA GAAGGAGGCA
ENSG00000165733 1873 2.56e-05 CAGTGCAGAG GAAGAAGA CTCAGAAAAT
ENSG00000148498 3171 2.56e-05 GGAGACCTTG GAAGAAGA CACAGAAGAA
ENSG00000170759 1722 2.56e-05 AAGAAAGTGT GAAGAAGA AATTGCTAAA
ENSG00000148516 467 2.56e-05 GCATATTGTG GAAGAAGA AAGTGTTACA
ENSG00000183621 2428 2.56e-05 GTCCAACCTG GAAGAAGA CTTCCTTCTA
ENSG00000197321 2035 2.56e-05 GTCAAAAGCA GAAGAAGA AGAAGGGGAA
ENSG00000230445 2218 2.56e-05 CTACACCCCT GAAGAAGA ATGTAGTTCC
ENSG00000107890 2612 2.56e-05 CTTAAACCAA GAAGAAGA GAAGAGAAGA
ENSG00000151025 4017 2.56e-05 GCATCTCCAG GAAGAAGA GGAAAAGGAG
ENSG00000107863 266 2.56e-05 TCCAGAAATG GAAGAAGA AGGCGAAGTC
ENSG00000120549 2837 2.56e-05 CACCCAAGGA GAAGAAGA ATTTGGAATT
ENSG00000078403 883 2.56e-05 ACTGCTTTGT GAAGAAGA AGGTAATGGT
ENSG00000152465 804 2.56e-05 ATGACAGTGT GAAGAAGA TGGTAGAAAT
ENSG00000065328 1512 2.56e-05 TGGCTCCTAA GAAGAAGA TTCAAACCAC
ENSG00000123240 1340 2.56e-05 CTGAGCTAAT GAAGAAGA GACTTCAAGA
ENSG00000151461 814 2.56e-05 ACGTCAGCAA GAAGAAGA AGCAGCTGCT
ENSG00000165632 2327 2.56e-05 ACAAAAAGGA GAAGAAGA AAAAGAAGGA
ENSG00000151657 5686 2.56e-05 ACTTCTTATA GAAGAAGA AAACTAAGAG
ENSG00000108021 3482 2.56e-05 TGTTCCTAGT GAAGAAGA AATTGTTCAG
ENSG00000107937 2252 2.56e-05 AGAATGCTCA GAAGAAGA TGAATCGGTT
ENSG00000015171 1857 2.56e-05 TTCTGAAATG GAAGAAGA AAAGAGACAA
ENSG00000171163 1520 2.56e-05 AGAGGGTGAG GAAGAAGA GGACAATGAT
ENSG00000153207 3945 2.56e-05 TTCATTTGTG GAAGAAGA TGTCCACCCA
ENSG00000153187 1007 2.56e-05 GCCACCTGTT GAAGAAGA AGATGAACAC
ENSG00000179397 1091 2.56e-05 AAGGCTAAAG GAAGAAGA AGCACCTTTG
ENSG00000179456 567 2.56e-05 CACCAAAAAG GAAGAAGA TGCTTCAAGT
ENSG00000054282 402 2.56e-05 TCTCCGTCAA GAAGAAGA AAAATGTCCC
ENSG00000143669 2279 2.56e-05 CTTTGTTTTT GAAGAAGA CAGATTACAT
ENSG00000054267 2149 2.56e-05 GGAGGAAGAA GAAGAAGA GGATGAAGAT
ENSG00000059588 4293 2.56e-05 CCGACGTTCA GAAGAAGA TTATCCCGTG
ENSG00000154358 1727 2.56e-05 ACCTGGTAGA GAAGAAGA AGCTTGGCAC
ENSG00000143776 3693 2.56e-05 CCAGCAGTTA GAAGAAGA GGTTAAAGAT
ENSG00000182827 704 2.56e-05 ACGTAGGAGA GAAGAAGA GGAAAGGCTT
ENSG00000185842 11154 2.56e-05 ATTCCTACCA GAAGAAGA ATGGAACATC
ENSG00000143514 1339 2.56e-05 ACCGGCTGTG GAAGAAGA AGGCAGCTCT
ENSG00000136628 4219 2.56e-05 TGCACTTTCT GAAGAAGA CAAAGAAGCG
ENSG00000067533 93 2.56e-05 AGACCCCAAA GAAGAAGA TGAAAATGGT
ENSG00000117724 6016 2.56e-05 TGTCTGCCTT GAAGAAGA ACTCTCAGTG
ENSG00000117597 1449 2.56e-05 GAGAAGGAGA GAAGAAGA GAGATTTTGA
ENSG00000163531 2324 2.56e-05 CGTCCAGTTT GAAGAAGA CCAGTTCCAA
ENSG00000077157 2959 2.56e-05 CAGCCGTGTA GAAGAAGA CAGCAACAGA
ENSG00000118200 1729 2.56e-05 AGAGAGCATT GAAGAAGA ACTTAATATA
ENSG00000118193 1448 2.56e-05 AATTCTTCCC GAAGAAGA AACTGTAGTT
ENSG00000235748 322 2.56e-05 ATGTCAGAGA GAAGAAGA GTTGAAACAG
ENSG00000066279 2165 2.56e-05 AATTAAACCT GAAGAAGA AAACTGATTT
ENSG00000047410 1411 2.56e-05 CATATTGTCT GAAGAAGA GCTTGCCGCC
ENSG00000143341 6919 2.56e-05 ATCTCATCTG GAAGAAGA AAGGCTCTCC
ENSG00000135829 93 2.56e-05 AGGCTGATCT GAAGAAGA CACTTGAATC
ENSG00000135837 3401 2.56e-05 GAGTCTCTCT GAAGAAGA GGGAGACCAG
ENSG00000162782 2784 2.56e-05 TAAGAGCTTT GAAGAAGA TCCAAAGTGG
ENSG00000162779 2938 2.56e-05 TAAAGAAGAT GAAGAAGA AAGTAAGGAG
ENSG00000117523 522 2.56e-05 AGAGCAACAT GAAGAAGA AAAAACACCA
ENSG00000075945 2928 2.56e-05 CTCTAATGAT GAAGAAGA GGAGTTTGTG
ENSG00000143199 3094 2.56e-05 CCGCTTTTTA GAAGAAGA TGCCCACAGA
ENSG00000213085 1434 2.56e-05 AAAATGCGCG GAAGAAGA TGGAAACAGA
ENSG00000132688 2309 2.56e-05 GAAGACTCTA GAAGAAGA GGACCAGAGT
ENSG00000116580 1310 2.56e-05 GCCGGATGAT GAAGAAGA AGATGAAACT
ENSG00000116539 6443 2.56e-05 ATTACCAGAG GAAGAAGA GCAAGAGAAT
ENSG00000143387 198 2.56e-05 GGGAGCTATG GAAGAAGA CCCACAGGAA
ENSG00000117360 12 2.56e-05 GGGGATTACT GAAGAAGA AAGAGAAAGC
ENSG00000179571 1403 2.56e-05 CCAAGAAGAG GAAGAAGA CCAAGGCCCA
ENSG00000266338 2767 2.56e-05 AAAAGAAGGG GAAGAAGA TCAAAGAAGA
ENSG00000263956 3704 2.56e-05 AAAAGAAGGG GAAGAAGA TCAAAACCCA
ENSG00000274372 149 2.56e-05 TTCGGGAAGG GAAGAAGA GTTCCAAACA
ENSG00000268043 3923 2.56e-05 CCAAGAAGTG GAAGAAGA CCAAGACCCA
ENSG00000121851 786 2.56e-05 TGAGGAGAAA GAAGAAGA AGAAGAGAAG
ENSG00000081026 2871 2.56e-05 GGTCATTGCT GAAGAAGA GCATCATGGT
ENSG00000143079 877 2.56e-05 GAGTAAACTG GAAGAAGA GTTGGCAGCT
ENSG00000122477 1160 2.56e-05 AGGCACAGAT GAAGAAGA GGAACGGGAA
ENSG00000122435 154 2.56e-05 AGCCGCGGAG GAAGAAGA TGCTCGGAAA
ENSG00000137962 5996 2.56e-05 AAATTCAACT GAAGAAGA AAAAGTTGAT
ENSG00000067334 1643 2.56e-05 TGAAAAAAGT GAAGAAGA TTCATCAGAC
ENSG00000122483 1307 2.56e-05 GGTTCAAGCT GAAGAAGA AATATTAGAG
ENSG00000122406 956 2.56e-05 CTACTTAATG GAAGAAGA TGAAGATGCT
ENSG00000122484 587 2.56e-05 ATGGGTTCGA GAAGAAGA GAGGCATCCT
ENSG00000189195 2524 2.56e-05 TGGATCAACA GAAGAAGA AAAGCCTTCT
ENSG00000203914 1515 2.56e-05 AGGAACAGAT GAAGAAGA ACAAGAAACA
ENSG00000122482 3710 2.56e-05 GTCTGCATCA GAAGAAGA AGGGCTGAAT
ENSG00000162643 1040 2.56e-05 ATACCTCGCA GAAGAAGA AGGCACCTTT
ENSG00000137941 1839 2.56e-05 AAGGATGAAG GAAGAAGA TATTTTGGAT
ENSG00000162614 928 2.56e-05 AAAACGTTTA GAAGAAGA GAAGCGTGCT
ENSG00000116754 2555 2.56e-05 CAAGCAAGAA GAAGAAGA GTAAAGATAA
ENSG00000198160 795 2.56e-05 TAGTGAAGTA GAAGAAGA ATCTGAAGAA
ENSG00000116641 4612 2.56e-05 ACTCTTATTT GAAGAAGA GACAGAGCAG
ENSG00000132849 2122 2.56e-05 TGTCAATACT GAAGAAGA TGATGATGGG
ENSG00000134709 1329 2.56e-05 AGTCAGCTTA GAAGAAGA ATTAAAAAAA
ENSG00000162601 1154 2.56e-05 AAGCCATGAG GAAGAAGA GCTTAAGCCA
ENSG00000162402 1986 2.56e-05 TTCAAGACTT GAAGAAGA ATTTTGAAAT
ENSG00000134744 4254 2.56e-05 GGAAGGGAAT GAAGAAGA GAAAGATTCC
ENSG00000078618 2788 2.56e-05 CTGAGCAGTT GAAGAAGA CCTACTTTAA
ENSG00000198198 5797 2.56e-05 GGCCGAGAGT GAAGAAGA TCTGTGGCGC
ENSG00000065978 930 2.56e-05 GGACGGCAAT GAAGAAGA TAAAGAAAAT
ENSG00000127124 494 2.56e-05 CTTCAGCACA GAAGAAGA GCGTGATTTC
ENSG00000127603 17260 2.56e-05 CAAGGCTCTG GAAGAAGA CATAGAAAAC
ENSG00000134697 2105 2.56e-05 AAAAACACTG GAAGAAGA TGTAGATGAC
ENSG00000054118 1481 2.56e-05 ATGACTTTGA GAAGAAGA TGGCTGACTT
ENSG00000092853 2105 2.56e-05 AGAGGAGGAG GAAGAAGA AGGAAATCAG
ENSG00000146463 3257 2.56e-05 AAGATGAAGA GAAGAAGA CTCTATCTCA
ENSG00000204138 1693 2.56e-05 TCCAGACGAT GAAGAAGA AGAGGAGCAA
ENSG00000117713 5697 2.56e-05 ACTAGAAGAG GAAGAAGA AGAGGAAGTA
ENSG00000133226 1355 2.56e-05 CCAGTAAGAC GAAGAAGA CGTTCGTCAG
ENSG00000011007 1904 2.56e-05 TTCACCCCAG GAAGAAGA AGAAGCTGGA
ENSG00000169641 1727 2.56e-05 TGAATCGTTG GAAGAAGA GCTTAAGAAA
ENSG00000184677 2908 2.56e-05 ATGCCCCCAA GAAGAAGA AGAAGAGGCT
ENSG00000127481 13421 2.56e-05 TACTACAGAT GAAGAAGA AGATGAAGAA
ENSG00000186715 2236 2.56e-05 AAACAGTAAT GAAGAAGA GAATTATTCC
ENSG00000268869 2005 2.56e-05 GAAGAAGCTG GAAGAAGA GAG
ENSG00000065526 4753 2.56e-05 GGACCATAAA GAAGAAGA GCAAGAGAGG
ENSG00000142621 2893 2.56e-05 ACACGGGTTT GAAGAAGA GATCATGGAA
ENSG00000175147 4476 2.56e-05 CAAAGGACAG GAAGAAGA GAAACAAGAA
ENSG00000116731 1688 2.56e-05 GGAGGAGGAT GAAGAAGA AGAAGAAGAT
ENSG00000171824 1820 2.56e-05 CAGCCGGAGT GAAGAAGA GCGGACCGCT
ENSG00000130940 7428 2.56e-05 AAGAAGAAAA GAAGAAGA TGCCGACAGT
ENSG00000054523 2396 2.56e-05 TGAAGAGGAG GAAGAAGA GGAAGAAGTT
ENSG00000142599 1949 2.56e-05 ATTACTATTG GAAGAAGA CCCCCGAAGC
ENSG00000049246 1999 2.56e-05 TTCCTCCTCA GAAGAAGA CAAACAGAAC
ENSG00000116254 1084 2.56e-05 GGAGGCGCAA GAAGAAGA GGATTGATGA
ENSG00000008128 1001 2.56e-05 AGGTTCTGAG GAAGAAGA GGAGGAGGAG
ENSG00000221978 2749 2.56e-05 TGGAGCAACT GAAGAAGA AATTCAGGAA
ENSG00000130827 8961 4.66e-05 AGCATCATGA GAGGAAGA GGAAGGGAAA
ENSG00000089682 620 4.66e-05 CCTCAATGAA GAGGAAGA TAAAATTAGG
ENSG00000102387 1087 4.66e-05 AGAAGAGGAG GAGGAAGA TTGTTCTGAA
ENSG00000124486 10911 4.66e-05 TTTCTGCTTG GAGGAAGA GCCCAACCTT
ENSG00000147010 152 4.66e-05 CGCCGCCACT GAGGAAGA AGCCGGCCCA
ENSG00000181090 2362 4.66e-05 CGACGTTCGA GAGGAAGA TTCTTACCTC
ENSG00000225756 896 4.66e-05 TCAGCCATAG GAGGAAGA ACAGCAGCAG
ENSG00000160323 4194 4.66e-05 GGCTCACCTG GAGGAAGA TGTGCAGGAA
ENSG00000197694 5783 4.66e-05 CAATGTGGAA GAGGAAGA AGCCTGGATC
ENSG00000234771 1177 4.66e-05 CTGAATGCTG GAGGAAGA AGGGCAGCTG
ENSG00000165209 2005 4.66e-05 GTTCGGGGCA GAGGAAGA GGAACTCTAA
ENSG00000119397 5298 4.66e-05 AATTGAAAAA GAGGAAGA AAATCTTCAG
ENSG00000095397 3052 4.66e-05 AGAACTGGGA GAGGAAGA GAGCAGGACA
ENSG00000196739 6017 4.66e-05 GAGGAGGGAA GAGGAAGA GGCAAGGGGA
ENSG00000165181 3249 4.66e-05 TTCACCATCT GAGGAAGA AATGTACTTA
ENSG00000059769 1201 4.66e-05 AGAATATGGA GAGGAAGA GAGATTATAC
ENSG00000066697 1492 4.66e-05 AAAGATGCAT GAGGAAGA ACACCATCAA
ENSG00000136842 1230 4.66e-05 ATGACCTTGT GAGGAAGA GGAGGCTTGC
ENSG00000081386 1102 4.66e-05 ATTGACTACA GAGGAAGA GAAAGTTTTG
ENSG00000197724 2449 4.66e-05 TTCCCATCAG GAGGAAGA AAAACGCCCC
ENSG00000172014 1386 4.66e-05 AGTGGCTTCA GAGGAAGA GCAACAAAGG
ENSG00000147905 802 4.66e-05 TTCAAGTGAA GAGGAAGA GAGCACCATT
ENSG00000137073 2496 4.66e-05 GGTCAACTTG GAGGAAGA TTGATTTGTA
ENSG00000137145 4584 4.66e-05 CTCAGATGAT GAGGAAGA AACTAATAGA
ENSG00000164989 4330 4.66e-05 TTAAAAAATG GAGGAAGA GTTAACAGTA
ENSG00000147854 2149 4.66e-05 GTTTTAAAGG GAGGAAGA TCAGCAAATA
ENSG00000183354 43 4.66e-05 GCCGGCTGGG GAGGAAGA GCGGCCGCCA
ENSG00000129295 1475 4.66e-05 TATACCAAGT GAGGAAGA CCCAACCTTT
ENSG00000132549 1198 4.66e-05 TGACGATGGC GAGGAAGA CTTTGTTGGG
ENSG00000155100 220 4.66e-05 AGAGCTTGAT GAGGAAGA GCAGCTGCTG
ENSG00000104728 1331 4.66e-05 ATCTTCTCTT GAGGAAGA ACAGAATTTG
ENSG00000155093 1376 4.66e-05 TCGACATGGA GAGGAAGA AGTCCGAGCA
ENSG00000197558 4770 4.66e-05 CTGCGACCAG GAGGAAGA CTGCGCCGAC
ENSG00000133624 228 4.66e-05 AGGCCATGGA GAGGAAGA TTGAATCGCA
ENSG00000055130 2389 4.66e-05 CAAAAACATC GAGGAAGA CCGCAAACTA
ENSG00000122778 1472 4.66e-05 CTCTGAATTT GAGGAAGA TCCTCAAGTA
ENSG00000122786 1257 4.66e-05 GGTCCTGGAG GAGGAAGA GCAGAGGAGG
ENSG00000077063 573 4.66e-05 TGCCCGCCTT GAGGAAGA GCGTGGCAAG
ENSG00000105821 1326 4.66e-05 ATTATATGTG GAGGAAGA TGACTGAATA
ENSG00000106404 982 4.66e-05 ACCTGAGCCC GAGGAAGA GGCAGGCAGA
ENSG00000106261 331 4.66e-05 AGAGGAAGAT GAGGAAGA CCACATGTGG
ENSG00000196367 8478 4.66e-05 CCTGTTACAA GAGGAAGA TATGTGGGCT
ENSG00000164715 4916 4.66e-05 ATGAGATTGG GAGGAAGA ATCCAGAGGT
ENSG00000004766 733 4.66e-05 AATGCTGGAG GAGGAAGA TTATCCAGGA
ENSG00000146757 2303 4.66e-05 CCTTTAATAC GAGGAAGA GTATTCTTAA
ENSG00000158683 3302 4.66e-05 ATACCATCGG GAGGAAGA CAGCCAGCTA
ENSG00000011426 2579 4.66e-05 AAGGACCTCA GAGGAAGA ATAAGGCTAG
ENSG00000187953 157 4.66e-05 GGCCCCAACA GAGGAAGA AACCAGTGAG
ENSG00000130396 4921 4.66e-05 AGCGAGGCAA GAGGAAGA GCGCCGGCGG
ENSG00000131023 3705 4.66e-05 TGATGATAAC GAGGAAGA AAATGTAAAT
ENSG00000146414 3239 4.66e-05 TGGCCGACTT GAGGAAGA GGCCAAACAG
ENSG00000010818 3965 4.66e-05 CGTCCAGGGA GAGGAAGA AATGCTTTCT
ENSG00000155115 256 4.66e-05 CGGAGAAGAC GAGGAAGA GGAGGAGCAG
ENSG00000118412 930 4.66e-05 GATAGTAGAA GAGGAAGA AAAGATATTA
ENSG00000083097 7362 4.66e-05 GAAAAATCCA GAGGAAGA CAACTCAGGG
ENSG00000168143 288 4.66e-05 CTTTCTTGCT GAGGAAGA AATTAATTAT
ENSG00000112659 1891 4.66e-05 CAGCTTCTCA GAGGAAGA GACTGAGTCC
ENSG00000112599 8 4.66e-05 GGAAAGG GAGGAAGA GGGCCCTAGT
ENSG00000204248 1123 4.66e-05 CCCAGGTGAA GAGGAAGA AATCCTGGAG
ENSG00000204305 1345 4.66e-05 AGAAAACCAG GAGGAAGA GGAGGAGCGT
ENSG00000168477 8999 4.66e-05 GACAGCTGCA GAGGAAGA AACTCCCGCC
ENSG00000112763 1125 4.66e-05 TGTGCAAAAA GAGGAAGA ACTTCAAGTA
ENSG00000124795 548 4.66e-05 GGAGAGCGAG GAGGAAGA GGACGAGGAC
ENSG00000008083 803 4.66e-05 GGAAGTCGAG GAGGAAGA TGATGAGACA
ENSG00000225921 180 4.66e-05 CGAGCCCCTG GAGGAAGA CGAGGAAGGG
ENSG00000137203 1045 4.66e-05 TCTAAAAATG GAGGAAGA TCTTTAAGAG
ENSG00000176783 748 4.66e-05 TTTAATGATG GAGGAAGA AGGGATGGTG
ENSG00000146094 90 4.66e-05 AGGCCTCCAG GAGGAAGA GGTGGCCAAC
ENSG00000170085 2076 4.66e-05 CTATGTCATG GAGGAAGA GGGACAAACT
ENSG00000181163 659 4.66e-05 AGTAGCTGTG GAGGAAGA TGCAGAGTCA
ENSG00000072571 1788 4.66e-05 CAAGCAACAG GAGGAAGA CTTTAGAAAA
ENSG00000070814 3358 4.66e-05 ATCAGATAGT GAGGAAGA GAAGACAGGT
ENSG00000113108 737 4.66e-05 CTCCTGGCTG GAGGAAGA TCCACGATGC
ENSG00000168916 318 4.66e-05 GGAAAAAGAA GAGGAAGA TTAGAAGATT
ENSG00000064692 4263 4.66e-05 CCTCACTTGG GAGGAAGA CAGATGCCAA
ENSG00000164308 1084 4.66e-05 CCTTCAGTCA GAGGAAGA TTCAAGATAC
ENSG00000249353 307 4.66e-05 AGTAGCTGTG GAGGAAGA TGCAGAGTCA
ENSG00000113319 790 4.66e-05 CTGAAAGTAT GAGGAAGA GAAACCAGAT
ENSG00000153914 2684 4.66e-05 CTTCTTTTCT GAGGAAGA CTGATGACCT
ENSG00000049192 4282 4.66e-05 GAGCCACCCA GAGGAAGA GGATTGATGT
ENSG00000062194 4197 4.66e-05 CACAAAACTT GAGGAAGA GTTAGAATGG
ENSG00000039560 2916 4.66e-05 TTCAAAACTG GAGGAAGA TAAAGATAAA
ENSG00000153404 1552 4.66e-05 CTGCACCAAA GAGGAAGA CGTTCTTGCA
ENSG00000198589 3592 4.66e-05 ATCTATAGTA GAGGAAGA GGAAGATGAT
ENSG00000248394 307 4.66e-05 GATCAGCCCG GAGGAAGA GGAGCGCCGC
ENSG00000138688 6084 4.66e-05 ACCATAAAAG GAGGAAGA CAGTCTGGTG
ENSG00000154608 4561 4.66e-05 TGATGGGGAA GAGGAAGA TGTTACAGTA
ENSG00000168769 4812 4.66e-05 TGACCCAAAA GAGGAAGA GAAACTGGAG
ENSG00000163104 826 4.66e-05 AGAGCCATAT GAGGAAGA TGAATTTAAT
ENSG00000198301 2056 4.66e-05 AAGAATTTGT GAGGAAGA AAACCAAAAC
ENSG00000084093 6715 4.66e-05 TTGATAAGCT GAGGAAGA AAGTTAAGTT
ENSG00000064042 1210 4.66e-05 AATCAAGAAA GAGGAAGA AAGGAAAAAA
ENSG00000047365 5461 4.66e-05 TAAAGACATT GAGGAAGA CTGAGGACAG
ENSG00000109805 1429 4.66e-05 AGTGAAGAAG GAGGAAGA AAAAAACTGC
ENSG00000087269 1231 4.66e-05 CGTGGAGAGT GAGGAAGA AAACGAGAAG
ENSG00000232832 487 4.66e-05 AATATATATG GAGGAAGA AATGATGTAT
ENSG00000114473 11 4.66e-05 GGGGCTGTGG GAGGAAGA AAGGCTAGCG
ENSG00000114805 2015 4.66e-05 TACTGATGAT GAGGAAGA CACACAGCAG
ENSG00000138246 2757 4.66e-05 ATTACTATTG GAGGAAGA TGAGAATGAA
ENSG00000163666 511 4.66e-05 ATTGAATCTA GAGGAAGA CAGAATCCAG
ENSG00000182179 1156 4.66e-05 GAAGCGGACA GAGGAAGA GCCACTGGAA
ENSG00000114270 8629 4.66e-05 TCATGCAGAG GAGGAAGA GCGGGTACCC
ENSG00000164050 4806 4.66e-05 TCATGTACAG GAGGAAGA GCAAGCAGGC
ENSG00000160796 4494 4.66e-05 GCAAACCTCT GAGGAAGA GTTGTGCAAT
ENSG00000188846 2182 4.66e-05 CAGTGTCCCT GAGGAAGA AATAGTTAAC
ENSG00000168026 1398 4.66e-05 GCACAAGGGG GAGGAAGA GACCACAGCG
ENSG00000129810 201 4.66e-05 ATGTGAGGAG GAGGAAGA TAGCTGTTGC
ENSG00000206561 48 4.66e-05 AAACAGCAGT GAGGAAGA GAAAAGCAGA
ENSG00000180385 2821 4.66e-05 CCACATCGAG GAGGAAGA GGAGGCCCGG
ENSG00000214021 1433 4.66e-05 TCAGGCAGTA GAGGAAGA GGCCTCAGGT
ENSG00000128408 661 4.66e-05 ACTTCCATGA GAGGAAGA AATTCCAAGA
ENSG00000186976 1629 4.66e-05 AGGAGGCTGT GAGGAAGA TCCAGGAAGT
ENSG00000100014 5020 4.66e-05 ATAGCACCAT GAGGAAGA CCAGCCACCA
ENSG00000183506 1348 4.66e-05 TCCACCTCAT GAGGAAGA AGGGAGGGGA
ENSG00000160294 1441 4.66e-05 TGTGAATAAA GAGGAAGA AACTGAAAGT
ENSG00000230061 1604 4.66e-05 ACGTGCAGAT GAGGAAGA CCCCAATGGC
ENSG00000159256 3720 4.66e-05 AATGTGAGTT GAGGAAGA CAGTCTTTCT
ENSG00000205726 110 4.66e-05 GGCGGCTCGC GAGGAAGA ATCCCGAGCG
ENSG00000159086 770 4.66e-05 AAGTGAAAAA GAGGAAGA AAAGCCAAAG
ENSG00000155313 1993 4.66e-05 GCACATAACG GAGGAAGA ACTTTCTGTG
ENSG00000101191 3735 4.66e-05 CCCCGCCACA GAGGAAGA GGAGGTCGCC
ENSG00000149639 3190 4.66e-05 CTTGCTGATG GAGGAAGA GGAGATAAAC
ENSG00000088340 2093 4.66e-05 GGAGAAAGAG GAGGAAGA ACTGGGGACC
ENSG00000101350 1989 4.66e-05 CTTTGATGAA GAGGAAGA TCATTGGAAA
ENSG00000220804 614 4.66e-05 AAGGAAGCTC GAGGAAGA GAAAAAACAA
ENSG00000185404 1823 4.66e-05 AGAGAAACTT GAGGAAGA AGGGTGTGAG
ENSG00000072195 5908 4.66e-05 GGATTCTGAA GAGGAAGA GCTGGAAGAG
ENSG00000163596 563 4.66e-05 TGTTATATCA GAGGAAGA AAATGAGCTA
ENSG00000115524 4117 4.66e-05 ACTGGTCATA GAGGAAGA GCTAGAAATC
ENSG00000064933 1870 4.66e-05 TGGGGAAAAT GAGGAAGA AGCAGGTCTT
ENSG00000077232 13569 4.66e-05 CTGGGAGGCA GAGGAAGA CCCCGTCTCA
ENSG00000125633 2936 4.66e-05 AGGGTGTCAG GAGGAAGA GCAGTAGGGT
ENSG00000169607 1601 4.66e-05 TGAAAAAGAA GAGGAAGA AAAGAAAGCA
ENSG00000135968 5701 4.66e-05 TGCTCAAGGT GAGGAAGA AAATGCTTCC
ENSG00000198203 4375 4.66e-05 GATAGGTCAG GAGGAAGA GACAGTGAGT
ENSG00000170485 3483 4.66e-05 CTTGGGTTAT GAGGAAGA AGTCCTGAAG
ENSG00000152284 1547 4.66e-05 AGAAAAAGAA GAGGAAGA GAGAAAAGCA
ENSG00000005436 258 4.66e-05 GGGTTCTGCG GAGGAAGA GCCGCCCTCT
ENSG00000138002 5543 4.66e-05 TGGTAGAGCT GAGGAAGA GTTAGGGCCT
ENSG00000143970 4769 4.66e-05 TTACATTTTA GAGGAAGA GCACCTTGTA
ENSG00000235092 549 4.66e-05 CCATTTCAGA GAGGAAGA AACGCAGGCA
ENSG00000173581 1151 4.66e-05 CGAGGACCTG GAGGAAGA GAGGGACTTC
ENSG00000160336 263 4.66e-05 CTTGGTACGT GAGGAAGA AACCCGGAAG
ENSG00000213799 73 4.66e-05 CTTGGTACGT GAGGAAGA AACCCGGAAG
ENSG00000167766 1962 4.66e-05 CTTGGTACAT GAGGAAGA AACCCGGAAG
ENSG00000161551 979 4.66e-05 AAACATTCAT GAGGAAGA TTCAGCTCAC
ENSG00000269404 416 4.66e-05 GCTATCAGAG GAGGAAGA CTTACCGTTG
ENSG00000261949 42 4.66e-05 CAGAGTGGCC GAGGAAGA AATAGAGAGA
ENSG00000267680 309 4.66e-05 GGTCTTCACT GAGGAAGA GCTGGGGCTG
ENSG00000105323 3382 4.66e-05 TCAGGTGACT GAGGAAGA GCCACAAAAC
ENSG00000182472 1996 4.66e-05 GGCTGGAGAG GAGGAAGA ACTCAATGCC
ENSG00000021488 1876 4.66e-05 GGTCCCACCG GAGGAAGA CCCTGAGTAA
ENSG00000105717 583 4.66e-05 CCCGAGAAGA GAGGAAGA GGAGGAGCGG
ENSG00000130477 961 4.66e-05 GGACCAGGAT GAGGAAGA GCTGGAGGAG
ENSG00000141867 2026 4.66e-05 GTATGAGTCG GAGGAAGA GGACAAGTGC
ENSG00000072071 4253 4.66e-05 GGGCGGGGGC GAGGAAGA GGCGGGCGGG
ENSG00000205517 755 4.66e-05 GGCCTGCGCG GAGGAAGA GGAAGGGCTC
ENSG00000099783 287 4.66e-05 GATCAAAATG GAGGAAGA GAGCGGCGCG
ENSG00000142449 5359 4.66e-05 GCATGGATAT GAGGAAGA GTGTCTGCTT
ENSG00000130254 1028 4.66e-05 AAAGCTTGCG GAGGAAGA GGACCTATTT
ENSG00000104885 1245 4.66e-05 ACAAGAAGGG GAGGAAGA TGGCTGGCCG
ENSG00000130856 3484 4.66e-05 TATGGAGGAA GAGGAAGA ACATTCTGAC
ENSG00000179981 2596 4.66e-05 TTATGTTCCT GAGGAAGA ATTGAAGGCA
ENSG00000172361 1211 4.66e-05 CAGAATATTA GAGGAAGA CAAGGCAAAG
ENSG00000141428 284 4.66e-05 GGCGAGGCGG GAGGAAGA TGGAGAGGCG
ENSG00000101773 1702 4.66e-05 GAAGAAAACT GAGGAAGA AAGTGAACAT
ENSG00000101596 4974 4.66e-05 AGGCTCTAAT GAGGAAGA TACTGATACC
ENSG00000079134 2354 4.66e-05 GGATGAAGAT GAGGAAGA TAATGATGCT
ENSG00000263069 697 4.66e-05 CACGAAATTA GAGGAAGA GTCCAGCACC
ENSG00000167880 3272 4.66e-05 TGGAAAGCAA GAGGAAGA CCATGCAGCC
ENSG00000154265 2487 4.66e-05 GCAGCCACTG GAGGAAGA AATGGATTCA
ENSG00000176809 1282 4.66e-05 ACAGCTCCTT GAGGAAGA ACCTTCTTCA
ENSG00000215769 2390 4.66e-05 GGGACAGGAA GAGGAAGA TCAAAACGTT
ENSG00000198740 776 4.66e-05 AAGCAGTGAG GAGGAAGA GGAAGAGAGT
ENSG00000136436 489 4.66e-05 TCCAGAAAAT GAGGAAGA CATCCTGGTT
ENSG00000120093 2777 4.66e-05 AGGGGATGGG GAGGAAGA GAGAGACTGT
ENSG00000238083 1246 4.66e-05 ACAGCTCCTT GAGGAAGA ACCTTCTTCA
ENSG00000176681 754 4.66e-05 ACAGCTCCTT GAGGAAGA ACCTTCTTCA
ENSG00000161647 994 4.66e-05 AGCCACCCAG GAGGAAGA TCGCTTAAAG
ENSG00000037042 1253 4.66e-05 TGGCCAGCGT GAGGAAGA CCACGGTCCT
ENSG00000131470 628 4.66e-05 GTAAGGAGTG GAGGAAGA GGAAGAGGAT
ENSG00000173757 4545 4.66e-05 CTGGGTTGGG GAGGAAGA GAGCTGATGA
ENSG00000167258 5818 4.66e-05 AGCATACTGT GAGGAAGA ACAGTATTGA
ENSG00000141298 231 4.66e-05 AGACAGTGGG GAGGAAGA ATGCCGGTCA
ENSG00000167524 1434 4.66e-05 ATAATCTAGT GAGGAAGA AAATAGAAAC
ENSG00000004139 9000 4.66e-05 CTCCCTGTAT GAGGAAGA TAATAAGGCC
ENSG00000091622 1007 4.66e-05 AGTCGCGGTG GAGGAAGA TTGCAGCCTG
ENSG00000141258 1522 4.66e-05 GGACGATGAT GAGGAAGA GGAGGATAAA
ENSG00000141013 797 4.66e-05 AAGTGGAGGA GAGGAAGA ATGGCCAGAT
ENSG00000223959 1792 4.66e-05 CGGACAGGAG GAGGAAGA TGTGGAGAGC
ENSG00000140839 2127 4.66e-05 TCCCCAAGAA GAGGAAGA CCAGACTCTG
ENSG00000196436 621 4.66e-05 TCAATGGAAA GAGGAAGA CCGCCAGAAA
ENSG00000102904 838 4.66e-05 TGACCAAACT GAGGAAGA ACTTGGCTGA
ENSG00000196123 829 4.66e-05 GTCCAGTAGA GAGGAAGA GATTGATGAT
ENSG00000254206 600 4.66e-05 TCAATGGAAA GAGGAAGA CCGCCAGAAA
ENSG00000196296 113 4.66e-05 TGGACACACT GAGGAAGA CCCCCCACGA
ENSG00000184110 1847 4.66e-05 AAGTTGATGG GAGGAAGA AGCCTTAGAG
ENSG00000243716 2703 4.66e-05 TCAATGGAAA GAGGAAGA CCGCCAGAAA
ENSG00000185864 565 4.66e-05 TCAATGGAAA GAGGAAGA CCGCCAGAAA
ENSG00000183793 417 4.66e-05 TCAATGGAAA GAGGAAGA CCGCCAAAGA
ENSG00000188599 542 4.66e-05 TCAATGGAAA GAGGAAGA CCGCCAAAGA
ENSG00000183426 4604 4.66e-05 TCAATGGAAA GAGGAAGA CCGCCAAAGA
ENSG00000234719 483 4.66e-05 TCAATGGAAA GAGGAAGA CCGCCAAAAA
ENSG00000187555 4757 4.66e-05 CGTGGAAGTG GAGGAAGA TTTCTACTCT
ENSG00000103351 795 4.66e-05 TGAGAAGACT GAGGAAGA ATTACAAAAG
ENSG00000182685 99 4.66e-05 GCCTGGTTCA GAGGAAGA TGTTTTGAAG
ENSG00000007545 4661 4.66e-05 AGACATGGAA GAGGAAGA ACAAAGTCCC
ENSG00000182253 835 4.66e-05 ACTCCAGGCG GAGGAAGA GACGCGGCTG
ENSG00000140534 1973 4.66e-05 TTGGAAGACA GAGGAAGA ACACTAAGAA
ENSG00000073417 1585 4.66e-05 AGTTGAGGCT GAGGAAGA TTAATTCACT
ENSG00000156232 766 4.66e-05 CGTTTACCAA GAGGAAGA TGAAGCATAC
ENSG00000197978 1803 4.66e-05 CATATTGGCA GAGGAAGA GCCCTGGCAT
ENSG00000259429 150 4.66e-05 AGAAGACGAA GAGGAAGA GATGGATGAA
ENSG00000278662 202 4.66e-05 CATATTGGCA GAGGAAGA GCCCTGGCAT
ENSG00000103740 3633 4.66e-05 GGAGAAGGGA GAGGAAGA CAGGAAGGGA
ENSG00000137807 1967 4.66e-05 TACTATCTAT GAGGAAGA TAAACGCAAT
ENSG00000074621 2871 4.66e-05 TAGCGAAGAG GAGGAAGA GGAGGAGGAA
ENSG00000157470 585 4.66e-05 GGAGATCTTC GAGGAAGA GTGGCAAGAT
ENSG00000069869 2639 4.66e-05 CAAGATGAAA GAGGAAGA TCATATTATG
ENSG00000150667 784 4.66e-05 TTCTCATGAG GAGGAAGA CACCTTTTCC
ENSG00000248334 67 4.66e-05 AGTTTACCAA GAGGAAGA TGAAGCCTAC
ENSG00000276550 2169 4.66e-05 TGACAGCGTT GAGGAAGA TATGAATGCT
ENSG00000276141 714 4.66e-05 AGTTTACCAA GAGGAAGA TGAAGCCTAC
ENSG00000090061 1433 4.66e-05 GTAGGGGAAT GAGGAAGA CCAGTTTATT
ENSG00000175785 3660 4.66e-05 TGCCACTTAT GAGGAAGA AAGCACCATG
ENSG00000119720 3362 4.66e-05 CTGAGAAACT GAGGAAGA GACTGGTGGA
ENSG00000100629 2213 4.66e-05 AGCTCACTTG GAGGAAGA AATTGCAGAG
ENSG00000100583 1298 4.66e-05 AGAGTTTCCT GAGGAAGA ATCAAGAAAA
ENSG00000258301 1233 4.66e-05 AGAGGCCTTG GAGGAAGA GGACTGGCAG
ENSG00000119636 2066 4.66e-05 TTTCATTCCT GAGGAAGA AATGGGGCAA
ENSG00000100485 2483 4.66e-05 AGATCATCAG GAGGAAGA AGCAAGCTCA
ENSG00000169062 1363 4.66e-05 CTACTGTGTG GAGGAAGA GAAGACCAGT
ENSG00000134884 1328 4.66e-05 TTAGTGGTCT GAGGAAGA GCAGATCACA
ENSG00000083535 1017 4.66e-05 AGAGACATAT GAGGAAGA TCGAAAAAAC
ENSG00000102531 1864 4.66e-05 TTTAGAGATG GAGGAAGA AACTTCAGGA
ENSG00000133114 980 4.66e-05 TTACACCTAA GAGGAAGA AGTAACATGA
ENSG00000073910 12640 4.66e-05 CATTTGAGTG GAGGAAGA TGTACTTGTC
ENSG00000275294 377 4.66e-05 CAACAGAAGA GAGGAAGA AGTGGCTCTG
ENSG00000121390 1238 4.66e-05 TCGGCGGCGT GAGGAAGA AATGATCCGA
ENSG00000183955 1899 4.66e-05 GACGGGGTGT GAGGAAGA CGCTGCCTCC
ENSG00000135127 2349 4.66e-05 GAGCCCCAGG GAGGAAGA AGGCCCTGTC
ENSG00000135090 1473 4.66e-05 ACAGGAGGAT GAGGAAGA CAGTGAACAT
ENSG00000204842 1561 4.66e-05 TGATAGGAGT GAGGAAGA AAAATACACA
ENSG00000214198 2391 4.66e-05 GCCATACAAT GAGGAAGA GCGGTACACT
ENSG00000180263 2333 4.66e-05 CTCAAAAGAA GAGGAAGA AGTCTCGGGG
ENSG00000173588 1112 4.66e-05 TGCAAGACTG GAGGAAGA TAAAGAAGAA
ENSG00000070961 1346 4.66e-05 TGGAGGTGAA GAGGAAGA GAAGAAAGAT
ENSG00000196935 4453 4.66e-05 TGGGAAAGGA GAGGAAGA CACCATCTCC
ENSG00000179912 725 4.66e-05 TTCTGACAAG GAGGAAGA AAAGTCCACA
ENSG00000196531 6373 4.66e-05 GGAGAGTGAA GAGGAAGA GGTCGATGAA
ENSG00000180806 646 4.66e-05 CCCGCTCCAC GAGGAAGA AGCGCTGCCC
ENSG00000134285 2140 4.66e-05 GAGGATGGAG GAGGAAGA CTTTGATCTT
ENSG00000174718 4009 4.66e-05 CTCATCTTCA GAGGAAGA GAAACAAAAA
ENSG00000110888 808 4.66e-05 AGTACCACTG GAGGAAGA AATGCTAATA
ENSG00000111790 2586 4.66e-05 ATTTGAGTCT GAGGAAGA GCTGAAGAGT
ENSG00000151065 1083 4.66e-05 GGTCAGCCCA GAGGAAGA TTGCTGAAAA
ENSG00000111181 879 4.66e-05 TCACAGCCTG GAGGAAGA TCTGCCCCCT
ENSG00000064199 1743 4.66e-05 AGACTCTTCT GAGGAAGA TAAGGAAAAA
ENSG00000149292 759 4.66e-05 ACTGCTTATG GAGGAAGA CCAGGAGGAG
ENSG00000137710 1851 4.66e-05 CCATAGAAGC GAGGAAGA ACGTGTAACC
ENSG00000137496 3523 4.66e-05 CAGAGGCTAA GAGGAAGA CTGGCCAGGC
ENSG00000167992 3540 4.66e-05 AGTTCTCCTG GAGGAAGA GTTGCGTCCG
ENSG00000121621 304 4.66e-05 GTCTGTCACT GAGGAAGA CCTGTGCCAC
ENSG00000109881 299 4.66e-05 CGGGGAGGAT GAGGAAGA CGTGGATGAT
ENSG00000166689 3708 4.66e-05 GAGAGGAGAG GAGGAAGA TGGTGACATG
ENSG00000166436 8965 4.66e-05 GTTGGGTAGG GAGGAAGA ATCACAGCTG
ENSG00000149054 1480 4.66e-05 TTACACTGAG GAGGAAGA TTTTGAATGT
ENSG00000205531 526 4.66e-05 TGAAAATGAA GAGGAAGA GAAATTGGCT
ENSG00000107949 766 4.66e-05 TGCAAATGCA GAGGAAGA ATTTTTCTAT
ENSG00000107581 2313 4.66e-05 GGAGCAACAA GAGGAAGA AAGAATTACT
ENSG00000165813 2197 4.66e-05 GTTGTTGAAA GAGGAAGA ACTGCGAAAA
ENSG00000120051 1071 4.66e-05 CAAAGCCAAA GAGGAAGA AGTCCATCAA
ENSG00000075891 2336 4.66e-05 CTTTCTGCAG GAGGAAGA GCCCGCTGCC
ENSG00000119922 689 4.66e-05 GGTGGCAGAA GAGGAAGA TTTCTGAAGA
ENSG00000107771 1230 4.66e-05 CACATGTGTA GAGGAAGA TGCTACAGTT
ENSG00000138326 730 4.66e-05 CCGTTACCTG GAGGAAGA CTGAAAACAG
ENSG00000235316 21 4.66e-05 ACCGGCTCCC GAGGAAGA TGATGGACGC
ENSG00000138316 3851 4.66e-05 AGCGGGGTGG GAGGAAGA CAAAGATCAG
ENSG00000165732 361 4.66e-05 GATAGCAGAA GAGGAAGA AACTGTTTTC
ENSG00000189180 477 4.66e-05 ATGGAAACAG GAGGAAGA ATTCCCAAGC
ENSG00000216937 3443 4.66e-05 CTGCATTGGT GAGGAAGA AGTAAAACTA
ENSG00000169126 1384 4.66e-05 CTCAGAAAGT GAGGAAGA TGAAGAACCA
ENSG00000165630 608 4.66e-05 GGAGCCTGGA GAGGAAGA CACACAGAAT
ENSG00000143702 4781 4.66e-05 CGATGGGGAA GAGGAAGA TGTTACAGTA
ENSG00000116991 2220 4.66e-05 CCAGAGCACA GAGGAAGA GATGTATAAC
ENSG00000154305 405 4.66e-05 TGTTTTGATG GAGGAAGA GATGATTTTC
ENSG00000143512 2156 4.66e-05 AGGGCAAGAG GAGGAAGA GCCTGAAAAG
ENSG00000116141 1589 4.66e-05 TGGTCATGAA GAGGAAGA ACTAAAGCCA
ENSG00000143850 2303 4.66e-05 TGGAGGGGCT GAGGAAGA ACAACCCCTC
ENSG00000143847 819 4.66e-05 TCTAGAGCGG GAGGAAGA GATATCAGAA
ENSG00000117139 1537 4.66e-05 CACATGTGGA GAGGAAGA TCTTGGACTT
ENSG00000134371 96 4.66e-05 GAAGGAGGAG GAGGAAGA GGGCGAGGCG
ENSG00000116668 3190 4.66e-05 TGTGGCATCT GAGGAAGA CCCAGGGTAC
ENSG00000116698 36 4.66e-05 AGCCGGAGGA GAGGAAGA TGGCGGCGGC
ENSG00000152061 990 4.66e-05 GAGGAAGCAA GAGGAAGA GACTGCCCAG
ENSG00000143228 1647 4.66e-05 CTGAACTGAA GAGGAAGA TGTTCAAAAT
ENSG00000143630 1394 4.66e-05 GCTCCGTGGG GAGGAAGA TGTACTTCAT
ENSG00000198837 4950 4.66e-05 GTGGGGAAGT GAGGAAGA AGGGATTCTA
ENSG00000143375 3514 4.66e-05 TGGACGGCCT GAGGAAGA AGGCCCAGCG
ENSG00000143127 3644 4.66e-05 GAAAATCCCT GAGGAAGA AAAAAGAGAA
ENSG00000226755 238 4.66e-05 TAGAGGAACT GAGGAAGA ATGGGAACTT
ENSG00000116830 1107 4.66e-05 TGACGACGAG GAGGAAGA TGATGTTGTT
ENSG00000134256 1900 4.66e-05 TGATGCCACT GAGGAAGA GACAGGAGTG
ENSG00000156876 331 4.66e-05 TGTTATATCT GAGGAAGA TTTTCAAAGT
ENSG00000137942 2729 4.66e-05 ATCTGGGTTA GAGGAAGA TATGTGTACC
ENSG00000162669 253 4.66e-05 TCAGGAGTTA GAGGAAGA ATTAGAAAGT
ENSG00000224986 577 4.66e-05 CAAGACCAAA GAGGAAGA GGAAGAACTC
ENSG00000132780 3356 4.66e-05 GAGGAAACCA GAGGAAGA GAGTCCCCGG
ENSG00000116560 1822 4.66e-05 ACGTAGAAGA GAGGAAGA GATGATGATT
ENSG00000090686 1808 4.66e-05 ACTAGGGATT GAGGAAGA TCTAGCAGAA
ENSG00000011021 161 4.66e-05 GGCAGTAAAG GAGGAAGA TGGCGGGGTG
ENSG00000162591 1707 4.66e-05 CGGGGCCGAT GAGGAAGA GGCAGAGTTG
ENSG00000142611 352 4.66e-05 TCTGGGCCAA GAGGAAGA TGGAAGCCGG
ENSG00000102385 4301 6.77e-05 CTTGGGTAAG GAAGAGGA AGCCCACCTC
ENSG00000158571 989 6.77e-05 CCAGTCACAT GAAGAGGA CCATCCAGAC
ENSG00000102174 2473 6.77e-05 ATGTCAAGGG GAAGAGGA CCCTGGGAGA
ENSG00000188747 1166 6.77e-05 CTGAGGGCAC GAAGAGGA GCCGACCTGT
ENSG00000148396 5090 6.77e-05 GGAGCAGGTG GAAGAGGA GGAGTCTGGT
ENSG00000136819 1207 6.77e-05 CAGAGCTAAA GAAGAGGA AAGGGATCGT
ENSG00000136811 3816 6.77e-05 TAGCTATTAG GAAGAGGA TGGGGTAGTG
ENSG00000157657 7083 6.77e-05 GGATATGCTG GAAGAGGA GGTGTCCCAG
ENSG00000136866 5290 6.77e-05 CTGACATAAA GAAGAGGA AAAAAAGTGG
ENSG00000170681 537 6.77e-05 TGAGAACCAA GAAGAGGA TGATGATGAT
ENSG00000165238 507 6.77e-05 GGACGAGCCC GAAGAGGA GGAGGACGAC
ENSG00000153317 3625 6.77e-05 CGTCACAGGG GAAGAGGA CCAGGAGTGG
ENSG00000147421 1161 6.77e-05 TGAAGCCTCA GAAGAGGA CCTAGATGTA
ENSG00000104714 3128 6.77e-05 AAGAAAATAA GAAGAGGA AAGAGAGAGG
ENSG00000126870 3609 6.77e-05 CGTTTTGCTG GAAGAGGA TCGCTTGGCA
ENSG00000240889 1397 6.77e-05 CTGCCATGGA GAAGAGGA CACACTGGTT
ENSG00000122779 6660 6.77e-05 GAGAGAGTGA GAAGAGGA ACTCCTTTTG
ENSG00000257923 10549 6.77e-05 AATCAGGACG GAAGAGGA GGGGGTGTGG
ENSG00000205277 15853 6.77e-05 GTGCTATAGT GAAGAGGA CACTTTCGTG
ENSG00000234585 3387 6.77e-05 TAGGAAATGG GAAGAGGA GTAAACTAGA
ENSG00000146530 4718 6.77e-05 TGTAAATAAA GAAGAGGA TGATAAAAAT
ENSG00000146587 2624 6.77e-05 AGAATTCATA GAAGAGGA AATATGAACG
ENSG00000118514 1282 6.77e-05 CTTTGATAGT GAAGAGGA GGTGATTGAA
ENSG00000118507 320 6.77e-05 ATCAAGTAAA GAAGAGGA AAAAAAAGAG
ENSG00000118690 870 6.77e-05 TGACCTGCAA GAAGAGGA CGCAGAAATA
ENSG00000095951 6583 6.77e-05 CGAGGCAGGG GAAGAGGA AAATACATTT
ENSG00000124784 1861 6.77e-05 GAAATTGAAG GAAGAGGA CATGGCCATG
ENSG00000178338 2030 6.77e-05 AATTCACATT GAAGAGGA CTCCTTAAAA
ENSG00000250420 1025 6.77e-05 CTGACTTGGT GAAGAGGA TCTGTGACGC
ENSG00000169131 2002 6.77e-05 AATTCATATC GAAGAGGA CCCCTAGAAA
ENSG00000072786 1320 6.77e-05 GGATGAGGGG GAAGAGGA GGACGCCGTG
ENSG00000250539 687 6.77e-05 GCAGCTGTAT GAAGAGGA GATCCGGGAG
ENSG00000168944 2634 6.77e-05 CAAACAGCTC GAAGAGGA TAAACACCGC
ENSG00000151304 835 6.77e-05 AGAATTTTGT GAAGAGGA GAAGGAATAT
ENSG00000198677 52 6.77e-05 GGCGTTTGTA GAAGAGGA GCATCTGCTC
ENSG00000039123 609 6.77e-05 ACTTCCTGCA GAAGAGGA TTATTTACCA
ENSG00000249850 649 6.77e-05 GGAGAACCAC GAAGAGGA AGTAAAAGGC
ENSG00000179046 511 6.77e-05 GATGATTCAG GAAGAGGA ACAAAATTTT
ENSG00000168491 101 6.77e-05 GCAGCACCGG GAAGAGGA TGAAGTTGAC
ENSG00000168310 967 6.77e-05 CACACTGGCG GAAGAGGA ATATTGAAGG
ENSG00000056050 1036 6.77e-05 ATAATCTGTT GAAGAGGA ATCTGTTTGC
ENSG00000071205 6201 6.77e-05 GGCATTTTCC GAAGAGGA AAGGAAGCAG
ENSG00000151612 1327 6.77e-05 TTCAGCCTCA GAAGAGGA AAGTGGAAAG
ENSG00000138778 4516 6.77e-05 CCTGGAAACT GAAGAGGA ACTTAAAGTT
ENSG00000152795 1353 6.77e-05 ACAAATGAAA GAAGAGGA TTTTGTTTTA
ENSG00000074966 2489 6.77e-05 GTTCTTTCCA GAAGAGGA GACAAAAGCA
ENSG00000073792 2618 6.77e-05 CCGTCTCCTT GAAGAGGA AACTCTGTCA
ENSG00000163660 3596 6.77e-05 TGGTACTACA GAAGAGGA AATCCAGGAA
ENSG00000144895 1496 6.77e-05 CAAATTGCAT GAAGAGGA ACCACCTCAG
ENSG00000182923 1161 6.77e-05 ATGAAGAACT GAAGAGGA TGGAAGCACA
ENSG00000244119 101 6.77e-05 AGAGGAGGCA GAAGAGGA GCAGCGCATC
ENSG00000163938 1893 6.77e-05 TAAAATCATT GAAGAGGA TGATGCTTAT
ENSG00000188315 1794 6.77e-05 TCTGGACTTG GAAGAGGA CTACAATGTG
ENSG00000073150 2441 6.77e-05 CAGAGCCAGG GAAGAGGA AGGTGGGGCC
ENSG00000184208 2134 6.77e-05 GCCACTTAGA GAAGAGGA TGGTACAGAC
ENSG00000100354 3248 6.77e-05 TCCCAGCTGG GAAGAGGA GGAGGATGGA
ENSG00000183530 6614 6.77e-05 CTTTGCCAAG GAAGAGGA GCAGGAACAA
ENSG00000183778 7804 6.77e-05 ACTAACTGGG GAAGAGGA GACCTTGCTT
ENSG00000130699 1971 6.77e-05 TGCCTTTCCT GAAGAGGA GCTTACCCGC
ENSG00000124222 1073 6.77e-05 TGACAGCAGC GAAGAGGA ACATGCCATT
ENSG00000101040 312 6.77e-05 TGGCTTGGCT GAAGAGGA AATAAAAACA
ENSG00000025293 367 6.77e-05 GGGCTTGCAT GAAGAGGA TGGATCTTCT
ENSG00000101421 787 6.77e-05 CAAGAAGAAA GAAGAGGA GGACGACGAC
ENSG00000088970 760 6.77e-05 AAAAATGCAG GAAGAGGA GGAGGAAAGT
ENSG00000138398 2019 6.77e-05 GAATACAGGA GAAGAGGA CGGTCACGAA
ENSG00000157827 3320 6.77e-05 TAAGCAAGCA GAAGAGGA AAATGAGCTG
ENSG00000088205 4724 6.77e-05 TGGGGGGTAG GAAGAGGA TGGAATTGAG
ENSG00000144161 629 6.77e-05 CGGCTCACAG GAAGAGGA TGGTAAACCT
ENSG00000115539 466 6.77e-05 GAAAGAATTG GAAGAGGA GGCAGAAGAG
ENSG00000135951 2316 6.77e-05 TGTAAAAATG GAAGAGGA GCTTCAGAAG
ENSG00000163016 380 6.77e-05 GGCTAAATTG GAAGAGGA CAGTGATGTG
ENSG00000162994 2063 6.77e-05 AGAAATTTCT GAAGAGGA TGACGCAGTC
ENSG00000214595 4385 6.77e-05 CACCGACGTG GAAGAGGA TGGAGGCTAT
ENSG00000119760 1794 6.77e-05 AGCGCTGCAA GAAGAGGA TGAGGAAAAT
ENSG00000203326 5425 6.77e-05 ATGCTGCAAT GAAGAGGA CTGACAGCAA
ENSG00000189190 212 6.77e-05 AAGCAGCTCA GAAGAGGA AAGGAAAGGA
ENSG00000198464 99 6.77e-05 AGAAGAGAAG GAAGAGGA AAGCAAAGGA
ENSG00000269352 216 6.77e-05 CCGAGAGAGA GAAGAGGA GTCAGCTGAG
ENSG00000028277 916 6.77e-05 GGAGACGCAA GAAGAGGA CCAGCATCGA
ENSG00000105176 1666 6.77e-05 GAGCATTTTG GAAGAGGA ACCACAAGAA
ENSG00000118620 1956 6.77e-05 CATTCATACT GAAGAGGA ACCCTATGAG
ENSG00000064607 2924 6.77e-05 GCTTCCCTCG GAAGAGGA TCAGCAGCAA
ENSG00000079313 2082 6.77e-05 TCCCCGGGCA GAAGAGGA GGATCTCCCA
ENSG00000101639 51 6.77e-05 AGCAGGACCA GAAGAGGA GCCAGCCGGA
ENSG00000108375 4444 6.77e-05 AGAAGCACTG GAAGAGGA CTGGTGATGG
ENSG00000006282 1247 6.77e-05 CCACATGATG GAAGAGGA GTCCTTCCAG
ENSG00000260075 928 6.77e-05 TGCTGATGCT GAAGAGGA GCAAAGGAGG
ENSG00000186834 1101 6.77e-05 CGCAGGGGGC GAAGAGGA GTGGGGACAG
ENSG00000012048 2754 6.77e-05 AGGAAATGCA GAAGAGGA ATGTGCAACA
ENSG00000278311 2424 6.77e-05 GGAATTTTCA GAAGAGGA ACGAGTAAGA
ENSG00000196712 5583 6.77e-05 CTTGGCTTTA GAAGAGGA CCTGAAGGTA
ENSG00000176927 2314 6.77e-05 ACAAACATAT GAAGAGGA AATATTCCTG
ENSG00000108557 4804 6.77e-05 TGGCGCCTAA GAAGAGGA GCCGGAAAGG
ENSG00000132510 2685 6.77e-05 GGCCACCCAG GAAGAGGA GAAGAAGCCA
ENSG00000108509 1857 6.77e-05 AGCAGGGTAG GAAGAGGA GAGGCCTTGT
ENSG00000225614 3111 6.77e-05 AGGACCCCAG GAAGAGGA AGGCTCGGGG
ENSG00000168404 1582 6.77e-05 TTTTCATACA GAAGAGGA AAAGATTTTG
ENSG00000103494 3215 6.77e-05 ACCAGAAGTT GAAGAGGA CATGTCAGCT
ENSG00000083093 2167 6.77e-05 GGAGGACTTA GAAGAGGA CCTTATTGTT
ENSG00000257122 2235 6.77e-05 GAGACCCACA GAAGAGGA ATGCTGAGGC
ENSG00000122299 3379 6.77e-05 GTGTGTTGGG GAAGAGGA TAAGGTTATA
ENSG00000140598 1719 6.77e-05 GGTGTGGCTC GAAGAGGA AAGAAAATTT
ENSG00000171914 9553 6.77e-05 CACCAGTTCT GAAGAGGA GGGGAGCTGC
ENSG00000166762 4244 6.77e-05 TGGTGCCACT GAAGAGGA TTTAATAACA
ENSG00000275835 635 6.77e-05 TGAAGAAAGT GAAGAGGA AAATGATCAA
ENSG00000129566 1502 6.77e-05 GCAGAGCTGG GAAGAGGA TGAAGCTGTC
ENSG00000129484 648 6.77e-05 TACTCAGGAT GAAGAGGA AACAAAGAAA
ENSG00000233695 78 6.77e-05 GGCCCAGGCT GAAGAGGA AAGACAAGAG
ENSG00000132970 237 6.77e-05 TGCCTTTAGT GAAGAGGA ACATTGAGCC
ENSG00000132950 629 6.77e-05 TATTGATGAT GAAGAGGA CATAGAAACA
ENSG00000130783 519 6.77e-05 TCTTTCATGG GAAGAGGA TCGGCAGAAA
ENSG00000120837 1700 6.77e-05 TTCTCTTACA GAAGAGGA GTTTTATAGT
ENSG00000238105 933 6.77e-05 TTAACTTGGG GAAGAGGA TATGCTTGTG
ENSG00000123384 11648 6.77e-05 TGGGACTGAT GAAGAGGA CTGTGAGCCC
ENSG00000139631 697 6.77e-05 TGTGCTCATG GAAGAGGA GGTGCTGAGG
ENSG00000256667 1202 6.77e-05 TCTTCCTGGA GAAGAGGA GATTTTCTCT
ENSG00000111644 773 6.77e-05 AGAGGAACAG GAAGAGGA GGGAAAGCAG
ENSG00000109944 799 6.77e-05 GCACGAGATG GAAGAGGA AGCAAGTGGA
ENSG00000149311 2594 6.77e-05 TGTAATAGCT GAAGAGGA AGCATATAAG
ENSG00000175564 1639 6.77e-05 AACAGAAGTA GAAGAGGA GGAGGGATTC
ENSG00000129167 1065 6.77e-05 TGAATTCACT GAAGAGGA GATTAAGACC
ENSG00000165669 1200 6.77e-05 AATATAGAAA GAAGAGGA TAGGATTTTG
ENSG00000196233 1792 6.77e-05 TCACCTTCCT GAAGAGGA CCTGCCAGAA
ENSG00000234420 1120 6.77e-05 AATTCATTTT GAAGAGGA ACCTTCTGAA
ENSG00000075407 7041 6.77e-05 AACAAATGCT GAAGAGGA TGTGGAGAAA
ENSG00000136770 1285 6.77e-05 TGAATGGACA GAAGAGGA CCTCAGCCAA
ENSG00000165626 108 6.77e-05 TACCCAATGG GAAGAGGA AAAGAGGACT
ENSG00000143748 531 6.77e-05 AAGACAAGGT GAAGAGGA TAATGAGTAT
ENSG00000162733 6129 6.77e-05 ACTGTATAAA GAAGAGGA CTGTGTGCAA
ENSG00000187800 2950 6.77e-05 GCTCATCTCT GAAGAGGA GCTCGGGGCC
ENSG00000160781 1484 6.77e-05 AGAGGGCAGA GAAGAGGA GGGGTGTCTA
ENSG00000263513 320 6.77e-05 TGAATCCTGG GAAGAGGA GGCGTGGGTA
ENSG00000134186 857 6.77e-05 CCTTGATGAT GAAGAGGA CCTAGATGTG
ENSG00000065243 2943 6.77e-05 TGGTGATGAT GAAGAGGA AGTTTTTGAC
ENSG00000122417 1840 6.77e-05 GCTTTCTCTG GAAGAGGA AAACTGTCTT
ENSG00000162607 1950 6.77e-05 ATGTGATCCT GAAGAGGA CTTGGGGAAG
ENSG00000186409 569 6.77e-05 AAGAACAACA GAAGAGGA AACTTCTATA
ENSG00000117616 1928 6.77e-05 AGAGATTACA GAAGAGGA GGCCTGCTTC
ENSG00000075151 2196 6.77e-05 GCTTAAAGCT GAAGAGGA GCTTTCCATT
ENSG00000048707 1259 6.77e-05 GTGTCGGATT GAAGAGGA ACAGAGCTTT
ENSG00000198753 1898 8.50e-05 GTGGAGTTAT GAGGAGGA CAGCCACTGC
ENSG00000131725 327 8.50e-05 GGAGGTCGAC GAGGAGGA GACAAGAGTC
ENSG00000196338 2540 8.50e-05 AGCTGCTCCA GAGGAGGA GCTGGCAGCA
ENSG00000232593 968 8.50e-05 CTCCAGGGAG GAGGAGGA TGTGGCAGTG
ENSG00000068400 1503 8.50e-05 GAAGGGCAAG GAGGAGGA GCTACAGGAT
ENSG00000147124 3036 8.50e-05 TAATAGCAGG GAGGAGGA AGGCCTGTTG
ENSG00000047644 2765 8.50e-05 GGAGTACACG GAGGAGGA GGTCCTGGAG
ENSG00000167081 378 8.50e-05 AGGAGCCCAG GAGGAGGA CCCTCCCGAT
ENSG00000165188 843 8.50e-05 CAAAGGGAGG GAGGAGGA GCCAGGGTAG
ENSG00000165124 83 8.50e-05 GGAGAGAGAG GAGGAGGA GAGAGGGAAG
ENSG00000187984 2066 8.50e-05 GACGACCAGG GAGGAGGA ATCGGCGGAC
ENSG00000187742 1645 8.50e-05 CAACTTTCCA GAGGAGGA AGGACCAGTG
ENSG00000224185 27 8.50e-05 AGGCCCTCTT GAGGAGGA TTCTATGTTC
ENSG00000181404 1512 8.50e-05 GCCACAGGCA GAGGAGGA CGAGGACGAC
ENSG00000167702 1026 8.50e-05 GGAACAGCAG GAGGAGGA GTTGGGTCGA
ENSG00000156787 2329 8.50e-05 GCTCTTACAA GAGGAGGA GAAAATGATA
ENSG00000147601 148 8.50e-05 CCCCGAGGAG GAGGAGGA GGAGGAGGAG
ENSG00000128563 1830 8.50e-05 AACAGAGGAG GAGGAGGA AGTGCCCAGT
ENSG00000169871 208 8.50e-05 AGTGGAGGAG GAGGAGGA GAAGGAGGAG
ENSG00000213420 1291 8.50e-05 GATGGTGACC GAGGAGGA GCGGCCCACG
ENSG00000187257 2113 8.50e-05 ATATCACTCA GAGGAGGA CACTTCTCAG
ENSG00000127947 130 8.50e-05 GGGCGGTGGG GAGGAGGA GGGAGCCGCG
ENSG00000223705 3772 8.50e-05 TGAGCTGGCT GAGGAGGA CTTCCTGGCG
ENSG00000106133 1050 8.50e-05 TGAGCTGGCT GAGGAGGA CTTCCTGGCG
ENSG00000164669 374 8.50e-05 TGTCAGATCT GAGGAGGA AACGTACTGC
ENSG00000164776 1441 8.50e-05 CTCCCTGGCC GAGGAGGA CTACTGAGGG
ENSG00000106004 509 8.50e-05 GTCCGGAGCC GAGGAGGA CGCCCCTGCC
ENSG00000112305 327 8.50e-05 GCTTCTGAGG GAGGAGGA CAACAAGTAC
ENSG00000180316 28 8.50e-05 AGGCTTCTTG GAGGAGGA GATGATTGAG
ENSG00000156427 1452 8.50e-05 CTCGTCCCCA GAGGAGGA CTTGAATGAG
ENSG00000120738 1965 8.50e-05 TAAAGGACAG GAGGAGGA GATGGCCATA
ENSG00000189045 336 8.50e-05 GGGTCTTGGA GAGGAGGA CACAGCAGTT
ENSG00000230847 347 8.50e-05 TGATGAGCTG GAGGAGGA CTGGATCAGG
ENSG00000164362 1376 8.50e-05 GGCCCCCGAG GAGGAGGA CACAGACCCC
ENSG00000188818 2754 8.50e-05 CAAGGGGCTG GAGGAGGA GCCAAGGCCA
ENSG00000168538 2319 8.50e-05 TGGCAGGGAG GAGGAGGA GATGCTGCTT
ENSG00000196782 18 8.50e-05 TGGCATGGAG GAGGAGGA GGAGGTGGAG
ENSG00000138658 1753 8.50e-05 CAGTGACACT GAGGAGGA ATCACAGGAA
ENSG00000145331 1235 8.50e-05 TGATTCCAGT GAGGAGGA ATATAGCAGA
ENSG00000157796 4169 8.50e-05 CCTGCGAACG GAGGAGGA ACTGTGATTG
ENSG00000185485 370 8.50e-05 GGGGAACATG GAGGAGGA CAACTGGAGG
ENSG00000242086 369 8.50e-05 GGGGAACATG GAGGAGGA CAACTGGAGG
ENSG00000163872 2609 8.50e-05 GGTGCCGGAG GAGGAGGA GGAGGAGGAG
ENSG00000172771 2762 8.50e-05 CCTGCTTTAC GAGGAGGA AGCTGGAGCT
ENSG00000008300 8982 8.50e-05 CCTGTCCTTG GAGGAGGA GAGGAGTCTC
ENSG00000240288 631 8.50e-05 GACGTCCAGT GAGGAGGA CATTGAGGCA
ENSG00000125046 2105 8.50e-05 GGTCTGAATG GAGGAGGA GTCAAGGAAA
ENSG00000159079 1366 8.50e-05 ACAGGAGGGG GAGGAGGA AAGGTTCGAG
ENSG00000101115 155 8.50e-05 CATCAACTCG GAGGAGGA CCAGGGCGAG
ENSG00000088367 3800 8.50e-05 TGGAAAGAAA GAGGAGGA ACACTGGATT
ENSG00000101306 1021 8.50e-05 CACAGCCAGG GAGGAGGA CTGCTTCCAG
ENSG00000125844 3755 8.50e-05 GAGCGTGGAG GAGGAGGA GCAGGTGTGG
ENSG00000198648 291 8.50e-05 AGCAGGGAGG GAGGAGGA GAACCAGGGC
ENSG00000115267 814 8.50e-05 TAAGTGCATG GAGGAGGA ACTGTTGACA
ENSG00000162924 916 8.50e-05 GGAAGTGTCA GAGGAGGA GATGAAATAT
ENSG00000151693 3266 8.50e-05 CGTGGACGGG GAGGAGGA CCAGGAGTGG
ENSG00000160469 1301 8.50e-05 GCTGCGCAGT GAGGAGGA GAACCAAGAA
ENSG00000161681 416 8.50e-05 CAACTTCCTG GAGGAGGA GAGGCTGCTG
ENSG00000131400 1262 8.50e-05 GAAGAGGCTC GAGGAGGA GCTTCCCAAG
ENSG00000178150 1798 8.50e-05 CCAAACATGT GAGGAGGA CATATTGGAA
ENSG00000062370 89 8.50e-05 GGTCTTCACT GAGGAGGA GCTGGGGCTG
ENSG00000105737 2371 8.50e-05 GTGCCCCAAG GAGGAGGA CCATCGAGCT
ENSG00000004777 1298 8.50e-05 AGTGCCTGGG GAGGAGGA GCGTCTGGTG
ENSG00000105750 227 8.50e-05 CTAATTACAC GAGGAGGA AAGTCCCTTT
ENSG00000105613 2122 8.50e-05 TGACACGACG GAGGAGGA GCCCGTGGAA
ENSG00000160633 3146 8.50e-05 ATGATGAACC GAGGAGGA ATGTCAGGGC
ENSG00000161082 2759 8.50e-05 GCTGCCAGAG GAGGAGGA AATGGGCTTG
ENSG00000064687 5542 8.50e-05 ACTCCTGGGA GAGGAGGA CGAGGATGTA
ENSG00000074657 4155 8.50e-05 TGCCACCAAT GAGGAGGA AACAGAAATA
ENSG00000167306 4363 8.50e-05 CCTGGAGCAT GAGGAGGA GGTGGAGCAT
ENSG00000053747 8562 8.50e-05 TCATTCTCCA GAGGAGGA CAATTGAGTT
ENSG00000017797 1868 8.50e-05 GAGTGAGGAT GAGGAGGA GCTGCAGATC
ENSG00000266714 6088 8.50e-05 GCAGGAGGAG GAGGAGGA GGAGGAGGAG
ENSG00000108821 6345 8.50e-05 TGGAACCCGT GAGGAGGA CCTGGGGGCC
ENSG00000108465 1192 8.50e-05 CAGCCGCAAG GAGGAGGA GTGCCAGGCA
ENSG00000131471 2075 8.50e-05 CCAGCGGAAG GAGGAGGA GCCCAGTAGC
ENSG00000126562 1351 8.50e-05 GGAACTAGCG GAGGAGGA CGACGGCGAG
ENSG00000277399 391 8.50e-05 GTCCAGTGTG GAGGAGGA TGTGGAATGG
ENSG00000274512 607 8.50e-05 CTATCTTCCT GAGGAGGA TGCATTCTGG
ENSG00000278540 1536 8.50e-05 GCCTCAGAGG GAGGAGGA GGGAAGGGAA
ENSG00000167549 2276 8.50e-05 GTGCGCAGGG GAGGAGGA GAGATGTGCC
ENSG00000109118 5481 8.50e-05 GTCATTCCTG GAGGAGGA GAGTCTTGAT
ENSG00000160602 335 8.50e-05 TTCCCTGCTG GAGGAGGA GACCATCCTG
ENSG00000129993 1273 8.50e-05 AGAACGGCAA GAGGAGGA CGCCCGACAG
ENSG00000260442 150 8.50e-05 GGGGAGGAGA GAGGAGGA CGCGAATCAC
ENSG00000248124 2133 8.50e-05 TAGGGAGGCT GAGGAGGA AGGATTGCTT
ENSG00000254681 9042 8.50e-05 GTACTTCAGC GAGGAGGA CGTGGTGTGG
ENSG00000250251 1991 8.50e-05 CCGCTCTGGC GAGGAGGA GGGCTGCGCC
ENSG00000008710 9267 8.50e-05 GTACTTCAGC GAGGAGGA CATGGTGTGG
ENSG00000185567 4554 8.50e-05 TGGACGGCTG GAGGAGGA CATGTCCCTG
ENSG00000092295 234 8.50e-05 CGCTCTCGCA GAGGAGGA GGCCGTTCCT
ENSG00000150401 2314 8.50e-05 CCGCCTGGTT GAGGAGGA CCCACGAGTG
ENSG00000196199 1281 8.50e-05 GGACTCAGCC GAGGAGGA CAAAGAAACC
ENSG00000119242 394 8.50e-05 GTTCTGGGCA GAGGAGGA GCCATGAGAG
ENSG00000184445 2431 8.50e-05 TGACTTGCAA GAGGAGGA ACTTCTCTTG
ENSG00000033030 1969 8.50e-05 TATTGTGCTA GAGGAGGA CCACAAAGTG
ENSG00000175727 931 8.50e-05 CGTCCCCATG GAGGAGGA TCCCCTGCTG
ENSG00000111335 1546 8.50e-05 GAGGGAGAAG GAGGAGGA GCTTGAAGTC
ENSG00000084110 3449 8.50e-05 AGCTGGTGGA GAGGAGGA CAGACACACT
ENSG00000166987 2056 8.50e-05 CTGACTGGGG GAGGAGGA CAACCTCCCC
ENSG00000189079 2376 8.50e-05 ATTGCTGTTG GAGGAGGA CCTCCACAGA
ENSG00000205592 18871 8.50e-05 GCATCAACAA GAGGAGGA ATAGCCACAG
ENSG00000142102 1773 8.50e-05 GTGGGCAGCC GAGGAGGA ACCCAGAAGA
ENSG00000119917 1658 8.50e-05 AACTGAGACA GAGGAGGA AAACAGAGCA
ENSG00000188234 73 8.50e-05 ACTACAGAAG GAGGAGGA GCTCCGTCTG
ENSG00000108094 83 8.50e-05 GCCGGAGGCA GAGGAGGA CGATTGTTTT
ENSG00000095787 487 8.50e-05 CCAGGCCTCA GAGGAGGA GAAAGGCCGG
ENSG00000135749 4634 8.50e-05 GGAGGGCGAC GAGGAGGA CAGAGGCTGC
ENSG00000181450 7114 8.50e-05 TCTGTACCTA GAGGAGGA CACAAAGGCA
ENSG00000154380 158 8.50e-05 GAAGCTCCGG GAGGAGGA GCAGGACCAC
ENSG00000213033 332 8.50e-05 AAATAATCCT GAGGAGGA ACTGGCATCA
ENSG00000120370 101 8.50e-05 AGGATTCTCT GAGGAGGA ACTGAGGAGA
ENSG00000143178 2212 8.50e-05 CAACTACTTA GAGGAGGA TCGCTTGATC
ENSG00000160838 293 8.50e-05 TCCCGTGGGG GAGGAGGA GCCCAAAAGC
ENSG00000169231 2948 8.50e-05 GGAAGGGTGT GAGGAGGA GGCCACCAGA
ENSG00000163125 4138 8.50e-05 CCACCCCATG GAGGAGGA GGTGGGGGAG
ENSG00000186364 757 8.50e-05 AGTGGAACTA GAGGAGGA TGGAAGAGCC
ENSG00000203965 2095 8.50e-05 GCTTTATTTG GAGGAGGA TTAGGAGGTA
ENSG00000117425 1957 8.50e-05 TCTAGGCCAG GAGGAGGA GACAAGGCAG
ENSG00000117614 731 8.50e-05 TGGAGGTGCA GAGGAGGA GAGAGGAATG
ENSG00000162545 1243 8.50e-05 GATGAGGCGA GAGGAGGA GGAGGAGGAG
ENSG00000158286 842 8.50e-05 CGCCGCCGAG GAGGAGGA CGCTATCCAC
ENSG00000188157 168 8.50e-05 GGAGCGGCGC GAGGAGGA GGCGAACGTG
ENSG00000187961 861 8.50e-05 CGTGCCTTCA GAGGAGGA GGTCTACCGA

## Sheet: 3d (bottom)
Gene ID / Start position / p-value / Motif
ENSG00000156650 3772 2.94e-14 AGAGGAGGAA GAAGAGGAAGAAGAAGAAGAAGAAGAA GAAAATATTC
ENSG00000111142 520 6.13e-14 GAGCAACTGG AAAGAAGAAGAAAAAGAAGAAGAAGAA GAGAGGACCA
ENSG00000127616 2018 8.79e-14 TCGCCAAGGA GAAAAAGAAGAAAAAGAAAAAGAAGAA GGCAGAAAAT
ENSG00000273559 823 4.85e-13 AAAAAAAGGA GAAGAAGAAAAAGAAGGAGAAGAAAAA GAAGCACAAG
ENSG00000122257 5869 9.04e-13 AGGACAGCAA GAAGAAGAAGAAAAAGAAGGAAAAGAA AAAACACAAG
ENSG00000025293 1752 1.64e-12 GAGTGAAGCC AAAGAAGAAAAAGAAAAAGAAAAAGAA AACCAAACCT
ENSG00000197321 2050 1.64e-12 AGAAGAAGGG GAAGGAGAAGGAGAAGAAAAAGAAGAA GATGTGTGCT
ENSG00000167978 1104 2.19e-12 CACCAACCCC AAAGCAGAAGAAGAAGAAAAAGAAGAA AGATAGAGGA
ENSG00000169925 1653 3.84e-12 ACAAACCAAA GAAGAAGAAGGAGAAGAAGGAGAAGGA GAAGAAGAAG
ENSG00000158417 1823 3.84e-12 GGAAGAAGAG GAAGAAGAAGATGAAGAAAGTGAAGAA GAGGAGGAAG
ENSG00000080824 1372 3.84e-12 GGAAGACAAA GAAGAAGAAAAAGAAAAAGAAGAGAAA GAGTCGGAAG
ENSG00000224411 724 3.84e-12 GGAAGACAAA GAAGAAGAAAAAGAAAAAGAAGAGAAA GAGTCCAAAG
ENSG00000183354 2046 6.61e-12 AAATGAGGGC AAAAAAGAAGAAAAAGAAAAAAAAGAA ATTGAAAGAT
ENSG00000137574 2334 6.61e-12 AAGCTGAAGT GAAAAAGAAGAAGAACAAGAAGAAGAA CAAAAAGGTG
ENSG00000164610 609 6.61e-12 ATAAGAAAAG GAAGAAAGAAAAGAAAAAGAAGAAAAA ACGGAAGCAC
ENSG00000205763 699 6.61e-12 ATAAGAAAAG GAAGAAAGAAAAGAAAAAGAAGAAAAA ACGGAAGCAC
ENSG00000119707 2044 8.60e-12 AGAAGAGGAG GAAGAAGAAAAGCAAGAAAAAGAAGAA AAACGAGAAG
ENSG00000139168 580 8.60e-12 AGCCTCCAAA GAAGAAAGAAAAAAAGAAAAAAAAGAA AGCTCCTGAA
ENSG00000103550 271 1.44e-11 TGCCTCTAGT GAAGAAAAAGAAGAAGAAAAAGAAGGG TGTCAGCACC
ENSG00000120658 2947 1.44e-11 AAAAAAAAAA AAAAAAAAAGAAAAAGAAAAAGAAAAA AAGAAAAAA
ENSG00000054267 2095 1.44e-11 TGAAACGAAT AAAGAAGAAGATGAAGATGATGAAGAA GCAGAAGAGG
ENSG00000116580 4748 1.44e-11 CTCTGAGCCA GAAGAAGAGGAGGAAGAAGAAGCAGAA GGAATGGAAA
ENSG00000147649 1657 1.85e-11 GGAAATCCAA AAAGAAAAAAAAGAAAAAGAAGAAGCA AGGTGAAGAT
ENSG00000070814 4452 2.37e-11 AGACTGTCTC AAAAAAAAAAAAAAAGAAAAAAAAGAA AAGTGAAAAA
ENSG00000164308 3906 2.37e-11 AAAAAAAAAA AAAAAAAAAAAAGAAAAAGAAAAAGAA AAGAAAAGAA
ENSG00000163798 2236 2.37e-11 AGAGGAGGAG GAAGAGGAAGAGGAAGAAGAGAAAGAA AAGGAGGAGC
ENSG00000083520 8444 2.37e-11 ACCCTGTCTC AAAAAAAAAAAAAAAGAAAAAAAAGAA ACGGCATACA
ENSG00000197168 2755 2.37e-11 TAAGGGCAAA AAAAAAAAAAAAAAAGAAAAAAAAGAA TGTTTAAGGA
ENSG00000067334 1613 2.37e-11 CATTGAGGAA GAAAAAGAAGAGGAAGAGGATGAAAAA AGTGAAGAAG
ENSG00000198160 564 2.37e-11 TGAAGAAGAT GAGGAAGAGGAAGAAGAGGAAGAAGAA GGTGAAGATG
ENSG00000128596 416 3.02e-11 CTATGAGGAG GAAGAGGAAGAGGAAGAGGAGGAAGAA GAGGTGGAAG
ENSG00000164463 3232 3.02e-11 ATGAATGTAT GAAAAAAAAGGAGAAAAAAAAGAAAAA AAAAGGTCAG
ENSG00000065000 2436 3.02e-11 ACAAGAGGAG GAAAAAGAGGAAGGAGAAGGAGAAGAA GGGCAAGCGC
ENSG00000196535 226 3.02e-11 ATGGCGGGCG GAAGGAGAAGAAGGAGAAAAAGGAGAA AAAGGAGCGG
ENSG00000140836 11898 3.02e-11 AAAACAAAAA AAAAAAAAAAAAGAAAAAAAAGAAAAA GCGTGGGTTG
ENSG00000155085 663 3.83e-11 AAAGGACGGA AAAGGAGAAGAGGAAGAAGAGGAAGAA GAGCAAGAAG
ENSG00000159140 826 3.83e-11 ACAAAAACAA AAAGAAGAAAAAGAAGAAAGAAAAGGA AAAAAAATAT
ENSG00000170776 8435 3.83e-11 CAAAGCCAAA GGAAAAGAAGGAGAAAAAAAAGAAGAA CAAAACCAGC
ENSG00000119720 473 3.83e-11 AAACAAGTAG AAAAAAGAAGAAAGAGAAAAAGAAAAA AAGGAAGCAT
ENSG00000055044 1774 4.86e-11 CTAGTCCAGA GAAAAAGAAGAAAAAGAAAAAAAAGAG AGAGAACGAG
ENSG00000163510 1591 4.86e-11 AGAAGAAGAG GAAGAGGGAGAAGAAGATGAAGAAGGA CAAAAAGTAA
ENSG00000172766 2200 4.86e-11 AAATCAAAAG AAAAAAAGAGATGAAGAAGAAGAAGAA GCCAGTGGCC
ENSG00000133226 2742 4.86e-11 GAGGTGGAAA GAAAAAGAAGAAAAAGAAGGACAAGAA ACACAAAAAG
ENSG00000096384 926 6.13e-11 AGGTGAGAAA GAAGAGGAAGATAAAGATGATGAAGAA AAACCCAAGA
ENSG00000174780 2374 6.13e-11 AGGGAGATTT GAAAAAGAAGAAAAAGAAAAAGAAGGG AAAATTGCCT
ENSG00000114867 1798 6.13e-11 AGAAGAAGAA GAAGAGGAAGAAGGAGAAGCAGGAGAA GCAGGAGAAG
ENSG00000078687 7461 6.13e-11 ACAAAAAAAT GAAAAAAAAGAAAAAGAGGAAAAAAAA ACACAAAGAA
ENSG00000162779 3352 6.13e-11 AGTAAAAGAA GAAGAAGAACAACAAGAAGAAGAAGAA GTCAGGTCAG
ENSG00000141837 8137 7.71e-11 TGGGGAACAT GAAAAAAAAAAAAAAAAAAAAAAAAAA AAACATTTTT
ENSG00000058272 2434 7.71e-11 CAGAGAACAA GAAAATGAAGAAAAAGAAAAAGAGGAA AAAGAGAAAC
ENSG00000254635 1693 7.71e-11 ATTCCATCTC GAAAAAAAAAAAAAAAAAAAAAAAAAA CTATTGCTGC
ENSG00000135749 6817 7.71e-11 TCAGGTTTTT GAAAAAAAAAAAAAAAAAAAAAAAAAA ATCAAACAAC
ENSG00000085224 9177 9.66e-11 AGAATTCCAA AAAAAAAAAAAAAAAAAAAAAAAAGAA AACTGGGTTT
ENSG00000038427 11641 9.66e-11 AACACATGCA AAAAAAAAAAAAAAAAAAAAAAAAGAA ATTTTGTATA
ENSG00000164104 1457 9.66e-11 GGAGGAGGAG GAAGAAGAAGATGAAGATGAGGAGGAA GAGGATGAAG
ENSG00000167257 412 9.66e-11 GGGAAGAAAC AAAGAAGAAGATAGAGAAAGAGAAGAA GGAGTTTTTG
ENSG00000165632 2336 9.66e-11 AGAAGAAGAA AAAGAAGGAAAAAGAGAAGGAGAAGAA GGAGAAGGAA
ENSG00000111832 583 1.21e-10 AACTAGAAGA GAAGAAGAAAAGAAACAAAAAGAAAAA GAAGCAGAAG
ENSG00000082068 477 1.21e-10 AGAAGCAGAG GAAGAAGAAGAGGAAGAGGAGGAAGAG GAAAATCCTG
ENSG00000083896 973 1.21e-10 GGAGGAAGAT GAAGAAGTAGAAGAAGATGCAGAAGAA GATGAAGAGG
ENSG00000151276 6033 1.21e-10 TAAGAAAAAA AAAAAGGAAAAAGAAAAAAAAAAAGAA AACCAGCCAA
ENSG00000196504 1806 1.21e-10 AGTCCAGACA GAAAAAGAAGAAAAAGAAGAAGCAAGA TCAAAGTACA
ENSG00000071054 4956 1.21e-10 AAAAAAAAAA AAAAAAAAAAAGGAAAAAAAAAAAGAA AAAGAAAACG
ENSG00000115464 7548 1.21e-10 ATCAGAGGAA GAAGGGGAAGAAGAAGAGGAGGAAGAA GATATCCTCT
ENSG00000141027 1789 1.21e-10 ACCCTCGCAA GAAGAAAAAGTAGAAGAAAAAGAAGAG GATAAAGCAG
ENSG00000101745 10512 1.50e-10 ACTCCGTCTC AAAAAAAAAAAAAAAGAAAGAAAAGAA AATAGGCCAA
ENSG00000137815 708 1.50e-10 AAACAGCCAA AAAGAAAGAAAAGAAAGAAAAGAAGAA AAAGCAAGAA
ENSG00000198157 1098 1.87e-10 AGAAGATTTA AAAGAAGAGGAAGAAGGAAAAGAGGAA GATGAGATCA
ENSG00000229419 1552 1.87e-10 TATTTCAATG GAAGAAGGAGAAAAAAGAGAAGAGGAA AATGGGACCA
ENSG00000169871 4713 1.87e-10 ACTCCATCTC AAAAAAAAAGAAAAAGAAAAGAAAGAA AACCAAGGTC
ENSG00000130396 483 1.87e-10 GAACTCTCTC AAAGAAAGAAAAGAAGGAAAAAAAGAA GAGAGAAAAA
ENSG00000145833 4720 1.87e-10 ATCAAAAATA GAAAAAAAAAAAAAAAGAAAAAAAGAA TGTAAAATTT
ENSG00000163714 2479 1.87e-10 TCAAAATCAA GAAGAAGAAAGTGAAGATGAAGAAGAT ACTCAAAGTT
ENSG00000144848 821 1.87e-10 ACTATGTGAA GAGGAAGAAGATGAAGATGAAGGAGAA GCTGCAGATA
ENSG00000089177 2994 1.87e-10 TTATCAAGTA GAAAAGGAAATGGAAGAAAAAGAAGAA CAGCTTGCAC
ENSG00000141905 4286 1.87e-10 GAATCTAAAA AAAAAAAAAAAAAAAAAAAAGGAAGAA AAACCACGCT
ENSG00000174373 1805 1.87e-10 TATTTCAATG GAAGAAGGAGAAAAAAGAGAAGAGGAA AATGGGACCA
ENSG00000048649 1132 1.87e-10 GACTACTGTG AAAAAAGAAAAAGAAGATGAAAAGGAA CTTGTGAAAC
ENSG00000125676 3855 2.31e-10 AGAAAAAGGG AAAGAGAAAGAAAAAGAGAAAAAAGAA AAGACTCCAG
ENSG00000073792 3630 2.31e-10 TCTGTGACAA AAAAAAAAAAAAAAAAAAGAAAAAAAA AGAAAAAACA
ENSG00000178951 5091 2.31e-10 CCTGGTACAA AAAAAAAAAGAGAAAAAAAAAAAAGAA AAACAATGCG
ENSG00000198604 1583 2.31e-10 AGAAGCGAAG AAAAAAGAAAAAGAAGATAAAGAGAAA AAGAGGGAAG
ENSG00000047410 2344 2.31e-10 TGAGAACTAC AAAAAAGAAAAAGCAGAAAATGAAAAA ATACAAAATG
ENSG00000153064 2054 2.86e-10 ACCCAAAGGA GAAAAAGAGAAGAAAGAAGAGGAAAAA GAGCAGGAGG
ENSG00000173575 4740 2.86e-10 AAAGTCCAAT GAAAAAAAAACAGAAGAAGAAAGAGAA CAAGGAGAAC
ENSG00000282100 631 2.86e-10 AGGTGAGAAA GAAGAGGAAGATAAAGATGATAAAGAA AAGCCCAAGA
ENSG00000187109 944 2.86e-10 GGCCAAGATT GAAGATGAGAAAAAAGATGAAGAAAAA GAAGACCCCA
ENSG00000078618 638 2.86e-10 AGAGGAGGTG GAGGAAGAAGAAGAAGATGATGATGAA GATTCTGGAG
ENSG00000164944 923 3.52e-10 GGAAGATGAA GAGGAAGAAGGTGAAGAGGATGAAGAA GGTGAAGGGG
ENSG00000147454 1574 3.52e-10 AAAAAAAAAA AAAAAAAAAAAAAAAAAAAAAAAAAAA AAAAAAAATT
ENSG00000153006 507 3.52e-10 AAAAATATCA GAAGAAAGAAAAGAAAAAAGAAAAAAA GAGTAAATCA
ENSG00000145555 10003 3.52e-10 GGTGATTTGT AAAAAAAAAAAAAAAAAAAAAAAAAAA AAAAAAAAAA
ENSG00000109536 310 3.52e-10 CAAAGATAAG AAAAGAAAAAGAGAAGAAGATGAAGAA ACCCAGCTTG
ENSG00000151612 15 3.52e-10 AAAAAAAAAG GAAAAAAGAAAGGAAAGAAAAGAAGAA AACCCCTCTT
ENSG00000078177 6894 3.52e-10 CTCCGTCTCC AAAAAAAAAAAAGAAAAAAAAGAGAAA ATATTTTGGT
ENSG00000144747 3395 3.52e-10 GCAGATGTAT GGAGAAAAAGCAGAAGAGGCAGAAGAA CTTCGATTAG
ENSG00000196132 1241 3.52e-10 GGAGGAAGAG GAAGAGGAGGAGGAAGAGGAAGAGGAA GAGGAGGAGG
ENSG00000163596 4230 3.52e-10 GACTCTCTCA AAAAAAAAAAAAAAAAAAAAAAAAAAA GCTAACTTTA
ENSG00000123636 2333 3.52e-10 GGATGAAGAG GAAGATGATGAAGAAGAAGATGAGGAA GATGATGAAG
ENSG00000124383 2335 3.52e-10 TCAATGATGC AAAGAAAACAGAAAAGAAAAAGAAGAA AAGACAGGAT
ENSG00000129347 1437 3.52e-10 TGAGGAGGAG GAAGAGGAGGAGGAAGATGAAGAGGAA ATGGAGGAAG
ENSG00000160602 3202 3.52e-10 CCCTCTCAAA AAAAAAAAAAAAAAAAAAAAAAAAAAA GTATTTGGTG
ENSG00000167524 1880 3.52e-10 CTCTGTCTCA AAAAAAAAAAAAAAAAAAAAAAAAAAA GATTTAAGGT
ENSG00000257122 2495 3.52e-10 CCCTGACTCA AAAAAAAAAAAAAAAAAAAAAAAAAAA AAGACTGGAA
ENSG00000174485 8439 3.52e-10 CCTGTCTCAA AAAAAAAAAAAAAAAAAAAAAAAAAAA CCAGAAAATA
ENSG00000138592 11571 3.52e-10 TCTCAAAAAA AAAAAAAAAAAAAAAAAAAAAAAAAAA TCCAGTTTTA
ENSG00000174197 13981 3.52e-10 GACTCTGTTT AAAAAAAAAAAAAAAAAAAAAAAAAAA GCGTGGCTTT
ENSG00000119596 6194 3.52e-10 CGAAGAACAG AAAGAAGAAAAGAAAGATGCAGAGGAA GAGGAAAGCG
ENSG00000156603 858 3.52e-10 CAGATCACAA GAAGAAGAAAAAGAAAAAAGAAGAGGA TCCTGAACGG
ENSG00000138193 8981 3.52e-10 CCGTCTCAAA AAAAAAAAAAAAAAAAAAAAAAAAAAA AAAAACACCA
ENSG00000116641 7933 3.52e-10 ATCTCTACCC AAAAAAAAAAAAAAAAAAAAAAAAAAA AAAAAAAAAA
ENSG00000064393 10891 4.32e-10 GTTAAAAAAA AGAAAAAAAAAAGAAAAAAAAAAAGAA GTAGAGGTGG
ENSG00000112290 1356 4.32e-10 AGGATAAGAG GAAGGAAAAGAGGAAGCAGAAGCAGAA AAATCTAGAT
ENSG00000077380 252 4.32e-10 GAAGAGAAAA GAAGAAGAAAGGAAAAAAAAAGAAACA GACCAGAAGA
ENSG00000275294 184 4.32e-10 AAAAGAAGAG AAAGAAAAAAGGAAAGAAGCAGAAGGA AGAACTCTGC
ENSG00000139697 2492 4.32e-10 AAGACCACAA GAAAAACAAAGAGAAAAAAAAGAAGAA AAGTATAGAT
ENSG00000225137 85 4.32e-10 GAAGAGAAAA GAAGAAGAAAGGAAAAAAAAAGAAACA GATCAGAAGA
ENSG00000120549 2673 4.32e-10 CTCCTCAAAG GATGAGGAGGAAGAAGAAGAAGAAGGA GACAAAATAA
ENSG00000152465 219 4.32e-10 TGGGAGCCAA AAAGAAAAAGAAGAAACAGAAGAGAAA AAAGGAGAAA
ENSG00000134597 550 5.30e-10 AAAAAGACAA AAAGGAAAAAAAGAAAAAAAAGAAAGA AAAAGAGAAA
ENSG00000155657 32488 5.30e-10 AGTTTATAGA GAAGAAGAAAGAGAGGAGGAGGAAGAA GCAGAGGTTA
ENSG00000084676 5221 5.30e-10 ATTTGGAGCA AAAAAAAAAAAAAAAAAAAAAAAAGGA GTTTGCTTTT
ENSG00000151461 3562 5.30e-10 AGAAAATCTT GAAGAGGATGAAGAAGAAGAAGAAGGT GGGGCTGAAA
ENSG00000118193 6597 5.30e-10 AATTCATTTA AAAAAAAAGAAGAAAAAAAAAGAAGAA TTCATTTAAA
ENSG00000179571 943 5.30e-10 TCCCAGTGAT GATGAGGAAGAGGAAGAGGAAGAAAAA GGGCCAGTGT
ENSG00000257923 5576 6.47e-10 TCAGGACAAA AAAAAGAAAAAAAAAGAAAAAAAAAAA AGAAAAGATC
ENSG00000008083 4806 6.47e-10 CTTAAGATTT AAAAAAAAAAAAAAAAAAAAGGAAAAA AAAGTGATGG
ENSG00000113810 1802 6.47e-10 TGCCCTCGAG AAGGAAAAAGAGAAAGAAGAAAAAAAA TTAAAGGAAG
ENSG00000100813 1157 6.47e-10 AGAGGAGGAG GAGGAGGAGGAAGAAGATGATGAAGAA GAGGAAGGTG
ENSG00000102531 1105 6.47e-10 TACAGAAATT GAAGAAAAAGATGAAGAAACTAAAGCA TTTGAAGCAC
ENSG00000120688 736 6.47e-10 AACAGAAAGA AAAGAAAGAAAAGAAGAAAAGAAAAAA AGATCCTTCA
ENSG00000123411 4631 6.47e-10 CCTTTTGCAT AAAAAAAAAAGTAAAGAAAAAGAAAAA AAAATACACA
ENSG00000139116 2064 6.47e-10 TAGAGAAGTT GAAAAGAAAAGAAAAGAGGAAGAAAAA AAGTGTGGCT
ENSG00000118058 16348 6.47e-10 TCTGGTTAGA GAAAAAGAGAAAAAAAAAAAAGGAAAA TGTGTCTAAA
ENSG00000116830 5967 6.47e-10 TCTCAAAAAA AAAAAAAAAAAAAAAGAGAGAGAAAAA AATCCTTACT
ENSG00000187257 786 7.89e-10 AAAAGGTAAA GAAGAAAAAGAAAAAGAAACACAAAGA GAATGAAAAA
ENSG00000131016 1042 7.89e-10 ATGCAAAGAG GAAGGAGAAGAGAAACAAGAAAAAGAA CCTAGCAAGT
ENSG00000072571 1818 7.89e-10 GCTGGAAGAT GAAGAAGGAAGAAAAGCTGAAAAAGAA AATACAACAG
ENSG00000163939 2671 7.89e-10 ACTAAAACGA GAAGAAGAAAAAAGAGAAGCTGAAAAG AGTGAAGATT
ENSG00000188315 2648 7.89e-10 CCTGTCTCAA AAAAAAAAAGAAAAAAAAAGGGAAGAA AGGAAACTGA
ENSG00000124831 1878 7.89e-10 AGAAGACAAA GAACAAGAAAAAGAAAAACAAGAAGAA AAAATCCCCA
ENSG00000100592 5494 7.89e-10 CCATTGTTGA AAAGAAAAAAAAAAAACAAAAAAAAAA CCTACTTTTT
ENSG00000203914 42 7.89e-10 GGAGGTAGAA GAAGCAGCAAAAGAAGACAAAGAAGAA TCTGATGATG
ENSG00000159712 1829 9.60e-10 CTTTCAGTAT GAAAAAGAAGCAGCAGAAGGAGAAGGA AGTGATTGTA
ENSG00000028277 4495 9.60e-10 GACCAAAAAG GAAAAAAAAAAAAAAAAAAGGAAAGAA AATCCAGGAC
ENSG00000152404 256 9.60e-10 AACACTCTGT GAAGAAAAAGAAGAAAAAAGACAAGCA TTCAAAAAAA
ENSG00000138182 2760 9.60e-10 GAATGAACTT AAAAATGAAAAGGAAGAAAAAGCAGAA TTAAATAAAC
ENSG00000186409 6801 9.60e-10 ACTCTGTCTC AAAAAGAGAAAAAAAGAAAAAGAAAAA
ENSG00000196739 6814 1.16e-09 GAGGAAAAAA GAAAAGAAAAAAGGAAAAAAAAAAAAA AAAAGCAAAA
ENSG00000074621 2670 1.16e-09 AGAAGAATGT GAAGATGAAAATGAAGCAGAAGGAAAA GGAGACAATG
ENSG00000178105 1779 1.16e-09 TGAAGAACAG GAAGAAGAAGAAGACGATGAAGAAGAA ATGGAAGAGA
ENSG00000121851 795 1.16e-09 AGAAGAAGAA GAAGAGAAGGAAGAGGAGGAAGAAGAA GAGTATGATG
ENSG00000162614 1075 1.16e-09 AAGAAGAGAA GATGAAAAAAGGAAAGCAGAAGAAGAA GCCAGAAGGA
ENSG00000116198 2393 1.16e-09 GGCTACAGAA GAAGCAGAAAAACAAAAGAAAGAAGAA ATAAAAGCTT
ENSG00000165699 3157 1.41e-09 GAAAAAACTT GAAGAAGAAAAAGCAGAAGCAGCTGAA GCAGCAGAAG
ENSG00000091656 13525 1.41e-09 CACAGCAGCC AAAAAAAGAAAAAAAAAAGAAAAAAAA CTTTAACTGG
ENSG00000083168 3749 1.41e-09 TGAGATCGAT GAAGAAGAGGAGGAAGAGGATGAAAAT GAACTTTTCC
ENSG00000154767 2714 1.41e-09 CAGTCATTGA AAGGAAGGAGAAGGAGAAAAAGGAGAA GCGGGCTCTA
ENSG00000072071 5650 1.41e-09 GAAAAGAAAA AAAAAAGACAAAAAAAAAAAAAAAGAA AAGAAAAAAA
ENSG00000119547 7929 1.41e-09 CCAAAGACCT GAAAAAGGACAAAAAGAAAAAAAAAAA AAGAAAAAAC
ENSG00000180357 2309 1.41e-09 CCAAGGACAA GAAAAAGAAAGACAAAAAAAAGAAGGA ATCTTCAAAG
ENSG00000139746 4176 1.41e-09 TGATTTAAAA AAAAAAAGAAAAGAAAAAAGAAAAGAA AAAAATTAAA
ENSG00000179456 648 1.41e-09 TTTGCCCAGT GATGAAGATGAAGGAGAAGATGAAAAA TTGAACATCC
ENSG00000165288 4973 1.70e-09 TGAAAACATG GGAGGAGAAGATAAAGAGAAAAAAGAA ACAAAAGAGA
ENSG00000156313 3166 1.70e-09 GGAAGGGGAA GAAGAAGGGGAGGAAGAAGGAGAGGGA GAGGAAGAAG
ENSG00000135205 152 1.70e-09 CACAGACACA GAAAAAGAAGAGGAAGAGGAGAAAGAT GAAAAGGATC
ENSG00000106443 806 1.70e-09 AGGAGAAAGA GAAGGAAAAAGAAAAGGAAAAGGAGAA AGAGAAGGAA
ENSG00000112305 741 1.70e-09 AAATAAATTG GAGAAAGAAAAGGAAAAAAAAAAGGAA GAGAAAAAGA
ENSG00000168724 3296 1.70e-09 GACTCCGTCT CAAAAAAAAAAAAAAAAAAAAAAAGAA AGTAATTTTA
ENSG00000109670 3420 1.70e-09 CCCCTGCAAA AAGAAAAAAAGAAAAGAAAAAGAAAAA AATCCCTTGT
ENSG00000018189 2586 1.70e-09 GGTGACTTTT GAAAAAAAAAGAAAAGAAAAAGCAGCA TCCTTATATT
ENSG00000101350 1496 1.70e-09 TGAGGCTGCT GAAGGAGAAAGAGAAAAAGATGGAGGA CCTGCGGCGG
ENSG00000065548 882 1.70e-09 TGTGTTGAAA AAAGATAAAAAGAAAGAAGAGAAAGAA GATGAAATTT
ENSG00000198783 533 1.70e-09 GGAGGAGGAG GAAGAGGAGGAGGAAGGAGATGGAGAA AGAAAAAGGG
ENSG00000259706 876 1.70e-09 GAAGGAAGAA GCAGCAGCAAAAGAAGAGAAAGAAGAA TCTTATGATG
ENSG00000259781 593 1.70e-09 GGATGAGGAG GAGGAGGAAGATGAAGAAGATGAAGAT GAAGAAGAAG
ENSG00000005810 10807 1.70e-09 GGAACCAGAG GAAGAAGAGGATGAAGAAAATAAAACA AGCAAAGAAA
ENSG00000236493 36 1.70e-09 ATCCTACTGT GAGCAAAAAGAAAAAGAAGAAAAAGAA GCCTTTTATG
ENSG00000060339 3294 1.70e-09 GCAGTTACTA GAAGAAAAAACAGATGAAGATGAAAAA ACCATATTAA
ENSG00000163125 4600 1.70e-09 TGTATTAAAA AAAAAAAAAAAAAAAAAAAGTAAAGAA ACACAACCAA
ENSG00000127481 8888 1.70e-09 TGGCTCCGAG GGAGAAGGAGAAGGAGAAACTGAAGGA GATGTCCACA
ENSG00000242732 1486 2.05e-09 AGATGAAGGA GAAGGAGGAGGAGGAGATGAAGAAGGA GGAAGAAATG
ENSG00000204256 3345 2.05e-09 CCAAGAGGAA AAGAGAGAAAAAAGAGAAAAAGAAGAA ACGGAAGGCA
ENSG00000075539 10973 2.05e-09 CATTTTGTAA GAAAAGAAAGAAAAAAAAAAAAAAAGA ATGTAGTCCC
ENSG00000180385 305 2.05e-09 CTCCGTCTCA AAAAAAAAAAAAAAAAAAGAAAGAAAA CTACAGGCGG
ENSG00000108848 1012 2.05e-09 AAGACGAAGG GAAGAGGAAGAAAGAGAAAAAGAAAGG GCTCGTGACA
ENSG00000122965 2219 2.05e-09 AGCAAAGATG GAAGAGGAGGAGGAGGAAGAGGAAGAA GAAGAAGAGA
ENSG00000166598 967 2.05e-09 GGAGGAAGAA GAAGCAGCCAAAGAAGAGAAAGAAGAA TCTGATGATG
ENSG00000198707 7550 2.05e-09 AGCAGCATTT GAAGGAGGAAATAAAGAAGCTGAAAAA AGAACTGGAA
ENSG00000084463 1185 2.05e-09 CTGGAAAATC AAGGAAGAAAAAGAAGAACATGAAGGA ACTGACTCCT
ENSG00000119917 2083 2.05e-09 ACTCCATCTC AAAAAAAAAAAAAAAAAAAAAAAAGAG TTGTTTTCTC
ENSG00000143178 2311 2.05e-09 TGTTTCATTT GAAAAAAAAGAAAGAAAGAAAGAAAGA AAGAAATCCT
ENSG00000005302 382 2.47e-09 CCTCCCCACT GAAGAAAAAGATGAAAATGATGAAAAC TCATTAAGCA
ENSG00000105821 2730 2.47e-09 ATTAAAAAAA AAAAAAAGAAAGAAAGAAAGAAAAGAA ATTCAGCTTT
ENSG00000106261 7044 2.47e-09 CTCAAAAAAA GAAAAAAAAAAAAGAAAGAAAGAAAGA AAATTGGGGA
ENSG00000214765 778 2.47e-09 TGAATTTCCA GAAACAGATGATGAAGAAGAAAAAAAA CTTGTTAAAA
ENSG00000113356 672 2.47e-09 TGAAAAATCA GATGAGGAAAATGAAGAGAAAGAAGGA AGCAAAGAGA
ENSG00000164022 497 2.47e-09 AGAAAATTGA AAAGAAAGGAGAGAAGAAGGAGAAAAA ACAGCAATCA
ENSG00000145220 826 2.47e-09 AGGAAGAACG GCAGAAGAAAAGGAAAAGAGAAAAGAA AGAACTAAAG
ENSG00000154265 789 2.47e-09 TCATATCGTA GCAGAAAAAGAAAAAAAAATAAAAGAA TTTTTAAAGA
ENSG00000100941 1064 2.47e-09 AGAAATAGAG GAAGCAGGAGAGGAAGAGGAAAAGGAA ATAGCGATTG
ENSG00000117523 1917 2.47e-09 AGAAATGGAG AAAGAAAGAAAGCAAGAAAAAGAAAAA GAACTAGAAC
ENSG00000104218 2444 2.96e-09 TCGGTTAGCT GAAGAAAGACAAAAAGAAGCAGAAAGA AAGAAGAAAG
ENSG00000009954 4132 2.96e-09 AGAGGAGGAG GAGGAAGAAGAGGAGGAGGAGGAAGAA GATTATGAGG
ENSG00000164190 4015 2.96e-09 CTAGGAAAAT GAAGAAAAAAGAAAAACAGAAGAAAAG GAAAGCATAT
ENSG00000224287 130 2.96e-09 CCTCTCCATC GAAGAAAAAAATGAAAATGATGAAAAC TCATTAAGCA
ENSG00000125633 1863 2.96e-09 AAAGTAGAAT GAAGATGGAAAAGAAAAAGCAAGAGAA CAAAATGAGA
ENSG00000162929 1943 2.96e-09 TGAGGTCACT GAAGATGAAGTTGGAGATGAAGAAGAA GTATCCAAGA
ENSG00000181626 1802 2.96e-09 ATGCCAATAT GAAAAAGAGAAAGAAGAAAGAGAAGTA GTCAGGAGAC
ENSG00000198740 844 2.96e-09 ATGAAAAGCA GAAGAAAAAGGAGAAGATAGTAGAGAA AGTCAGCGTT
ENSG00000103994 496 2.96e-09 AGAAGATGAT GGAAAAGGAGAGGAAGAGGAAGAAGAT TATTTTGACA
ENSG00000114062 3969 2.96e-09 AATAAAACAA AAAAAAGGAAGGAAAAAAAAAGAAAAA ATTTAAAAAA
ENSG00000139734 3270 2.96e-09 GGAGAATATC AAAAAAAGAGAAGCAGAGGAAAAAGAA AAACGTGTCA
ENSG00000127124 11768 2.96e-09 TATGTAAAAA AAGAAAGAAAGAAAAGAAACAGAAAAA AGAAACGTGC
ENSG00000090686 2552 2.96e-09 AGATGAATCA AAGGAAGAAAGAAAAGAAGAGGAGGAA TTAAATTTTA
ENSG00000148143 9890 3.54e-09 ACAAAAAAAG AAAGAAAAAGGAAAAAAAAAAAGAAAA TAATTGTGAC
ENSG00000127914 8195 3.54e-09 AGGGCAATGA GAAAAAACAGAGAGAGAAAGAAAAGAA AAGAAGCCCT
ENSG00000156427 1517 3.54e-09 AAAGGTTCTG AAAGGAAAAAAAAAAAAAACAAAAAAA AAGAAAAACA
ENSG00000131503 4509 3.54e-09 CTTGCTGCTA AAAGAGAAAAAAGAAAAGAAAAGAGAA AAAAGAAAAA
ENSG00000132466 4563 3.54e-09 CGAAAAGAGA AAAAAGAAAAGAGAAGAGAAGGAAGAA AAAGGAAGAA
ENSG00000114439 1668 3.54e-09 TAAACAAGCC AGAAAAGCTAAAAAAGAAAAAGAAGAA AAGCAAAATG
ENSG00000100281 1418 3.54e-09 GGCATAGTGA AAAAAAAAAGAAAAAAGAAGAGAAGGA CAAAGAGAGA
ENSG00000067066 2933 3.54e-09 GAAAAAGAAG GAAGAGGAAGAAGATGAAGAGGATGAA CAAGAGGAGG
ENSG00000138433 328 3.54e-09 ACCAGGAGCT AAAAAAGAAAACAAAGAGAAAGAAGAA ACAGAAGGAG
ENSG00000272333 1108 3.54e-09 AGAGAAGAAA GAAGAAGAAGAAAAAGACAAGGAGGGA GAAGAGAAGG
ENSG00000017797 712 3.54e-09 TTAAACAGTG GAAGGAAAAGAAGAAAAAGAAAAAGCC AATTCAGGAG
ENSG00000258301 552 3.54e-09 CTCAAAAAAA AAAAAAGAAAAGAAAAGAAAAGAAAGA AAACTCAGCT
ENSG00000183495 1320 3.54e-09 TGAAGAAGAG GAGGAGGAGGAGGAAGAGGAGGAAGAA AAATCTGAGG
ENSG00000175727 5969 3.54e-09 CCTATCTCAA AAAAAAAAAGAAGAAAAAAATAGAAAA TCCAAAAAGA
ENSG00000196935 12046 3.54e-09 AGCTATCTCA AAAAAAAAAAAAAAAAAAAAAAAAACA TGGTCAAGAT
ENSG00000148737 1845 3.54e-09 ACTATGGAAA GAAGAAGAAGAGGAAAAGGGACAAGCA GCCGGGAGAG
ENSG00000197748 2982 3.54e-09 ACAGCGTCAT GAAGAGGATGATGAAGAAGAGGAAGAG GAAGACAAGA
ENSG00000169306 3271 4.23e-09 GCCATTCGGG GGAAAAAAAAAAAAAAAAAAAAAAGAT GAGAAGAACA
ENSG00000112320 4547 4.23e-09 GATGAGTACA GAAAAAAAAAGAAAAAGAAAAGAAGAG AAAAAATTAA
ENSG00000124496 7354 4.23e-09 GCATTCCTTA AAAAAAAAAAAAAGAAAAAAAAAGGAA ACTGGGGCAT
ENSG00000131711 2440 4.23e-09 AGGAAGTTAA GAAGGAAGAGAAGAAGGAAGTGAAAAA GGAAGAAAAG
ENSG00000038219 9095 4.23e-09 GCAGGAGTCT GATGAGGAAGAGGAAGAAGAGGAAGAG GACGAGCCTT
ENSG00000174953 1366 4.23e-09 GCATGTAAAT AGACAAGAAAAAGAAGAAAAAGAAGCA ATATATAAAG
ENSG00000130816 2396 4.23e-09 AAATGCACCA GGGGAAGAAGAAGAAACAGAACAAGAA TCGCATCTCT
ENSG00000080986 1737 4.23e-09 ACAAAAAATT AAGGAAGCAGAGGAAGAGGATGAAAAA TGTGCCAGTG
ENSG00000153187 491 4.23e-09 CGATGAAGAG GAGGAGGAAGAGGAAGAGGAGGAGGAA GGAATCTCCG
ENSG00000117597 319 4.23e-09 GGAAGAAGAG GAAGATGAGGAGGAGGAAGAGGAAGAA GACAGTATTG
ENSG00000092853 1982 4.23e-09 AGATGGGTTT GAGGAAGAGGAGGAGGAAGAGGAAGAA ATGACAGATG
ENSG00000204138 4888 4.23e-09 GACTCCATCA AAAAAAAAAAAAAAAAAGAAGGAAGGA AGGAAAGCAA
ENSG00000184205 931 5.05e-09 GCTCCAGGAT AAAGAGAAAGAAGCAAGAAATGAAGAA ACGGTAATGG
ENSG00000165113 562 5.05e-09 ACAAATGAGA AAAAAAGAGAGAAAAGAAGAAAAAAGA AGGAACAGCA
ENSG00000096401 1059 5.05e-09 GCTAAGATCT GAAAAAGAAGGAAGAGATAGAAAAAAA GACAAACAGC
ENSG00000112659 5468 5.05e-09 GAGACTAGAG GAAGAGGAGGAGGAAGAGGAGGAAGAG GAAGCTGAGA
ENSG00000067248 1175 5.05e-09 AGCTGCTACT GAAGAAGAGAAAGATAAAAAGAAAGAA CCTCATGATG
ENSG00000064042 5101 5.05e-09 AGGAAAAAAT AAAAATAAAAAAAGAAAAAAAGAAAAA ATTAAAAAGA
ENSG00000088367 4020 5.05e-09 TTTGAAATGA GAAAAAGAAAAGAAAGCAAGAACAGAA AACGAAGCCA
ENSG00000187514 807 5.05e-09 TGAGGTAGAC GAAGAAGAGGAAGAAGGTGGGGAGGAA GAGGAGGAGG
ENSG00000167670 1214 5.05e-09 AGGAGGAGGC CAAGAAGAAGAAGGAGGAAGAGAAGGA GCTTAAGGAA
ENSG00000102908 87 5.05e-09 TGCCTAGTCC AAAAGGAAAAAAAAAGAAACAGAAAAA AGAAAAACTG
ENSG00000104131 304 5.05e-09 GGATGACGAT GATGATGAAAAAAAAGAGGAAGCAGAA GTAAAACCAG
ENSG00000196199 720 5.05e-09 AAAGCCCAAA AAAGATGAAGTAAAAGAAACAAAAGAA TTAAAGAAAG
ENSG00000173145 330 5.05e-09 TAAAAGGATT GAGAGGGAAGAAGAGGAAGAAGAAGAA GCCCTTCCTT
ENSG00000104375 1795 6.01e-09 AAGACTGCCT AAAAAAAAAAAAACAAAAAAAAAAGGA TATTGGTATG
ENSG00000145819 6671 6.01e-09 CTCCGTCTCA AAGGAAAAAAAAAAAAAAAAAAAAAGA ATGCCATGCC
ENSG00000048342 915 6.01e-09 AACTAATCAA GAGGAGGAGGAAGGGGAAGAAGAAGAA CCACCTGCAC
ENSG00000157388 3007 6.01e-09 GCCAGTAGGG GAAGAGGAAGAGGAAGAGGAGGAGGAT GAACCTGAGG
ENSG00000076650 2918 6.01e-09 AAGAGCACAG GCGGAAGAAAGAGAAGAAAAAGAAACA CAGGAAGCAC
ENSG00000012048 6568 6.01e-09 TGTGGCTCAA AAAAAAAAAAAAAAAAAGGAAAATGAA ACTAGAAGAG
ENSG00000083635 527 6.01e-09 CTCCCAGTAG AAAACAGAAAAAAAAGAAAAGAAAGGA ACCAGTTTTT
ENSG00000254759 444 6.01e-09 GATCGAAGAT GAGAAAAAGGATGAAGAAAAAGAAGAC CCCAAAGAAA
ENSG00000205531 1180 6.01e-09 TGACAATTTT GAAGAAGGTGAAGAAGGAGAAGAGGAG GAATTAGAAG
ENSG00000123240 2509 6.01e-09 ACTCTGTCTC GAAAGAAAGAAAGAAAAAAAGGAAGGA AGGAGAAGGA
ENSG00000154305 1250 6.01e-09 CTCTAGTTCA GAGGAAGAAAAAGAAGATGATGATGAT GCATTAGTCC
ENSG00000143341 205 6.01e-09 CGCTGAGGGG GAAAAAGAGGGGGAAAAAAAAGAAAAT GATTTCCTGG
ENSG00000117713 7634 6.01e-09 TTTAATGGTA AAAAAAAAAAAAAAAAATACAAAAAAA AATTCTGAAG
ENSG00000078674 2289 7.14e-09 TGAAGATGAT GAGGAGGAGGAGGAAGAAGCAGAAGAG GAGGGAGTCA
ENSG00000131018 21816 7.14e-09 AGATTTGATT AAAGCAAAAGAAAAAGAAGTAGAGAAA ATTGAGCAGA
ENSG00000132424 1691 7.14e-09 TTTAGAACCA AAAAAAGAGCATAAAGAAAAAGAAAAA CAAGGAAGGA
ENSG00000138688 1286 7.14e-09 ACTTGTTCCG GAAGAAACAGAAGAAAATATTGAAGGA GAAATGAGCA
ENSG00000008952 470 7.14e-09 GACAAAAAAA GAAAAAGAGAAAAAAAAAGATGGTGAA AAGGAAGAAT
ENSG00000124177 454 7.14e-09 GTACTGGAGT GAAGAAGAAACGGAAGAAAAAGGAGCC AGGAGACCAA
ENSG00000135090 3212 7.14e-09 GCCATTTACA AAAAAAAAAAAAAAAAAGAAAACAGAA AAAAATTCAG
ENSG00000263956 3660 7.14e-09 AAAAGAAGGG GAAGAAGATCAAAGAAGAAAAGAAGAA GGGGAAGAAA
ENSG00000268043 5118 7.14e-09 AAAAGAAGGG GAAGAAGATCAAAGAAGAAAAGAAGAA GGGGAAGAAA
ENSG00000085185 6657 8.46e-09 CAACAACAAC AAAAAAGAAAATGGAAAAAAAAAAGAT TAAAAAAAAA
ENSG00000135250 976 8.46e-09 CTAAAAACAA AAAGAAAAAACTGAAAAAGAAACAGAA GAGGCAGGCT
ENSG00000120738 1919 8.46e-09 AAAGGGGAAA GAAAGGGAAAAGGGAGAAAAAGAAACA CAAGAGACTT
ENSG00000183199 687 8.46e-09 TGATGATGAG GCAGAAGAAGAGAAAGGTGAGAAAGAA GAGGAAGATA
ENSG00000188177 492 8.46e-09 AGAAATACAA GAAAAAGAAGCAAAAGAGAATGAAAAG CAGAAAAGTG
ENSG00000135945 3436 8.46e-09 CAGCAGTGAA AGAAAAGAAAAGAAACAAGAAGAAAAA AACCATTGGT
ENSG00000141867 1830 8.46e-09 AGAACAAACC AAAGAAAAAGGAGAAAGACAAGAAGGA AAAGAAAAAA
ENSG00000168404 721 8.46e-09 CTCCATCTCC AAAAAAAAAGAAAAAAGAAAAGAAAAG AGCTGCTACA
ENSG00000118557 2991 8.46e-09 ACAAGAAGCT GAAGAAGGAGATAGAAGAGAAGAAGAT GAAAGCCGAG
ENSG00000103657 5693 8.46e-09 AGAAGGGGAG CAAGAAGACGGTGAAGAAGAAGAAAAA AAAGTTGACT
ENSG00000165525 1764 8.46e-09 CTGAACCACC AAAAGGAAAAAAGAAAAAACAAAAGAA TAAACAGCTG
ENSG00000070961 1354 8.46e-09 AAGAGGAAGA GAAGAAAGATGAGAAGAAAAAGGAAAA GAAAAATAAG
ENSG00000067715 915 8.46e-09 GTTTGTTCAA AAAGAAAAACAAGAAGAAGGGAAAGGA AAAAGGAGGG
ENSG00000205885 4842 8.46e-09 AGAAGAAGAA GAAGAGGAGGAGGAGGAGGAGGAAGAA GAAAGATGGT
ENSG00000065613 1500 8.46e-09 TGAAGATGGC AAAGAGGAAGATGAAGAGGAGGAAACA GAAAATTCTC
ENSG00000136770 846 8.46e-09 TACTAAGTAG AAAAAAGAGAGAAAAGAAAAAAAAGAC TGGCAGCAAG
ENSG00000146247 4484 1.00e-08 ACCATAACCA AAAGGAGGAAGAAAAGAAACAGAAGCA GCTCTGTTTC
ENSG00000051341 2944 1.00e-08 GAAGGCAGTG GATGAGGAAGAGGAAGCAGTTGAAGAA CGTCGCAATA
ENSG00000089048 934 1.00e-08 TGAAGATGAT GAAGAGGAGGATGAAGATGAAGAGGAG GATGAAGATG
ENSG00000115053 1025 1.00e-08 TGAAGATGAT GAGGAGGAGGAAGAAGAGGAGGAGGAA GAGCCTGTCA
ENSG00000138398 952 1.00e-08 ACAAGAAAGA AAAGAAAAAGCGAAAGAAAAGCAAGAA GAGTGCATCT
ENSG00000068912 615 1.00e-08 CCTTCTATTT GAAAAAGAACGAGAAGCAGAAGAAAAG GAAAAATCAA
ENSG00000115904 1168 1.00e-08 GAAGCAGTTA GAAGAAAAAAGTGAAGATCAAGAAGAC AAGGAATGTT
ENSG00000160352 2114 1.00e-08 CTCTGTCTCA AAAAAAAAAAAAAAAAGAAAAGAAAAT TCATACTGGA
ENSG00000171634 3032 1.00e-08 GAAAGTCAAA AAAAAAGAGAAGAAACAGGAAGAAGAA GAAACGATGC
ENSG00000074356 1067 1.00e-08 TGAAGAGGAG GAAGAGGAGGAGGAGGAGGAAGAGGAA GAGGAAGAAG
ENSG00000167522 4835 1.00e-08 TCCTAAAAGA GAAGAAGAAGAGAGAGAAACACAGGGA GAAATGGAGA
ENSG00000189079 5874 1.00e-08 AAAAAATCTA AAAAGAAAAAGGAAAAAAAAAAAAGAA CTGCTGTGGG
ENSG00000165732 615 1.00e-08 CTAAGCCCAA GAAGATGAAGAAAGAAAAGGAAATGAA TGGAGAAACT
ENSG00000148516 3539 1.00e-08 TGAGGAAGAG GAGGAGGAGGAGGAAGAAGTGGAAGAA GAAGAGGTAG
ENSG00000135837 6631 1.00e-08 TGAACCAGCT GAAGAAGGAACAGAAAAAAAGGCAAAA GGAAAGACTG
ENSG00000126705 6060 1.00e-08 CACAGTTTTA GAAAAAGACAAAAAAAAAAAAGAGAGA GAGAGAGCGA
ENSG00000136938 868 1.18e-08 AGATGAAGAT GAGGATGAGGATGAAGAGGAGGAAGAA GGTGGGAAAG
ENSG00000257335 5275 1.18e-08 TATTGCCCTA GATGAAAACAAAGAAGCAAAAGGAGAA CTTTTCTGGG
ENSG00000157741 849 1.18e-08 AGCGGAAGCG GAAAGAGGAAGGGGAAAAGGAGAAGAA GCCAAGGAAA
ENSG00000186472 5664 1.18e-08 TTCTTCAGAG GAAGAAGAATTGAGAGAGGAAGAAGAA TTATTAAAGG
ENSG00000111834 1266 1.18e-08 TCGTGAGGGG GAAGATGAAGAGGAAGTGGAAGAGGAA GATGTAGCTG
ENSG00000131437 1430 1.18e-08 GATGGAGAGA AAAGGAAAAAAAGAAGGGGAAAAAAGA AAGTCTCCCC
ENSG00000153113 1137 1.18e-08 CTCCACCCCA AGAGAAGAAAAGAAAGGTGGAGAAGGA TACAATGAGT
ENSG00000164309 7631 1.18e-08 TGTTGGTTCT GAAAAGGAGAAAGGTGAAGAAAAAGAA AATCAGGTAT
ENSG00000115355 2703 1.18e-08 GGAACATTAT AAAGAAAAAGGAGAACGAGCTGAAGAA CTTGAAAATG
ENSG00000261239 1044 1.18e-08 GTATAAATAT GAAAAAGAGAAAGCAGAAAGAAATGAA ATTATGAGAC
ENSG00000128829 590 1.18e-08 TCAGAGAAGG AAAGAAGAGATAAAAGAAGAGAAAAAA AGGAAAGAAA
ENSG00000100722 1159 1.18e-08 CAATCATGAT GGAGAAGAGGAGGAAGAAGATGATGAT TACGGGTCTC
ENSG00000179841 2573 1.18e-08 GACTCCTTCT CAAAAAAAAAAAAAAAAAAAAAGAGAA CCATTCACAA
ENSG00000100888 7926 1.18e-08 CAGGACTCCA GGAGGTGAAAAGGAAAAAAAAAAAAAA ATGTACCTGA
ENSG00000076108 2419 1.18e-08 AGAGGGAAAA GAAGGAGAAGGTAAAAATGAAGGAAAA GGAGGAGGTG
ENSG00000151746 3056 1.18e-08 ATTTAAATTT AAAAAAAAGAAAAAAGAAACAGAAAAC GTGTCTCAGA
ENSG00000119922 1429 1.18e-08 TAAGATGCGT GAAGAAGGTGAAGAGGAAGGTGAAGGA GAGAAGTTAG
ENSG00000117614 622 1.18e-08 GACTTCTGGG GGAAAAGAATAAAAAGAAAATAAAAAA AATGGCAAAC
ENSG00000147223 439 1.40e-08 CTCAGACAGC GAAGAAGAAGAGGAAGATGAAGAGCAG GAGGATGAAG
ENSG00000148296 401 1.40e-08 GGCCCCCAAA AAAGAAAAGGAAGAAAACACAAAAGAA ATTCCGGAAG
ENSG00000119335 1117 1.40e-08 AGAAGGGGAT GAGGATGAAGGTGAAGAAGATGAAGAT GATGATGAAG
ENSG00000153317 5703 1.40e-08 TTTTTTCAAA AAAAAAAAAAAAACAAAAACAAAAAAA AAACACAAAA
ENSG00000204574 883 1.40e-08 GCAAAAAGGA GAAGAAAAAGCTGAAAAAACAGATGGA GTATGAGCGC
ENSG00000133706 522 1.40e-08 TGATTTTCCA GATGAAGAAGAGGAAGAGGAAGAAACC AGTGTTAAAA
ENSG00000039123 86 1.40e-08 GAAAGGAAAG GAAAGAAAAGCAGGAAAAAAAAAAAAA GTCAGGGGAA
ENSG00000101040 4298 1.40e-08 TAACTTATTA AAAAAAAAAAAAGAAAAAGAAAAACGA TTTAAAAAAA
ENSG00000204120 2733 1.40e-08 TAGAAGACTG GAAGAGAGGAGAAGAGAAGAGGAAGAA AGGCGGAAGC
ENSG00000170396 2369 1.40e-08 TGGTTCCATA AAAGTAGAAGAAAGAAAAAAAGAAAAA AGTTATGTCA
ENSG00000109111 1763 1.40e-08 GCGTGTCAGG GAAGAGGGAGATGAAGAAGGTGAAGGT GACGAGGCAG
ENSG00000170004 56 1.40e-08 GGTGGTGTCG GAGGAGGAAGAAGAGGAGGAAGAAGAG GGCGACGAGG
ENSG00000166164 349 1.40e-08 ACAGAAAGCG GAAAAAGAGAAAGAAAGGAGAGAAGCA GATTCCAGGG
ENSG00000066933 8684 1.40e-08 AAAACAAAAA AAAAAAACAAAAAAAAAAAAACAAAAA AAAACCGTGA
ENSG00000139718 3492 1.40e-08 AGTGGCCAGG GAAGAGGAGGAAGAAGAGGAGGAGGAG GAGATGGTGG
ENSG00000134285 229 1.40e-08 ACTCCATCTC AAAAAAAAAAAAAAAAAAAAAAGTGAA GTCTTTACAT
ENSG00000073614 5037 1.40e-08 TAGCAAAAGA AGAAGAGAGAAAGAAAAAGAAGGAGAA GGCTGCTGCA
ENSG00000166037 1516 1.40e-08 CCCAGCTGGA GAAACAGAAGTTAGAGAAGCAGAAGAA GGAATTAAAA
ENSG00000164609 2309 1.64e-08 TTTCCATACT GAGGAAACAAGAAAAGAAGAAGAGGCA CATGAAGTGT
ENSG00000205940 690 1.64e-08 TAAGGCAGAG GAAGAGAAAGGTGAGAAAGAAGAGGAA AATAAAGATG
ENSG00000163961 1046 1.64e-08 GAGGTTGTTG GCAGAGGAGGAAGAAGAGGAAAAAAGA CAGGCAGAAA
ENSG00000129810 1217 1.64e-08 AGATACACAA GAAAGAAAAAGAGAAGAGAAAAGAAAA GCTAACAGGA
ENSG00000088340 5626 1.64e-08 AGGCTGGCAA GAAGAAGCGAAAGCAGAGGAGGAGGAA GGGCCGGCCA
ENSG00000130856 1566 1.64e-08 AACTGGATAA AAAAGAAAAAAAAATGATAAAGAAGAA GTCACCGTTT
ENSG00000185418 541 1.64e-08 GCCAAGACAA GGACATGAAAAAGAAGAAAATGAAGGA AAGCGAGGCT
ENSG00000156232 1660 1.64e-08 AGACAAGATA AAAGAAGAGGAGCAAAAGAAAAAAGAA TGGATCAACC
ENSG00000100815 8828 1.64e-08 ACTCTGTCTC AAAAAAAAAAAAAAAAAAAAAAAAGCT ATAGTACCTA
ENSG00000214182 335 1.64e-08 GGAAGAAGGT GGGGAGGAAGAGGAGGAGGAAGAAGAA GGTGATGGTG
ENSG00000256667 1127 1.64e-08 TTCAAAAGAT AAAGATGAACAGGAAGAAAAAGAAAAT TATTTTGGAC
ENSG00000196914 1913 1.64e-08 GCAAAGTATG AAGAAAGATAAAGAAGGGGAAGAAAAA GGGAAGCGAA
ENSG00000137501 5233 1.64e-08 ATATATGAAA CAAGAGAAAGAGGAAGAAAAAGAAGGT TTCTCTGAGT
ENSG00000143850 3149 1.64e-08 CTGAGGAGTT GAAGGAGAAGCAGAAGAAGGTGGAGAG GATCAAGACA
ENSG00000237307 2407 1.93e-08 AAGGAGGTGG GAAAAAAAAGAAGAAAAAAAAAGGACA AGAAACACCA
ENSG00000125351 1238 1.93e-08 TAAGAGAAAA GAAGAAGAAATGAAAAAAGAGAAAGAC ACACTTCGGG
ENSG00000188994 6494 1.93e-08 AGCAGAGGTC GAAGAGGAAAGTGAAGCTGGTAAAGAA AGTGAAGAAA
ENSG00000138758 1332 1.93e-08 ACCAAGAAGA AAAGAAGAAAGTGGAAGACAAGAAGAA GGAGCTTGAG
ENSG00000163535 591 1.93e-08 AACTTCAAAT GATGATGAAGATGAAGATAAAGAGAAA ATGCAGTGTG
ENSG00000119778 1161 1.93e-08 TATAGAAGTT GAAGAGGCAGAAGGAGAAGAAAATGAT AGACCATATA
ENSG00000117877 1007 1.93e-08 TCACCTCAGG GAAGAAGAAAAAGGAGATGCAGGTGAC AGAGGCCCCA
ENSG00000179981 6209 1.93e-08 CTTTCACTTG AAAAAAAAAAAAGAAGAAAAAAAGGCT TAAAGGCATT
ENSG00000054654 2370 1.93e-08 AAAGGCTGGA GAGAAACATGAAAAAGAAAATGAAGAA TTCACAGGGC
ENSG00000175820 3256 1.93e-08 TAGTCATATT GCAGAAGAAAAGGAAGATGTAAAAAGA TATTTACCTG
ENSG00000111364 2727 1.93e-08 AGCAGAAGGC CAAAAAAGAAAAGAAGAAAAAAATGAA TGAGAAAAGG
ENSG00000120800 8403 1.93e-08 ATATTGCTGC CAAGAAAAAAATGAAGAAACACAAAAA TAAAAGTGAA
ENSG00000156697 1678 2.26e-08 ATGCCCCTAA GGAGAAGAAAAAGAAGGAGCAAATGAT CGACCTACAG
ENSG00000011454 1668 2.26e-08 TCCTCCAGAA GATGATGAAGAGGAAGATAATGATGAA CCTCTCCTGA
ENSG00000255036 3469 2.26e-08 AGGAAGATGA GAAGGAGGAAGAGGAGGAGGAGGAGAA GCTGGAGGAA
ENSG00000228451 450 2.26e-08 AAAAGAGAAA GAAGAAAGGGGAAGAAAGAAAAAAGAA AAATTCAGGA
ENSG00000055609 11018 2.26e-08 ATCCCAGAGG AAAAAGGGAAAAAGAAAAGAACAAGAA AGAAGAAAAG
ENSG00000100354 259 2.26e-08 TGGAAGACAA GAAAAGGAAGAAAGAGGATAAAAAGAA AAAAGAAGCC
ENSG00000080345 6115 2.26e-08 GGAATCTTTG GAGACAAAAGAAGAAAAACCAGAAGAA ACCCCAAAAA
ENSG00000115504 1050 2.26e-08 AGATGACTTC GAAGAAGATAATGAAGATGATGATGAG AACAGAGTGA
ENSG00000186566 1989 2.26e-08 GGCTGTAGAT GAAGAAGGTGGAGAAGATGATAAAGAT GAATCAGCTA
ENSG00000032219 1226 2.26e-08 TGGCCCAGCT GAAGAAAATGATGAAGAGAAGGAAAAG GAGGCCAAAA
ENSG00000129518 448 2.26e-08 AGGTGACCAA GAAAAAAAAGAAGAAACAACACAAGAT TCCAACAAAT
ENSG00000165733 2158 2.26e-08 GACAGTGACA GAAGATAATGAAGAAGAAGATGATGAT ACTCTAGAAG
ENSG00000147202 4023 2.65e-08 CACCAAAAAC AAAAGAGAAGAAAAAGAATAGAAAGAA TTATCCAGTG
ENSG00000147548 1090 2.65e-08 TCAAAGCATG AAAGCAGAAAAGAAAAGAGGAAAAAAA GCAACAAGCA
ENSG00000122778 11548 2.65e-08 CCTGTCTCTG GAAAAAAAAAAAAAAAAAAAAGGAATA GGTAAAAGGG
ENSG00000122779 3545 2.65e-08 TCTTATCACT AAGAAAGAAAGGAAAGAAGGAGATGAA TAGAAGAAAG
ENSG00000164164 2908 2.65e-08 TCAAAGCCTG AAAGAAAAAACAGAAAAAGTAAAAGAT CCTAAGACTG
ENSG00000138709 3093 2.65e-08 GTTTAATTGT GATAATAAGAAAGAAGAAAAAGAAAGA AAAGTGGTAG
ENSG00000174799 2648 2.65e-08 ATTGGAATTG GAAGCAGCAGTGCAAGAAAAAGAAGAA ATGAAGAGCA
ENSG00000149531 85 2.65e-08 GAGCAAAGAT AAGAAGAGAAAAAGAGAAGATGAAGAA ACCCAGCTTG
ENSG00000125844 481 2.65e-08 AAGTCGAGAA GAAAAAGAAGGAGAAAACAGTGGAGAA GAAAGGAAAG
ENSG00000196912 4058 2.65e-08 ATGCCAATAT GAAAAAGAGAAAGCAGAAAGAGAAGTA GCTGTGAGAC
ENSG00000135976 5705 2.65e-08 ATGCCAATAT GAAAAAGAGAAAGCAGAAAGAGAAGTA GCTGTGAGAC
ENSG00000174501 5057 2.65e-08 ATGCCAATAT GAAAAAGAGAAAGCAGAAAGAGAAGTA GCTGTGAGAC
ENSG00000139618 8763 2.65e-08 ATTTCGCAAT GAAAGAGAGGAAGAAAAGGAAGCAGCA AAATATGTGG
ENSG00000204842 4467 2.65e-08 ATTACTGCTA AAAAAAAAAAAAAAAAAAAATCAAGAC TTGGAACGCC
ENSG00000133640 1121 2.65e-08 AAAGCAAAAG GAAGAGGAAAGGAAAAGGAGAGAAAAA GAATATGAAG
ENSG00000102241 2460 3.10e-08 AGATGACAAG GAAGATGAAGATGCAGATGGAAAGGAA GTTGAAGATG
ENSG00000147526 5554 3.10e-08 TGTCTCAAAA AAAAAAAAAAAAAAAAAAAAACCAGGA GTGAAAAAGG
ENSG00000122545 613 3.10e-08 CGAATTTCCA GAAACAGATGATGAAGAAGAAAATAAA CTTGTTAAAA
ENSG00000174891 576 3.10e-08 AAGAAATGAG GAAGAAGCAAAGAGAAGAAAGGAGGAA GACCAAGCCA
ENSG00000176542 12567 3.10e-08 GTTGATTTGT AAAAAAAAACAAAAAACAAAAAAAAAA CCTAGTAGCA
ENSG00000134324 751 3.10e-08 GCTCTGTAGT AAAGAAGAGAAGAAAAAGGAGGAGAAA GTCACAGCTG
ENSG00000118900 2186 3.10e-08 TTGTTCGGAT GAGGAAGAAGATGAAGAAAAAGGGGGC AGGAGGATAA
ENSG00000134900 3500 3.10e-08 TTCCACTGAT GCAGAAGGAAAGGAGGAGGAAGGAGAA AGTCCTTTGG
ENSG00000090615 3061 3.10e-08 CTGCTGCTCT GAAAAAGCAAATGCAAAAAATAAAGGA ACAGTTTCTC
ENSG00000110723 6662 3.10e-08 AAACTGATTG CAAAAAGGAAAAAAAAAAGATAAAGGA ATTTTGTAAG
ENSG00000166387 964 3.10e-08 TTGGCATGGA GAAGGAGCAGAGAGAGCAGGAGGAGAA GCAGAGAAAA
ENSG00000116754 2664 3.10e-08 GTATGACAGT GAGAAAGAGAAAAAAGAAGAGAAGAAA CCAATAGAAA
ENSG00000183638 4134 3.62e-08 GGTGCAATTA GAGGAAACTAAAGAAGGAACAGAAGGA GAAGGGCTGC
ENSG00000002079 4602 3.62e-08 TGCAGAAGTT GAAGAAAAAATTGGAGATGGAAAAGGA AGAACTCCAG
ENSG00000135541 832 3.62e-08 AGGAGATTAA GAGGAAAATAAGAAAGAAACTGAAAGA ACAGTTGACT
ENSG00000111879 2719 3.62e-08 TCAAACTATG GAAGAGGAAAAGGAAAAGGAGCAAAGA GCTCTTGAAA
ENSG00000112701 593 3.62e-08 CTTTGATCAT GAAGAAGAAAGTGAAGGAGATACAGAT AAAGATGGGA
ENSG00000118482 3031 3.62e-08 GTACTCATGA GAAGCAAGAGATGAAAAAGAAGAAAGT TGAAAAAGGA
ENSG00000114107 2547 3.62e-08 TTCAAAGCAG GAGGAAGAAAAGGAAGAAAGAAAAACT GTTTCATCAT
ENSG00000088325 2289 3.62e-08 AGTTACAGAA GGAGAAGAAAATAAAAGAACTGCAGAA AGGGGAGGTG
ENSG00000105270 277 3.62e-08 CCGAGGAGAG GAGGAAGAAGAGGAGGAGGAGGATGAA CCCGTCCCCG
ENSG00000074657 3911 3.62e-08 CCCACGTGAG GAAGGAGCACGGGAAGCAAATGAAGAA ACACCCCTGC
ENSG00000090905 210 3.62e-08 AAGAACAGTT GATGGAAGAAAAGAAAAAGAAAAAAGA CGACAAGAAA
ENSG00000198554 1255 3.62e-08 TAGTCTTCTC AAAGAGGAGGAGGAAGATGGTCAAGAA GGCAGCATTC
ENSG00000136153 3538 3.62e-08 GCAGAAGAAA AAAGAAGAGAGAGAAGAAATTGAAAAG CAGGCACTTG
ENSG00000167548 9768 3.62e-08 TGGAGCATGA GAAGAAGGAGCTGCAGAAGAAGCAGCA GCTTTCAGCA
ENSG00000187240 8650 3.62e-08 ATACAATGAT AAAAAACGAAAAGAAGAAAAGAAAAAA AATTCAGTTG
ENSG00000110075 2208 3.62e-08 TACAGACTCT GAAGAAGAAGATGGAGCAAAGCAAGAC TTGTTTGAAC
ENSG00000142621 2577 3.62e-08 AGGAGGCCAT GGAGAAGGAAAAGAAAAAGGTGCAAGA CCTGGAGAAT
ENSG00000142599 4187 3.62e-08 AGCGAGAGCG GGAGAAGGAGAAGGAGAAGGAGCGGGA GCGGGAGCGA
ENSG00000008128 1163 3.62e-08 AGAAATGAGT GAAGATGAAGAACGAGAAAATGAAAAC CACCTCTTGG
ENSG00000086758 7764 4.22e-08 GGATGAAGAG GAGGAGGAGGAGGAAGATGAGGAAGAT GATCAGGAGG
ENSG00000165181 1497 4.22e-08 CTATTTCTCT GATAAAGGAGCAGCAAAAGAAGAAAAA CCAAAGAATG
ENSG00000122574 2900 4.22e-08 GAAGACTGTG ACAGAGGAAGGAGAAAAAATAGAAGGA AACAGACTGA
ENSG00000204681 2418 4.22e-08 TCTTCACAAA GAAGGAAGAAAAGAAGGAGTGGAGGAA GACTCTGGAA
ENSG00000124795 569 4.22e-08 CGAGGACGAC GAGGAGGAGGAGGAGGAGGAAAAAGAA AAGAGTCTCA
ENSG00000040275 910 4.22e-08 GCTTAAAGAG GAAAAAGAGGAGCGAGAGAAAGAAGCA GTTTCTTACT
ENSG00000171530 109 4.22e-08 AGTGATGTAT GAAAAAGAGGCAAAACAACAAGAAGAA AAGATTGAAA
ENSG00000145703 4401 4.22e-08 TGCCTCTTGA GCAGAAGAAGAGGAAAATCCAGAGGAA TCTTCGGACG
ENSG00000177311 715 4.22e-08 AGTGGTTAAA GAAGAAAAAAATGAAAAAAGGCATGAA GAACCAGCCA
ENSG00000185658 2802 4.22e-08 TCTCCTCCAA AAAGAAGACGAAAGAGAAAGAAAGAAA ATAAGCCTAA
ENSG00000188687 3803 4.22e-08 TCCTCCCAGA GAAGGAAAAAAAGGAGACAGACAAGAA GAGGAAGAGA
ENSG00000130749 359 4.22e-08 AGCGGAAACG GAAGAAAGAGCGGGAGAAAGAGAAAAG GAGGTCGAAG
ENSG00000172361 1085 4.22e-08 AGACTTACAG GAAGAGGCAGATAAAAAGAAACAAAAA AGAGAAGATA
ENSG00000104093 1678 4.22e-08 AGGATCATCA GAACATGAAGATGGAGAAAGAGAAGGA AGTCCTAGAA
ENSG00000128908 4338 4.22e-08 GGAAAAGTAT GCAGAGAAGAAGAAAAAAGAAGATGAA TTGGATGGGA
ENSG00000100697 1544 4.22e-08 TTCTGAGGAT GATGATGAGGATGAAGAAATTGAAGAA AAAGAGAAGC
ENSG00000149311 10078 4.22e-08 ACTCCATCTC AAAAAAAAAAAAAAAAAAACAGAAACG TATTTGGATT
ENSG00000266338 2776 4.22e-08 GGAAGAAGAT CAAAGAAGAAAAGAAGAAGGGGAAGAA AAGAAGGGGA
ENSG00000046651 2083 4.91e-08 TCGACTGATT GAAGATGAAAGGAAGAATAAAGAAAAA GCTGTTCATT
ENSG00000148337 2896 4.91e-08 TGAAGAAGAG GAAGAGGATGATGAGGATGAAGAAGAG ATCGAGGTTG
ENSG00000214814 3971 4.91e-08 ATGGGCCAAA GAAGAAGAAAGACAAAATGCTCAAGAA GAAACCCAAA
ENSG00000104356 1228 4.91e-08 AATTGGCAAG AAAAGAAAAAGGAAAGATGATGGAGAA AATGCTAAAC
ENSG00000023287 4446 4.91e-08 ACAACTTGAA GAGCAAGAAAAAAGAAAGAATGAAGAA ATGCAAAATG
ENSG00000001629 3877 4.91e-08 CTGACAAAAA GAAGAGCAAGAGAAAGAGAAACAAAAA TGAAATAAAT
ENSG00000134982 7800 4.91e-08 AGAATCCAGT GAAAAAGCAAAAAGTGAGGATGAAAAA CATGTGAACT
ENSG00000153914 6671 4.91e-08 GAGAGAGAGG GAAAAGGAACGTGAAAAAGAAAAGGAA CGGGGTAAAA
ENSG00000039560 1917 4.91e-08 GAATGCATTA GAAGAAAGTGAAAGAAATAAAGAGAAA GTGAGAGAGT
ENSG00000152583 720 4.91e-08 GGCTGAAGCT GAAGAAAATGAAAAAGAAACAGCAGTA TCCACAGAAG
ENSG00000173473 2536 4.91e-08 TGAAGGTGAT AAAGCACAAGATGGAGAAAATGAAAAA AATAGTGAAA
ENSG00000163808 3479 4.91e-08 TAAACCAAAA GAAAGAGGAAGTAGAACAGAAGAAGAA TGAATATAAC
ENSG00000077097 3533 4.91e-08 AGAAGCACAA GAAAAGGCAGCAGAAGAGGATGAAACA CAAAACCAGC
ENSG00000124228 430 4.91e-08 TGGGAAGTTG GAAAAGGAGAAAGAAGCAAAGGAAGGC TCTGAACCAA
ENSG00000141519 2487 4.91e-08 GCAAGATTGA GCAGGAGAAGAAGGAGCAGAAGGAGAT CGAGCACCAC
ENSG00000166963 2002 4.91e-08 AAGACAAGGA GAAAAAAGAGATCAAAAAGGAGAGGAA AGAGCTCAAG
ENSG00000100852 4017 4.91e-08 CCCACAAAGT GAAAGAAGATAAAAAGCAGAAAAAGAA AACTAAGAAC
ENSG00000020922 1427 4.91e-08 TTTCAGGCAT AGAGAACAAAAGGAAAAAACAGGAGAA GAGATCAACT
ENSG00000127603 9847 4.91e-08 GACCTCAAGT GAAAAAGGGAAAGAAGCTGATACAGAA ATGGGATTTT
ENSG00000147133 5627 5.71e-08 GGTATCAGAG GAGGAAGAAGATGAGGAGGAGGAAGAG CAGCGCTCTG
ENSG00000157657 2878 5.71e-08 CTTGACTTCG GGGGAAAAAAAAAGAAAAAGAGAAGAT AACATTAGAA
ENSG00000180071 2206 5.71e-08 GCTTCAGTGT GAAAAAGAAAAAGCAGAAAGAGAAGTG ATTGTGAGAG
ENSG00000151914 14354 5.71e-08 CCCAAAAAAT GAAGCAGGAGATACAGCAGGAAAAGAA GCAGATAAAA
ENSG00000165671 3930 5.71e-08 TTGCTCCTAA GAAAAAACAAAAGAAGGTACAGGAGCA GGTGCACAAG
ENSG00000155506 3837 5.71e-08 TTCCATCCTT GAAAAAATGGGGAAAAAAGAAGAAAAA AGACAAAATC
ENSG00000163617 2289 5.71e-08 GAAAACGAGA AGAGAAGAGACTGAAGAAAATGAAAGA ACTTGAGAAG
ENSG00000181555 4234 5.71e-08 CATGGTGGTG GCAAGAGAAAAAGAGGAAGAAGCAAAA GTGAAAACCC
ENSG00000100393 5786 5.71e-08 ACTGGAACAG GAGGAAGAAGAGAGAAAACGAGAGGAA AACACCAGCA
ENSG00000131051 2213 5.71e-08 GAACGTAGCA AAAAGAGGAAAAAAAGCAAGAGCAGAA GTCGTAGTCA
ENSG00000101343 2507 5.71e-08 CCAAACTGTG GAAGAAACAGCAGCAGGAAAAGGAGGA TGCTGAGCAC
ENSG00000182621 3011 5.71e-08 TTTGACACTG GAAGATGAAGAAGAAGTAAAGAAAGAG GCTGATCCTG
ENSG00000008869 3727 5.71e-08 CTTAAGTAGT GGAAAAGATGAAGAAGCTGAAAAGAAA GATGAGATGG
ENSG00000115761 1642 5.71e-08 ACTTCGTGAA AAAGAAGAGGAGGAAGAGCCGGAAGGA AAACCAAGTG
ENSG00000091622 5374 5.71e-08 AGAGAGAGAG GAAGAGAGAGAGAGAGAGGAAGAGAGA GAGAGAGCTC
ENSG00000158545 748 5.71e-08 GCGACCGGGA GAAGGAGCGGGAGAAGGAGAAGGGGAA GCCCAAGCCC
ENSG00000134884 539 5.71e-08 TGGACGAGAA GCAGAAGCGAGAGGAGGAGGAGAAGAA AGCGGAGTTC
ENSG00000137710 1296 5.71e-08 ATTAGAGAAT GAAAAGAAGAAAAGAGAAATAGCAGAA AAGGAAAAGG
ENSG00000158636 4168 5.71e-08 TACTTTTTTA AAAAAAAATGAAAAAGAAAAAAAAAGC TGCACATTTA
ENSG00000170242 5112 5.71e-08 TGACTCTTGG AAAGCAGCAAAAACAGGAGCTGAAGAA AAGAAATTCT
ENSG00000166197 1955 5.71e-08 TAAGAACAGT GAGGAGGAGGAAGAAGAAAAGAAAAAG GCGGCAGTGG
ENSG00000196233 10479 5.71e-08 AGGGTTATGT AAAAAAAAAAAAAAAAAAAAAAAGCAA CTATATGTGG
ENSG00000156042 356 5.71e-08 TTTTACCAAA GGAAAAGAAACAGAAAGAAGAGAAGAC CTTAATTCTT
ENSG00000148498 4199 5.71e-08 GCCAGGAACA GAGGCGGAAGGAGCAGCAGATGAAGAA GCAGCCTCCT
ENSG00000116539 11427 5.71e-08 CTAAAATTTT AAAAAAGATGAAAAAGAAAAAAAAACT TTGTAAAATG
ENSG00000169641 1403 5.71e-08 AAAATACTTG AATGAAAAGGAGAAAGAAAATGAGAAA TTGATAAAAG
ENSG00000197724 3202 6.62e-08 CCCAGCAGGA GGAGCAGAAAAGCAAGAAAAAAAAGAG TGCCAAGAGG
ENSG00000122786 767 6.62e-08 AAGAAGACAA GGAAAAGGAGGAGGAGGAAGAGGAGAA GCCAAAGCGA
ENSG00000164902 3772 6.62e-08 ACTCCCTCTC AAAAAAAAAAAAAAAAATACAAAAAAT TAGCCGGGCA
ENSG00000064692 1333 6.62e-08 TATACATATG GGAAAAAAAGGAGAGGAAACAGGAAAA TTAAATCAAG
ENSG00000132842 2433 6.62e-08 AAGTGATTCT GAAGATGGGGAGAAGGAAAATGAAAAA TCTAAAACTT
ENSG00000145700 4141 6.62e-08 TGCTTTGGAT GAAGCAGATGATGAAAAAATGAAAGAA TTACTAAGAT
ENSG00000145734 1646 6.62e-08 ACCTAAATCA AAAGAAAAGAAGGAGGAAGAAGCAAGA TGGAGCTAAT
ENSG00000163660 3671 6.62e-08 TGAATTACTG GAAAAAGAAGTAGAAAAAAGAAAAGTA GCCTTACAAG
ENSG00000198900 424 6.62e-08 AAGATTCTGA AAAGAAACACAAAGAGAAGGAGAAGAC CAAACACAAA
ENSG00000157827 1733 6.62e-08 AAAAATGGTC AAAGAAAAAGAAGAAGCAATTCAAAGA CAGTCTACCC
ENSG00000170703 2672 6.62e-08 CCTTCCAAAT GAAGAAGAAGGTAGAGATGCAGGGGGA ATCGGCAGGC
ENSG00000103740 4908 6.62e-08 CAAGCTCTGA GAAAAGGAAAAAGCAAAAATAAAAGAT GTATCCGCAA
ENSG00000137776 557 6.62e-08 ATTAATAGAG GCAGAAGGAATAGAAGATATAGAAAAA GAGGACATCG
ENSG00000110318 4573 6.62e-08 GACCCAGCCT CAAAAAAAAAAAAAAAAAAGTGATGAA TCAAAATTAG
ENSG00000179532 11458 6.62e-08 TGAGCAGGAG AAAGAGCAAGAGGAAAATGAAGAGAAA GAGGAGGAGA
ENSG00000122483 2596 6.62e-08 AAAGCAAAGG GGAAATGAAAAAGGAAAATATGAAGAA AGATGAAGCT
ENSG00000011007 1600 6.62e-08 ACCAGCCCCG GAAGAAAAAGAAAAAGATTGTGAAAAC TTCAGCCACG
ENSG00000102387 1197 7.67e-08 TGGAAATTCA GAAGCAGATTGAGAAAAAGGAGAAAAA GCTCCATAAG
ENSG00000129292 7224 7.67e-08 ACCAAACATA AAAGAAGATAAAGAAAAAACTAAGAGA TAAAGATTAT
ENSG00000106344 788 7.67e-08 GGGCAGAGAG GAAGAGGATATGGAAGAGGAAGAAAAC GATGATGATG
ENSG00000077063 690 7.67e-08 GGCCAAACTG GAAGAGGAAAAGAAAAAGACGAATGAA TTAGAAGAGG
ENSG00000146830 4682 7.67e-08 TTTTTTTTAA GAAAAAAAGATGAAAAATGAAAAAAAA AATGGTTAGG
ENSG00000263001 3 7.67e-08 AA AGAAAAAAAAAAGGAGGAGGAGGAGGA GGGTGAGAGA
ENSG00000253187 616 7.67e-08 CTTGGCCAAG GAAGAAAGGAAGAAAGAAAAAAGAAAC CCAGGGGCCT
ENSG00000112531 35 7.67e-08 AAGTGAGTGA GGAGGAGGAGGAGGAGAAGGAGGAGGA GGAAGAGGAG
ENSG00000146414 406 7.67e-08 TTCAAAAGGT GAAGATGTAGAGAAACAAAAAAAAGAA CCGATGAGTA
ENSG00000172262 2173 7.67e-08 AGTGGATTCT GAAGCAGAAAAGGCAGAGAATGAGGAC AGAACAGCTC
ENSG00000198862 1559 7.67e-08 CTGGGAAGCC AAAGCAGACACGGAAAAAGATGAAAAA ACAGCTCACA
ENSG00000196074 4121 7.67e-08 TAATTCCAAT GAAGTAGAAATGGAAGAGAAAGGAGAA AGGAGAGCAA
ENSG00000198646 36 7.67e-08 CTCCGTCTCA AAAAAAAAAAAAAAAGTGAAAGGAAAA TGAGGGGAGA
ENSG00000126464 5229 7.67e-08 GGCCTGTTGA GAAGGAAAAGGAGAAGGAGAAGGTGAC ACGTGGAGAG
ENSG00000099783 373 7.67e-08 CTCAGAATGA GAAGAGGAAGGAGAAAAACATAAAAAG AGGAGGCAAT
ENSG00000103335 109 7.67e-08 CGGGGCGGCC GAAGGAGAAGGAGGAAGAGGAGAAGGC GGCGCGCGGG
ENSG00000198901 1545 7.67e-08 AATTGATGCG AAAACAGAAAAAGGAGAGAAAACAGGA ACTGAAGCTA
ENSG00000196498 580 7.67e-08 TCTCTAAGCT GAAGAAGAAGCAGCAACAGCTGGAGGA GGAGGCTGCC
ENSG00000166004 7861 7.67e-08 AGTGAAACAA CAAAAGGAAGAAAAAACAAAACAAGAA GCTTATGCCC
ENSG00000173681 1141 8.87e-08 ATGACAAATG GAAGGAAAAAATAAAGAAAGAAGGGGA TTGTAGAAAA
ENSG00000147010 453 8.87e-08 ACTTTGTAAG AGAAATAAAGAAAGAGATGAAGAAAGA CCCTCTCACC
ENSG00000136813 5548 8.87e-08 AACCAAAAAT GAAGAGGAGAATGAAAAGGAAAAGGAG CTCCAGCTGG
ENSG00000198000 379 8.87e-08 CCAAGAGAGA GAAGCAGCAAAAGCTAAGAAAGAAGAA TCAACAACAG
ENSG00000129422 3658 8.87e-08 ATTGAAATCA GAAGAACAAAAAAGAAGAGCAAGAGAA AAAGCAAATT
ENSG00000196586 3079 8.87e-08 AGAAGAAATG GAAAAGGAAAGAAAAAGACGTGAAGAA GACGAAAAAC
ENSG00000174720 364 8.87e-08 GGTAATGGAA GAAGAAAGCACTGAAAAGAAAAAAGAA GTTGAAAAAA
ENSG00000109321 601 8.87e-08 AAGAAAAAGG GAGGCAAAAATGGAAAAAATAGAAGAA ACAGAAAGAA
ENSG00000090989 2596 8.87e-08 ATGTCTAGAA GCAGAAAAAAAAGAAGCCAAACAAAAA TACACAGATC
ENSG00000170448 354 8.87e-08 CTCTTCATCT GAAGAAGGAGATGAAGATTTTGAAGGA AAACAGGGAA
ENSG00000128408 892 8.87e-08 CAGTGGAAAG GAAAAAGCAAGAGAAAAAGCAAGAACA AGAGGACAAC
ENSG00000005436 765 8.87e-08 AAGCAGAAAT GAAGAAACAAGTGAAGAAAGTCAGGAA GATGAAAAGC
ENSG00000196705 5275 8.87e-08 GACTCCATAT AAAAAAAAAAAAAAAAAAAAAAGAGCT GGGCGTGGTG
ENSG00000101773 2460 8.87e-08 TCTTAAAAAT GAAGAAGCAAGAGCAGAAGGGAGAAAA AAGTTCAAAT
ENSG00000136492 3686 8.87e-08 TTATGATCCT GAAGATACAGATGAAGAAAAAAATGAC CTAGCTGAAA
ENSG00000180806 805 8.87e-08 ATCGAAGGAT GAAGATGAAAAAGATGAATAAAGAGAA AACCGACAAG
ENSG00000111642 6460 8.87e-08 TAAATGAAAT AAAGTGGAAAAAAAAAAAAAGGAAAAA ACCAAAAGCA
ENSG00000175216 2541 8.87e-08 CACAAGTGGT ACAGATGAAGGAGAAGATGGAGATGAA CCAGATGACG
ENSG00000182827 601 8.87e-08 ACAAAATAGA GAAGGAAGAGCAAGAAAAAAAAAGGAA GGAGGAAGAG
ENSG00000106462 707 1.02e-07 AGACGATCCT GAAGAAAGAGAAGAAAAGCAGAAAGAT CTGGAGGATC
ENSG00000164221 1320 1.02e-07 AGGATAATCA AAAGCAAAAAGAGGAACAAAGAAAGAA ACAGAAATTG
ENSG00000164066 11626 1.02e-07 TACTAAAAAT ACTAAAAAAAAAAAAAAAAAAAAAAAA ATTAGCCGGG
ENSG00000138792 176 1.02e-07 GTGGGAACGT GAAAAGGGAGAGGAAAAGGCGCAAGAA GCCAGAGAGA
ENSG00000067900 2886 1.02e-07 CGAAAAAGTG GAAGGAGAAAGAAAAGAGGCTCAAGAC ATGCTTAATC
ENSG00000131747 3847 1.02e-07 AATGAAAGCA GAGGCAGAAAAGAAAAATAAAAAGAAA ATTAAGAATG
ENSG00000177200 1887 1.02e-07 TGCTTCAGTT GAAGGAAAAGAGGAAAAGAAAGGTAGA AGGATGAAAT
ENSG00000091262 2602 1.02e-07 CAGACAGCCA GGAGATAGAGGAGAAGGAGAAACAGAA CCTGGGACCA
ENSG00000123104 10921 1.02e-07 TAGAAATTAT AAAGCAAAAAAAAAAAAAACAGCAACA AAAAATCGAA
ENSG00000069493 1611 1.02e-07 TGATGATGAT GATGATGACGAGGAAGCTGAAGAAAAA GCGCCAGTGA
ENSG00000060237 2371 1.02e-07 AGTTGGTACG GGAGGAGCAAGAAAAAAAAAAGCAGGA AGAGAGCAGT
ENSG00000150316 565 1.02e-07 GGCCAGGAAG GAACAAGAACAAAAAGCTGAAGAAGAG AGGATTCGTA
ENSG00000166833 1894 1.02e-07 ATGAGAAAGA GAAGGAGAAACAACAGCGGGAGAAGGA TAAGGAGAAA
ENSG00000116254 397 1.02e-07 ATAAAAAGAA GAAGAAGAAACTCAAGGACAAGAAGGA GAAAAAAGCC
ENSG00000101868 2510 1.18e-07 GCAAAAACTG GGAGATGAAGATGAAGAAATTGATGGA GATACCAATA
ENSG00000129295 928 1.18e-07 TTAGACACAT GGAAAAACAACGGAAGAAACAGGAAAA ATTAAGTGAA
ENSG00000147601 1829 1.18e-07 AGGACTTAAG GAAGCTGAAACAGAACAAAAAGAAGAT TGGTTATTTC
ENSG00000205413 1417 1.18e-07 ATTCAGAGCA AAAACAAATAAAAAAGAAAGAGAGGGA CCAAAGTTGG
ENSG00000127947 429 1.18e-07 CACAGCCACT GGAGAAAAAGAAGAAAATGTTAAAAAG AACAGATACA
ENSG00000118412 1604 1.18e-07 ACATAGAACT GAAGATAAGAGGAAAAGAGAACAAGAA AGCAAAGAAG
ENSG00000168916 1282 1.18e-07 CTATGTTGGT AAAGAAGGAAGAGGAGGAGGAGGAGAG CCACAGGCGA
ENSG00000152582 2834 1.18e-07 GAAGAAATTA GAAGAAAAGGAAGCTGAGAAAAAAGCA GCAGCTTCCC
ENSG00000172493 3324 1.18e-07 ACCTTCACAT GAGGGAGGCAAAAAAGATGAAGCAGAA AGCAGAGTTA
ENSG00000109805 429 1.18e-07 ATCAGATATG GAAGATGATGAGGAAGAGGAAGATGGT GGCCTTTTAA
ENSG00000163872 4119 1.18e-07 TAAACATCAA GAAGGAGCAGGAAGAGAAACAAGAGGA AGTCAAGTTC
ENSG00000173230 5682 1.18e-07 TTGCTGGATT AGAGGAGGAGAAGCAGAAAAACAAGGA ATTTAGCCAG
ENSG00000180376 1536 1.18e-07 GAAACAACTG GAGGAAGAGCAAAGAAAGAAGGAAGAA CAAGAAGAGG
ENSG00000182670 6281 1.18e-07 CATCACGGCT CAAGAAAAAAAGGAAGAAGAAAAACAT TAAAACAAAA
ENSG00000185404 106 1.18e-07 GAAAACCCAA GAGGAAAAGAAGAAAAAAGAAGGGGCA TGGCTGGAGC
ENSG00000144426 5968 1.18e-07 TGTTGATGAG AAAGAAGAACAGGATCAAAAAGAAAAA TTGGTATTGA
ENSG00000153201 8224 1.18e-07 TAGACCCTTG GAAGAAAATACAGCAGATAATGAGAAA GAATGTATTA
ENSG00000115760 11823 1.18e-07 GAAAAACCAT GAAGAGAAAGAAAAAGTTAAAGCGGAA AATGGATTTC
ENSG00000269404 2896 1.18e-07 TCCCTTCTGT GAAAAAGGGAGAGAAGGAGGAGGAAGA TCTCAAAAAG
ENSG00000125651 1422 1.18e-07 CGCCTGAGGA GGACAAGGAGGAGGAGGAGGAGAAGAA GGCACCCACC
ENSG00000104885 5584 1.18e-07 AATGCACAGT GAAGAGGAAAGAAAAGCGAGGGGAAAA AACCTTATTT
ENSG00000119685 1949 1.18e-07 TGTTAAAACT GAGACAGAGAGTGAAGAGGAGGAAGAA GTCGCATTAG
ENSG00000092148 5542 1.18e-07 ACCTGAGCCA GATGAAGAAGATGATGAGAATGAAGAT GACAATCAGG
ENSG00000109920 1007 1.18e-07 TTTATTGCCT GAGGGAATAAAAGAAGAAGAAGAGAGA TGGAGAAGAA
ENSG00000198730 3288 1.18e-07 AGGGTGGTGA GAGAAAGAAGAAAAAGAGGAGAAGACA TCCAAAGGGA
ENSG00000107581 420 1.18e-07 GAAAATGGCA GAGGAAAAAACTGAAGCTGCTAAAGAA GAATCTCAGC
ENSG00000099290 1637 1.18e-07 GAGTCAGACA GATGAAAATAAAGCAAGAGCAGAAAAA AAGGTTACCT
ENSG00000172661 1601 1.18e-07 GAGTCAGACA GATGAAAATAAAGCAAGAGCAGAAAAA AAGGTTACCT
ENSG00000170759 1479 1.18e-07 AGAACAGTGG AAAAAGAAGTATGAAAAAGAAAAAGAA AAAAATAAGA
ENSG00000102390 840 1.36e-07 CAAAACTGAC AAAGGAGGAGAAAAAGGGAAAGAAGCT GACAAAGAAA
ENSG00000181404 1307 1.36e-07 AGCGAAAGCT GGAGAAGCAGCAGCAGAAGGAGCAGGA GCAAGTGAGA
ENSG00000156802 880 1.36e-07 AGATGATGGT GAAGATGAAGATGATGAAGATGATGAT GATGATGACG
ENSG00000254093 1071 1.36e-07 TAGAAGAAAC GCTAGTGAAAAAGAAGAAGAAGAAAGA TTCCAAATGA
ENSG00000029363 2279 1.36e-07 GAGAGTTTTT AAAGAAGAAAATCAAAAGGGAGATAAA AAATTAAGGT
ENSG00000171467 3912 1.36e-07 AATTCAGCTG GAAGAAGCCAGAAAAAGAAGAGGAGAA AAGTTCATTG
ENSG00000152409 2653 1.36e-07 GTTACAGGTA GAAGAGAAAACTGAAGAGGTGGGAGAA GGAAGAGTCA
ENSG00000164151 1999 1.36e-07 TAGAGAATTG GAAAAGGAAAAAGAAGATACTCAAGGG TTCACTTTAG
ENSG00000153147 3511 1.36e-07 GGAACTAGAA GAAAAGGAGAAGGCAGAGAAAAAGAAA CGAGGACCAA
ENSG00000101132 362 1.36e-07 TCACAGAGCT GAAGGAAGAAATAGAAGTAAAAAAGAA ACAACTCCAA
ENSG00000261949 80 1.36e-07 ACGACAGAAA AAGAAAGGAAAAGGAAGAAAACAAGAA AAGAGAGCGA
ENSG00000099381 3636 1.36e-07 TGACGAGGAA GATGAGGAAGATGAAGATCGAGAGGAA GCTGTGGATA
ENSG00000077157 1195 1.36e-07 ACCTAAGTCC CAAGAAATGGAGGAAGAAAATAAAGAA TCTAGTAGCT
ENSG00000066279 677 1.36e-07 TAGGAAATGC AGAAGAGCAGAAAAAGAAAAAGAGGAG TCTTTGGGAT
ENSG00000132780 2630 1.36e-07 TGAAGGCTCA GAAGAGGATGATAAAGAAAATGATAAG ACCGAAGAAA
ENSG00000116731 1658 1.36e-07 TGATTTGGGG GAAGAGGAGGAGGAGGAAGAGGAGGAG GATGAAGAAG
ENSG00000089682 3209 1.57e-07 GGGAGTACAG GAAAAAAGGAAAAGAAATGAAGGAGCA GAAAAATATT
ENSG00000147905 1639 1.57e-07 CAGGTGGCCT CAAGAAAATAAAGAAACACAAAAAGAA ATGAAGAACA
ENSG00000071243 1467 1.57e-07 TAGGACTTTA AAAAGAAGAGAAGAGAAAGAAGAAACA ATGCATTTCC
ENSG00000277149 957 1.57e-07 TGGATCACGT GAAGAAAGAAAAGAGAGAAAAGGAACA GCAGGAAGAG
ENSG00000151917 485 1.57e-07 CAAGCTTTTA GAAAAGGAAAGAGGAAAAGAACAGAGA CAATGGACTC
ENSG00000198087 1159 1.57e-07 ATCCAGTAGT GAAACAGAAGAGAAAAAACCAGAAAAG CCCTTAATCC
ENSG00000178913 1137 1.57e-07 AAGCAAGCAA GAAAAAGGATAAGGACAAAGAGAAAAA GTTTATCTGG
ENSG00000118620 3417 1.57e-07 ACTCCATTTC AAAAAAAAAAAAAAAAAAACAACTAAA GTTGGTAGAA
ENSG00000173821 20951 1.57e-07 GCAGAGAGAG AAAGAGGAAGAGACAGACAAAGAGGGA GTCAGAGAGA
ENSG00000154263 4403 1.57e-07 TCCCAATCCG GAAGAGCCCGAAGAAGAAGATGAAGAT GTTCAAGCTG
ENSG00000168259 346 1.57e-07 CCCAGAAGTC AAAGATGACAGAGAAAAAAAGGAAGAG CGAGGGGCTT
ENSG00000187555 4371 1.57e-07 TAAAAAAGTT AAAAATGAAAAAAAAAGGAAAAATGAA TTGTATATTT
ENSG00000166477 1340 1.57e-07 GATACGCCGA GATGAAGAAGGAAATGAAATTAAAGAA AGCAATGCTC
ENSG00000067369 560 1.57e-07 GAGAAGAGTT GGAACAGAAGGAGAAAGAGAAGGAAGA AGATACTTCA
ENSG00000159459 2626 1.57e-07 CTGAACATAT GCAGAAGAAAAGGAGAAAACAAGAAAA CAAAGATGAA
ENSG00000215252 2648 1.57e-07 TCAGCTGGAA GAAGAAAAGAAAGCAAACAATGAGAAA CAGAAAGCTG
ENSG00000175265 2400 1.57e-07 TCAGCTGGAA GAAGAAAAGAAAGCAAACAATGAGAAA CAGAAAGCTG
ENSG00000123200 1220 1.57e-07 AGACAGGATA GAAGAAAAAACAAGAGATGGAAAGGAC AGAGGACGAG
ENSG00000171811 4265 1.57e-07 GGAGTAAAGA GAAGGACAAGGAGAAGGGAAAGGAGGA GAAAGTCAAG
ENSG00000108055 2164 1.57e-07 TGAATTGCAA AAAGATGTTAGAAAAGCAGAAGAAGAA CTAGGTGAAC
ENSG00000143669 4648 1.57e-07 AGAGTACTAC AGAAAAAGGAAAGAAGATAAAGAAAAG AAACAAATCA
ENSG00000136628 3154 1.57e-07 TGAGGACAAA GATAAGAAGAAGAAAGAAAAAGAAAAT AAATCTGAAA
ENSG00000075945 803 1.57e-07 TATGGTATCC AAAGGAAAAAAAGAAAAGAAAAAAATA CTCTTCAGAT
ENSG00000184677 2591 1.57e-07 CAACAACAAA GAAGATGAAAAGGCAGCCAAAGAAGAC AGCCAGCCTG
ENSG00000169249 372 1.80e-07 AACAGCAGAG GAAAGAGAGAGAAGAGGAGGAGCAGAA ACGACAGGAG
ENSG00000125482 535 1.80e-07 AAGTTAGGGA GAAAAAGAATAAAAAGCATCAGAGGAA AGCTGCATCC
ENSG00000096696 7679 1.80e-07 TTCTGCCTCT GAAAGAAAAGAAGAAACAGGTGCAGAC ATCACAAAAG
ENSG00000253873 2811 1.80e-07 ATGGCAACAA GAAGAAGTCGGGCAAGAAGGAGAAGAA GTAACATGGA
ENSG00000135605 467 1.80e-07 ACCTGTGGGT GAAGAAGTTAAAAGAAGAAATAAAGAA CAACAATAAT
ENSG00000080200 5880 1.80e-07 AGGGAGTGTT GAAGAAACAAAGGAAGAGCCTACAGAA ATAAAGGAAG
ENSG00000156256 1872 1.80e-07 TCATATGCAT GCAAAGAAAGAAAAGAATAAAAAAGAA TACACCGTGG
ENSG00000125977 459 1.80e-07 TTAATCAAAA GAAAAAGAAGAAAAAAACTAAAAAGAT ATTTGATATT
ENSG00000121152 2182 1.80e-07 AGACTGCCAA AAAGATGGACATGAAGAAACTGAAGCA GAGCATGTGG
ENSG00000163001 658 1.80e-07 AATATGACCA GGAAGAAGAAAGGAAGAGGAAAAAACA GTTATCAGAG
ENSG00000134318 4152 1.80e-07 GTATGCCAAT GAAGGAGAAAGTAAGAAGGAACAAGAA TTTCCAGTGG
ENSG00000089847 2203 1.80e-07 GGTGGAGGCC ACAAAAACAAAAGCAGAGGAAGCAGAA ATGCAGGCCT
ENSG00000108799 528 1.80e-07 TCCCTACATG GGAGATGAAGTGAAAGAAGAAGATGAG ACTTTTATTG
ENSG00000130779 3138 1.80e-07 AGAAGCAGCT AAAAAGCATGAGGAAGAAAAGAAAGAA TTGGAGAGGA
ENSG00000196876 2842 1.80e-07 GACGTAACAG GAGAAAGAAGAGGAAGCAAAAGGAACT CTCTGAAGGA
ENSG00000149548 2635 1.80e-07 TTAAAGAACA ACAAAGGCAAAAAGAACAAAAGAAGAA AATTGAAAAA
ENSG00000110274 4440 1.80e-07 ACAACCTGCT GAAGAAGAAAGAGGAGAAGCTGAATCA GTTGGAGTCC
ENSG00000165494 1710 1.80e-07 TGATGATGTG AAAGAGAAGAGAAAAACTGCAGAAAAA AAGGATAAAG
ENSG00000205339 2807 1.80e-07 CAGTGATGAT GATGATGAAGCTGAAGATGATGATGAA ACCGAGGAAC
ENSG00000151657 507 1.80e-07 GCCGGCAACT GGAACTGGAGAAAAAGAAAAAGCAGGA CCTTGATGAT
ENSG00000137962 3248 1.80e-07 CAAGTGTGGG GAGGATAAAGAGAAAAAAGTAACAGAA ATTTCAGACC
ENSG00000162607 1473 1.80e-07 ACTCCTAAAA AAAGAAGAAGTAAAAAATGTGGCAGAA TTACCTACTA
ENSG00000137145 4 2.06e-07 GGA GGAAAGGGAGAGGGAGGGGGAAAAGAA AGTGCTGTTT
ENSG00000157212 2523 2.06e-07 AGAAGAGGAA GAGGAAGAGGAGGAGGAAGTAGAAAAT GAGGAACAAG
ENSG00000158528 2572 2.06e-07 CAAAAGACAG GAAGCAGAAAGAAAGAAAATAGAAGAT TTGGAAAAAG
ENSG00000106004 1158 2.06e-07 GTAACTATAA CAAAAAAAGAAAAGAGAAAAAAAAACA CACAAAAAGT
ENSG00000197283 8064 2.06e-07 GGAAGAAGAA GAGGAGGAGGAGGAAGATGATGATGAT GAGGACCAGG
ENSG00000249129 367 2.06e-07 AAATTACATG AAAGAAAAGAAGGCAGCAGTGAAAGAA TTTGAAGACA
ENSG00000163938 1712 2.06e-07 TGCCAAAACG GAAAGAAAGGAAGCAGGAGGAGAGGGA GGATGACAAA
ENSG00000119041 400 2.06e-07 GGAAGAAGAG GAGGAGGAGGAGGAGGAGGAAGAAACA CCTGAGCAAC
ENSG00000198399 2608 2.06e-07 ACTCCAGGAA GAAAAAACACAAGAAAAAATTCAAGAA GAGGAACGGA
ENSG00000085872 245 2.06e-07 CCGAGTTTGA GAAGATGACTATGGAGAAGCAGAAGGA CAACCCCAAA
ENSG00000168502 2812 2.06e-07 AGGGGGCCTT GAAGAAGGAGAGAGAGGTGCACCAGAA GCTCCTGGCA
ENSG00000167880 3662 2.06e-07 AGGTCATCGT GAAGGAGGTGAAGAAGGTGGAGCAGGA CCCAGGGCTC
ENSG00000154240 1081 2.06e-07 GAAGATTTTA GAAAGAAAGAATAATGAAATAGAAGAA CTGAAAACTT
ENSG00000256061 693 2.06e-07 ACAAGCACAA GAGAGAGCAAAAGAAGCTACAGAAGCA AAAGCTGCAG
ENSG00000100629 3191 2.06e-07 AGATCTACTG GAAGAGACCCAAAGAAAAGATGAAGAA ATGGGATCTC
ENSG00000185684 5591 2.06e-07 CCCCGTCTCT GCAAAAAAAATAAGAAAAGAAGAGGGA GGGGTGAGAA
ENSG00000173588 1925 2.06e-07 TGTGACTATT GAAAATGCAGAGAAGGAAAAAAATGAA AATTCTGACC
ENSG00000198353 1209 2.06e-07 TTTCAGGGGA AATGAGGAAAAGAAAAAAGGAAAGAAA TTTTAAAGCC
ENSG00000139132 926 2.06e-07 GCTCCCCCTA GAAGAAAGAGGGGCAGAAACAGAAACC AAGGTACAAG
ENSG00000171988 6280 2.06e-07 GCAAAAAGCC AGAGAGGAAAAAAAAGAAAACAAAGAA CTTACCCTTG
ENSG00000137941 422 2.06e-07 AAAGCACAAT GAAAAGGAAAGTCAGAAAGAAGAAAAA GAAGGGAACC
ENSG00000102038 1709 2.36e-07 AACCCCGCAT GAAGAAAGAGAGGAAGCAATAGAGGCT TTTAATGCTC
ENSG00000102385 179 2.36e-07 GAGCAGCTCT GAGAGGGGAGGAGGAGGAGAAGAAGGA AGACAGGGAA
ENSG00000157625 6825 2.36e-07 GGAGACAGAA GGAAAGAGAGAGAAAGAGACAGAGAAA CAAACCTTTT
ENSG00000137337 6166 2.36e-07 AGTGATTATC AAGGAAGAGGAAGAAGATACTGCAGAG AAGCCAGGGA
ENSG00000072786 2372 2.36e-07 GACAGCAGCG GAAGGAAAGCATGAAGCAGAAGATGGA GGAGCACACG
ENSG00000198301 1631 2.36e-07 AGTTGAGAAA GAAGAGAATGCTGAAAATGATGAAGAT GGATGGGAAA
ENSG00000163781 484 2.36e-07 AAGTCTGGAA AAAGAAAAAAGGGAAGAAGTTCATAAA TATGTACAAA
ENSG00000144674 5352 2.36e-07 ATCTCAAATG GAAGAGAAAGAAGAACAGTATAAAAAA GGTACAGAAA
ENSG00000204186 648 2.36e-07 TGCTTTTTCT GAAGAAGAGGAAGAGGATGAGGATAAG GTTGAGGATG
ENSG00000115267 2152 2.36e-07 CATTCAAATG GAAAAAAAAGCTGCAAAAGAAGGAAAT CGCAAAGAAC
ENSG00000163166 1392 2.36e-07 AATGGACAGT GATGAAGATGAAAAAGAGGGTGAGGAG GAGAAAGTAG
ENSG00000141367 5316 2.36e-07 ATCACTGAGA AAAGAAGAAGAACAAGCTACAGAGACA CAACCCATTG
ENSG00000108821 4743 2.36e-07 CCTTACCAAA AAAAAAAAAAAAAAAAGAATAAATAAA TAACTTTTTA
ENSG00000141258 225 2.36e-07 TGTGGAACGT GAAGAAGGAGGTGAAGCAAATCATGGA GGAGGCTGTC
ENSG00000140575 4771 2.36e-07 AAAAGCCTAG GGAAATGAAAGGAAAGAAAAGCAAAAA GATTTCTCTG
ENSG00000197535 6078 2.36e-07 TGATGGAAGG AAGGGAGGAAGGAAAGGAGGAGAAAAA TGTGTCTTCA
ENSG00000187790 5780 2.36e-07 TGTGATTGTG GAAAAGGACAGAGAAAAAACAGGAGAC ACATCAAGGA
ENSG00000151849 3087 2.36e-07 AGTTTAAAAA GGAGGAGATGAGGAAGCTACAAAAGGA ACGTAAAGTT
ENSG00000139218 2999 2.36e-07 GATGGGCAGA GGAGAGAGAGAGAAAGGAGAACCAGAA AGTGGTCTAG
ENSG00000110841 3026 2.36e-07 GAATTTGAGA AAGAAGAAACAGGAAGATGGTGAAGAA TATGTTTGTC
ENSG00000143748 1733 2.36e-07 GAGTCTTAAT GAAGCTACAGGAACAGCAGAAGAAAAA TCCTGAAATG
ENSG00000118200 4386 2.36e-07 AAGGTCAGAA GAAAAAAATACTGGAGGAAATGGAGAA ATCAGATGCC
ENSG00000122484 6577 2.36e-07 CGTTAGCAAG GCTAAAAAAGAAGAAAAGAGAGAAGAG TCAAATAGAT
ENSG00000162601 1643 2.36e-07 TGAGGAGTTG GCAAAAAGAAGAGAAGAGGAAAAAGGC AGACCTGTTA
ENSG00000072501 7528 2.70e-07 GGGTGGGGGG AAAGCAGCAAGAAAAGGTAGAGAGGAA CCAGATTGGA
ENSG00000155827 1848 2.70e-07 AACGGGAGAA GGAGAAGGAGAGAGAACGAGAGAAGCA GAAGCTAAAA
ENSG00000172014 1608 2.70e-07 ATGCACCTTA AAACAAGAAAATGAAGAAAAAACAAAT GTTAATATGC
ENSG00000165392 1786 2.70e-07 AGAAGATGAT GAAAATGAAGCTAATGAAGGGGAAGAA GATGATGATA
ENSG00000135525 633 2.70e-07 TGGAAGAGCG GAAGAAGAGGTTGGAGGAGCAGAGGCA GAAGGAGGAG
ENSG00000155115 541 2.70e-07 AACTCTCCTG ACAGAGAAGAAGGAAGGAGAAGAAAAC ATAGGTGGGG
ENSG00000183137 2436 2.70e-07 GAAGGTACAG GGAGAAGATAAAAGAAATGAAGGAAAG AAAAGGTAAC
ENSG00000025796 1858 2.70e-07 TGGGAATGAA GCTGCAGTAAAGGAAGATGAAGAAGAA GTTTCAGATA
ENSG00000138658 6385 2.70e-07 ACAAGTGGAA GAAAAACAGAAGAAAAAGAGTGAAAAA GAGAAATCTA
ENSG00000138778 3085 2.70e-07 GCATATGGAG GAAAATACAGGAGAAACTAAAGATGAA TTTCAGCAAA
ENSG00000163728 4797 2.70e-07 GGAATTAAGA GAAAAACAAGCTGAAAAGGAAGAAAAG CAGAAAACAA
ENSG00000163512 2388 2.70e-07 TGGGAAAAAA AAAAAAAAAAATGAAATAGTTGAAAAA CTCTGGGGTG
ENSG00000144161 4501 2.70e-07 TTGTCTCTTA TAAAAAAAAAAAAAAAAAAAAAAAGCA TTTCTTCTGA
ENSG00000135968 3562 2.70e-07 AAAAGAGTTG GAAGAAAAAATAGAAAATCTGGAAAAA GAATGCAAAG
ENSG00000170264 2072 2.70e-07 ACGAGAACTA GAAGAAAGAGAAGAAAAATTAAAAAAG AGGCCACTGC
ENSG00000119760 1803 2.70e-07 AGAAGAGGAT GAGGAAAATATAAAAGGAAAAGAGGGA GATGTTTTGT
ENSG00000266714 6096 2.70e-07 AGGAGGAGGA GGAGGAGGAGGAGGAGGAGCAGGAGGA GCAAGAAGTG
ENSG00000108312 2525 2.70e-07 GTCGGAGTCC GAGGAGGATGATGAAGAGGATGAGGAT GACGAGGACG
ENSG00000089737 379 2.70e-07 AGCTGTTTCA GAAGAAGAGGAGGAGGAGGAGGGAAAG TCTAGCTCAC
ENSG00000092201 3205 2.70e-07 AGATGACTAT GAAGAGGAAGAGGAGGACAGTGATGAA GATTATTCAT
ENSG00000256238 2842 2.70e-07 AGATGACTAT GAAGAGGAAGAGGAGGACAGTGATGAA GATTATTCAT
ENSG00000117724 8583 2.70e-07 GTAAACAGCT GGAAGAGGAAAAGGAGATACTGCAGAA AGAACTCTCT
ENSG00000146776 239 3.09e-07 TGTAGATTTA GAAGAGGCTGGAAAAGAGGGTGGAAAA AGCAGGGAGG
ENSG00000135315 3299 3.09e-07 ATTAGACGTC AAGAAAAATGATAAAGATGATGAAGAT TTTCAGTCTA
ENSG00000153157 1596 3.09e-07 CAGTGGCCTT GAAAGAGAAACAGAGCAGGCAGAAGAA TCCACTAACA
ENSG00000084093 1937 3.09e-07 AATCTTCAAC AAAAAAGAAAAAGAAGGTAGAAAGCAA ATCCAAAAAT
ENSG00000154310 2863 3.09e-07 AGAAAGTAGC GAGGAAGAGGAGGAAGATGGAGAGAGC GAGACCCATG
ENSG00000114446 1308 3.09e-07 GGAAGAATTA GAAAAGGTAAAACAAGAAATGGAAGAA AAGGGCAGCA
ENSG00000184949 2255 3.09e-07 GGGGAAAGGA GGAGAGGGAAAGAGAAGAGAAACAGAA GTTGAACATT
ENSG00000196141 435 3.09e-07 AATATGACAG GAAAAAAGAAGAACAATAAAAGAAAAA GAAGCAAGTC
ENSG00000048991 728 3.09e-07 GAAGCCCTCA AAAGATGAAGCAGAAAAAGAAAAGGCC AGTGATAAGT
ENSG00000116127 153 3.09e-07 AGCTGGAGGA GGAGGAGGAGGAGGAGGAGGAGGAGGA GGAGGAAGAG
ENSG00000143970 804 3.09e-07 AGCAGGCGCT AAAGCAGCAACAGCAGAAGAAGCAGCA GCAGCAATGC
ENSG00000130254 1843 3.09e-07 TTAAGAAGGA AGAGAAGATTGAGAAGAAGGAGGAAAA AAAGCCTGAA
ENSG00000161082 2710 3.09e-07 AGGGGGTAGG GAAGGAGAGACAGAAAATAAACAGAAA TATCTGTCCC
ENSG00000277399 6442 3.09e-07 TGGAGGAGCA GCAGAGGAAGGGGAACAGGAAAGAGAA TCACAAGGGC
ENSG00000126653 408 3.09e-07 AGATCAGAAA AAAGGAACAGGAAAAAAGAATGGAAAA GAAAATACAG
ENSG00000154898 2976 3.09e-07 GTGAAACACT ACAGAAGAATAAGAAGCAGCTGAAACA AGAAGTAGTA
ENSG00000171914 1184 3.09e-07 TCTTCCTGGT GAAGGAGAAGATGAAAGGCAAGAACAA GCTGGTGCCT
ENSG00000248334 1098 3.09e-07 AAAGAGACAA GATAAAAAGGAGCAAAAGAAAAAAGAA TGGGTCAACC
ENSG00000128731 2993 3.09e-07 TATTGAAGCC AAAAAAGAAGCACAGAAGGAAAAAGAA ATTGATGAAC
ENSG00000276141 1875 3.09e-07 AAAGAGACAA GATAAAAAGGAGCAAAAGAAAAAAGAA TGGATCAACC
ENSG00000122033 425 3.09e-07 CACCCAGAAT GAAGGAAAAAAGACAAAAAAGAATAAA ACAGCTTTTA
ENSG00000177084 6597 3.09e-07 GGAAAGAGAT GGGGAGGAGGAGGAAGAGGCGGAGGAA TCCAACGTGG
ENSG00000067798 1568 3.09e-07 TGCTACAGCC AAAGGAAAAAGAAGAAAAGAACAGGGA CAAAAATAAA
ENSG00000064199 3959 3.09e-07 TATTGGTAGT GAAGGAGGAAAAGGAAAAGGTGAGCAA TGGATGTGAT
ENSG00000109881 563 3.09e-07 ACTAGAAAAA AGAAAAGAAATGGAAGAACGTGAAAAA AGAAAGATAA
ENSG00000165660 799 3.09e-07 CACTCAGAGG AAAAATGAAAAGGAACAAGAAAGAAGA TTGCAGCAGG
ENSG00000095787 967 3.09e-07 AGAGTGGCTT GAAAGAGAACAGAGACAAAAAGAAGCA AACAAGATGG
ENSG00000185842 10695 3.09e-07 AAAGCGCATC GAAGCAACAAAAAAAGCTGAAAGTGAA ATCCAAGCAA
ENSG00000116141 2699 3.09e-07 GGAACCAAAA GAAAGAGACAAGGAAGAGGGTAAAGAT TCTAAGCCGC
ENSG00000067533 384 3.09e-07 ATAAGAAGCT GGAAAAGGAAAAAGAAAAGTTAAAGCA AGAAAGACTA
ENSG00000235748 437 3.09e-07 AAGGAAGCTC GAAGAAGAGAAAAAACAACTGGAAGGA GAAATAATAG
ENSG00000130723 7189 3.53e-07 AGGTTTTTAC AAAGGGGAAAGGAAAAGAAAACAAAAA CGCAAGCTCC
ENSG00000136861 637 3.53e-07 TGAGTGACTT GCAGCAGGAGAGGGAGAGACTGGAGAA GGACCTGGAG
ENSG00000197969 606 3.53e-07 ACAGGAACTG AAAAGAATAGAAGAAGCAAAACAAAAA GTAGTTGATC
ENSG00000171316 9006 3.53e-07 CACTTCAAAA GGAGAGGAGAAAGGAAATGAGAATGAA GACGAGAACA
ENSG00000229153 185 3.53e-07 CAAGAAGAGG CAAGAGAAAACTAAAGAAAAAGAAGGC AGCAACTGCT
ENSG00000181163 800 3.53e-07 TGATGACGAT GATGATGAAGAGGATGATGATGAAGAT GATGATGATG
ENSG00000249353 448 3.53e-07 TGATGACGAT GATGATGAAGAGGATGATGATGAAGAT GATGATGATG
ENSG00000179046 723 3.53e-07 GCCGTGTGGG GAGAGAGAACATGGAGAAACTGAAGGA GAGTGAAGCC
ENSG00000145362 5177 3.53e-07 GAAGGAAATT AAAAGAAAAGCAGAAACAAAAAGAGGA AGGTTTACAA
ENSG00000138640 1736 3.53e-07 ATGGATGTCT GATGAAAGGAAAGGAAATGAAAAAGAT GGTGGACACA
ENSG00000145216 2790 3.53e-07 AGCAAGTCGA GAAAAAGAAGAACGACATAGAGAAAGA CGACACAGGG
ENSG00000173905 2641 3.53e-07 TACTGATGAT AAAAATAATGATGGAGAAGAGCAAGAA GTTCGAGATG
ENSG00000144893 5325 3.53e-07 AACCACAACA GATGAAGAAAAGAAAACAAAAGGAAGG AAGCGCAAGA
ENSG00000101361 1716 3.53e-07 AGAAACAGGA GAAGAAACGCTTAAAGAAGGAAAAGAA ACGGCTGGCT
ENSG00000075292 6513 3.53e-07 AATTCATGGC CAAGCAAAGAAAGGAAAAGGAGCAGAA TGAGGCTGAA
ENSG00000162924 7799 3.53e-07 CCTGTCTCTG CAAAAAAAAAAAAAAAAAGAGGATACA ACCAAATGGA
ENSG00000132510 5623 3.53e-07 TAGCAAATAT GAGGAAAAAAGGAAAAAAAATGGGAGA CGGGGGAGGG
ENSG00000196436 1377 3.53e-07 GGGTCGAAAA AAAGAAAAAAATCAAAAAACAAAACAA AACCCACGCT
ENSG00000198718 3726 3.53e-07 ATAACAAGAT GAGACAAAAGAGAAAAGAAGAGAAAGA ACTGTTTCAC
ENSG00000121621 1776 3.53e-07 CCTACCTGGA GAAAAGGAGGGAGGAGGAATTGAAGCA ATTTGATGAG
ENSG00000107611 11377 3.53e-07 TCCATCTCAA AAAAAAAAGAAACAAAAAAAACCAGAA TCAATATTTG
ENSG00000143702 2237 3.53e-07 TGCTCCTGGA AAAGAGAAAAGTGAAACTGATAAGGAA ACTTCTTTGG
ENSG00000116668 702 3.53e-07 TACTTGTTCA GAGAGAGAAGATGAAAGAACTCAAGAA AGGAAGAAAC
ENSG00000213085 1575 3.53e-07 AACAGATTGA GAAGGAGCGGCTGGAGGAGGAGAAAAA GGCCACAGGG
ENSG00000132688 4175 3.53e-07 CCCACCCTCA GAAAAGGAGGAGGGGGAGGAGGGAGAA GAGGAGTGTG
ENSG00000075151 2304 3.53e-07 GAAAGCTGTG GAAGAAAATGGAGAAGAAGCTGAGCCA GTACGTAATG
[truncated: 808 more rows]

[truncated: 34 more sheets: 3e (top), 3e (bottom), 3h, 4b, 4e, 4f, 4h, 4j, 5b, 5c, 5d, 5e, 6a, 6b, 6c, 6e, 6f, 6g, 6i, 6j …]
